# Supplementary material for: Neddylation of Coro1a determines the fate of multivesicular bodies and biogenesis of extracellular vesicles
Source: J Extracell Vesicles. 2021 Oct 8;10(12):e12153. doi: 10.1002/jev2.12153 (PMC8500273; doi:10.1002/jev2.12153)
Supplement: Supplementary file 3 — Supporting Information [file JEV2-10-e12153-s002.xlsx]

## Sheet: DMSO
Supplementary Table 2. The anti-NEDD8 IP EV proteins
Checked	Protein FDR Confidence: Combined	Master	Accession	Description	Exp. q-value: Combined	Sum PEP Score	Coverage [%]	# Peptides	# PSMs	# Unique Peptides	# Protein Groups	# AAs	MW [kDa]	calc. pI	Score Mascot: Mascot	# Peptides (by Search Engine): Mascot
FALSE	High	Master Protein	P04264	Keratin, type II cytoskeletal 1 OS=Homo sapiens OX=9606 GN=KRT1 PE=1 SV=6	0	150.929	55	43	116	38	1	644	66	8.12	2547	43
	Checked	Confidence	Sequence	Modifications	Qvality PEP	Qvality q-value	# Protein Groups	# Proteins	# PSMs	Master Protein Accessions	# Missed Cleavages	Theo. MH+ [Da]	Confidence (by Search Engine): Mascot	Percolator q-Value (by Search Engine): Mascot	Percolator PEP (by Search Engine): Mascot	Ions Score (by Search Engine): Mascot
	FALSE	High	MSGECAPNVSVSVSTSHTTISGGGSR	1xPropionamide [C5]; 1xOxidation [M1]	0.000987216	0	1	1	1	P04264	0	2595.18	High	0	0.0007666	33
		Checked	Confidence	Identifying Node	PSM Ambiguity	Annotated Sequence	Modifications	# Protein Groups	# Proteins	Master Protein Accessions	Protein Accessions	# Missed Cleavages	Charge	DeltaScore	DeltaCn	Rank	Search Engine Rank	m/z [Da]	MH+ [Da]	Theo. MH+ [Da]	DeltaM [ppm]	Deltam/z [Da]	Activation Type	MS Order	Isolation Interference [%]	Ion Inject Time [ms]	RT [min]	First Scan	Spectrum File	File ID	Ions Score	Identity Strict	Identity Relaxed	Expectation Value	Percolator q-Value	Percolator PEP	Precursor Abundance	Apex RT [min]
		FALSE	High	Mascot (A5)	Unambiguous	mSGEcAPNVSVSVSTSHTTISGGGSR	M1(Oxidation); C5(Propionamide)	1	1	P04264	P04264	0	3	0.9697	0	1	1	865.729	2595.17	2595.18	-2.03	-0.00175	HCD (High Energy Collision Dissociation)	MS2	59.1052	30	39.4074	18345	MS2100711_D3.raw	F31	33	52	45	0.933592	0	0.0007666	11631448	39.83
	FALSE	High	NKLNDLEDALQQAKEDLAR		5.97845e-06	0	1	1	1	P04264	2	2184.13	High	0	3.876e-06	69
		Checked	Confidence	Identifying Node	PSM Ambiguity	Annotated Sequence	Modifications	# Protein Groups	# Proteins	Master Protein Accessions	Protein Accessions	# Missed Cleavages	Charge	DeltaScore	DeltaCn	Rank	Search Engine Rank	m/z [Da]	MH+ [Da]	Theo. MH+ [Da]	DeltaM [ppm]	Deltam/z [Da]	Activation Type	MS Order	Isolation Interference [%]	Ion Inject Time [ms]	RT [min]	First Scan	Spectrum File	File ID	Ions Score	Identity Strict	Identity Relaxed	Expectation Value	Percolator q-Value	Percolator PEP	Precursor Abundance	Apex RT [min]
		FALSE	High	Mascot (A5)	Unambiguous	NKLNDLEDALQQAKEDLAR		1	1	P04264	P04264	2	3	0.9565	0	1	1	728.71	2184.12	2184.13	-4.57	-0.00333	HCD (High Energy Collision Dissociation)	MS2	7.21383	7.797	61.3782	36713	MS2100711_D3.raw	F31	69	48	41	9.7786e-05	0	3.876e-06	112167088	61.37
	FALSE	High	NKLNDLEDALQQAK		0.00104307	0	1	1	1	P04264	1	1599.83	High	0	0.0008113	61
		Checked	Confidence	Identifying Node	PSM Ambiguity	Annotated Sequence	Modifications	# Protein Groups	# Proteins	Master Protein Accessions	Protein Accessions	# Missed Cleavages	Charge	DeltaScore	DeltaCn	Rank	Search Engine Rank	m/z [Da]	MH+ [Da]	Theo. MH+ [Da]	DeltaM [ppm]	Deltam/z [Da]	Activation Type	MS Order	Isolation Interference [%]	Ion Inject Time [ms]	RT [min]	First Scan	Spectrum File	File ID	Ions Score	Identity Strict	Identity Relaxed	Expectation Value	Percolator q-Value	Percolator PEP	Precursor Abundance	Apex RT [min]
		FALSE	High	Mascot (A5)	Unambiguous	NKLNDLEDALQQAK		1	1	P04264	P04264	1	3	0.8852	0	1	1	533.949	1599.83	1599.83	-1.04	-0.00056	HCD (High Energy Collision Dissociation)	MS2	16.8108	30	55.423	31258	MS2100711_D3.raw	F31	61	46	39	0.000426182	0	0.0008113	895079360	55.65
	FALSE	High	MSGECAPNVSVSVSTSHTTISGGGSR	1xPropionamide [C5]	2.90513e-06	0	1	1	3	P04264	0	2579.18	High	0	1.84e-06	48
		Checked	Confidence	Identifying Node	PSM Ambiguity	Annotated Sequence	Modifications	# Protein Groups	# Proteins	Master Protein Accessions	Protein Accessions	# Missed Cleavages	Charge	DeltaScore	DeltaCn	Rank	Search Engine Rank	m/z [Da]	MH+ [Da]	Theo. MH+ [Da]	DeltaM [ppm]	Deltam/z [Da]	Activation Type	MS Order	Isolation Interference [%]	Ion Inject Time [ms]	RT [min]	First Scan	Spectrum File	File ID	Ions Score	Identity Strict	Identity Relaxed	Expectation Value	Percolator q-Value	Percolator PEP	Precursor Abundance	Apex RT [min]
		FALSE	High	Mascot (A5)	Unambiguous	MSGEcAPNVSVSVSTSHTTISGGGSR	C5(Propionamide)	1	1	P04264	P04264	0	3	0.9583	0	1	1	860.397	2579.18	2579.18	-2.57	-0.00221	HCD (High Energy Collision Dissociation)	MS2	0	30	41.785	20052	MS2100711_D3.raw	F31	48	52	45	0.0237401	0	1.84e-06	127886216	41.66
		FALSE	High	Mascot (A5)	Unambiguous	MSGEcAPNVSVSVSTSHTTISGGGSR	C5(Propionamide)	1	1	P04264	P04264	0	3	0.9545	0	1	1	860.398	2579.18	2579.18	-1.5	-0.00129	HCD (High Energy Collision Dissociation)	MS2	0	30	42.304	20492	MS2100711_D3.raw	F31	44	52	45	0.0610284	0	5.447e-05	127886216	41.66
		FALSE	High	Mascot (A5)	Unambiguous	MSGEcAPNVSVSVSTSHTTISGGGSR	C5(Propionamide)	1	1	P04264	P04264	0	3	0.88	0	1	1	860.396	2579.17	2579.18	-3.85	-0.00331	HCD (High Energy Collision Dissociation)	MS2	0	30	41.2622	19610	MS2100711_D3.raw	F31	25	52	45	5.41866	0.0006445	0.01315	127886216	41.66
	FALSE	High	NKYEDEINKR		0.0067279	0	5	6	2	P04264; P04259; P02538; P05787; P13647	2	1308.65	High	0.001555	0.08085	44
		Checked	Confidence	Identifying Node	PSM Ambiguity	Annotated Sequence	Modifications	# Protein Groups	# Proteins	Master Protein Accessions	Protein Accessions	# Missed Cleavages	Charge	DeltaScore	DeltaCn	Rank	Search Engine Rank	m/z [Da]	MH+ [Da]	Theo. MH+ [Da]	DeltaM [ppm]	Deltam/z [Da]	Activation Type	MS Order	Isolation Interference [%]	Ion Inject Time [ms]	RT [min]	First Scan	Spectrum File	File ID	Ions Score	Identity Strict	Identity Relaxed	Expectation Value	Percolator q-Value	Percolator PEP	Precursor Abundance	Apex RT [min]
		FALSE	High	Mascot (A5)	Selected	NKYEDEINKR		5	6	P04264; P04259; P02538; P05787; P13647	P04264; P04259; P02538; P48668; P05787; P13647	2	3	0.0233	0	1	1	436.888	1308.65	1308.65	-3.32	-0.00145	HCD (High Energy Collision Dissociation)	MS2	37.9452	30	22.4738	6105	MS2100711_D3.raw	F31	43	46	39	0.0237239	0	0.0056	211493920	22.63
		FALSE	High	Mascot (A5)	Selected	NKYEDEINKR		5	6	P04264; P04259; P02538; P05787; P13647	P04264; P04259; P02538; P48668; P05787; P13647	2	3		0	2	2	436.888	1308.65	1308.65	-3.32	-0.00145	HCD (High Energy Collision Dissociation)	MS2	16.7594	30	22.9811	6425	MS2100711_D3.raw	F31	44	46	39	0.0205677	0.001555	0.08085	211493920	22.63
	FALSE	High	QISNLQQSISDAEQRGENALKDAK		0.0142413	0	1	1	2	P04264	2	2643.33	High	0	0.01219	13
		Checked	Confidence	Identifying Node	PSM Ambiguity	Annotated Sequence	Modifications	# Protein Groups	# Proteins	Master Protein Accessions	Protein Accessions	# Missed Cleavages	Charge	DeltaScore	DeltaCn	Rank	Search Engine Rank	m/z [Da]	MH+ [Da]	Theo. MH+ [Da]	DeltaM [ppm]	Deltam/z [Da]	Activation Type	MS Order	Isolation Interference [%]	Ion Inject Time [ms]	RT [min]	First Scan	Spectrum File	File ID	Ions Score	Identity Strict	Identity Relaxed	Expectation Value	Percolator q-Value	Percolator PEP	Precursor Abundance	Apex RT [min]
		FALSE	High	Mascot (A5)	Unambiguous	QISNLQQSISDAEQRGENALKDAK		1	1	P04264	P04264	2	4	1	0	1	1	661.588	2643.33	2643.33	-1.24	-0.00082	HCD (High Energy Collision Dissociation)	MS2	23.6571	5.484	59.6271	35075	MS2100711_D3.raw	F31	13	49	42	50.0371	0	0.01219	152910896	59.62
		FALSE	High	Mascot (A5)	Unambiguous	QISNLQQSISDAEQRGENALKDAK		1	1	P04264	P04264	2	4	1	0	1	1	661.589	2643.33	2643.33	0.33	0.00022	HCD (High Energy Collision Dissociation)	MS2	29.1229	12.919	59.5665	35014	MS2100711_D3.raw	F31	11	49	42	68.3065	0.0006445	0.0215	152910896	59.62
	FALSE	High	QISNLQQSISDAEQRGENALK		3.43749e-05	0	1	1	1	P04264	1	2329.17	High	0	2.377e-05	51
		Checked	Confidence	Identifying Node	PSM Ambiguity	Annotated Sequence	Modifications	# Protein Groups	# Proteins	Master Protein Accessions	Protein Accessions	# Missed Cleavages	Charge	DeltaScore	DeltaCn	Rank	Search Engine Rank	m/z [Da]	MH+ [Da]	Theo. MH+ [Da]	DeltaM [ppm]	Deltam/z [Da]	Activation Type	MS Order	Isolation Interference [%]	Ion Inject Time [ms]	RT [min]	First Scan	Spectrum File	File ID	Ions Score	Identity Strict	Identity Relaxed	Expectation Value	Percolator q-Value	Percolator PEP	Precursor Abundance	Apex RT [min]
		FALSE	High	Mascot (A5)	Unambiguous	QISNLQQSISDAEQRGENALK		1	1	P04264	P04264	1	3	1	0	1	1	777.062	2329.17	2329.17	-1.42	-0.0011	HCD (High Energy Collision Dissociation)	MS2	31.7976	11.132	58.9398	34456	MS2100711_D3.raw	F31	51	49	42	0.00760311	0	2.377e-05	248724736	59.02
	FALSE	High	QISNLQQSISDAEQR		0.00827933	0	1	1	2	P04264	0	1716.85	High	0	0.006934	49
		Checked	Confidence	Identifying Node	PSM Ambiguity	Annotated Sequence	Modifications	# Protein Groups	# Proteins	Master Protein Accessions	Protein Accessions	# Missed Cleavages	Charge	DeltaScore	DeltaCn	Rank	Search Engine Rank	m/z [Da]	MH+ [Da]	Theo. MH+ [Da]	DeltaM [ppm]	Deltam/z [Da]	Activation Type	MS Order	Isolation Interference [%]	Ion Inject Time [ms]	RT [min]	First Scan	Spectrum File	File ID	Ions Score	Identity Strict	Identity Relaxed	Expectation Value	Percolator q-Value	Percolator PEP	Precursor Abundance	Apex RT [min]
		FALSE	High	Mascot (A5)	Unambiguous	QISNLQQSISDAEQR		1	1	P04264	P04264	0	2	1	0	1	1	858.931	1716.85	1716.85	1.85	0.00159	HCD (High Energy Collision Dissociation)	MS2	26.114	30	48.0149	24913	MS2100711_D3.raw	F31	32	48	41	0.470079	0	0.008848	103139072	47.81
		FALSE	High	Mascot (A5)	Unambiguous	QISNLQQSISDAEQR		1	1	P04264	P04264	0	3	1	0	1	1	572.954	1716.85	1716.85	-1.96	-0.00112	HCD (High Energy Collision Dissociation)	MS2	31.0032	4.726	47.7321	24672	MS2100711_D3.raw	F31	49	48	41	0.00841168	0	0.006934	381379840	47.82
	FALSE	High	NMQDMVEDYR	2xOxidation [M2; M5]	0.00817892	0	1	1	8	P04264	0	1332.52	High	0	0.006858	63
		Checked	Confidence	Identifying Node	PSM Ambiguity	Annotated Sequence	Modifications	# Protein Groups	# Proteins	Master Protein Accessions	Protein Accessions	# Missed Cleavages	Charge	DeltaScore	DeltaCn	Rank	Search Engine Rank	m/z [Da]	MH+ [Da]	Theo. MH+ [Da]	DeltaM [ppm]	Deltam/z [Da]	Activation Type	MS Order	Isolation Interference [%]	Ion Inject Time [ms]	RT [min]	First Scan	Spectrum File	File ID	Ions Score	Identity Strict	Identity Relaxed	Expectation Value	Percolator q-Value	Percolator PEP	Precursor Abundance	Apex RT [min]
		FALSE	High	Mascot (A5)	Unambiguous	NmQDmVEDYR	M2(Oxidation); M5(Oxidation)	1	1	P04264	P04264	0	2	0.9216	0	1	1	666.763	1332.52	1332.52	-0.93	-0.00062	HCD (High Energy Collision Dissociation)	MS2	23.823	30	27.3048	9477	MS2100711_D3.raw	F31	51	43	36	0.0020554	0	0.01051	187331440	26.98
		FALSE	High	Mascot (A5)	Unambiguous	NmQDmVEDYR	M2(Oxidation); M5(Oxidation)	1	1	P04264	P04264	0	2	0.9683	0	1	1	666.763	1332.52	1332.52	-1.11	-0.00074	HCD (High Energy Collision Dissociation)	MS2	1.76153	30	26.7947	9124	MS2100711_D3.raw	F31	63	43	36	0.000125071	0	0.006858	187331440	26.98
		FALSE	High	Mascot (A5)	Unambiguous	NmQDmVEDYR	M2(Oxidation); M5(Oxidation)	1	1	P04264	P04264	0	2	0.8519	0	1	1	666.763	1332.52	1332.52	-0.47	-0.00032	HCD (High Energy Collision Dissociation)	MS2	56.9372	30	34.5078	14624	MS2100711_D3.raw	F31	27	43	36	0.445149	0.0006445	0.03869	18298400	34.56
		FALSE	High	Mascot (A5)	Unambiguous	NmQDmVEDYR	M2(Oxidation); M5(Oxidation)	1	1	P04264	P04264	0	2	0.9608	0	1	1	666.762	1332.52	1332.52	-1.48	-0.00099	HCD (High Energy Collision Dissociation)	MS2	1.86591	30	27.8088	9848	MS2100711_D3.raw	F31	51	43	36	0.00194164	0.0006445	0.03759	133690832	27.89
		FALSE	High	Mascot (A5)	Unambiguous	NmQDmVEDYR	M2(Oxidation); M5(Oxidation)	1	1	P04264	P04264	0	2	0.7647	0	1	1	666.763	1332.52	1332.52	-1.11	-0.00074	HCD (High Energy Collision Dissociation)	MS2	37.2384	30	47.2797	24325	MS2100711_D3.raw	F31	51	43	36	0.00190177	0.0006445	0.01472	125571448	47.54
		FALSE	High	Mascot (A5)	Unambiguous	NmQDmVEDYR	M2(Oxidation); M5(Oxidation)	1	1	P04264	P04264	0	2	1	0	1	1	666.762	1332.52	1332.52	-2.03	-0.00135	HCD (High Energy Collision Dissociation)	MS2	36.4907	30	37.9711	17206	MS2100711_D3.raw	F31	38	43	36	0.0426557	0.001136	0.04232	38437640	38.07
		FALSE	High	Mascot (A5)	Unambiguous	NmQDmVEDYR	M2(Oxidation); M5(Oxidation)	1	1	P04264	P04264	0	2	0.9655	0	1	1	666.763	1332.52	1332.52	-0.75	-0.0005	HCD (High Energy Collision Dissociation)	MS2	32.2143	30	28.3801	10221	MS2100711_D3.raw	F31	29	43	36	0.304595	0.002033	0.09367	133690832	27.89
		FALSE	High	Mascot (A5)	Unambiguous	NmQDmVEDYR	M2(Oxidation); M5(Oxidation)	1	1	P04264	P04264	0	2	1	0	1	1	666.763	1332.52	1332.52	-0.66	-0.00044	HCD (High Energy Collision Dissociation)	MS2	34.7386	30	37.0724	16525	MS2100711_D3.raw	F31	34	43	36	0.108074	0.002936	0.1124	26110772	37.18
	FALSE	High	NMQDMVEDYR	1xOxidation [M]	0.00732812	0	1	1	8	P04264	0	1316.52	High	0.0006445	0.02842	55
		Checked	Confidence	Identifying Node	PSM Ambiguity	Annotated Sequence	Modifications	# Protein Groups	# Proteins	Master Protein Accessions	Protein Accessions	# Missed Cleavages	Charge	DeltaScore	DeltaCn	Rank	Search Engine Rank	m/z [Da]	MH+ [Da]	Theo. MH+ [Da]	DeltaM [ppm]	Deltam/z [Da]	Activation Type	MS Order	Isolation Interference [%]	Ion Inject Time [ms]	RT [min]	First Scan	Spectrum File	File ID	Ions Score	Identity Strict	Identity Relaxed	Expectation Value	Percolator q-Value	Percolator PEP	Precursor Abundance	Apex RT [min]
		FALSE	High	Mascot (A5)	Unambiguous	NMQDmVEDYR	M5(Oxidation)	1	1	P04264	P04264	0	2	0.8667	0	1	1	658.765	1316.52	1316.52	-1.47	-0.00097	HCD (High Energy Collision Dissociation)	MS2	48.4673	30	37.5068	16869	MS2100711_D3.raw	F31	30	44	38	0.352985	0	0.011	570535488	37.2
		FALSE	High	Mascot (A5)	Unambiguous	NMQDmVEDYR	M5(Oxidation)	1	1	P04264	P04264	0	2	0.6087	0	1	1	658.764	1316.52	1316.52	-3.51	-0.00231	HCD (High Energy Collision Dissociation)	MS2	67.0142	30	47.2719	24319	MS2100711_D3.raw	F31	46	44	37	0.00769158	0	0.01217	105487456	47.54
		FALSE	High	Mascot (A5)	Unambiguous	NmQDMVEDYR	M2(Oxidation)	1	1	P04264	P04264	0	2	0.8367	0	1	1	658.765	1316.52	1316.52	-0.82	-0.00054	HCD (High Energy Collision Dissociation)	MS2	43.4897	30	34.2855	14483	MS2100711_D3.raw	F31	49	45	38	0.00444238	0	0.006106	264133280	34.56
		FALSE	High	Mascot (A5)	Unambiguous	NMQDmVEDYR	M5(Oxidation)	1	1	P04264	P04264	0	3	0.4182	0	1	1	439.512	1316.52	1316.52	-1.55	-0.00068	HCD (High Energy Collision Dissociation)	MS2	0	30	38.0219	17251	MS2100711_D3.raw	F31	55	45	38	0.00105739	0.0006445	0.02842	18388468	38.07
		FALSE	High	Mascot (A5)	Unambiguous	NmQDMVEDYR	M2(Oxidation)	1	1	P04264	P04264	0	2	1	0	1	1	658.765	1316.52	1316.52	-1.84	-0.00121	HCD (High Energy Collision Dissociation)	MS2	31.4419	30	34.7936	14843	MS2100711_D3.raw	F31	40	45	38	0.0355175	0.0006445	0.0335	264133280	34.56
		FALSE	High	Mascot (A5)	Unambiguous	NMQDmVEDYR	M5(Oxidation)	1	1	P04264	P04264	0	2	0.7429	0	1	1	658.764	1316.52	1316.52	-2.67	-0.00176	HCD (High Energy Collision Dissociation)	MS2	19.2857	30	36.9931	16456	MS2100711_D3.raw	F31	35	44	37	0.107084	0.0006445	0.01971	570535488	37.2
		FALSE	High	Mascot (A5)	Unambiguous	NMQDmVEDYR	M5(Oxidation)	1	1	P04264	P04264	0	2	0.6731	0	1	1	658.765	1316.52	1316.52	-1.75	-0.00115	HCD (High Energy Collision Dissociation)	MS2	0.604397	3.946	37.2574	16675	MS2100711_D3.raw	F31	52	44	37	0.00200755	0.001555	0.06492	570535488	37.2
		FALSE	High	Mascot (A5)	Unambiguous	NMQDmVEDYR	M5(Oxidation)	1	1	P04264	P04264	0	2	0.9	0	1	1	658.765	1316.52	1316.52	-1.28	-0.00084	HCD (High Energy Collision Dissociation)	MS2	33.6683	30	38.5565	17724	MS2100711_D3.raw	F31	30	44	38	0.289388	0.003732	0.1172	739599808	38.07
	FALSE	High	NMQDMVEDYR		0.00433419	0	1	1	3	P04264	0	1300.53	High	0	0.008609	63
		Checked	Confidence	Identifying Node	PSM Ambiguity	Annotated Sequence	Modifications	# Protein Groups	# Proteins	Master Protein Accessions	Protein Accessions	# Missed Cleavages	Charge	DeltaScore	DeltaCn	Rank	Search Engine Rank	m/z [Da]	MH+ [Da]	Theo. MH+ [Da]	DeltaM [ppm]	Deltam/z [Da]	Activation Type	MS Order	Isolation Interference [%]	Ion Inject Time [ms]	RT [min]	First Scan	Spectrum File	File ID	Ions Score	Identity Strict	Identity Relaxed	Expectation Value	Percolator q-Value	Percolator PEP	Precursor Abundance	Apex RT [min]
		FALSE	High	Mascot (A5)	Unambiguous	NMQDMVEDYR		1	1	P04264	P04264	0	2	0.8438	0	1	1	650.768	1300.53	1300.53	-0.23	-0.00015	HCD (High Energy Collision Dissociation)	MS2	41.1034	30	41.2642	19612	MS2100711_D3.raw	F31	32	45	38	0.187099	0	0.003752	4667447	41.34
		FALSE	High	Mascot (A5)	Unambiguous	NMQDMVEDYR		1	1	P04264	P04264	0	2	1	0	1	1	650.768	1300.53	1300.53	-0.89	-0.00058	HCD (High Energy Collision Dissociation)	MS2	0	30	47.1819	24252	MS2100711_D3.raw	F31	46	45	38	0.00805791	0	0.003552	2397330688	47.53
		FALSE	High	Mascot (A5)	Unambiguous	NMQDMVEDYR		1	1	P04264	P04264	0	2	0.9365	0	1	1	650.768	1300.53	1300.53	-0.33	-0.00021	HCD (High Energy Collision Dissociation)	MS2	0	1.656	47.5201	24504	MS2100711_D3.raw	F31	63	45	38	0.000179421	0	0.008609	2397330688	47.53
	FALSE	High	LDSELKNMQDMVEDYR	2xOxidation [M8; M11]	0.0021593	0	1	1	1	P04264	1	2017.88	High	0	0.001731	42
		Checked	Confidence	Identifying Node	PSM Ambiguity	Annotated Sequence	Modifications	# Protein Groups	# Proteins	Master Protein Accessions	Protein Accessions	# Missed Cleavages	Charge	DeltaScore	DeltaCn	Rank	Search Engine Rank	m/z [Da]	MH+ [Da]	Theo. MH+ [Da]	DeltaM [ppm]	Deltam/z [Da]	Activation Type	MS Order	Isolation Interference [%]	Ion Inject Time [ms]	RT [min]	First Scan	Spectrum File	File ID	Ions Score	Identity Strict	Identity Relaxed	Expectation Value	Percolator q-Value	Percolator PEP	Precursor Abundance	Apex RT [min]
		FALSE	High	Mascot (A5)	Unambiguous	LDSELKNmQDmVEDYR	M8(Oxidation); M11(Oxidation)	1	1	P04264	P04264	1	3	1	0	1	1	673.299	2017.88	2017.88	-1	-0.00067	HCD (High Energy Collision Dissociation)	MS2	49.2444	30	37.5222	16880	MS2100711_D3.raw	F31	42	50	43	0.0732552	0	0.001731	190651744	37.76
	FALSE	High	LDSELKNMQDMVEDYR	1xOxidation [M]	0.00489746	0	1	1	2	P04264	1	2001.89	High	0	0.004018	49
		Checked	Confidence	Identifying Node	PSM Ambiguity	Annotated Sequence	Modifications	# Protein Groups	# Proteins	Master Protein Accessions	Protein Accessions	# Missed Cleavages	Charge	DeltaScore	DeltaCn	Rank	Search Engine Rank	m/z [Da]	MH+ [Da]	Theo. MH+ [Da]	DeltaM [ppm]	Deltam/z [Da]	Activation Type	MS Order	Isolation Interference [%]	Ion Inject Time [ms]	RT [min]	First Scan	Spectrum File	File ID	Ions Score	Identity Strict	Identity Relaxed	Expectation Value	Percolator q-Value	Percolator PEP	Precursor Abundance	Apex RT [min]
		FALSE	High	Mascot (A5)	Unambiguous	LDSELKNmQDMVEDYR	M8(Oxidation)	1	1	P04264	P04264	1	3	0.5918	0	1	1	667.966	2001.88	2001.89	-2.97	-0.00198	HCD (High Energy Collision Dissociation)	MS2	0	30	43.3556	21400	MS2100711_D3.raw	F31	49	50	43	0.0154518	0	0.004018	46343608	43.56
		FALSE	High	Mascot (A5)	Unambiguous	LDSELKNMQDmVEDYR	M11(Oxidation)	1	1	P04264	P04264	1	3	0.9231	0	1	1	667.968	2001.89	2001.89	-0.32	-0.00021	HCD (High Energy Collision Dissociation)	MS2	35.3579	30	53.5424	29567	MS2100711_D3.raw	F31	13	50	43	51.4251	0.0006445	0.03878	8584017	53.61
	FALSE	High	LDSELKNMQDMVEDYR		7.29364e-05	0	1	1	1	P04264	1	1985.89	High	0	5.185e-05	66
		Checked	Confidence	Identifying Node	PSM Ambiguity	Annotated Sequence	Modifications	# Protein Groups	# Proteins	Master Protein Accessions	Protein Accessions	# Missed Cleavages	Charge	DeltaScore	DeltaCn	Rank	Search Engine Rank	m/z [Da]	MH+ [Da]	Theo. MH+ [Da]	DeltaM [ppm]	Deltam/z [Da]	Activation Type	MS Order	Isolation Interference [%]	Ion Inject Time [ms]	RT [min]	First Scan	Spectrum File	File ID	Ions Score	Identity Strict	Identity Relaxed	Expectation Value	Percolator q-Value	Percolator PEP	Precursor Abundance	Apex RT [min]
		FALSE	High	Mascot (A5)	Unambiguous	LDSELKNMQDMVEDYR		1	1	P04264	P04264	1	3	0.9848	0	1	1	662.637	1985.9	1985.89	0.47	0.00031	HCD (High Energy Collision Dissociation)	MS2	35.4402	30	59.0923	34603	MS2100711_D3.raw	F31	66	50	43	0.00031488	0	5.185e-05	36628048	59.18
	FALSE	High	LNDLEDALQQAKEDLAR	1xMethyl [K12]	0.000675693	0	1	1	1	P04264	1	1956	High	0	0.0005179	45
		Checked	Confidence	Identifying Node	PSM Ambiguity	Annotated Sequence	Modifications	# Protein Groups	# Proteins	Master Protein Accessions	Protein Accessions	# Missed Cleavages	Charge	DeltaScore	DeltaCn	Rank	Search Engine Rank	m/z [Da]	MH+ [Da]	Theo. MH+ [Da]	DeltaM [ppm]	Deltam/z [Da]	Activation Type	MS Order	Isolation Interference [%]	Ion Inject Time [ms]	RT [min]	First Scan	Spectrum File	File ID	Ions Score	Identity Strict	Identity Relaxed	Expectation Value	Percolator q-Value	Percolator PEP	Precursor Abundance	Apex RT [min]
		FALSE	High	Mascot (A5)	Unambiguous	LNDLEDALQQAkEDLAR	K12(Methyl)	1	1	P04264	P04264	1	3	0.7111	0	1	1	652.672	1956	1956	-0.74	-0.00049	HCD (High Energy Collision Dissociation)	MS2	42.7081	30	61.7819	37102	MS2100711_D3.raw	F31	45	47	40	0.0191177	0	0.0005179	125801936	62.04
	FALSE	High	LNDLEDALQQAK		0.00469245	0	1	1	3	P04264	0	1357.7	High	0	0.003851	49
		Checked	Confidence	Identifying Node	PSM Ambiguity	Annotated Sequence	Modifications	# Protein Groups	# Proteins	Master Protein Accessions	Protein Accessions	# Missed Cleavages	Charge	DeltaScore	DeltaCn	Rank	Search Engine Rank	m/z [Da]	MH+ [Da]	Theo. MH+ [Da]	DeltaM [ppm]	Deltam/z [Da]	Activation Type	MS Order	Isolation Interference [%]	Ion Inject Time [ms]	RT [min]	First Scan	Spectrum File	File ID	Ions Score	Identity Strict	Identity Relaxed	Expectation Value	Percolator q-Value	Percolator PEP	Precursor Abundance	Apex RT [min]
		FALSE	High	Mascot (A5)	Unambiguous	LNDLEDALQQAK		1	1	P04264	P04264	0	3	0.8776	0	1	1	453.236	1357.69	1357.7	-2.08	-0.00094	HCD (High Energy Collision Dissociation)	MS2	26.9453	30	52.1221	28349	MS2100711_D3.raw	F31	49	46	39	0.00578079	0	0.003851	127143696	51.87
		FALSE	High	Mascot (A5)	Unambiguous	LNDLEDALQQAK		1	1	P04264	P04264	0	3	0.8333	0	1	1	453.236	1357.69	1357.7	-1.94	-0.00088	HCD (High Energy Collision Dissociation)	MS2	45.4768	30	51.5935	27884	MS2100711_D3.raw	F31	30	46	39	0.440439	0.0006445	0.01249	127143696	51.87
		FALSE	High	Mascot (A5)	Unambiguous	LNDLEDALQQAK		1	1	P04264	P04264	0	2	0.7907	0	1	1	679.351	1357.7	1357.7	-0.22	-0.00015	HCD (High Energy Collision Dissociation)	MS2	18.8632	30	38.1237	17338	MS2100711_D3.raw	F31	43	46	39	0.0226352	0.001136	0.04151	3088784	38.18
	FALSE	High	YEELQITAGR		0.000569355	0	2	2	14	P04264; P04259	0	1179.6	High	0	0.0004344	65
		Checked	Confidence	Identifying Node	PSM Ambiguity	Annotated Sequence	Modifications	# Protein Groups	# Proteins	Master Protein Accessions	Protein Accessions	# Missed Cleavages	Charge	DeltaScore	DeltaCn	Rank	Search Engine Rank	m/z [Da]	MH+ [Da]	Theo. MH+ [Da]	DeltaM [ppm]	Deltam/z [Da]	Activation Type	MS Order	Isolation Interference [%]	Ion Inject Time [ms]	RT [min]	First Scan	Spectrum File	File ID	Ions Score	Identity Strict	Identity Relaxed	Expectation Value	Percolator q-Value	Percolator PEP	Precursor Abundance	Apex RT [min]
		FALSE	High	Mascot (A5)	Unambiguous	YEELQITAGR		2	2	P04264; P04259	P04264; P04259	0	2	0.4146	0	1	1	590.301	1179.6	1179.6	-4.07	-0.0024	HCD (High Energy Collision Dissociation)	MS2	51.1313	30	45.6592	23073	MS2100711_D3.raw	F31	41	46	39	0.0331007	0	0.003353	4.04112e+06	45.4
		FALSE	High	Mascot (A5)	Unambiguous	YEELQITAGR		2	2	P04264; P04259	P04264; P04259	0	2	0.4694	0	1	1	590.302	1179.6	1179.6	-2.72	-0.00161	HCD (High Energy Collision Dissociation)	MS2	29.0637	30	64.2881	39459	MS2100711_D3.raw	F31	49	46	39	0.0055555	0	0.007607	470150	64.69
		FALSE	High	Mascot (A5)	Unambiguous	YEELQITAGR		2	2	P04264; P04259	P04264; P04259	0	2	0.2982	0	1	1	590.303	1179.6	1179.6	-2	-0.00118	HCD (High Energy Collision Dissociation)	MS2	27.2999	30	42.6383	20787	MS2100711_D3.raw	F31	57	46	39	0.0008242	0	0.0009901	24352098	43.2
		FALSE	High	Mascot (A5)	Unambiguous	YEELQITAGR		2	2	P04264; P04259	P04264; P04259	0	2	0.3692	0	1	1	590.303	1179.6	1179.6	-2	-0.00118	HCD (High Energy Collision Dissociation)	MS2	0	20.541	41.4921	19814	MS2100711_D3.raw	F31	65	46	39	0.000127653	0	0.0004344	5494397440	40.83
		FALSE	High	Mascot (A5)	Unambiguous	YEELQITAGR		2	2	P04264; P04259	P04264; P04259	0	2	0.3594	0	1	1	590.303	1179.6	1179.6	-1.79	-0.00106	HCD (High Energy Collision Dissociation)	MS2	0	8.744	40.9748	19369	MS2100711_D3.raw	F31	64	46	39	0.000171804	0	0.0006438	5494397440	40.83
		FALSE	High	Mascot (A5)	Unambiguous	YEELQITAGR		2	2	P04264; P04259	P04264; P04259	0	2	0.2807	0	1	1	590.303	1179.6	1179.6	-0.96	-0.00057	HCD (High Energy Collision Dissociation)	MS2	0	30	40.4681	19023	MS2100711_D3.raw	F31	57	45	38	0.000717946	0	0.001375	5494397440	40.83
		FALSE	High	Mascot (A5)	Unambiguous	YEELQITAGR		2	2	P04264; P04259	P04264; P04259	0	2	0.2807	0	1	1	590.303	1179.6	1179.6	-0.65	-0.00039	HCD (High Energy Collision Dissociation)	MS2	9.615	30	42.0172	20238	MS2100711_D3.raw	F31	57	46	39	0.000781247	0	0.0007078	5494397440	40.83
		FALSE	High	Mascot (A5)	Unambiguous	YEELQITAGR		2	2	P04264; P04259	P04264; P04259	0	2	0.3529	0	1	1	590.304	1179.6	1179.6	0.48	0.00029	HCD (High Energy Collision Dissociation)	MS2	22.016	30	63.1441	38387	MS2100711_D3.raw	F31	51	45	38	0.00319883	0	0.00349	1.22275e+06	63.24
		FALSE	High	Mascot (A5)	Unambiguous	YEELQITAGR		2	2	P04264; P04259	P04264; P04259	0	2	0.35	0	1	1	590.304	1179.6	1179.6	0.59	0.00035	HCD (High Energy Collision Dissociation)	MS2	41.8879	30	43.4998	21527	MS2100711_D3.raw	F31	40	45	38	0.0378435	0	0.00309	19355928	43.25
		FALSE	High	Mascot (A5)	Unambiguous	YEELQITAGR		2	2	P04264; P04259	P04264; P04259	0	2	0.5	0	1	1	590.304	1179.6	1179.6	1.11	0.00065	HCD (High Energy Collision Dissociation)	MS2	22.88	30	50.3001	26760	MS2100711_D3.raw	F31	56	45	38	0.000872052	0	0.003655	10339423	50.68
		FALSE	High	Mascot (A5)	Unambiguous	YEELQITAGR		2	2	P04264; P04259	P04264; P04259	0	2	0.3333	0	1	1	590.302	1179.6	1179.6	-3.24	-0.00191	HCD (High Energy Collision Dissociation)	MS2	13.2103	30	64.8513	39976	MS2100711_D3.raw	F31	39	46	39	0.0468389	0.0006445	0.01593	470150	64.69
		FALSE	High	Mascot (A5)	Unambiguous	YEELQITAGR		2	2	P04264; P04259	P04264; P04259	0	2	0.3846	0	1	1	590.302	1179.6	1179.6	-2.72	-0.00161	HCD (High Energy Collision Dissociation)	MS2	39.2405	30	46.2155	23477	MS2100711_D3.raw	F31	26	46	39	0.949999	0.0006445	0.02082	28245412	46.37
		FALSE	High	Mascot (A5)	Unambiguous	YEELQITAGR		2	2	P04264; P04259	P04264; P04259	0	2	0.3421	0	1	1	590.303	1179.6	1179.6	-1.27	-0.00075	HCD (High Energy Collision Dissociation)	MS2	45.0519	30	63.7449	38936	MS2100711_D3.raw	F31	38	45	38	0.063624	0.0006445	0.01902	1.22275e+06	63.24
		FALSE	High	Mascot (A5)	Unambiguous	YEELQITAGR		2	2	P04264; P04259	P04264; P04259	0	2	0.3243	0	1	1	590.296	1179.59	1179.6	-12.86	-0.00759	HCD (High Energy Collision Dissociation)	MS2	0	30	41.715	19997	MS2100711_D3.raw	F31	37	45	38	0.083474	0.001136	0.05288	5494397440	40.83
	FALSE	High	WELLQQVDTSTR		5.50507e-05	0	1	1	3	P04264	0	1475.75	High	0	3.873e-05	98
		Checked	Confidence	Identifying Node	PSM Ambiguity	Annotated Sequence	Modifications	# Protein Groups	# Proteins	Master Protein Accessions	Protein Accessions	# Missed Cleavages	Charge	DeltaScore	DeltaCn	Rank	Search Engine Rank	m/z [Da]	MH+ [Da]	Theo. MH+ [Da]	DeltaM [ppm]	Deltam/z [Da]	Activation Type	MS Order	Isolation Interference [%]	Ion Inject Time [ms]	RT [min]	First Scan	Spectrum File	File ID	Ions Score	Identity Strict	Identity Relaxed	Expectation Value	Percolator q-Value	Percolator PEP	Precursor Abundance	Apex RT [min]
		FALSE	High	Mascot (A5)	Unambiguous	WELLQQVDTSTR		1	1	P04264	P04264	0	2	0.8571	0	1	1	738.377	1475.75	1475.75	-1.44	-0.00107	HCD (High Energy Collision Dissociation)	MS2	28.6077	7.297	56.8053	32532	MS2100711_D3.raw	F31	98	47	40	8.25576e-08	0	3.873e-05
		FALSE	High	Mascot (A5)	Unambiguous	WELLQQVDTSTR		1	1	P04264	P04264	0	2	0.8228	0	1	1	738.377	1475.75	1475.75	-1.44	-0.00107	HCD (High Energy Collision Dissociation)	MS2	0	0.868	57.9649	33530	MS2100711_D3.raw	F31	79	47	40	6.85105e-06	0	9.888e-05	5976975360	57.88
		FALSE	High	Mascot (A5)	Unambiguous	WELLQQVDTSTR		1	1	P04264	P04264	0	2	0.9714	0	1	1	738.377	1475.75	1475.75	-1.53	-0.00113	HCD (High Energy Collision Dissociation)	MS2	41.7551	30	57.4488	33052	MS2100711_D3.raw	F31	35	47	40	0.170109	0	0.004795	7.58039e+06	57.38
	FALSE	High	SLNNQFASFIDKVR		0.000357707	0	1	1	1	P04264	1	1638.86	High	0	0.0002686	58
		Checked	Confidence	Identifying Node	PSM Ambiguity	Annotated Sequence	Modifications	# Protein Groups	# Proteins	Master Protein Accessions	Protein Accessions	# Missed Cleavages	Charge	DeltaScore	DeltaCn	Rank	Search Engine Rank	m/z [Da]	MH+ [Da]	Theo. MH+ [Da]	DeltaM [ppm]	Deltam/z [Da]	Activation Type	MS Order	Isolation Interference [%]	Ion Inject Time [ms]	RT [min]	First Scan	Spectrum File	File ID	Ions Score	Identity Strict	Identity Relaxed	Expectation Value	Percolator q-Value	Percolator PEP	Precursor Abundance	Apex RT [min]
		FALSE	High	Mascot (A5)	Unambiguous	SLNNQFASFIDKVR		1	1	P04264	P04264	1	3	0.8966	0	1	1	546.957	1638.86	1638.86	-2.45	-0.00134	HCD (High Energy Collision Dissociation)	MS2	5.70291	9.859	60.1207	35521	MS2100711_D3.raw	F31	58	46	39	0.000757538	0	0.0002686	236425264	60.19
	FALSE	High	SLNNQFASFIDK	1xAcetyl [N-Term]	0.0028257	0	1	1	1	P04264	0	1425.7	High	0	0.002283	37
		Checked	Confidence	Identifying Node	PSM Ambiguity	Annotated Sequence	Modifications	# Protein Groups	# Proteins	Master Protein Accessions	Protein Accessions	# Missed Cleavages	Charge	DeltaScore	DeltaCn	Rank	Search Engine Rank	m/z [Da]	MH+ [Da]	Theo. MH+ [Da]	DeltaM [ppm]	Deltam/z [Da]	Activation Type	MS Order	Isolation Interference [%]	Ion Inject Time [ms]	RT [min]	First Scan	Spectrum File	File ID	Ions Score	Identity Strict	Identity Relaxed	Expectation Value	Percolator q-Value	Percolator PEP	Precursor Abundance	Apex RT [min]
		FALSE	High	Mascot (A5)	Unambiguous	sLNNQFASFIDK	N-Term(Acetyl)	1	1	P04264	P04264	0	2	0.973	0	1	1	713.352	1425.7	1425.7	-2.92	-0.00208	HCD (High Energy Collision Dissociation)	MS2	21.1996	29.047	58.6726	34200	MS2100711_D3.raw	F31	37	47	40	0.118909	0	0.002283	29255298	58.66
	FALSE	High	SLNNQFASFIDK		0.00072271	0	1	1	2	P04264	0	1383.69	High	0	0.002539	75
		Checked	Confidence	Identifying Node	PSM Ambiguity	Annotated Sequence	Modifications	# Protein Groups	# Proteins	Master Protein Accessions	Protein Accessions	# Missed Cleavages	Charge	DeltaScore	DeltaCn	Rank	Search Engine Rank	m/z [Da]	MH+ [Da]	Theo. MH+ [Da]	DeltaM [ppm]	Deltam/z [Da]	Activation Type	MS Order	Isolation Interference [%]	Ion Inject Time [ms]	RT [min]	First Scan	Spectrum File	File ID	Ions Score	Identity Strict	Identity Relaxed	Expectation Value	Percolator q-Value	Percolator PEP	Precursor Abundance	Apex RT [min]
		FALSE	High	Mascot (A5)	Unambiguous	SLNNQFASFIDK		1	1	P04264	P04264	0	2	0.9041	0	1	1	692.348	1383.69	1383.69	-0.93	-0.00065	HCD (High Energy Collision Dissociation)	MS2	22.9737	30	58.1159	33672	MS2100711_D3.raw	F31	73	46	39	2.26653e-05	0	0.0005546	5029885440	58.73
		FALSE	High	Mascot (A5)	Unambiguous	SLNNQFASFIDK		1	1	P04264	P04264	0	2	0.9067	0	1	1	692.348	1383.69	1383.69	-1.55	-0.00107	HCD (High Energy Collision Dissociation)	MS2	3.53528	2.862	58.623	34154	MS2100711_D3.raw	F31	75	46	39	1.61913e-05	0	0.002539	5029885440	58.73
	FALSE	High	SLDLDSIIAEVK		0.000250886	0	1	1	2	P04264	0	1302.72	High	0	0.0003165	58
		Checked	Confidence	Identifying Node	PSM Ambiguity	Annotated Sequence	Modifications	# Protein Groups	# Proteins	Master Protein Accessions	Protein Accessions	# Missed Cleavages	Charge	DeltaScore	DeltaCn	Rank	Search Engine Rank	m/z [Da]	MH+ [Da]	Theo. MH+ [Da]	DeltaM [ppm]	Deltam/z [Da]	Activation Type	MS Order	Isolation Interference [%]	Ion Inject Time [ms]	RT [min]	First Scan	Spectrum File	File ID	Ions Score	Identity Strict	Identity Relaxed	Expectation Value	Percolator q-Value	Percolator PEP	Precursor Abundance	Apex RT [min]
		FALSE	High	Mascot (A5)	Unambiguous	SLDLDSIIAEVK		1	1	P04264	P04264	0	3	0.7692	0	1	1	434.909	1302.71	1302.72	-2.06	-0.0009	HCD (High Energy Collision Dissociation)	MS2	59.5027	30	62.6597	37931	MS2100711_D3.raw	F31	52	45	38	0.00217657	0	0.0001864	184839856	62.71
		FALSE	High	Mascot (A5)	Unambiguous	SLDLDSIIAEVK		1	1	P04264	P04264	0	2	0.7931	0	1	1	651.861	1302.71	1302.72	-0.18	-0.00012	HCD (High Energy Collision Dissociation)	MS2	41.4361	30	58.4779	34017	MS2100711_D3.raw	F31	58	45	38	0.000486729	0	0.0003165	84313032	58.58
	FALSE	High	SLVNLGGSKSISISVAR		3.46891e-06	0	1	1	2	P04264	1	1687.97	High	0	2.211e-06	73
		Checked	Confidence	Identifying Node	PSM Ambiguity	Annotated Sequence	Modifications	# Protein Groups	# Proteins	Master Protein Accessions	Protein Accessions	# Missed Cleavages	Charge	DeltaScore	DeltaCn	Rank	Search Engine Rank	m/z [Da]	MH+ [Da]	Theo. MH+ [Da]	DeltaM [ppm]	Deltam/z [Da]	Activation Type	MS Order	Isolation Interference [%]	Ion Inject Time [ms]	RT [min]	First Scan	Spectrum File	File ID	Ions Score	Identity Strict	Identity Relaxed	Expectation Value	Percolator q-Value	Percolator PEP	Precursor Abundance	Apex RT [min]
		FALSE	High	Mascot (A5)	Unambiguous	SLVNLGGSKSISISVAR		1	1	P04264	P04264	1	3	0.7907	0	1	1	563.327	1687.97	1687.97	-2.23	-0.00126	HCD (High Energy Collision Dissociation)	MS2	56.6438	30	52.4611	28651	MS2100711_D3.raw	F31	43	41	34	0.00724153	0	0.0007553	90703208	52.62
		FALSE	High	Mascot (A5)	Unambiguous	SLVNLGGSKSISISVAR		1	1	P04264	P04264	1	3	0.9726	0	1	1	563.327	1687.97	1687.97	-1.69	-0.00095	HCD (High Energy Collision Dissociation)	MS2	10.9659	30	52.9738	29073	MS2100711_D3.raw	F31	73	41	34	6.63981e-06	0	2.211e-06	90703208	52.62
	FALSE	High	SKAEAESLYQSKYEELQITAGR		0.00807972	0	1	1	1	P04264	2	2501.25	High	0	0.006755	56
		Checked	Confidence	Identifying Node	PSM Ambiguity	Annotated Sequence	Modifications	# Protein Groups	# Proteins	Master Protein Accessions	Protein Accessions	# Missed Cleavages	Charge	DeltaScore	DeltaCn	Rank	Search Engine Rank	m/z [Da]	MH+ [Da]	Theo. MH+ [Da]	DeltaM [ppm]	Deltam/z [Da]	Activation Type	MS Order	Isolation Interference [%]	Ion Inject Time [ms]	RT [min]	First Scan	Spectrum File	File ID	Ions Score	Identity Strict	Identity Relaxed	Expectation Value	Percolator q-Value	Percolator PEP	Precursor Abundance	Apex RT [min]
		FALSE	High	Mascot (A5)	Unambiguous	SKAEAESLYQSKYEELQITAGR		1	1	P04264	P04264	2	3	0.9286	0	1	1	834.419	2501.24	2501.25	-3.59	-0.003	HCD (High Energy Collision Dissociation)	MS2	0	30	49.1879	25855	MS2100711_D3.raw	F31	56	49	42	0.00260926	0	0.006755	18428384	49.29
	FALSE	High	SKAEAESLYQSK		0.000579897	0	1	1	2	P04264	1	1340.67	High	0	0.0004436	73
		Checked	Confidence	Identifying Node	PSM Ambiguity	Annotated Sequence	Modifications	# Protein Groups	# Proteins	Master Protein Accessions	Protein Accessions	# Missed Cleavages	Charge	DeltaScore	DeltaCn	Rank	Search Engine Rank	m/z [Da]	MH+ [Da]	Theo. MH+ [Da]	DeltaM [ppm]	Deltam/z [Da]	Activation Type	MS Order	Isolation Interference [%]	Ion Inject Time [ms]	RT [min]	First Scan	Spectrum File	File ID	Ions Score	Identity Strict	Identity Relaxed	Expectation Value	Percolator q-Value	Percolator PEP	Precursor Abundance	Apex RT [min]
		FALSE	High	Mascot (A5)	Unambiguous	SKAEAESLYQSK		1	1	P04264	P04264	1	2	0.8219	0	1	1	670.837	1340.67	1340.67	-1.55	-0.00104	HCD (High Energy Collision Dissociation)	MS2	1.82153	15.301	23.7628	6938	MS2100711_D3.raw	F31	73	46	39	2.11144e-05	0	0.0004436	15429807	23.58
		FALSE	High	Mascot (A5)	Unambiguous	SKAEAESLYQSK		1	1	P04264	P04264	1	2	0.7391	0	1	1	670.837	1340.67	1340.67	-1.46	-0.00098	HCD (High Energy Collision Dissociation)	MS2	0	30	23.5978	6835	MS2100711_D3.raw	F31	23	46	39	2.19573	0.0006445	0.03461	15429807	23.58
	FALSE	High	SGGGFSSGSAGIINYQR		0.00111565	0	1	1	2	P04264	0	1657.79	High	0	0.0008696	34
		Checked	Confidence	Identifying Node	PSM Ambiguity	Annotated Sequence	Modifications	# Protein Groups	# Proteins	Master Protein Accessions	Protein Accessions	# Missed Cleavages	Charge	DeltaScore	DeltaCn	Rank	Search Engine Rank	m/z [Da]	MH+ [Da]	Theo. MH+ [Da]	DeltaM [ppm]	Deltam/z [Da]	Activation Type	MS Order	Isolation Interference [%]	Ion Inject Time [ms]	RT [min]	First Scan	Spectrum File	File ID	Ions Score	Identity Strict	Identity Relaxed	Expectation Value	Percolator q-Value	Percolator PEP	Precursor Abundance	Apex RT [min]
		FALSE	High	Mascot (A5)	Unambiguous	SGGGFSSGSAGIINYQR		1	1	P04264	P04264	0	3	0.9118	0	1	1	553.268	1657.79	1657.79	-1.39	-0.00077	HCD (High Energy Collision Dissociation)	MS2	8.50348	30	45.5302	22963	MS2100711_D3.raw	F31	34	48	41	0.321836	0	0.0008696	193873040	45.8
		FALSE	High	Mascot (A5)	Unambiguous	SGGGFSSGSAGIINYQR		1	1	P04264	P04264	0	3	0.7059	0	1	1	553.269	1657.79	1657.79	-0.84	-0.00047	HCD (High Energy Collision Dissociation)	MS2	50.1802	30	46.0372	23354	MS2100711_D3.raw	F31	17	48	41	14.7415	0.0006445	0.02011	193873040	45.8
	FALSE	High	TNAENEFVTIK		0.00164999	0	1	1	2	P04264	0	1265.64	High	0	0.001355	76
		Checked	Confidence	Identifying Node	PSM Ambiguity	Annotated Sequence	Modifications	# Protein Groups	# Proteins	Master Protein Accessions	Protein Accessions	# Missed Cleavages	Charge	DeltaScore	DeltaCn	Rank	Search Engine Rank	m/z [Da]	MH+ [Da]	Theo. MH+ [Da]	DeltaM [ppm]	Deltam/z [Da]	Activation Type	MS Order	Isolation Interference [%]	Ion Inject Time [ms]	RT [min]	First Scan	Spectrum File	File ID	Ions Score	Identity Strict	Identity Relaxed	Expectation Value	Percolator q-Value	Percolator PEP	Precursor Abundance	Apex RT [min]
		FALSE	High	Mascot (A5)	Unambiguous	TNAENEFVTIK		1	1	P04264	P04264	0	2	0.98	0	1	1	633.321	1265.63	1265.64	-2.18	-0.00138	HCD (High Energy Collision Dissociation)	MS2	48.9671	29.535	42.7874	20919	MS2100711_D3.raw	F31	50	46	39	0.00429014	0	0.001306	503602432	43.03
		FALSE	High	Mascot (A5)	Unambiguous	TNAENEFVTIK		1	1	P04264	P04264	0	2	0.8289	0	1	1	633.322	1265.64	1265.64	-0.73	-0.00046	HCD (High Energy Collision Dissociation)	MS2	4.17598	30	43.3082	21359	MS2100711_D3.raw	F31	76	46	39	1.12006e-05	0	0.001355	503602432	43.03
	FALSE	High	TNAENEFVTIKK		0.000121915	0	1	1	3	P04264	1	1393.73	High	0	0.005591	80
		Checked	Confidence	Identifying Node	PSM Ambiguity	Annotated Sequence	Modifications	# Protein Groups	# Proteins	Master Protein Accessions	Protein Accessions	# Missed Cleavages	Charge	DeltaScore	DeltaCn	Rank	Search Engine Rank	m/z [Da]	MH+ [Da]	Theo. MH+ [Da]	DeltaM [ppm]	Deltam/z [Da]	Activation Type	MS Order	Isolation Interference [%]	Ion Inject Time [ms]	RT [min]	First Scan	Spectrum File	File ID	Ions Score	Identity Strict	Identity Relaxed	Expectation Value	Percolator q-Value	Percolator PEP	Precursor Abundance	Apex RT [min]
		FALSE	High	Mascot (A5)	Unambiguous	TNAENEFVTIKK		1	1	P04264	P04264	1	3	0.873	0	1	1	465.248	1393.73	1393.73	-0.93	-0.00043	HCD (High Energy Collision Dissociation)	MS2	30.7242	30	34.6179	14702	MS2100711_D3.raw	F31	63	46	39	0.000240899	0	8.826e-05	2998991360	34.91
		FALSE	High	Mascot (A5)	Unambiguous	TNAENEFVTIKK		1	1	P04264	P04264	1	2	1	0	1	1	697.369	1393.73	1393.73	-1.19	-0.00083	HCD (High Energy Collision Dissociation)	MS2	0	30	35.1274	15100	MS2100711_D3.raw	F31	80	46	39	4.67627e-06	0	0.005591	56625300	34.91
		FALSE	High	Mascot (A5)	Unambiguous	TNAENEFVTIKK		1	1	P04264	P04264	1	3	0.7907	0	1	1	465.248	1393.73	1393.73	-2.9	-0.00135	HCD (High Energy Collision Dissociation)	MS2	0	30	35.6555	15465	MS2100711_D3.raw	F31	43	46	39	0.0216851	0.0006445	0.03371	2998991360	34.91
	FALSE	High	TLLEGEESR		0.00588226	0	1	1	5	P04264	0	1033.52	High	0.0006445	0.02428	73
		Checked	Confidence	Identifying Node	PSM Ambiguity	Annotated Sequence	Modifications	# Protein Groups	# Proteins	Master Protein Accessions	Protein Accessions	# Missed Cleavages	Charge	DeltaScore	DeltaCn	Rank	Search Engine Rank	m/z [Da]	MH+ [Da]	Theo. MH+ [Da]	DeltaM [ppm]	Deltam/z [Da]	Activation Type	MS Order	Isolation Interference [%]	Ion Inject Time [ms]	RT [min]	First Scan	Spectrum File	File ID	Ions Score	Identity Strict	Identity Relaxed	Expectation Value	Percolator q-Value	Percolator PEP	Precursor Abundance	Apex RT [min]
		FALSE	High	Mascot (A5)	Unambiguous	TLLEGEESR		1	1	P04264	P04264	0	2	0.7593	0	1	1	517.26	1033.51	1033.52	-2.47	-0.00128	HCD (High Energy Collision Dissociation)	MS2	0	30	30.4582	11675	MS2100711_D3.raw	F31	54	44	37	0.00136698	0	0.00892	58031228	30
		FALSE	High	Mascot (A5)	Unambiguous	TLLEGEESR		1	1	P04264	P04264	0	2	0.6471	0	1	1	517.261	1033.51	1033.52	-2	-0.00103	HCD (High Energy Collision Dissociation)	MS2	15.7592	30	29.9536	11316	MS2100711_D3.raw	F31	51	45	38	0.00267871	0	0.004869	58031228	30
		FALSE	High	Mascot (A5)	Unambiguous	TLLEGEESR		1	1	P04264	P04264	0	2	0.6863	0	1	1	517.261	1033.52	1033.52	-0.7	-0.00036	HCD (High Energy Collision Dissociation)	MS2	0.854344	30	29.4517	10941	MS2100711_D3.raw	F31	51	45	38	0.00320424	0	0.006927	6693591040	28.92
		FALSE	High	Mascot (A5)	Unambiguous	TLLEGEESR		1	1	P04264	P04264	0	2	0.7945	0	1	1	517.261	1033.51	1033.52	-1.41	-0.00073	HCD (High Energy Collision Dissociation)	MS2	0.512819	1.313	28.948	10589	MS2100711_D3.raw	F31	73	45	38	1.79337e-05	0.0006445	0.02428	6693591040	28.92
		FALSE	High	Mascot (A5)	Unambiguous	TLLEGEESR		1	1	P04264	P04264	0	2	0.8621	0	1	1	517.261	1033.51	1033.52	-1.17	-0.00061	HCD (High Energy Collision Dissociation)	MS2	18.5239	30	28.4474	10272	MS2100711_D3.raw	F31	29	45	38	0.486031	0.003732	0.1231	6693591040	28.92
	FALSE	High	THNLEPYFESFINNLR		3.29343e-05	0	1	1	3	P04264	0	1993.98	High	0	2.266e-05	44
		Checked	Confidence	Identifying Node	PSM Ambiguity	Annotated Sequence	Modifications	# Protein Groups	# Proteins	Master Protein Accessions	Protein Accessions	# Missed Cleavages	Charge	DeltaScore	DeltaCn	Rank	Search Engine Rank	m/z [Da]	MH+ [Da]	Theo. MH+ [Da]	DeltaM [ppm]	Deltam/z [Da]	Activation Type	MS Order	Isolation Interference [%]	Ion Inject Time [ms]	RT [min]	First Scan	Spectrum File	File ID	Ions Score	Identity Strict	Identity Relaxed	Expectation Value	Percolator q-Value	Percolator PEP	Precursor Abundance	Apex RT [min]
		FALSE	High	Mascot (A5)	Unambiguous	THNLEPYFESFINNLR		1	1	P04264	P04264	0	3	1	0	1	1	665.33	1993.97	1993.98	-1.13	-0.00075	HCD (High Energy Collision Dissociation)	MS2	49.4576	13.474	62.825	38089	MS2100711_D3.raw	F31	44	49	42	0.0337856	0	2.266e-05	1432468352	63
		FALSE	High	Mascot (A5)	Unambiguous	THNLEPYFESFINNLR		1	1	P04264	P04264	0	3	0.8571	0	1	1	665.331	1993.98	1993.98	0.62	0.00041	HCD (High Energy Collision Dissociation)	MS2	5.54417	30	63.4012	38610	MS2100711_D3.raw	F31	35	49	42	0.307585	0	0.0005892	1432468352	63
		FALSE	High	Mascot (A5)	Unambiguous	THNLEPYFESFINNLR		1	1	P04264	P04264	0	3	0.92	0	1	1	665.327	1993.97	1993.98	-4.53	-0.00301	HCD (High Energy Collision Dissociation)	MS2	66.0319	30	64.4887	39647	MS2100711_D3.raw	F31	25	49	42	2.98175	0.001136	0.04665	236869	64.88
	FALSE	High	GGGGGGYGSGGSSYGSGGGSYGSGGGGGGGR		0.00163994	0	1	1	1	P04264	0	2383.95	High	0	0.001299	32
		Checked	Confidence	Identifying Node	PSM Ambiguity	Annotated Sequence	Modifications	# Protein Groups	# Proteins	Master Protein Accessions	Protein Accessions	# Missed Cleavages	Charge	DeltaScore	DeltaCn	Rank	Search Engine Rank	m/z [Da]	MH+ [Da]	Theo. MH+ [Da]	DeltaM [ppm]	Deltam/z [Da]	Activation Type	MS Order	Isolation Interference [%]	Ion Inject Time [ms]	RT [min]	First Scan	Spectrum File	File ID	Ions Score	Identity Strict	Identity Relaxed	Expectation Value	Percolator q-Value	Percolator PEP	Precursor Abundance	Apex RT [min]
		FALSE	High	Mascot (A5)	Unambiguous	GGGGGGYGSGGSSYGSGGGSYGSGGGGGGGR		1	1	P04264	P04264	0	3	0.75	0	1	1	795.321	2383.95	2383.95	-1.98	-0.00158	HCD (High Energy Collision Dissociation)	MS2	0	30	27.8319	9864	MS2100711_D3.raw	F31	32	50	43	0.670385	0	0.001299	95983104	27.48
	FALSE	High	AQYEDIAQK		0.00526991	0	1	1	3	P04264	0	1065.52	High	0	0.004337	64
		Checked	Confidence	Identifying Node	PSM Ambiguity	Annotated Sequence	Modifications	# Protein Groups	# Proteins	Master Protein Accessions	Protein Accessions	# Missed Cleavages	Charge	DeltaScore	DeltaCn	Rank	Search Engine Rank	m/z [Da]	MH+ [Da]	Theo. MH+ [Da]	DeltaM [ppm]	Deltam/z [Da]	Activation Type	MS Order	Isolation Interference [%]	Ion Inject Time [ms]	RT [min]	First Scan	Spectrum File	File ID	Ions Score	Identity Strict	Identity Relaxed	Expectation Value	Percolator q-Value	Percolator PEP	Precursor Abundance	Apex RT [min]
		FALSE	High	Mascot (A5)	Unambiguous	AQYEDIAQK		1	1	P04264	P04264	0	2	0.8906	0	1	1	533.263	1065.52	1065.52	-1.79	-0.00095	HCD (High Energy Collision Dissociation)	MS2	0.915689	17.402	26.1802	8653	MS2100711_D3.raw	F31	64	44	37	0.000116417	0	0.004337	1189036544	26
		FALSE	High	Mascot (A5)	Unambiguous	AQYEDIAQK		1	1	P04264	P04264	0	2	0.8889	0	1	1	533.263	1065.52	1065.52	-1.9	-0.00101	HCD (High Energy Collision Dissociation)	MS2	12.4808	30	25.6773	8288	MS2100711_D3.raw	F31	36	44	37	0.0707273	0.001555	0.07044	1189036544	26
		FALSE	High	Mascot (A5)	Unambiguous	AQYEDIAQK		1	1	P04264	P04264	0	2	0.8788	0	1	1	533.264	1065.52	1065.52	-1.21	-0.00065	HCD (High Energy Collision Dissociation)	MS2	12.479	30	26.6983	9048	MS2100711_D3.raw	F31	33	44	37	0.1592	0.007052	0.1616	1189036544	26
	FALSE	High	FLEQQNQVLQTK		0.00289563	0	3	3	2	Q7Z794; P35908; P04264	0	1475.79	High	0	0.002345	59
		Checked	Confidence	Identifying Node	PSM Ambiguity	Annotated Sequence	Modifications	# Protein Groups	# Proteins	Master Protein Accessions	Protein Accessions	# Missed Cleavages	Charge	DeltaScore	DeltaCn	Rank	Search Engine Rank	m/z [Da]	MH+ [Da]	Theo. MH+ [Da]	DeltaM [ppm]	Deltam/z [Da]	Activation Type	MS Order	Isolation Interference [%]	Ion Inject Time [ms]	RT [min]	First Scan	Spectrum File	File ID	Ions Score	Identity Strict	Identity Relaxed	Expectation Value	Percolator q-Value	Percolator PEP	Precursor Abundance	Apex RT [min]
		FALSE	High	Mascot (A5)	Unambiguous	FLEQQNQVLQTK		3	3	Q7Z794; P35908; P04264	Q7Z794; P35908; P04264	0	2	0.6981	0	1	1	738.396	1475.78	1475.79	-0.71	-0.00052	HCD (High Energy Collision Dissociation)	MS2	26.1904	30	39.7328	18602	MS2100711_D3.raw	F31	53	46	39	0.00190864	0	0.005623	74990016	39.43
		FALSE	High	Mascot (A5)	Unambiguous	FLEQQNQVLQTK		3	3	Q7Z794; P35908; P04264	Q7Z794; P35908; P04264	0	3	0.8644	0	1	1	492.598	1475.78	1475.79	-3.96	-0.00195	HCD (High Energy Collision Dissociation)	MS2	7.20641	30	39.2303	18200	MS2100711_D3.raw	F31	59	46	39	0.000502271	0	0.002345	1493780864	39.43
	FALSE	High	FLEQQNQVLQTKWELLQQVDTSTR		5.17847e-05	0	1	1	1	P04264	1	2932.52	High	0	3.624e-05	58
		Checked	Confidence	Identifying Node	PSM Ambiguity	Annotated Sequence	Modifications	# Protein Groups	# Proteins	Master Protein Accessions	Protein Accessions	# Missed Cleavages	Charge	DeltaScore	DeltaCn	Rank	Search Engine Rank	m/z [Da]	MH+ [Da]	Theo. MH+ [Da]	DeltaM [ppm]	Deltam/z [Da]	Activation Type	MS Order	Isolation Interference [%]	Ion Inject Time [ms]	RT [min]	First Scan	Spectrum File	File ID	Ions Score	Identity Strict	Identity Relaxed	Expectation Value	Percolator q-Value	Percolator PEP	Precursor Abundance	Apex RT [min]
		FALSE	High	Mascot (A5)	Unambiguous	FLEQQNQVLQTKWELLQQVDTSTR		1	1	P04264	P04264	1	3	0.9483	0	1	1	978.175	2932.51	2932.52	-2.2	-0.00215	HCD (High Energy Collision Dissociation)	MS2	9.48995	10.95	60.6557	36018	MS2100711_D3.raw	F31	58	48	41	0.0010261	0	3.624e-05	32692138	60.67
	FALSE	High	FVSTTYSGVTR		0.00335311	0	1	1	1	P04264	0	1217.62	High	0	0.002719	64
		Checked	Confidence	Identifying Node	PSM Ambiguity	Annotated Sequence	Modifications	# Protein Groups	# Proteins	Master Protein Accessions	Protein Accessions	# Missed Cleavages	Charge	DeltaScore	DeltaCn	Rank	Search Engine Rank	m/z [Da]	MH+ [Da]	Theo. MH+ [Da]	DeltaM [ppm]	Deltam/z [Da]	Activation Type	MS Order	Isolation Interference [%]	Ion Inject Time [ms]	RT [min]	First Scan	Spectrum File	File ID	Ions Score	Identity Strict	Identity Relaxed	Expectation Value	Percolator q-Value	Percolator PEP	Precursor Abundance	Apex RT [min]
		FALSE	High	Mascot (A5)	Unambiguous	FVSTTYSGVTR		1	1	P04264	P04264	0	2	0.9062	0	1	1	609.311	1217.61	1217.62	-1.46	-0.00089	HCD (High Energy Collision Dissociation)	MS2	0	30	34.6063	14693	MS2100711_D3.raw	F31	64	46	39	0.000184043	0	0.002719	14546973	34.67
	FALSE	High	AEAESLYQSKYEELQITAGR		0.00110209	0	1	1	1	P04264	1	2286.12	High	0	0.0008576	28
		Checked	Confidence	Identifying Node	PSM Ambiguity	Annotated Sequence	Modifications	# Protein Groups	# Proteins	Master Protein Accessions	Protein Accessions	# Missed Cleavages	Charge	DeltaScore	DeltaCn	Rank	Search Engine Rank	m/z [Da]	MH+ [Da]	Theo. MH+ [Da]	DeltaM [ppm]	Deltam/z [Da]	Activation Type	MS Order	Isolation Interference [%]	Ion Inject Time [ms]	RT [min]	First Scan	Spectrum File	File ID	Ions Score	Identity Strict	Identity Relaxed	Expectation Value	Percolator q-Value	Percolator PEP	Precursor Abundance	Apex RT [min]
		FALSE	High	Mascot (A5)	Unambiguous	AEAESLYQSKYEELQITAGR		1	1	P04264	P04264	1	3	0.9643	0	1	1	762.711	2286.12	2286.12	-2.31	-0.00176	HCD (High Energy Collision Dissociation)	MS2	30.7252	30	53.145	29211	MS2100711_D3.raw	F31	28	50	43	1.89463	0	0.0008576	11477200	53.24
	FALSE	High	AEAESLYQSK		0.00508028	0	1	1	2	P04264	0	1125.54	High	0	0.004184	61
		Checked	Confidence	Identifying Node	PSM Ambiguity	Annotated Sequence	Modifications	# Protein Groups	# Proteins	Master Protein Accessions	Protein Accessions	# Missed Cleavages	Charge	DeltaScore	DeltaCn	Rank	Search Engine Rank	m/z [Da]	MH+ [Da]	Theo. MH+ [Da]	DeltaM [ppm]	Deltam/z [Da]	Activation Type	MS Order	Isolation Interference [%]	Ion Inject Time [ms]	RT [min]	First Scan	Spectrum File	File ID	Ions Score	Identity Strict	Identity Relaxed	Expectation Value	Percolator q-Value	Percolator PEP	Precursor Abundance	Apex RT [min]
		FALSE	High	Mascot (A5)	Unambiguous	AEAESLYQSK		1	1	P04264	P04264	0	2	0.7705	0	1	1	563.274	1125.54	1125.54	-1.37	-0.00077	HCD (High Energy Collision Dissociation)	MS2	0.714282	8.158	27.0382	9290	MS2100711_D3.raw	F31	61	45	38	0.000339153	0	0.004184	1248715648	26.89
		FALSE	High	Mascot (A5)	Unambiguous	AEAESLYQSK		1	1	P04264	P04264	0	2	0.5217	0	1	1	563.274	1125.54	1125.54	-2.03	-0.00114	HCD (High Energy Collision Dissociation)	MS2	31.7022	30	23.5083	6776	MS2100711_D3.raw	F31	23	45	38	1.79197	0.006676	0.1568	4.61102e+06	23.57
	FALSE	High	KQISNLQQSISDAEQR		0.00072271	0	1	1	1	P04264	1	1844.95	High	0	0.0005563	37
		Checked	Confidence	Identifying Node	PSM Ambiguity	Annotated Sequence	Modifications	# Protein Groups	# Proteins	Master Protein Accessions	Protein Accessions	# Missed Cleavages	Charge	DeltaScore	DeltaCn	Rank	Search Engine Rank	m/z [Da]	MH+ [Da]	Theo. MH+ [Da]	DeltaM [ppm]	Deltam/z [Da]	Activation Type	MS Order	Isolation Interference [%]	Ion Inject Time [ms]	RT [min]	First Scan	Spectrum File	File ID	Ions Score	Identity Strict	Identity Relaxed	Expectation Value	Percolator q-Value	Percolator PEP	Precursor Abundance	Apex RT [min]
		FALSE	High	Mascot (A5)	Unambiguous	KQISNLQQSISDAEQR		1	1	P04264	P04264	1	3	0.973	0	1	1	615.653	1844.94	1844.95	-1.65	-0.00102	HCD (High Energy Collision Dissociation)	MS2	34.5477	27.852	40.7975	19250	MS2100711_D3.raw	F31	37	48	41	0.118662	0	0.0005563	121356976	40.92
	FALSE	High	SLVNLGGSK		0.0243015	0.000759973	1	1	3	P04264	0	874.499	High	0.001555	0.07035	67
		Checked	Confidence	Identifying Node	PSM Ambiguity	Annotated Sequence	Modifications	# Protein Groups	# Proteins	Master Protein Accessions	Protein Accessions	# Missed Cleavages	Charge	DeltaScore	DeltaCn	Rank	Search Engine Rank	m/z [Da]	MH+ [Da]	Theo. MH+ [Da]	DeltaM [ppm]	Deltam/z [Da]	Activation Type	MS Order	Isolation Interference [%]	Ion Inject Time [ms]	RT [min]	First Scan	Spectrum File	File ID	Ions Score	Identity Strict	Identity Relaxed	Expectation Value	Percolator q-Value	Percolator PEP	Precursor Abundance	Apex RT [min]
		FALSE	High	Mascot (A5)	Unambiguous	SLVNLGGSK		1	1	P04264	P04264	0	2	0.7059	0	1	1	437.752	874.497	874.499	-2.17	-0.00095	HCD (High Energy Collision Dissociation)	MS2	52.2098	30	35.9323	15680	MS2100711_D3.raw	F31	34	42	35	0.0637443	0.0006445	0.02124	3664954112	34.87
		FALSE	High	Mascot (A5)	Unambiguous	SLVNLGGSK		1	1	P04264	P04264	0	2	0.5224	0	1	1	437.753	874.498	874.499	-1.61	-0.0007	HCD (High Energy Collision Dissociation)	MS2	0.690739	2.422	34.923	14944	MS2100711_D3.raw	F31	67	42	35	3.32998e-05	0.001555	0.07035	3664954112	34.87
		FALSE	High	Mascot (A5)	Unambiguous	SLVNLGGSK		1	1	P04264	P04264	0	2	0.5263	0	1	1	437.752	874.496	874.499	-3.35	-0.00147	HCD (High Energy Collision Dissociation)	MS2	0	30	34.3963	14556	MS2100711_D3.raw	F31	19	41	34	1.81476	0.004576	0.1425	3664954112	34.87
	FALSE	High	DYQELMNTK		0.0277627	0.000759973	1	1	4	P04264	0	1141.52	High	0.0006445	0.03039	42
		Checked	Confidence	Identifying Node	PSM Ambiguity	Annotated Sequence	Modifications	# Protein Groups	# Proteins	Master Protein Accessions	Protein Accessions	# Missed Cleavages	Charge	DeltaScore	DeltaCn	Rank	Search Engine Rank	m/z [Da]	MH+ [Da]	Theo. MH+ [Da]	DeltaM [ppm]	Deltam/z [Da]	Activation Type	MS Order	Isolation Interference [%]	Ion Inject Time [ms]	RT [min]	First Scan	Spectrum File	File ID	Ions Score	Identity Strict	Identity Relaxed	Expectation Value	Percolator q-Value	Percolator PEP	Precursor Abundance	Apex RT [min]
		FALSE	High	Mascot (A5)	Unambiguous	DYQELMNTK		1	1	P04264	P04264	0	2	0.8	0	1	1	571.264	1141.52	1141.52	0.48	0.00027	HCD (High Energy Collision Dissociation)	MS2	32.3281	30	40.8593	19289	MS2100711_D3.raw	F31	40	45	38	0.0320367	0.0006445	0.02428	2319025664	40.35
		FALSE	High	Mascot (A5)	Unambiguous	DYQELMNTK		1	1	P04264	P04264	0	2	0.8095	0	1	1	571.263	1141.52	1141.52	-1.13	-0.00064	HCD (High Energy Collision Dissociation)	MS2	17.5636	30	40.061	18779	MS2100711_D3.raw	F31	42	45	38	0.02262	0.0006445	0.03039	2319025664	40.35
		FALSE	High	Mascot (A5)	Unambiguous	DYQELMNTK		1	1	P04264	P04264	0	2	0.775	0	1	1	571.262	1141.52	1141.52	-2.09	-0.00119	HCD (High Energy Collision Dissociation)	MS2	12.8246	30	41.0997	19471	MS2100711_D3.raw	F31	40	45	38	0.0376794	0.0006445	0.03372	2319025664	40.35
		FALSE	High	Mascot (A5)	Unambiguous	DYQELMNTK		1	1	P04264	P04264	0	2	0.6	0	1	1	571.263	1141.52	1141.52	-0.16	-9e-05	HCD (High Energy Collision Dissociation)	MS2	24.8949	30	41.3549	19692	MS2100711_D3.raw	F31	20	45	38	3.39409	0.001136	0.04912	2319025664	40.35
	FALSE	High	DYQELMNTK	1xOxidation [M6]	0.0355588	0.000759973	1	1	2	P04264	0	1157.51	High	0.006676	0.1565	44
		Checked	Confidence	Identifying Node	PSM Ambiguity	Annotated Sequence	Modifications	# Protein Groups	# Proteins	Master Protein Accessions	Protein Accessions	# Missed Cleavages	Charge	DeltaScore	DeltaCn	Rank	Search Engine Rank	m/z [Da]	MH+ [Da]	Theo. MH+ [Da]	DeltaM [ppm]	Deltam/z [Da]	Activation Type	MS Order	Isolation Interference [%]	Ion Inject Time [ms]	RT [min]	First Scan	Spectrum File	File ID	Ions Score	Identity Strict	Identity Relaxed	Expectation Value	Percolator q-Value	Percolator PEP	Precursor Abundance	Apex RT [min]
		FALSE	High	Mascot (A5)	Unambiguous	DYQELmNTK	M6(Oxidation)	1	1	P04264	P04264	0	2	0.9722	0	1	1	579.26	1157.51	1157.51	-1.99	-0.00115	HCD (High Energy Collision Dissociation)	MS2	0	30	27.9148	9919	MS2100711_D3.raw	F31	36	45	38	0.0920759	0.0006445	0.03148	15758173	27.88
		FALSE	High	Mascot (A5)	Unambiguous	DYQELmNTK	M6(Oxidation)	1	1	P04264	P04264	0	2	0.8182	0	1	1	579.26	1157.51	1157.51	-2.1	-0.00121	HCD (High Energy Collision Dissociation)	MS2	0.689387	8.525	27.3958	9544	MS2100711_D3.raw	F31	44	45	38	0.0143245	0.006676	0.1565	325352544	27.47
	FALSE	High	DVDGAYMTK		0.042846	0.000759973	1	1	3	P04264	0	999.445	High	0.0006445	0.03811	47
		Checked	Confidence	Identifying Node	PSM Ambiguity	Annotated Sequence	Modifications	# Protein Groups	# Proteins	Master Protein Accessions	Protein Accessions	# Missed Cleavages	Charge	DeltaScore	DeltaCn	Rank	Search Engine Rank	m/z [Da]	MH+ [Da]	Theo. MH+ [Da]	DeltaM [ppm]	Deltam/z [Da]	Activation Type	MS Order	Isolation Interference [%]	Ion Inject Time [ms]	RT [min]	First Scan	Spectrum File	File ID	Ions Score	Identity Strict	Identity Relaxed	Expectation Value	Percolator q-Value	Percolator PEP	Precursor Abundance	Apex RT [min]
		FALSE	High	Mascot (A5)	Unambiguous	DVDGAYMTK		1	1	P04264	P04264	0	2	0.7872	0	1	1	500.225	999.443	999.445	-2.38	-0.00119	HCD (High Energy Collision Dissociation)	MS2	18.6535	30	27.7636	9820	MS2100711_D3.raw	F31	47	42	35	0.00397928	0.0006445	0.03811	688983616	28.01
		FALSE	High	Mascot (A5)	Unambiguous	DVDGAYMTK		1	1	P04264	P04264	0	2	0.7273	0	1	1	500.226	999.444	999.445	-1.28	-0.00064	HCD (High Energy Collision Dissociation)	MS2	1.98413	30	28.2663	10148	MS2100711_D3.raw	F31	33	43	36	0.102437	0.001136	0.0454	688983616	28.01
		FALSE	High	Mascot (A5)	Unambiguous	DVDGAYMTK		1	1	P04264	P04264	0	2	0.8421	0	1	1	500.225	999.444	999.445	-1.46	-0.00073	HCD (High Energy Collision Dissociation)	MS2	25.8525	30	27.1473	9370	MS2100711_D3.raw	F31	19	42	35	2.25557	0.002936	0.1119	47007776	27.28
	FALSE	High	IEISELNR		0.0200155	0.000759973	2	2	1	P35908; P04264	0	973.531	High	0.0006445	0.01734	60
		Checked	Confidence	Identifying Node	PSM Ambiguity	Annotated Sequence	Modifications	# Protein Groups	# Proteins	Master Protein Accessions	Protein Accessions	# Missed Cleavages	Charge	DeltaScore	DeltaCn	Rank	Search Engine Rank	m/z [Da]	MH+ [Da]	Theo. MH+ [Da]	DeltaM [ppm]	Deltam/z [Da]	Activation Type	MS Order	Isolation Interference [%]	Ion Inject Time [ms]	RT [min]	First Scan	Spectrum File	File ID	Ions Score	Identity Strict	Identity Relaxed	Expectation Value	Percolator q-Value	Percolator PEP	Precursor Abundance	Apex RT [min]
		FALSE	High	Mascot (A5)	Unambiguous	IEISELNR		2	2	P35908; P04264	P35908; P04264	0	2	0.3	0	1	1	487.269	973.531	973.531	-0.3	-0.00015	HCD (High Energy Collision Dissociation)	MS2	26.9006	30	38.7864	17912	MS2100711_D3.raw	F31	60	45	38	0.000288703	0.0006445	0.01734	6954481152	39.14
	FALSE	High	NMQDMVEDYRNK		0.0581199	0.00135131	1	1	1	P04264	1	1542.67	High	0.001136	0.05243	11
		Checked	Confidence	Identifying Node	PSM Ambiguity	Annotated Sequence	Modifications	# Protein Groups	# Proteins	Master Protein Accessions	Protein Accessions	# Missed Cleavages	Charge	DeltaScore	DeltaCn	Rank	Search Engine Rank	m/z [Da]	MH+ [Da]	Theo. MH+ [Da]	DeltaM [ppm]	Deltam/z [Da]	Activation Type	MS Order	Isolation Interference [%]	Ion Inject Time [ms]	RT [min]	First Scan	Spectrum File	File ID	Ions Score	Identity Strict	Identity Relaxed	Expectation Value	Percolator q-Value	Percolator PEP	Precursor Abundance	Apex RT [min]
		FALSE	High	Mascot (A5)	Unambiguous	NMQDMVEDYRNK		1	1	P04264	P04264	1	3	1	0	1	1	514.892	1542.66	1542.67	-3.42	-0.00176	HCD (High Energy Collision Dissociation)	MS2	47.58	30	42.3509	20532	MS2100711_D3.raw	F31	11	47	40	39.2173	0.001136	0.05243	3.49635e+06	42.3
	FALSE	High	SLVNLGGSKSISISVARGGGR		0.0942157	0.00185817	1	1	1	P04264	2	2015.14	High	0.001555	0.08679	16
		Checked	Confidence	Identifying Node	PSM Ambiguity	Annotated Sequence	Modifications	# Protein Groups	# Proteins	Master Protein Accessions	Protein Accessions	# Missed Cleavages	Charge	DeltaScore	DeltaCn	Rank	Search Engine Rank	m/z [Da]	MH+ [Da]	Theo. MH+ [Da]	DeltaM [ppm]	Deltam/z [Da]	Activation Type	MS Order	Isolation Interference [%]	Ion Inject Time [ms]	RT [min]	First Scan	Spectrum File	File ID	Ions Score	Identity Strict	Identity Relaxed	Expectation Value	Percolator q-Value	Percolator PEP	Precursor Abundance	Apex RT [min]
		FALSE	High	Mascot (A5)	Unambiguous	SLVNLGGSKSISISVARGGGR		1	1	P04264	P04264	2	4	0.8125	0	1	1	504.539	2015.13	2015.14	-1.62	-0.00082	HCD (High Energy Collision Dissociation)	MS2	14.2967	30	47.3052	24346	MS2100711_D3.raw	F31	16	41	34	3.67392	0.001555	0.08679	13848334	47.44
	FALSE	High	YEDEINKR		0.108889	0.00291959	8	11	1	Q7Z794; P35908; P04264; P04259; P02538; Q01546; P05787; P13647	1	1066.52	High	0.002936	0.1005	50
		Checked	Confidence	Identifying Node	PSM Ambiguity	Annotated Sequence	Modifications	# Protein Groups	# Proteins	Master Protein Accessions	Protein Accessions	# Missed Cleavages	Charge	DeltaScore	DeltaCn	Rank	Search Engine Rank	m/z [Da]	MH+ [Da]	Theo. MH+ [Da]	DeltaM [ppm]	Deltam/z [Da]	Activation Type	MS Order	Isolation Interference [%]	Ion Inject Time [ms]	RT [min]	First Scan	Spectrum File	File ID	Ions Score	Identity Strict	Identity Relaxed	Expectation Value	Percolator q-Value	Percolator PEP	Precursor Abundance	Apex RT [min]
		FALSE	High	Mascot (A5)	Unambiguous	YEDEINKR		8	11	Q7Z794; P35908; P04264; P04259; P02538; Q01546; P05787; P13647	Q7Z794; P35908; P04264; P04259; P02538; Q01546; O95678; P48668; P12035; P05787; P13647	1	2	0.52	0	1	1	533.76	1066.51	1066.52	-2.82	-0.00151	HCD (High Energy Collision Dissociation)	MS2	0	30	22.563	6156	MS2100711_D3.raw	F31	50	45	38	0.00286891	0.002936	0.1005	7284792	22.63
	FALSE	High	SISISVAR		0.109518	0.00291959	1	1	2	P04264	0	832.489	High	0.002936	0.1014	55
		Checked	Confidence	Identifying Node	PSM Ambiguity	Annotated Sequence	Modifications	# Protein Groups	# Proteins	Master Protein Accessions	Protein Accessions	# Missed Cleavages	Charge	DeltaScore	DeltaCn	Rank	Search Engine Rank	m/z [Da]	MH+ [Da]	Theo. MH+ [Da]	DeltaM [ppm]	Deltam/z [Da]	Activation Type	MS Order	Isolation Interference [%]	Ion Inject Time [ms]	RT [min]	First Scan	Spectrum File	File ID	Ions Score	Identity Strict	Identity Relaxed	Expectation Value	Percolator q-Value	Percolator PEP	Precursor Abundance	Apex RT [min]
		FALSE	High	Mascot (A5)	Unambiguous	SISISVAR		1	1	P04264	P04264	0	2	0.4	0	1	1	416.748	832.488	832.489	-1.1	-0.00046	HCD (High Energy Collision Dissociation)	MS2	7.94483	30	35.2863	15205	MS2100711_D3.raw	F31	55	38	31	0.000187297	0.002936	0.1014	593876416	35.5
		FALSE	High	Mascot (A5)	Unambiguous	SISISVAR		1	1	P04264	P04264	0	2	0.434	0	1	1	416.747	832.487	832.489	-2.2	-0.00091	HCD (High Energy Collision Dissociation)	MS2	3.92911	30	35.8	15578	MS2100711_D3.raw	F31	53	38	31	0.000399436	0.003732	0.13	593876416	35.5
	FALSE	High	FSSCGGGGGSFGAGGGFGSR		0.140701	0.00390883	1	1	1	P04264	0	1708.71	High	0.003732	0.1317	16
		Checked	Confidence	Identifying Node	PSM Ambiguity	Annotated Sequence	Modifications	# Protein Groups	# Proteins	Master Protein Accessions	Protein Accessions	# Missed Cleavages	Charge	DeltaScore	DeltaCn	Rank	Search Engine Rank	m/z [Da]	MH+ [Da]	Theo. MH+ [Da]	DeltaM [ppm]	Deltam/z [Da]	Activation Type	MS Order	Isolation Interference [%]	Ion Inject Time [ms]	RT [min]	First Scan	Spectrum File	File ID	Ions Score	Identity Strict	Identity Relaxed	Expectation Value	Percolator q-Value	Percolator PEP	Precursor Abundance	Apex RT [min]
		FALSE	High	Mascot (A5)	Unambiguous	FSSCGGGGGSFGAGGGFGSR		1	1	P04264	P04264	0	2	1	0	1	1	854.86	1708.71	1708.71	0.04	3e-05	HCD (High Energy Collision Dissociation)	MS2	0	30	50.7427	27153	MS2100711_D3.raw	F31	16	48	41	17.2368	0.003732	0.1317	1.91906e+06	51.16
	FALSE	High	THNLEPYFESFINNLRRR		0.125646	0.00390883	1	1	1	P04264	2	2306.18	High	0.003732	0.1169	33
		Checked	Confidence	Identifying Node	PSM Ambiguity	Annotated Sequence	Modifications	# Protein Groups	# Proteins	Master Protein Accessions	Protein Accessions	# Missed Cleavages	Charge	DeltaScore	DeltaCn	Rank	Search Engine Rank	m/z [Da]	MH+ [Da]	Theo. MH+ [Da]	DeltaM [ppm]	Deltam/z [Da]	Activation Type	MS Order	Isolation Interference [%]	Ion Inject Time [ms]	RT [min]	First Scan	Spectrum File	File ID	Ions Score	Identity Strict	Identity Relaxed	Expectation Value	Percolator q-Value	Percolator PEP	Precursor Abundance	Apex RT [min]
		FALSE	High	Mascot (A5)	Unambiguous	THNLEPYFESFINNLRRR		1	1	P04264	P04264	2	4	0.8182	0	1	1	577.3	2306.18	2306.18	-1.07	-0.00062	HCD (High Energy Collision Dissociation)	MS2	18.0313	30	61.3272	36667	MS2100711_D3.raw	F31	33	48	41	0.359546	0.003732	0.1169	6.73615e+06	61.4
	FALSE	High	LRSEIDNVK		0.145522	0.00492265	1	1	1	P04264	1	1073.59	High	0.004576	0.1365	41
		Checked	Confidence	Identifying Node	PSM Ambiguity	Annotated Sequence	Modifications	# Protein Groups	# Proteins	Master Protein Accessions	Protein Accessions	# Missed Cleavages	Charge	DeltaScore	DeltaCn	Rank	Search Engine Rank	m/z [Da]	MH+ [Da]	Theo. MH+ [Da]	DeltaM [ppm]	Deltam/z [Da]	Activation Type	MS Order	Isolation Interference [%]	Ion Inject Time [ms]	RT [min]	First Scan	Spectrum File	File ID	Ions Score	Identity Strict	Identity Relaxed	Expectation Value	Percolator q-Value	Percolator PEP	Precursor Abundance	Apex RT [min]
		FALSE	High	Mascot (A5)	Unambiguous	LRSEIDNVK		1	1	P04264	P04264	1	2	0.5854	0	1	1	537.3	1073.59	1073.59	-1.64	-0.00088	HCD (High Energy Collision Dissociation)	MS2	2.40413	30	22.2723	5976	MS2100711_D3.raw	F31	41	45	38	0.0272666	0.004576	0.1365	167296832	22.09
FALSE	High	Master Protein	P13645	Keratin, type I cytoskeletal 10 OS=Homo sapiens OX=9606 GN=KRT10 PE=1 SV=6	0	106.851	46	30	76	23	1	584	58.8	5.21	1897	30
	Checked	Confidence	Sequence	Modifications	Qvality PEP	Qvality q-value	# Protein Groups	# Proteins	# PSMs	Master Protein Accessions	# Missed Cleavages	Theo. MH+ [Da]	Confidence (by Search Engine): Mascot	Percolator q-Value (by Search Engine): Mascot	Percolator PEP (by Search Engine): Mascot	Ions Score (by Search Engine): Mascot
	FALSE	High	QSVEADINGLR		0.00417818	0	3	3	1	Q2M2I5; P13645; P13646	0	1201.62	High	0	0.003418	65
		Checked	Confidence	Identifying Node	PSM Ambiguity	Annotated Sequence	Modifications	# Protein Groups	# Proteins	Master Protein Accessions	Protein Accessions	# Missed Cleavages	Charge	DeltaScore	DeltaCn	Rank	Search Engine Rank	m/z [Da]	MH+ [Da]	Theo. MH+ [Da]	DeltaM [ppm]	Deltam/z [Da]	Activation Type	MS Order	Isolation Interference [%]	Ion Inject Time [ms]	RT [min]	First Scan	Spectrum File	File ID	Ions Score	Identity Strict	Identity Relaxed	Expectation Value	Percolator q-Value	Percolator PEP	Precursor Abundance	Apex RT [min]
		FALSE	High	Mascot (A5)	Unambiguous	QSVEADINGLR		3	3	Q2M2I5; P13645; P13646	Q2M2I5; P13645; P13646	0	2	0.7538	0	1	1	601.312	1201.62	1201.62	-1.04	-0.00062	HCD (High Energy Collision Dissociation)	MS2	0	30	44.1615	22012	MS2100711_D3.raw	F31	65	45	38	0.000124543	0	0.003418	1039435968	44.43
	FALSE	High	QSLEASLAETEGR		3.45858e-05	0	1	1	6	P13645	0	1390.68	High	0	9.229e-05	78
		Checked	Confidence	Identifying Node	PSM Ambiguity	Annotated Sequence	Modifications	# Protein Groups	# Proteins	Master Protein Accessions	Protein Accessions	# Missed Cleavages	Charge	DeltaScore	DeltaCn	Rank	Search Engine Rank	m/z [Da]	MH+ [Da]	Theo. MH+ [Da]	DeltaM [ppm]	Deltam/z [Da]	Activation Type	MS Order	Isolation Interference [%]	Ion Inject Time [ms]	RT [min]	First Scan	Spectrum File	File ID	Ions Score	Identity Strict	Identity Relaxed	Expectation Value	Percolator q-Value	Percolator PEP	Precursor Abundance	Apex RT [min]
		FALSE	High	Mascot (A5)	Unambiguous	QSLEASLAETEGR		1	1	P13645	P13645	0	2	0.9103	0	1	1	695.843	1390.68	1390.68	-1.34	-0.00093	HCD (High Energy Collision Dissociation)	MS2	29.4421	30	45.5229	22957	MS2100711_D3.raw	F31	78	47	40	7.83538e-06	0	2.39e-05	35959028	45.81
		FALSE	High	Mascot (A5)	Unambiguous	QSLEASLAETEGR		1	1	P13645	P13645	0	3	0.9091	0	1	1	464.231	1390.68	1390.68	-2.16	-0.001	HCD (High Energy Collision Dissociation)	MS2	1.40042	30	45.0183	22593	MS2100711_D3.raw	F31	55	47	40	0.0016949	0	0.0004336	147176784	44.74
		FALSE	High	Mascot (A5)	Unambiguous	QSLEASLAETEGR		1	1	P13645	P13645	0	2	0.8974	0	1	1	695.842	1390.68	1390.68	-2.39	-0.00166	HCD (High Energy Collision Dissociation)	MS2	40.9742	30	44.5177	22253	MS2100711_D3.raw	F31	78	47	40	7.79277e-06	0	9.229e-05	2725309952	44.74
		FALSE	High	Mascot (A5)	Unambiguous	QSLEASLAETEGR		1	1	P13645	P13645	0	2	0.9692	0	1	1	695.842	1390.68	1390.68	-2.57	-0.00178	HCD (High Energy Collision Dissociation)	MS2	0	30	46.0319	23350	MS2100711_D3.raw	F31	65	47	40	0.000163891	0	0.0003402	35959028	45.81
		FALSE	High	Mascot (A5)	Unambiguous	QSLEASLAETEGR		1	1	P13645	P13645	0	2	1	0	1	1	695.836	1390.66	1390.68	-11.61	-0.00807	HCD (High Energy Collision Dissociation)	MS2	39.3958	30	46.928	24068	MS2100711_D3.raw	F31	25	47	40	1.84614	0.001136	0.05795
		FALSE	High	Mascot (A5)	Unambiguous	QSLEASLAETEGR		1	1	P13645	P13645	0	2	0.963	0	1	1	695.844	1390.68	1390.68	-0.81	-0.00056	HCD (High Energy Collision Dissociation)	MS2	0	30	46.6257	23810	MS2100711_D3.raw	F31	27	47	40	0.937687	0.001555	0.08128	35959028	45.81
	FALSE	High	NVSTGDVNVEMNAAPGVDLTQLLNNMR	1xOxidation [M11]	2.33833e-05	0	1	1	1	P13645	0	2888.39	High	0	1.598e-05	64
		Checked	Confidence	Identifying Node	PSM Ambiguity	Annotated Sequence	Modifications	# Protein Groups	# Proteins	Master Protein Accessions	Protein Accessions	# Missed Cleavages	Charge	DeltaScore	DeltaCn	Rank	Search Engine Rank	m/z [Da]	MH+ [Da]	Theo. MH+ [Da]	DeltaM [ppm]	Deltam/z [Da]	Activation Type	MS Order	Isolation Interference [%]	Ion Inject Time [ms]	RT [min]	First Scan	Spectrum File	File ID	Ions Score	Identity Strict	Identity Relaxed	Expectation Value	Percolator q-Value	Percolator PEP	Precursor Abundance	Apex RT [min]
		FALSE	High	Mascot (A5)	Unambiguous	NVSTGDVNVEmNAAPGVDLTQLLNNMR	M11(Oxidation)	1	1	P13645	P13645	0	4	0.9219	0	1	1	722.851	2888.38	2888.39	-1.3	-0.00094	HCD (High Energy Collision Dissociation)	MS2	75.8223	30	63.261	38476	MS2100711_D3.raw	F31	64	51	44	0.000581349	0	1.598e-05	7746658	63.27
	FALSE	High	LENEIQTYR		0.00343609	0	1	1	3	P13645	0	1165.58	High	0.0006445	0.02557	39
		Checked	Confidence	Identifying Node	PSM Ambiguity	Annotated Sequence	Modifications	# Protein Groups	# Proteins	Master Protein Accessions	Protein Accessions	# Missed Cleavages	Charge	DeltaScore	DeltaCn	Rank	Search Engine Rank	m/z [Da]	MH+ [Da]	Theo. MH+ [Da]	DeltaM [ppm]	Deltam/z [Da]	Activation Type	MS Order	Isolation Interference [%]	Ion Inject Time [ms]	RT [min]	First Scan	Spectrum File	File ID	Ions Score	Identity Strict	Identity Relaxed	Expectation Value	Percolator q-Value	Percolator PEP	Precursor Abundance	Apex RT [min]
		FALSE	High	Mascot (A5)	Unambiguous	LENEIQTYR		1	1	P13645	P13645	0	2	0.9737	0	1	1	583.293	1165.58	1165.58	-5.56	-0.00324	HCD (High Energy Collision Dissociation)	MS2	36.7962	30	34.3061	14497	MS2100711_D3.raw	F31	38	45	38	0.0618945	0	0.002798	1281069696	33.87
		FALSE	High	Mascot (A5)	Unambiguous	LENEIQTYR		1	1	P13645	P13645	0	2	1	0	1	1	583.288	1165.57	1165.58	-13.52	-0.00788	HCD (High Energy Collision Dissociation)	MS2	39.4873	30	34.231	14444	MS2100711_D3.raw	F31	33	45	38	0.179714	0.0006445	0.01886	1281069696	33.87
		FALSE	High	Mascot (A5)	Unambiguous	LENEIQTYR		1	1	P13645	P13645	0	2	0.6667	0	1	1	583.294	1165.58	1165.58	-3.99	-0.00233	HCD (High Energy Collision Dissociation)	MS2	25.9055	2.875	33.8023	14116	MS2100711_D3.raw	F31	39	46	39	0.0529346	0.0006445	0.02557	1281069696	33.87
	FALSE	High	LASYLDKVR		0.00693642	0	5	7	1	P02533; P13645; P19012; Q04695; P08779	1	1064.61	High	0	0.005771	52
		Checked	Confidence	Identifying Node	PSM Ambiguity	Annotated Sequence	Modifications	# Protein Groups	# Proteins	Master Protein Accessions	Protein Accessions	# Missed Cleavages	Charge	DeltaScore	DeltaCn	Rank	Search Engine Rank	m/z [Da]	MH+ [Da]	Theo. MH+ [Da]	DeltaM [ppm]	Deltam/z [Da]	Activation Type	MS Order	Isolation Interference [%]	Ion Inject Time [ms]	RT [min]	First Scan	Spectrum File	File ID	Ions Score	Identity Strict	Identity Relaxed	Expectation Value	Percolator q-Value	Percolator PEP	Precursor Abundance	Apex RT [min]
		FALSE	High	Mascot (A5)	Unambiguous	LASYLDKVR		5	7	P02533; P13645; P19012; Q04695; P08779	P02533; P08727; P13645; P19012; Q99456; Q04695; P08779	1	2	0.7692	0	1	1	532.808	1064.61	1064.61	-1.34	-0.00071	HCD (High Energy Collision Dissociation)	MS2	51.0504	30	35.3377	15237	MS2100711_D3.raw	F31	52	41	34	0.000888339	0	0.005771	397195168	35.49
	FALSE	High	IRLENEIQTYR		0.00595454	0	1	1	1	P13645	1	1434.77	High	0	0.004927	55
		Checked	Confidence	Identifying Node	PSM Ambiguity	Annotated Sequence	Modifications	# Protein Groups	# Proteins	Master Protein Accessions	Protein Accessions	# Missed Cleavages	Charge	DeltaScore	DeltaCn	Rank	Search Engine Rank	m/z [Da]	MH+ [Da]	Theo. MH+ [Da]	DeltaM [ppm]	Deltam/z [Da]	Activation Type	MS Order	Isolation Interference [%]	Ion Inject Time [ms]	RT [min]	First Scan	Spectrum File	File ID	Ions Score	Identity Strict	Identity Relaxed	Expectation Value	Percolator q-Value	Percolator PEP	Precursor Abundance	Apex RT [min]
		FALSE	High	Mascot (A5)	Unambiguous	IRLENEIQTYR		1	1	P13645	P13645	1	2	0.6909	0	1	1	717.888	1434.77	1434.77	-0.94	-0.00068	HCD (High Energy Collision Dissociation)	MS2	1.85583	30	42.1993	20398	MS2100711_D3.raw	F31	55	45	38	0.00119025	0	0.004927	675942720	41.95
	FALSE	High	LKYENEVALR		0.00164999	0	1	1	2	P13645	1	1234.68	High	0	0.001306	74
		Checked	Confidence	Identifying Node	PSM Ambiguity	Annotated Sequence	Modifications	# Protein Groups	# Proteins	Master Protein Accessions	Protein Accessions	# Missed Cleavages	Charge	DeltaScore	DeltaCn	Rank	Search Engine Rank	m/z [Da]	MH+ [Da]	Theo. MH+ [Da]	DeltaM [ppm]	Deltam/z [Da]	Activation Type	MS Order	Isolation Interference [%]	Ion Inject Time [ms]	RT [min]	First Scan	Spectrum File	File ID	Ions Score	Identity Strict	Identity Relaxed	Expectation Value	Percolator q-Value	Percolator PEP	Precursor Abundance	Apex RT [min]
		FALSE	High	Mascot (A5)	Unambiguous	LKYENEVALR		1	1	P13645	P13645	1	3	0.7794	0	1	1	412.23	1234.68	1234.68	-2.79	-0.00115	HCD (High Energy Collision Dissociation)	MS2	2.50862	30	35.7766	15558	MS2100711_D3.raw	F31	68	44	37	4.3348e-05	0	0.00711	1469000064	35.44
		FALSE	High	Mascot (A5)	Unambiguous	LKYENEVALR		1	1	P13645	P13645	1	3	0.7838	0	1	1	412.23	1234.68	1234.68	-2.12	-0.00087	HCD (High Energy Collision Dissociation)	MS2	52.9315	30	35.2737	15197	MS2100711_D3.raw	F31	74	44	37	1.154e-05	0	0.001306	1469000064	35.44
	FALSE	High	VLDELTLTK		0.00807972	0	1	1	4	P13645	0	1031.6	High	0.001555	0.07585	59
		Checked	Confidence	Identifying Node	PSM Ambiguity	Annotated Sequence	Modifications	# Protein Groups	# Proteins	Master Protein Accessions	Protein Accessions	# Missed Cleavages	Charge	DeltaScore	DeltaCn	Rank	Search Engine Rank	m/z [Da]	MH+ [Da]	Theo. MH+ [Da]	DeltaM [ppm]	Deltam/z [Da]	Activation Type	MS Order	Isolation Interference [%]	Ion Inject Time [ms]	RT [min]	First Scan	Spectrum File	File ID	Ions Score	Identity Strict	Identity Relaxed	Expectation Value	Percolator q-Value	Percolator PEP	Precursor Abundance	Apex RT [min]
		FALSE	High	Mascot (A5)	Unambiguous	VLDELTLTK		1	1	P13645	P13645	0	2	0.1923	0	1	1	516.302	1031.6	1031.6	-2	-0.00103	HCD (High Energy Collision Dissociation)	MS2	17.6674	30	47.269	24317	MS2100711_D3.raw	F31	52	42	35	0.00106767	0	0.01175	4584934400	46.05
		FALSE	High	Mascot (A5)	Selected	VLDELTLTK		1	1	P13645	P13645	0	2		0	2	2	516.302	1031.6	1031.6	-0.94	-0.00048	HCD (High Energy Collision Dissociation)	MS2	17.2448	30	46.741	23904	MS2100711_D3.raw	F31	59	42	35	0.000228786	0	0.00678	4584934400	46.05
		FALSE	High	Mascot (A5)	Unambiguous	VLDELTLTK		1	1	P13645	P13645	0	2	0.1026	0	1	1	516.302	1031.6	1031.6	-2.24	-0.00115	HCD (High Energy Collision Dissociation)	MS2	35.0772	30	47.782	24716	MS2100711_D3.raw	F31	39	42	35	0.0231974	0	0.009475	49856088	46.98
		FALSE	High	Mascot (A5)	Selected	VLDELTLTK		1	1	P13645	P13645	0	2		0	2	2	516.302	1031.6	1031.6	-1.53	-0.00079	HCD (High Energy Collision Dissociation)	MS2	1.25679	4.536	46.2367	23491	MS2100711_D3.raw	F31	59	42	35	0.000215332	0.001555	0.07585	4584934400	46.05
	FALSE	High	YENEVALR		0.00664626	0	1	1	3	P13645	0	993.5	High	0	0.00553	55
		Checked	Confidence	Identifying Node	PSM Ambiguity	Annotated Sequence	Modifications	# Protein Groups	# Proteins	Master Protein Accessions	Protein Accessions	# Missed Cleavages	Charge	DeltaScore	DeltaCn	Rank	Search Engine Rank	m/z [Da]	MH+ [Da]	Theo. MH+ [Da]	DeltaM [ppm]	Deltam/z [Da]	Activation Type	MS Order	Isolation Interference [%]	Ion Inject Time [ms]	RT [min]	First Scan	Spectrum File	File ID	Ions Score	Identity Strict	Identity Relaxed	Expectation Value	Percolator q-Value	Percolator PEP	Precursor Abundance	Apex RT [min]
		FALSE	High	Mascot (A5)	Unambiguous	YENEVALR		1	1	P13645	P13645	0	2	0.7818	0	1	1	497.253	993.499	993.5	-0.86	-0.00043	HCD (High Energy Collision Dissociation)	MS2	12.5922	30	30.1511	11446	MS2100711_D3.raw	F31	55	43	36	0.000719277	0	0.00553	133776864	30.34
		FALSE	High	Mascot (A5)	Unambiguous	YENEVALR		1	1	P13645	P13645	0	2	0.7609	0	1	1	497.252	993.497	993.5	-2.52	-0.00125	HCD (High Energy Collision Dissociation)	MS2	0	30	35.3627	15253	MS2100711_D3.raw	F31	46	43	36	0.00622955	0.0006445	0.03614	27647264	35.44
		FALSE	High	Mascot (A5)	Unambiguous	YENEVALR		1	1	P13645	P13645	0	2	0.7872	0	1	1	497.253	993.498	993.5	-1.9	-0.00095	HCD (High Energy Collision Dissociation)	MS2	30.6268	30	30.2276	11504	MS2100711_D3.raw	F31	47	43	36	0.00513192	0.0006445	0.02361	133776864	30.34
	FALSE	High	VTMQNLNDR		0.00652564	0	3	7	4	P02533; P13645; P08779	0	1090.53	High	0.001136	0.05028	60
		Checked	Confidence	Identifying Node	PSM Ambiguity	Annotated Sequence	Modifications	# Protein Groups	# Proteins	Master Protein Accessions	Protein Accessions	# Missed Cleavages	Charge	DeltaScore	DeltaCn	Rank	Search Engine Rank	m/z [Da]	MH+ [Da]	Theo. MH+ [Da]	DeltaM [ppm]	Deltam/z [Da]	Activation Type	MS Order	Isolation Interference [%]	Ion Inject Time [ms]	RT [min]	First Scan	Spectrum File	File ID	Ions Score	Identity Strict	Identity Relaxed	Expectation Value	Percolator q-Value	Percolator PEP	Precursor Abundance	Apex RT [min]
		FALSE	High	Mascot (A5)	Unambiguous	VTMQNLNDR		3	7	P02533; P13645; P08779	P02533; Q7Z3Y7; P13645; Q7Z3Y9; Q7Z3Z0; Q7Z3Y8; P08779	0	2	0.7391	0	1	1	545.768	1090.53	1090.53	-2.38	-0.0013	HCD (High Energy Collision Dissociation)	MS2	43.6252	30	29.7301	11169	MS2100711_D3.raw	F31	46	45	38	0.00890725	0	0.005423
		FALSE	High	Mascot (A5)	Unambiguous	VTMQNLNDR		3	7	P02533; P13645; P08779	P02533; Q7Z3Y7; P13645; Q7Z3Y9; Q7Z3Z0; Q7Z3Y8; P08779	0	2	0.7143	0	1	1	545.768	1090.53	1090.53	-1.38	-0.00075	HCD (High Energy Collision Dissociation)	MS2	22.5403	30	28.5728	10369	MS2100711_D3.raw	F31	35	45	38	0.112253	0.0006445	0.02781	3981597952	28.93
		FALSE	High	Mascot (A5)	Unambiguous	VTMQNLNDR		3	7	P02533; P13645; P08779	P02533; Q7Z3Y7; P13645; Q7Z3Y9; Q7Z3Z0; Q7Z3Y8; P08779	0	2	0.6833	0	1	1	545.768	1090.53	1090.53	-1.49	-0.00081	HCD (High Energy Collision Dissociation)	MS2	0.861625	1.997	29.0769	10650	MS2100711_D3.raw	F31	60	45	38	0.000331699	0.001136	0.05028	3981597952	28.93
		FALSE	High	Mascot (A5)	Unambiguous	VTMQNLNDR		3	7	P02533; P13645; P08779	P02533; Q7Z3Y7; P13645; Q7Z3Y9; Q7Z3Z0; Q7Z3Y8; P08779	0	2	0.6562	0	1	1	545.768	1090.53	1090.53	-2.05	-0.00112	HCD (High Energy Collision Dissociation)	MS2	24.9664	30	31.322	12221	MS2100711_D3.raw	F31	32	45	38	0.201254	0.001555	0.07857
	FALSE	High	VTMQNLNDR	1xOxidation [M3]	0.00376595	0	3	7	3	P02533; P13645; P08779	0	1106.53	High	0	0.003067	68
		Checked	Confidence	Identifying Node	PSM Ambiguity	Annotated Sequence	Modifications	# Protein Groups	# Proteins	Master Protein Accessions	Protein Accessions	# Missed Cleavages	Charge	DeltaScore	DeltaCn	Rank	Search Engine Rank	m/z [Da]	MH+ [Da]	Theo. MH+ [Da]	DeltaM [ppm]	Deltam/z [Da]	Activation Type	MS Order	Isolation Interference [%]	Ion Inject Time [ms]	RT [min]	First Scan	Spectrum File	File ID	Ions Score	Identity Strict	Identity Relaxed	Expectation Value	Percolator q-Value	Percolator PEP	Precursor Abundance	Apex RT [min]
		FALSE	High	Mascot (A5)	Unambiguous	VTmQNLNDR	M3(Oxidation)	3	7	P02533; P13645; P08779	P02533; Q7Z3Y7; P13645; Q7Z3Y9; Q7Z3Z0; Q7Z3Y8; P08779	0	2	0.9118	0	1	1	553.766	1106.52	1106.53	-1.28	-0.00071	HCD (High Energy Collision Dissociation)	MS2	0.864081	30	17.8417	3833	MS2100711_D3.raw	F31	68	44	37	5.32079e-05	0	0.003067	52306280	17.54
		FALSE	High	Mascot (A5)	Unambiguous	VTmQNLNDR	M3(Oxidation)	3	7	P02533; P13645; P08779	P02533; Q7Z3Y7; P13645; Q7Z3Y9; Q7Z3Z0; Q7Z3Y8; P08779	0	2	0.8448	0	1	1	553.765	1106.52	1106.53	-3.05	-0.00169	HCD (High Energy Collision Dissociation)	MS2	15.1852	30	29.171	10713	MS2100711_D3.raw	F31	58	44	37	0.000462542	0.0006445	0.02003	244205488	28.92
		FALSE	High	Mascot (A5)	Unambiguous	VTmQNLNDR	M3(Oxidation)	3	7	P02533; P13645; P08779	P02533; Q7Z3Y7; P13645; Q7Z3Y9; Q7Z3Z0; Q7Z3Y8; P08779	0	2	0.7143	0	1	1	553.766	1106.52	1106.53	-1.39	-0.00077	HCD (High Energy Collision Dissociation)	MS2	2.24038	30	18.344	3994	MS2100711_D3.raw	F31	35	44	37	0.0907771	0.003732	0.116	3.62963e+06	18.35
	FALSE	High	VTMQNLNDRLASYLDKVR		0.00027499	0	3	3	1	P02533; P13645; P08779	2	2136.12	High	0	0.0002047	29
		Checked	Confidence	Identifying Node	PSM Ambiguity	Annotated Sequence	Modifications	# Protein Groups	# Proteins	Master Protein Accessions	Protein Accessions	# Missed Cleavages	Charge	DeltaScore	DeltaCn	Rank	Search Engine Rank	m/z [Da]	MH+ [Da]	Theo. MH+ [Da]	DeltaM [ppm]	Deltam/z [Da]	Activation Type	MS Order	Isolation Interference [%]	Ion Inject Time [ms]	RT [min]	First Scan	Spectrum File	File ID	Ions Score	Identity Strict	Identity Relaxed	Expectation Value	Percolator q-Value	Percolator PEP	Precursor Abundance	Apex RT [min]
		FALSE	High	Mascot (A5)	Unambiguous	VTMQNLNDRLASYLDKVR		3	3	P02533; P13645; P08779	P02533; P13645; P08779	2	4	0.3448	0	1	1	534.786	2136.12	2136.12	-1.17	-0.00062	HCD (High Energy Collision Dissociation)	MS2	4.70453	30	59.8628	35298	MS2100711_D3.raw	F31	29	47	40	0.666885	0	0.0002047
	FALSE	High	SLLEGEGSSGGGGR		0.000190525	0	1	1	6	P13645	0	1262.6	High	0	0.0001901	69
		Checked	Confidence	Identifying Node	PSM Ambiguity	Annotated Sequence	Modifications	# Protein Groups	# Proteins	Master Protein Accessions	Protein Accessions	# Missed Cleavages	Charge	DeltaScore	DeltaCn	Rank	Search Engine Rank	m/z [Da]	MH+ [Da]	Theo. MH+ [Da]	DeltaM [ppm]	Deltam/z [Da]	Activation Type	MS Order	Isolation Interference [%]	Ion Inject Time [ms]	RT [min]	First Scan	Spectrum File	File ID	Ions Score	Identity Strict	Identity Relaxed	Expectation Value	Percolator q-Value	Percolator PEP	Precursor Abundance	Apex RT [min]
		FALSE	High	Mascot (A5)	Unambiguous	SLLEGEGSSGGGGR		1	1	P13645	P13645	0	2	0.8406	0	1	1	631.801	1262.6	1262.6	-1.68	-0.00106	HCD (High Energy Collision Dissociation)	MS2	3.96814	30	28.5132	10322	MS2100711_D3.raw	F31	69	46	39	5.05575e-05	0	0.0001901	1631666944	27.97
		FALSE	High	Mascot (A5)	Unambiguous	SLLEGEGSSGGGGR		1	1	P13645	P13645	0	2	0.6818	0	1	1	631.801	1262.6	1262.6	-1.29	-0.00081	HCD (High Energy Collision Dissociation)	MS2	1.56616	2.663	28.0056	9974	MS2100711_D3.raw	F31	66	46	39	0.000110761	0	0.0001398	1631666944	27.97
		FALSE	High	Mascot (A5)	Unambiguous	SLLEGEGSSGGGGR		1	1	P13645	P13645	0	2	0.8108	0	1	1	631.802	1262.6	1262.6	-1.1	-0.00069	HCD (High Energy Collision Dissociation)	MS2	27.8024	30	29.66	11112	MS2100711_D3.raw	F31	37	46	39	0.0934099	0	0.006365
		FALSE	High	Mascot (A5)	Unambiguous	SLLEGEGSSGGGGR		1	1	P13645	P13645	0	2	0.8947	0	1	1	631.802	1262.6	1262.6	-0.61	-0.00039	HCD (High Energy Collision Dissociation)	MS2	29.9763	30	29.242	10765	MS2100711_D3.raw	F31	57	46	39	0.00091561	0	0.0005633	15841446	29.12
		FALSE	High	Mascot (A5)	Unambiguous	SLLEGEGSSGGGGR		1	1	P13645	P13645	0	2	0.7619	0	1	1	631.802	1262.6	1262.6	-0.32	-0.0002	HCD (High Energy Collision Dissociation)	MS2	9.14946	30	27.5046	9631	MS2100711_D3.raw	F31	42	46	39	0.0303046	0	0.001076	1631666944	27.97
		FALSE	High	Mascot (A5)	Unambiguous	SLLEGEGSSGGGGR		1	1	P13645	P13645	0	3	0.4118	0	1	1	421.537	1262.6	1262.6	-1.59	-0.00067	HCD (High Energy Collision Dissociation)	MS2	48.478	30	28.1685	10081	MS2100711_D3.raw	F31	17	46	39	7.73989	0.001136	0.0413	11419849	28.02
	FALSE	High	SQYEQLAEQNRK		0.00229543	0	1	1	2	P13645	1	1493.73	High	0	0.001839	37
		Checked	Confidence	Identifying Node	PSM Ambiguity	Annotated Sequence	Modifications	# Protein Groups	# Proteins	Master Protein Accessions	Protein Accessions	# Missed Cleavages	Charge	DeltaScore	DeltaCn	Rank	Search Engine Rank	m/z [Da]	MH+ [Da]	Theo. MH+ [Da]	DeltaM [ppm]	Deltam/z [Da]	Activation Type	MS Order	Isolation Interference [%]	Ion Inject Time [ms]	RT [min]	First Scan	Spectrum File	File ID	Ions Score	Identity Strict	Identity Relaxed	Expectation Value	Percolator q-Value	Percolator PEP	Precursor Abundance	Apex RT [min]
		FALSE	High	Mascot (A5)	Unambiguous	SQYEQLAEQNRK		1	1	P13645	P13645	1	3	0.8649	0	1	1	498.582	1493.73	1493.73	-1.23	-0.00061	HCD (High Energy Collision Dissociation)	MS2	12.8823	30	25.5132	8156	MS2100711_D3.raw	F31	37	47	40	0.118336	0	0.001839	925594304	25.71
		FALSE	High	Mascot (A5)	Unambiguous	SQYEQLAEQNRK		1	1	P13645	P13645	1	3	0.8276	0	1	1	498.582	1493.73	1493.73	-1.23	-0.00061	HCD (High Energy Collision Dissociation)	MS2	2.4071	30	26.0185	8538	MS2100711_D3.raw	F31	29	47	40	0.722966	0	0.01121	925594304	25.71
	FALSE	High	SQYEQLAEQNR		0.00110885	0	1	1	2	P13645	0	1365.64	High	0	0.003004	67
		Checked	Confidence	Identifying Node	PSM Ambiguity	Annotated Sequence	Modifications	# Protein Groups	# Proteins	Master Protein Accessions	Protein Accessions	# Missed Cleavages	Charge	DeltaScore	DeltaCn	Rank	Search Engine Rank	m/z [Da]	MH+ [Da]	Theo. MH+ [Da]	DeltaM [ppm]	Deltam/z [Da]	Activation Type	MS Order	Isolation Interference [%]	Ion Inject Time [ms]	RT [min]	First Scan	Spectrum File	File ID	Ions Score	Identity Strict	Identity Relaxed	Expectation Value	Percolator q-Value	Percolator PEP	Precursor Abundance	Apex RT [min]
		FALSE	High	Mascot (A5)	Unambiguous	SQYEQLAEQNR		1	1	P13645	P13645	0	2	0.8125	0	1	1	683.323	1365.64	1365.64	-0.99	-0.00067	HCD (High Energy Collision Dissociation)	MS2	0	30	31.5875	12394	MS2100711_D3.raw	F31	64	46	39	0.000202382	0	0.000865	498640640	31.34
		FALSE	High	Mascot (A5)	Unambiguous	SQYEQLAEQNR		1	1	P13645	P13645	0	2	0.7761	0	1	1	683.323	1365.64	1365.64	-1.07	-0.00073	HCD (High Energy Collision Dissociation)	MS2	0	30	31.0798	12082	MS2100711_D3.raw	F31	67	46	39	8.67215e-05	0	0.003004	498640640	31.34
	FALSE	High	SKELTTEIDNNIEQISSYK	1xMethyl [K2]	0.00026999	0	1	1	1	P13645	1	2226.11	High	0	0.0002007	69
		Checked	Confidence	Identifying Node	PSM Ambiguity	Annotated Sequence	Modifications	# Protein Groups	# Proteins	Master Protein Accessions	Protein Accessions	# Missed Cleavages	Charge	DeltaScore	DeltaCn	Rank	Search Engine Rank	m/z [Da]	MH+ [Da]	Theo. MH+ [Da]	DeltaM [ppm]	Deltam/z [Da]	Activation Type	MS Order	Isolation Interference [%]	Ion Inject Time [ms]	RT [min]	First Scan	Spectrum File	File ID	Ions Score	Identity Strict	Identity Relaxed	Expectation Value	Percolator q-Value	Percolator PEP	Precursor Abundance	Apex RT [min]
		FALSE	High	Mascot (A5)	Unambiguous	SkELTTEIDNNIEQISSYK	K2(Methyl)	1	1	P13645	P13645	1	3	0.9565	0	1	1	742.709	2226.11	2226.11	-0.04	-3e-05	HCD (High Energy Collision Dissociation)	MS2	9.67525	30	59.4542	34904	MS2100711_D3.raw	F31	69	49	42	9.93661e-05	0	0.0002007	15227146	59.45
	FALSE	High	SKELTTEIDNNIEQISSYK		0.000238906	0	1	1	2	P13645	1	2212.1	High	0	0.0001768	87
		Checked	Confidence	Identifying Node	PSM Ambiguity	Annotated Sequence	Modifications	# Protein Groups	# Proteins	Master Protein Accessions	Protein Accessions	# Missed Cleavages	Charge	DeltaScore	DeltaCn	Rank	Search Engine Rank	m/z [Da]	MH+ [Da]	Theo. MH+ [Da]	DeltaM [ppm]	Deltam/z [Da]	Activation Type	MS Order	Isolation Interference [%]	Ion Inject Time [ms]	RT [min]	First Scan	Spectrum File	File ID	Ions Score	Identity Strict	Identity Relaxed	Expectation Value	Percolator q-Value	Percolator PEP	Precursor Abundance	Apex RT [min]
		FALSE	High	Mascot (A5)	Unambiguous	SKELTTEIDNNIEQISSYK		1	1	P13645	P13645	1	3	0.8621	0	1	1	738.038	2212.1	2212.1	0.63	0.00046	HCD (High Energy Collision Dissociation)	MS2	0.436416	4.756	58.4578	33998	MS2100711_D3.raw	F31	87	49	42	1.96964e-06	0	0.0001768	1767666304	58.36
		FALSE	High	Mascot (A5)	Unambiguous	SKELTTEIDNNIEQISSYK		1	1	P13645	P13645	1	3	0.7447	0	1	1	738.036	2212.09	2212.1	-1.69	-0.00125	HCD (High Energy Collision Dissociation)	MS2	15.1855	30	50.6101	27033	MS2100711_D3.raw	F31	47	49	42	0.0211514	0	0.009015	135524448	50.82
	FALSE	High	ELTTEIDNNIEQISSYK		4.258e-05	0	1	1	3	P13645	0	1996.97	High	0	2.962e-05	90
		Checked	Confidence	Identifying Node	PSM Ambiguity	Annotated Sequence	Modifications	# Protein Groups	# Proteins	Master Protein Accessions	Protein Accessions	# Missed Cleavages	Charge	DeltaScore	DeltaCn	Rank	Search Engine Rank	m/z [Da]	MH+ [Da]	Theo. MH+ [Da]	DeltaM [ppm]	Deltam/z [Da]	Activation Type	MS Order	Isolation Interference [%]	Ion Inject Time [ms]	RT [min]	First Scan	Spectrum File	File ID	Ions Score	Identity Strict	Identity Relaxed	Expectation Value	Percolator q-Value	Percolator PEP	Precursor Abundance	Apex RT [min]
		FALSE	High	Mascot (A5)	Unambiguous	ELTTEIDNNIEQISSYK		1	1	P13645	P13645	0	3	0.8621	0	1	1	666.326	1996.96	1996.97	-3.69	-0.00245	HCD (High Energy Collision Dissociation)	MS2	47.1068	30	56.0754	31859	MS2100711_D3.raw	F31	29	49	42	1.25692	0	0.00636	19145726	56.19
		FALSE	High	Mascot (A5)	Unambiguous	ELTTEIDNNIEQISSYK		1	1	P13645	P13645	0	3	0.8667	0	1	1	666.328	1996.97	1996.97	-0.38	-0.00026	HCD (High Energy Collision Dissociation)	MS2	3.02128	18.938	59.8293	35264	MS2100711_D3.raw	F31	90	49	42	8.80544e-07	0	2.962e-05	626830208	59.92
		FALSE	High	Mascot (A5)	Unambiguous	ELTTEIDNNIEQISSYK		1	1	P13645	P13645	0	3	0.7407	0	1	1	666.327	1996.97	1996.97	-2.68	-0.00178	HCD (High Energy Collision Dissociation)	MS2	18.8829	30	60.4808	35859	MS2100711_D3.raw	F31	27	49	42	2.00205	0	0.002256	626830208	59.92
	FALSE	High	ALEESNYELEGK		8.14243e-05	0	1	1	6	P13645	0	1381.65	High	0	5.81e-05	74
		Checked	Confidence	Identifying Node	PSM Ambiguity	Annotated Sequence	Modifications	# Protein Groups	# Proteins	Master Protein Accessions	Protein Accessions	# Missed Cleavages	Charge	DeltaScore	DeltaCn	Rank	Search Engine Rank	m/z [Da]	MH+ [Da]	Theo. MH+ [Da]	DeltaM [ppm]	Deltam/z [Da]	Activation Type	MS Order	Isolation Interference [%]	Ion Inject Time [ms]	RT [min]	First Scan	Spectrum File	File ID	Ions Score	Identity Strict	Identity Relaxed	Expectation Value	Percolator q-Value	Percolator PEP	Precursor Abundance	Apex RT [min]
		FALSE	High	Mascot (A5)	Unambiguous	ALEESNYELEGK		1	1	P13645	P13645	0	2	0.791	0	1	1	691.327	1381.65	1381.65	-0.39	-0.00027	HCD (High Energy Collision Dissociation)	MS2	0	30	36.4646	16064	MS2100711_D3.raw	F31	67	47	40	0.000115234	0	0.00222	9778337792	36.81
		FALSE	High	Mascot (A5)	Unambiguous	ALEESNYELEGK		1	1	P13645	P13645	0	2	1	0	1	1	691.327	1381.65	1381.65	-1.18	-0.00082	HCD (High Energy Collision Dissociation)	MS2	3.52076	30	36.574	16157	MS2100711_D3.raw	F31	23	47	40	2.84481	0	0.00906	9778337792	36.81
		FALSE	High	Mascot (A5)	Unambiguous	ALEESNYELEGK		1	1	P13645	P13645	0	2	0.8714	0	1	1	691.327	1381.65	1381.65	-1.27	-0.00088	HCD (High Energy Collision Dissociation)	MS2	4.13979	30	37.4812	16848	MS2100711_D3.raw	F31	70	47	40	5.4695e-05	0	0.0003144	9778337792	36.81
		FALSE	High	Mascot (A5)	Unambiguous	ALEESNYELEGK		1	1	P13645	P13645	0	2	0.8649	0	1	1	691.327	1381.65	1381.65	-1.27	-0.00088	HCD (High Energy Collision Dissociation)	MS2	42.1166	30	38.2336	17435	MS2100711_D3.raw	F31	74	47	40	2.28532e-05	0	5.81e-05	30778752	37.84
		FALSE	High	Mascot (A5)	Unambiguous	ALEESNYELEGK		1	1	P13645	P13645	0	3	0.85	0	1	1	461.22	1381.65	1381.65	-1.83	-0.00084	HCD (High Energy Collision Dissociation)	MS2	35.4342	30	36.9718	16438	MS2100711_D3.raw	F31	20	47	40	5.89269	0.0006445	0.03676	55031040	36.8
		FALSE	High	Mascot (A5)	Unambiguous	ALEESNYELEGK		1	1	P13645	P13645	0	2	0.5	0	1	1	691.329	1381.65	1381.65	1.29	0.00089	HCD (High Energy Collision Dissociation)	MS2	33.7074	30	33.3134	13746	MS2100711_D3.raw	F31	26	47	40	1.36983	0.0006445	0.03878
	FALSE	High	KDAEAWFNEK		0.00156165	0	1	2	1	P13645	1	1237.58	High	0	0.001231	57
		Checked	Confidence	Identifying Node	PSM Ambiguity	Annotated Sequence	Modifications	# Protein Groups	# Proteins	Master Protein Accessions	Protein Accessions	# Missed Cleavages	Charge	DeltaScore	DeltaCn	Rank	Search Engine Rank	m/z [Da]	MH+ [Da]	Theo. MH+ [Da]	DeltaM [ppm]	Deltam/z [Da]	Activation Type	MS Order	Isolation Interference [%]	Ion Inject Time [ms]	RT [min]	First Scan	Spectrum File	File ID	Ions Score	Identity Strict	Identity Relaxed	Expectation Value	Percolator q-Value	Percolator PEP	Precursor Abundance	Apex RT [min]
		FALSE	High	Mascot (A5)	Unambiguous	KDAEAWFNEK		1	2	P13645	Q7Z3Y7; P13645	1	2	0.8772	0	1	1	619.294	1237.58	1237.58	-3.66	-0.00227	HCD (High Energy Collision Dissociation)	MS2	0	30	38.8676	17971	MS2100711_D3.raw	F31	57	46	39	0.000879904	0	0.001231	116212448	38.94
	FALSE	High	AETECQNTEYQQLLDIK		0.000548842	0	1	1	1	P13645	0	2025.94	High	0	0.0004182	61
		Checked	Confidence	Identifying Node	PSM Ambiguity	Annotated Sequence	Modifications	# Protein Groups	# Proteins	Master Protein Accessions	Protein Accessions	# Missed Cleavages	Charge	DeltaScore	DeltaCn	Rank	Search Engine Rank	m/z [Da]	MH+ [Da]	Theo. MH+ [Da]	DeltaM [ppm]	Deltam/z [Da]	Activation Type	MS Order	Isolation Interference [%]	Ion Inject Time [ms]	RT [min]	First Scan	Spectrum File	File ID	Ions Score	Identity Strict	Identity Relaxed	Expectation Value	Percolator q-Value	Percolator PEP	Precursor Abundance	Apex RT [min]
		FALSE	High	Mascot (A5)	Unambiguous	AETECQNTEYQQLLDIK		1	1	P13645	P13645	0	3	1	0	1	1	675.985	2025.94	2025.94	-1.64	-0.00111	HCD (High Energy Collision Dissociation)	MS2	29.1442	30	60.5527	35928	MS2100711_D3.raw	F31	61	50	43	0.000917785	0	0.0004182	21131126	60.57
	FALSE	High	ADLEMQIESLTEELAYLKK	1xOxidation [M5]	2.58604e-08	0	1	1	1	P13645	1	2240.14	High	0	1.392e-08	124
		Checked	Confidence	Identifying Node	PSM Ambiguity	Annotated Sequence	Modifications	# Protein Groups	# Proteins	Master Protein Accessions	Protein Accessions	# Missed Cleavages	Charge	DeltaScore	DeltaCn	Rank	Search Engine Rank	m/z [Da]	MH+ [Da]	Theo. MH+ [Da]	DeltaM [ppm]	Deltam/z [Da]	Activation Type	MS Order	Isolation Interference [%]	Ion Inject Time [ms]	RT [min]	First Scan	Spectrum File	File ID	Ions Score	Identity Strict	Identity Relaxed	Expectation Value	Percolator q-Value	Percolator PEP	Precursor Abundance	Apex RT [min]
		FALSE	High	Mascot (A5)	Unambiguous	ADLEmQIESLTEELAYLKK	M5(Oxidation)	1	1	P13645	P13645	1	3	1	0	1	1	747.383	2240.13	2240.14	-1.39	-0.00104	HCD (High Energy Collision Dissociation)	MS2	5.61818	30	64.006	39187	MS2100711_D3.raw	F31	124	48	41	3.01421e-10	0	1.392e-08	259901440	64.03
	FALSE	High	ADLEMQIESLTEELAYLKK		1.01162e-05	0	1	1	1	P13645	1	2224.14	High	0	6.698e-06	55
		Checked	Confidence	Identifying Node	PSM Ambiguity	Annotated Sequence	Modifications	# Protein Groups	# Proteins	Master Protein Accessions	Protein Accessions	# Missed Cleavages	Charge	DeltaScore	DeltaCn	Rank	Search Engine Rank	m/z [Da]	MH+ [Da]	Theo. MH+ [Da]	DeltaM [ppm]	Deltam/z [Da]	Activation Type	MS Order	Isolation Interference [%]	Ion Inject Time [ms]	RT [min]	First Scan	Spectrum File	File ID	Ions Score	Identity Strict	Identity Relaxed	Expectation Value	Percolator q-Value	Percolator PEP	Precursor Abundance	Apex RT [min]
		FALSE	High	Mascot (A5)	Unambiguous	ADLEMQIESLTEELAYLKK		1	1	P13645	P13645	1	3	0.9636	0	1	1	742.051	2224.14	2224.14	-2.1	-0.00156	HCD (High Energy Collision Dissociation)	MS2	0	3.703	63.9805	39163	MS2100711_D3.raw	F31	55	48	41	0.00205153	0	6.698e-06	187627280	63.98
	FALSE	High	GSLGGGFSSGGFSGGSFSR		2.36711e-05	0	1	1	2	P13645	0	1707.77	High	0	2.588e-05	70
		Checked	Confidence	Identifying Node	PSM Ambiguity	Annotated Sequence	Modifications	# Protein Groups	# Proteins	Master Protein Accessions	Protein Accessions	# Missed Cleavages	Charge	DeltaScore	DeltaCn	Rank	Search Engine Rank	m/z [Da]	MH+ [Da]	Theo. MH+ [Da]	DeltaM [ppm]	Deltam/z [Da]	Activation Type	MS Order	Isolation Interference [%]	Ion Inject Time [ms]	RT [min]	First Scan	Spectrum File	File ID	Ions Score	Identity Strict	Identity Relaxed	Expectation Value	Percolator q-Value	Percolator PEP	Precursor Abundance	Apex RT [min]
		FALSE	High	Mascot (A5)	Unambiguous	GSLGGGFSSGGFSGGSFSR		1	1	P13645	P13645	0	3	0.9286	0	1	1	569.928	1707.77	1707.77	-1.4	-0.0008	HCD (High Energy Collision Dissociation)	MS2	6.29735	30	54.0664	30043	MS2100711_D3.raw	F31	70	48	41	7.69e-05	0	2.588e-05	380831168	53.79
		FALSE	High	Mascot (A5)	Unambiguous	GSLGGGFSSGGFSGGSFSR		1	1	P13645	P13645	0	3	0.95	0	1	1	569.928	1707.77	1707.77	-1.93	-0.0011	HCD (High Energy Collision Dissociation)	MS2	37.6756	30	53.556	29579	MS2100711_D3.raw	F31	60	48	41	0.000785817	0	1.61e-05	380831168	53.79
	FALSE	High	RVLDELTLTK		0.0266117	0.000759973	1	1	1	P13645	1	1187.7	High	0.0006445	0.02333	31
		Checked	Confidence	Identifying Node	PSM Ambiguity	Annotated Sequence	Modifications	# Protein Groups	# Proteins	Master Protein Accessions	Protein Accessions	# Missed Cleavages	Charge	DeltaScore	DeltaCn	Rank	Search Engine Rank	m/z [Da]	MH+ [Da]	Theo. MH+ [Da]	DeltaM [ppm]	Deltam/z [Da]	Activation Type	MS Order	Isolation Interference [%]	Ion Inject Time [ms]	RT [min]	First Scan	Spectrum File	File ID	Ions Score	Identity Strict	Identity Relaxed	Expectation Value	Percolator q-Value	Percolator PEP	Precursor Abundance	Apex RT [min]
		FALSE	High	Mascot (A5)	Unambiguous	RVLDELTLTK		1	1	P13645	P13645	1	2	0.3871	0	1	1	594.352	1187.7	1187.7	-1.46	-0.00087	HCD (High Energy Collision Dissociation)	MS2	37.4123	30	43.2446	21302	MS2100711_D3.raw	F31	31	42	35	0.138031	0.0006445	0.02333	310009344	43.41
	FALSE	High	ADLEMQIESLTEELAYLK	1xOxidation [M5]	0.0231517	0.000759973	1	1	1	P13645	0	2112.04	High	0.0006445	0.02019	10
		Checked	Confidence	Identifying Node	PSM Ambiguity	Annotated Sequence	Modifications	# Protein Groups	# Proteins	Master Protein Accessions	Protein Accessions	# Missed Cleavages	Charge	DeltaScore	DeltaCn	Rank	Search Engine Rank	m/z [Da]	MH+ [Da]	Theo. MH+ [Da]	DeltaM [ppm]	Deltam/z [Da]	Activation Type	MS Order	Isolation Interference [%]	Ion Inject Time [ms]	RT [min]	First Scan	Spectrum File	File ID	Ions Score	Identity Strict	Identity Relaxed	Expectation Value	Percolator q-Value	Percolator PEP	Precursor Abundance	Apex RT [min]
		FALSE	High	Mascot (A5)	Unambiguous	ADLEmQIESLTEELAYLK	M5(Oxidation)	1	1	P13645	P13645	0	3	0.8	0	1	1	704.685	2112.04	2112.04	-0.85	-0.0006	HCD (High Energy Collision Dissociation)	MS2	84.3658	30	64.8424	39967	MS2100711_D3.raw	F31	10	49	42	83.244	0.0006445	0.02019
	FALSE	High	QSVEADINGLRR		0.036426	0.000759973	2	2	1	P13645; P13646	1	1357.72	High	0.0006445	0.03231	36
		Checked	Confidence	Identifying Node	PSM Ambiguity	Annotated Sequence	Modifications	# Protein Groups	# Proteins	Master Protein Accessions	Protein Accessions	# Missed Cleavages	Charge	DeltaScore	DeltaCn	Rank	Search Engine Rank	m/z [Da]	MH+ [Da]	Theo. MH+ [Da]	DeltaM [ppm]	Deltam/z [Da]	Activation Type	MS Order	Isolation Interference [%]	Ion Inject Time [ms]	RT [min]	First Scan	Spectrum File	File ID	Ions Score	Identity Strict	Identity Relaxed	Expectation Value	Percolator q-Value	Percolator PEP	Precursor Abundance	Apex RT [min]
		FALSE	High	Mascot (A5)	Unambiguous	QSVEADINGLRR		2	2	P13645; P13646	P13645; P13646	1	3	1	0	1	1	453.243	1357.72	1357.72	-1.9	-0.00086	HCD (High Energy Collision Dissociation)	MS2	1.27562	8.555	40.5407	19080	MS2100711_D3.raw	F31	36	45	38	0.104643	0.0006445	0.03231	962532672	40.35
	FALSE	High	LASYLDKVR	1xAcetyl [K7]	0.0169882	0.000759973	5	7	1	P02533; P13645; P19012; Q04695; P08779	1	1106.62	High	0.0006445	0.0146	43
		Checked	Confidence	Identifying Node	PSM Ambiguity	Annotated Sequence	Modifications	# Protein Groups	# Proteins	Master Protein Accessions	Protein Accessions	# Missed Cleavages	Charge	DeltaScore	DeltaCn	Rank	Search Engine Rank	m/z [Da]	MH+ [Da]	Theo. MH+ [Da]	DeltaM [ppm]	Deltam/z [Da]	Activation Type	MS Order	Isolation Interference [%]	Ion Inject Time [ms]	RT [min]	First Scan	Spectrum File	File ID	Ions Score	Identity Strict	Identity Relaxed	Expectation Value	Percolator q-Value	Percolator PEP	Precursor Abundance	Apex RT [min]
		FALSE	High	Mascot (A5)	Unambiguous	LASYLDkVR	K7(Acetyl)	5	7	P02533; P13645; P19012; Q04695; P08779	P02533; P08727; P13645; P19012; Q99456; Q04695; P08779	1	2	0.6047	0	1	1	553.814	1106.62	1106.62	-0.58	-0.00032	HCD (High Energy Collision Dissociation)	MS2	33.0999	30	47.7632	24699	MS2100711_D3.raw	F31	43	42	35	0.00939049	0.0006445	0.0146	7.43936e+06	47.76
	FALSE	High	ALEESNYELEGK	1xMethyl [K12]	0.0547586	0.00135131	1	1	1	P13645	0	1395.66	High	0.001136	0.04925	39
		Checked	Confidence	Identifying Node	PSM Ambiguity	Annotated Sequence	Modifications	# Protein Groups	# Proteins	Master Protein Accessions	Protein Accessions	# Missed Cleavages	Charge	DeltaScore	DeltaCn	Rank	Search Engine Rank	m/z [Da]	MH+ [Da]	Theo. MH+ [Da]	DeltaM [ppm]	Deltam/z [Da]	Activation Type	MS Order	Isolation Interference [%]	Ion Inject Time [ms]	RT [min]	First Scan	Spectrum File	File ID	Ions Score	Identity Strict	Identity Relaxed	Expectation Value	Percolator q-Value	Percolator PEP	Precursor Abundance	Apex RT [min]
		FALSE	High	Mascot (A5)	Unambiguous	ALEESNYELEGk	K12(Methyl)	1	1	P13645	P13645	0	2	0.8205	0	1	1	698.333	1395.66	1395.66	-3.03	-0.00211	HCD (High Energy Collision Dissociation)	MS2	0	30	40.2231	18866	MS2100711_D3.raw	F31	39	47	40	0.0638804	0.001136	0.04925	50428148	40.36
	FALSE	High	DAEAWFNEK	1xMethyl [K9]	0.0518951	0.00135131	1	4	1	P13645	0	1123.51	High	0.001136	0.04645	44
		Checked	Confidence	Identifying Node	PSM Ambiguity	Annotated Sequence	Modifications	# Protein Groups	# Proteins	Master Protein Accessions	Protein Accessions	# Missed Cleavages	Charge	DeltaScore	DeltaCn	Rank	Search Engine Rank	m/z [Da]	MH+ [Da]	Theo. MH+ [Da]	DeltaM [ppm]	Deltam/z [Da]	Activation Type	MS Order	Isolation Interference [%]	Ion Inject Time [ms]	RT [min]	First Scan	Spectrum File	File ID	Ions Score	Identity Strict	Identity Relaxed	Expectation Value	Percolator q-Value	Percolator PEP	Precursor Abundance	Apex RT [min]
		FALSE	High	Mascot (A5)	Unambiguous	DAEAWFNEk	K9(Methyl)	1	4	P13645	Q7Z3Y7; P13645; Q7Z3Z0; Q7Z3Y8	0	2	0.7727	0	1	1	562.256	1123.5	1123.51	-0.69	-0.00039	HCD (High Energy Collision Dissociation)	MS2	0	30	55.9984	31792	MS2100711_D3.raw	F31	44	44	37	0.0103882	0.001136	0.04645
	FALSE	High	DAEAWFNEK		0.0624169	0.00135131	1	4	2	P13645	0	1109.49	High	0.001136	0.05626	42
		Checked	Confidence	Identifying Node	PSM Ambiguity	Annotated Sequence	Modifications	# Protein Groups	# Proteins	Master Protein Accessions	Protein Accessions	# Missed Cleavages	Charge	DeltaScore	DeltaCn	Rank	Search Engine Rank	m/z [Da]	MH+ [Da]	Theo. MH+ [Da]	DeltaM [ppm]	Deltam/z [Da]	Activation Type	MS Order	Isolation Interference [%]	Ion Inject Time [ms]	RT [min]	First Scan	Spectrum File	File ID	Ions Score	Identity Strict	Identity Relaxed	Expectation Value	Percolator q-Value	Percolator PEP	Precursor Abundance	Apex RT [min]
		FALSE	High	Mascot (A5)	Unambiguous	DAEAWFNEK		1	4	P13645	Q7Z3Y7; P13645; Q7Z3Z0; Q7Z3Y8	0	2	0.7857	0	1	1	555.248	1109.49	1109.49	-0.79	-0.00044	HCD (High Energy Collision Dissociation)	MS2	4.88106	2.417	49.6874	26250	MS2100711_D3.raw	F31	42	44	37	0.0177642	0.001136	0.05626	3156141568	49.5
		FALSE	High	Mascot (A5)	Unambiguous	DAEAWFNEK		1	4	P13645	Q7Z3Y7; P13645; Q7Z3Z0; Q7Z3Y8	0	2	0.7308	0	1	1	555.247	1109.49	1109.49	-2.55	-0.00141	HCD (High Energy Collision Dissociation)	MS2	21.1514	30	49.1836	25852	MS2100711_D3.raw	F31	26	44	37	0.576726	0.001136	0.06221	3156141568	49.5
	FALSE	High	SGGGGGGGGCGGGGGVSSLR		0.0642963	0.00135131	1	1	1	P13645	0	1492.66	High	0.001136	0.05807	18
		Checked	Confidence	Identifying Node	PSM Ambiguity	Annotated Sequence	Modifications	# Protein Groups	# Proteins	Master Protein Accessions	Protein Accessions	# Missed Cleavages	Charge	DeltaScore	DeltaCn	Rank	Search Engine Rank	m/z [Da]	MH+ [Da]	Theo. MH+ [Da]	DeltaM [ppm]	Deltam/z [Da]	Activation Type	MS Order	Isolation Interference [%]	Ion Inject Time [ms]	RT [min]	First Scan	Spectrum File	File ID	Ions Score	Identity Strict	Identity Relaxed	Expectation Value	Percolator q-Value	Percolator PEP	Precursor Abundance	Apex RT [min]
		FALSE	High	Mascot (A5)	Unambiguous	SGGGGGGGGCGGGGGVSSLR		1	1	P13645	P13645	0	2	1	0	1	1	746.832	1492.66	1492.66	0.63	0.00047	HCD (High Energy Collision Dissociation)	MS2	53.3034	30	29.1536	10700	MS2100711_D3.raw	F31	18	47	40	8.83355	0.001136	0.05807
	FALSE	High	LAADDFR		0.0635381	0.00135131	10	17	3	Q14532; O76013; P02533; Q2M2I5; P13645; P05783; P19012; P13646; Q04695; P08779	0	807.4	High	0.002033	0.09137	56
		Checked	Confidence	Identifying Node	PSM Ambiguity	Annotated Sequence	Modifications	# Protein Groups	# Proteins	Master Protein Accessions	Protein Accessions	# Missed Cleavages	Charge	DeltaScore	DeltaCn	Rank	Search Engine Rank	m/z [Da]	MH+ [Da]	Theo. MH+ [Da]	DeltaM [ppm]	Deltam/z [Da]	Activation Type	MS Order	Isolation Interference [%]	Ion Inject Time [ms]	RT [min]	First Scan	Spectrum File	File ID	Ions Score	Identity Strict	Identity Relaxed	Expectation Value	Percolator q-Value	Percolator PEP	Precursor Abundance	Apex RT [min]
		FALSE	High	Mascot (A5)	Unambiguous	LAADDFR		10	17	Q14532; O76013; P02533; Q2M2I5; P13645; P05783; P19012; P13646; Q04695; P08779	Q14532; O76015; O76013; P02533; Q15323; Q7Z3Y7; P08727; Q2M2I5; Q14525; P13645; Q92764; P05783; P19012; P13646; Q04695; O76014; P08779	0	2	0.82	0	1	1	404.203	807.399	807.4	-0.86	-0.00035	HCD (High Energy Collision Dissociation)	MS2	26.0648	30	27.0177	9272	MS2100711_D3.raw	F31	50	36	29	0.000480006	0.001136	0.05738	36783852	27.18
		FALSE	High	Mascot (A5)	Unambiguous	LAADDFR		10	17	Q14532; O76013; P02533; Q2M2I5; P13645; P05783; P19012; P13646; Q04695; P08779	Q14532; O76015; O76013; P02533; Q15323; Q7Z3Y7; P08727; Q2M2I5; Q14525; P13645; Q92764; P05783; P19012; P13646; Q04695; O76014; P08779	0	2	0.8537	0	1	1	404.203	807.398	807.4	-1.31	-0.00053	HCD (High Energy Collision Dissociation)	MS2	25.3892	30	32.1711	12862	MS2100711_D3.raw	F31	41	36	29	0.0038481	0.001555	0.08839	536764224	32.38
		FALSE	High	Mascot (A5)	Unambiguous	LAADDFR		10	17	Q14532; O76013; P02533; Q2M2I5; P13645; P05783; P19012; P13646; Q04695; P08779	Q14532; O76015; O76013; P02533; Q15323; Q7Z3Y7; P08727; Q2M2I5; Q14525; P13645; Q92764; P05783; P19012; P13646; Q04695; O76014; P08779	0	2	0.8214	0	1	1	404.203	807.398	807.4	-1.61	-0.00065	HCD (High Energy Collision Dissociation)	MS2	0	30	33.1854	13643	MS2100711_D3.raw	F31	56	36	29	0.000121688	0.002033	0.09137	536764224	32.38
	FALSE	High	LASYLDK		0.0899251	0.00185817	6	8	4	P02533; P13645; P19012; Q04695; P35527; P08779	0	809.44	High	0.001555	0.08231	54
		Checked	Confidence	Identifying Node	PSM Ambiguity	Annotated Sequence	Modifications	# Protein Groups	# Proteins	Master Protein Accessions	Protein Accessions	# Missed Cleavages	Charge	DeltaScore	DeltaCn	Rank	Search Engine Rank	m/z [Da]	MH+ [Da]	Theo. MH+ [Da]	DeltaM [ppm]	Deltam/z [Da]	Activation Type	MS Order	Isolation Interference [%]	Ion Inject Time [ms]	RT [min]	First Scan	Spectrum File	File ID	Ions Score	Identity Strict	Identity Relaxed	Expectation Value	Percolator q-Value	Percolator PEP	Precursor Abundance	Apex RT [min]
		FALSE	High	Mascot (A5)	Unambiguous	LASYLDK		6	8	P02533; P13645; P19012; Q04695; P35527; P08779	P02533; P08727; P13645; P19012; Q99456; Q04695; P35527; P08779	0	2	0.5741	0	1	1	405.223	809.439	809.44	-2.17	-0.00088	HCD (High Energy Collision Dissociation)	MS2	15.39	30	31.5674	12379	MS2100711_D3.raw	F31	54	34	27	0.000120527	0.001555	0.08231	5.13136e+06	31.04
		FALSE	High	Mascot (A5)	Unambiguous	LASYLDK		6	8	P02533; P13645; P19012; Q04695; P35527; P08779	P02533; P08727; P13645; P19012; Q99456; Q04695; P35527; P08779	0	2	0.439	0	1	1	405.223	809.439	809.44	-2.02	-0.00082	HCD (High Energy Collision Dissociation)	MS2	22.7927	30	29.5406	11015	MS2100711_D3.raw	F31	41	34	27	0.00210904	0.002033	0.09504	3378866688	29.83
		FALSE	High	Mascot (A5)	Unambiguous	LASYLDK		6	8	P02533; P13645; P19012; Q04695; P35527; P08779	P02533; P08727; P13645; P19012; Q99456; Q04695; P35527; P08779	0	2	0.439	0	1	1	405.223	809.438	809.44	-2.7	-0.00109	HCD (High Energy Collision Dissociation)	MS2	6.1128	30	31.0603	12068	MS2100711_D3.raw	F31	41	34	27	0.00212856	0.004971	0.1485	5.13136e+06	31.04
		FALSE	High	Mascot (A5)	Unambiguous	LASYLDK		6	8	P02533; P13645; P19012; Q04695; P35527; P08779	P02533; P08727; P13645; P19012; Q99456; Q04695; P35527; P08779	0	2	0.4062	0	1	1	405.223	809.439	809.44	-1.35	-0.00054	HCD (High Energy Collision Dissociation)	MS2	30.1617	30	36.2625	15905	MS2100711_D3.raw	F31	32	34	27	0.0170634	0.006676	0.1578	3784302	36.3
	FALSE	High	SEITELRR		0.126363	0.00390883	1	1	1	P13645	1	1003.55	High	0.003732	0.1173	31
		Checked	Confidence	Identifying Node	PSM Ambiguity	Annotated Sequence	Modifications	# Protein Groups	# Proteins	Master Protein Accessions	Protein Accessions	# Missed Cleavages	Charge	DeltaScore	DeltaCn	Rank	Search Engine Rank	m/z [Da]	MH+ [Da]	Theo. MH+ [Da]	DeltaM [ppm]	Deltam/z [Da]	Activation Type	MS Order	Isolation Interference [%]	Ion Inject Time [ms]	RT [min]	First Scan	Spectrum File	File ID	Ions Score	Identity Strict	Identity Relaxed	Expectation Value	Percolator q-Value	Percolator PEP	Precursor Abundance	Apex RT [min]
		FALSE	High	Mascot (A5)	Unambiguous	SEITELRR		1	1	P13645	P13645	1	2	0.3871	0	1	1	502.279	1003.55	1003.55	-2.31	-0.00116	HCD (High Energy Collision Dissociation)	MS2	3.19453	30	26.0329	8550	MS2100711_D3.raw	F31	31	44	37	0.236989	0.003732	0.1173	694001472	25.77
	FALSE	High	KNHEEEMKDLR		0.136793	0.00390883	1	1	1	P13645	2	1428.69	High	0.003732	0.128	31
		Checked	Confidence	Identifying Node	PSM Ambiguity	Annotated Sequence	Modifications	# Protein Groups	# Proteins	Master Protein Accessions	Protein Accessions	# Missed Cleavages	Charge	DeltaScore	DeltaCn	Rank	Search Engine Rank	m/z [Da]	MH+ [Da]	Theo. MH+ [Da]	DeltaM [ppm]	Deltam/z [Da]	Activation Type	MS Order	Isolation Interference [%]	Ion Inject Time [ms]	RT [min]	First Scan	Spectrum File	File ID	Ions Score	Identity Strict	Identity Relaxed	Expectation Value	Percolator q-Value	Percolator PEP	Precursor Abundance	Apex RT [min]
		FALSE	High	Mascot (A5)	Unambiguous	KNHEEEMKDLR		1	1	P13645	P13645	2	3	0.7097	0	1	1	476.901	1428.69	1428.69	-1.65	-0.00079	HCD (High Energy Collision Dissociation)	MS2	12.6095	30	17.4913	3702	MS2100711_D3.raw	F31	31	47	40	0.472912	0.003732	0.128	2788976	17.53
FALSE	High	Master Protein	P02768	Serum albumin OS=Homo sapiens OX=9606 GN=ALB PE=1 SV=2	0	64.445	30	19	73	19	1	609	69.3	6.28	1323	19
	Checked	Confidence	Sequence	Modifications	Qvality PEP	Qvality q-value	# Protein Groups	# Proteins	# PSMs	Master Protein Accessions	# Missed Cleavages	Theo. MH+ [Da]	Confidence (by Search Engine): Mascot	Percolator q-Value (by Search Engine): Mascot	Percolator PEP (by Search Engine): Mascot	Ions Score (by Search Engine): Mascot
	FALSE	High	LVRPEVDVMCTAFHDNEETFLKK	1xPropionamide [C10]	2.47803e-06	0	1	1	1	P02768	1	2792.37	High	0	1.561e-06	29
		Checked	Confidence	Identifying Node	PSM Ambiguity	Annotated Sequence	Modifications	# Protein Groups	# Proteins	Master Protein Accessions	Protein Accessions	# Missed Cleavages	Charge	DeltaScore	DeltaCn	Rank	Search Engine Rank	m/z [Da]	MH+ [Da]	Theo. MH+ [Da]	DeltaM [ppm]	Deltam/z [Da]	Activation Type	MS Order	Isolation Interference [%]	Ion Inject Time [ms]	RT [min]	First Scan	Spectrum File	File ID	Ions Score	Identity Strict	Identity Relaxed	Expectation Value	Percolator q-Value	Percolator PEP	Precursor Abundance	Apex RT [min]
		FALSE	High	Mascot (A5)	Unambiguous	LVRPEVDVMcTAFHDNEETFLKK	C10(Propionamide)	1	1	P02768	P02768	1	5	1	0	1	1	559.28	2792.37	2792.37	-1.82	-0.00102	HCD (High Energy Collision Dissociation)	MS2	2.41499	30	58.2351	33786	MS2100711_D3.raw	F31	29	50	43	1.52116	0	1.561e-06	28804170	58.29
	FALSE	High	LVNEVTEFAK		0.00183073	0	1	1	1	P02768	0	1149.62	High	0	0.001454	70
		Checked	Confidence	Identifying Node	PSM Ambiguity	Annotated Sequence	Modifications	# Protein Groups	# Proteins	Master Protein Accessions	Protein Accessions	# Missed Cleavages	Charge	DeltaScore	DeltaCn	Rank	Search Engine Rank	m/z [Da]	MH+ [Da]	Theo. MH+ [Da]	DeltaM [ppm]	Deltam/z [Da]	Activation Type	MS Order	Isolation Interference [%]	Ion Inject Time [ms]	RT [min]	First Scan	Spectrum File	File ID	Ions Score	Identity Strict	Identity Relaxed	Expectation Value	Percolator q-Value	Percolator PEP	Precursor Abundance	Apex RT [min]
		FALSE	High	Mascot (A5)	Unambiguous	LVNEVTEFAK		1	1	P02768	P02768	0	2	0.7571	0	1	1	575.309	1149.61	1149.62	-2.95	-0.0017	HCD (High Energy Collision Dissociation)	MS2	0	30	44.1726	22018	MS2100711_D3.raw	F31	70	45	38	3.21968e-05	0	0.001454	83808608	44.3
	FALSE	High	RHPYFYAPELLFFAK		5.2422e-05	0	1	1	1	P02768	1	1899	High	0	3.669e-05	37
		Checked	Confidence	Identifying Node	PSM Ambiguity	Annotated Sequence	Modifications	# Protein Groups	# Proteins	Master Protein Accessions	Protein Accessions	# Missed Cleavages	Charge	DeltaScore	DeltaCn	Rank	Search Engine Rank	m/z [Da]	MH+ [Da]	Theo. MH+ [Da]	DeltaM [ppm]	Deltam/z [Da]	Activation Type	MS Order	Isolation Interference [%]	Ion Inject Time [ms]	RT [min]	First Scan	Spectrum File	File ID	Ions Score	Identity Strict	Identity Relaxed	Expectation Value	Percolator q-Value	Percolator PEP	Precursor Abundance	Apex RT [min]
		FALSE	High	Mascot (A5)	Unambiguous	RHPYFYAPELLFFAK		1	1	P02768	P02768	1	3	1	0	1	1	633.669	1898.99	1899	-1.92	-0.00122	HCD (High Energy Collision Dissociation)	MS2	0	30	61.8923	37205	MS2100711_D3.raw	F31	37	47	40	0.110169	0	3.669e-05	31078852	61.99
	FALSE	High	KVPQVSTPTLVEVSR	1xAcetyl [N-Term]; 1xAcetyl [K1]	0.00250053	0	1	1	4	P02768	1	1681.95	High	0	0.002012	51
		Checked	Confidence	Identifying Node	PSM Ambiguity	Annotated Sequence	Modifications	# Protein Groups	# Proteins	Master Protein Accessions	Protein Accessions	# Missed Cleavages	Charge	DeltaScore	DeltaCn	Rank	Search Engine Rank	m/z [Da]	MH+ [Da]	Theo. MH+ [Da]	DeltaM [ppm]	Deltam/z [Da]	Activation Type	MS Order	Isolation Interference [%]	Ion Inject Time [ms]	RT [min]	First Scan	Spectrum File	File ID	Ions Score	Identity Strict	Identity Relaxed	Expectation Value	Percolator q-Value	Percolator PEP	Precursor Abundance	Apex RT [min]
		FALSE	High	Mascot (A5)	Unambiguous	kVPQVSTPTLVEVSR	N-Term(Acetyl)	1	1	P02768	P02768	1	3	1	0	1	2	561.32	1681.95	1681.95	-1.8	-0.00101	HCD (High Energy Collision Dissociation)	MS2	18.0653	30	51.8692	28129	MS2100711_D3.raw	F31	51	42	35	0.00149489	0	0.002012	33873736	51.65
		FALSE	High	Mascot (A5)	Unambiguous	kVPQVSTPTLVEVSR	K1(Acetyl)	1	1	P02768	P02768	1	3	1	0	1	1	561.32	1681.95	1681.95	-1.8	-0.00101	HCD (High Energy Collision Dissociation)	MS2	18.0653	30	51.8692	28129	MS2100711_D3.raw	F31	51	42	35	0.00149489	0	0.002012	33873736	51.65
		FALSE	High	Mascot (A5)	Unambiguous	kVPQVSTPTLVEVSR	K1(Acetyl)	1	1	P02768	P02768	1	3	1	0	1	1	561.32	1681.94	1681.95	-2.02	-0.00113	HCD (High Energy Collision Dissociation)	MS2	59.1581	30	47.4392	24449	MS2100711_D3.raw	F31	7	42	35	37.9908	0.003732	0.1217	12538932	47.44
		FALSE	High	Mascot (A5)	Unambiguous	kVPQVSTPTLVEVSR	N-Term(Acetyl)	1	1	P02768	P02768	1	3	1	0	1	2	561.32	1681.94	1681.95	-2.02	-0.00113	HCD (High Energy Collision Dissociation)	MS2	59.1581	30	47.4392	24449	MS2100711_D3.raw	F31	7	42	35	37.9908	0.003732	0.1217	12538932	47.44
	FALSE	High	KVPQVSTPTLVEVSR		7.00887e-06	0	1	1	13	P02768	1	1639.94	High	0	1.966e-05	68
		Checked	Confidence	Identifying Node	PSM Ambiguity	Annotated Sequence	Modifications	# Protein Groups	# Proteins	Master Protein Accessions	Protein Accessions	# Missed Cleavages	Charge	DeltaScore	DeltaCn	Rank	Search Engine Rank	m/z [Da]	MH+ [Da]	Theo. MH+ [Da]	DeltaM [ppm]	Deltam/z [Da]	Activation Type	MS Order	Isolation Interference [%]	Ion Inject Time [ms]	RT [min]	First Scan	Spectrum File	File ID	Ions Score	Identity Strict	Identity Relaxed	Expectation Value	Percolator q-Value	Percolator PEP	Precursor Abundance	Apex RT [min]
		FALSE	High	Mascot (A5)	Unambiguous	KVPQVSTPTLVEVSR		1	1	P02768	P02768	1	3	0.9231	0	1	1	547.317	1639.94	1639.94	-1.66	-0.0009	HCD (High Energy Collision Dissociation)	MS2	22.7912	25.903	45.1695	22702	MS2100711_D3.raw	F31	52	41	34	0.00102966	0	4.582e-06	22659991552	43.94
		FALSE	High	Mascot (A5)	Unambiguous	KVPQVSTPTLVEVSR		1	1	P02768	P02768	1	3	0.9412	0	1	1	547.316	1639.93	1639.94	-1.77	-0.00097	HCD (High Energy Collision Dissociation)	MS2	2.48294	5.025	44.6577	22365	MS2100711_D3.raw	F31	68	41	34	2.25564e-05	0	1.966e-05	22659991552	43.94
		FALSE	High	Mascot (A5)	Unambiguous	KVPQVSTPTLVEVSR		1	1	P02768	P02768	1	3	0.9394	0	1	1	547.316	1639.93	1639.94	-1.88	-0.00103	HCD (High Energy Collision Dissociation)	MS2	1.07711	0.498	44.1534	22007	MS2100711_D3.raw	F31	66	41	34	3.40507e-05	0	6.902e-06	22659991552	43.94
		FALSE	High	Mascot (A5)	Unambiguous	KVPQVSTPTLVEVSR		1	1	P02768	P02768	1	3	0.9355	0	1	1	547.316	1639.93	1639.94	-1.99	-0.00109	HCD (High Energy Collision Dissociation)	MS2	2.06796	7.717	43.6484	21663	MS2100711_D3.raw	F31	62	41	34	0.000100029	0	1.441e-05	22659991552	43.94
		FALSE	High	Mascot (A5)	Unambiguous	KVPQVSTPTLVEVSR		1	1	P02768	P02768	1	3	0.9434	0	1	1	547.316	1639.93	1639.94	-1.99	-0.00109	HCD (High Energy Collision Dissociation)	MS2	27.6459	30	45.6841	23094	MS2100711_D3.raw	F31	53	41	34	0.00069044	0	0.0007773	42767124	45.4
		FALSE	High	Mascot (A5)	Unambiguous	KVPQVSTPTLVEVSR		1	1	P02768	P02768	1	3	0.9344	0	1	1	547.316	1639.93	1639.94	-2.21	-0.00121	HCD (High Energy Collision Dissociation)	MS2	3.04152	18.082	41.6049	19915	MS2100711_D3.raw	F31	61	41	34	0.000118277	0	7.229e-06	100658304	41.66
		FALSE	High	Mascot (A5)	Unambiguous	KVPQVSTPTLVEVSR		1	1	P02768	P02768	1	3	0.9231	0	1	1	547.315	1639.93	1639.94	-4.33	-0.00237	HCD (High Energy Collision Dissociation)	MS2	25.5748	30	47.6639	24615	MS2100711_D3.raw	F31	26	42	35	0.396914	0	0.01158	21829866	47.46
		FALSE	High	Mascot (A5)	Unambiguous	KVPQVSTPTLVEVSR		1	1	P02768	P02768	1	3	0.9048	0	1	1	547.315	1639.93	1639.94	-4.33	-0.00237	HCD (High Energy Collision Dissociation)	MS2	0	30	48.2789	25139	MS2100711_D3.raw	F31	42	42	35	0.0109319	0	0.01048
		FALSE	High	Mascot (A5)	Unambiguous	KVPQVSTPTLVEVSR		1	1	P02768	P02768	1	3	0.7692	0	1	1	547.316	1639.93	1639.94	-2.21	-0.00121	HCD (High Energy Collision Dissociation)	MS2	33.0749	30	46.5694	23766	MS2100711_D3.raw	F31	39	41	34	0.021672	0.0006445	0.02646	39715652	46.22
		FALSE	High	Mascot (A5)	Unambiguous	KVPQVSTPTLVEVSR		1	1	P02768	P02768	1	3	0.7941	0	1	1	547.317	1639.94	1639.94	-0.09	-5e-05	HCD (High Energy Collision Dissociation)	MS2	26.109	30	48.8183	25539	MS2100711_D3.raw	F31	34	41	34	0.0560073	0.0006445	0.02115
		FALSE	High	Mascot (A5)	Unambiguous	KVPQVSTPTLVEVSR		1	1	P02768	P02768	1	3	0.7407	0	1	1	547.316	1639.93	1639.94	-2.66	-0.00145	HCD (High Energy Collision Dissociation)	MS2	68.5504	30	47.1346	24219	MS2100711_D3.raw	F31	27	42	35	0.36015	0.001555	0.0653	21829866	47.46
		FALSE	High	Mascot (A5)	Unambiguous	KVPQVSTPTLVEVSR		1	1	P02768	P02768	1	3	1	0	1	1	547.318	1639.94	1639.94	0.69	0.00038	HCD (High Energy Collision Dissociation)	MS2	87.7515	30	52.8475	28974	MS2100711_D3.raw	F31	11	41	34	9.81475	0.001555	0.07319	616478	52.84
		FALSE	High	Mascot (A5)	Unambiguous	KVPQVSTPTLVEVSR		1	1	P02768	P02768	1	3	0.8889	0	1	1	547.315	1639.93	1639.94	-3.78	-0.00206	HCD (High Energy Collision Dissociation)	MS2	20.0128	30	41.0944	19466	MS2100711_D3.raw	F31	18	42	35	2.73055	0.003732	0.1282	100658304	41.66
	FALSE	High	VFDEFKPLVEEPQNLIK		0.000462466	0	1	1	1	P02768	0	2045.1	High	0	0.0003504	25
		Checked	Confidence	Identifying Node	PSM Ambiguity	Annotated Sequence	Modifications	# Protein Groups	# Proteins	Master Protein Accessions	Protein Accessions	# Missed Cleavages	Charge	DeltaScore	DeltaCn	Rank	Search Engine Rank	m/z [Da]	MH+ [Da]	Theo. MH+ [Da]	DeltaM [ppm]	Deltam/z [Da]	Activation Type	MS Order	Isolation Interference [%]	Ion Inject Time [ms]	RT [min]	First Scan	Spectrum File	File ID	Ions Score	Identity Strict	Identity Relaxed	Expectation Value	Percolator q-Value	Percolator PEP	Precursor Abundance	Apex RT [min]
		FALSE	High	Mascot (A5)	Unambiguous	VFDEFKPLVEEPQNLIK		1	1	P02768	P02768	0	3	1	0	1	1	682.368	2045.09	2045.1	-3.37	-0.0023	HCD (High Energy Collision Dissociation)	MS2	32.5896	30	60.4444	35826	MS2100711_D3.raw	F31	25	46	39	1.36055	0	0.0003504	128691616	60.55
	FALSE	High	VPQVSTPTLVEVSR		3.52262e-05	0	1	1	6	P02768	0	1511.84	High	0	2.435e-05	80
		Checked	Confidence	Identifying Node	PSM Ambiguity	Annotated Sequence	Modifications	# Protein Groups	# Proteins	Master Protein Accessions	Protein Accessions	# Missed Cleavages	Charge	DeltaScore	DeltaCn	Rank	Search Engine Rank	m/z [Da]	MH+ [Da]	Theo. MH+ [Da]	DeltaM [ppm]	Deltam/z [Da]	Activation Type	MS Order	Isolation Interference [%]	Ion Inject Time [ms]	RT [min]	First Scan	Spectrum File	File ID	Ions Score	Identity Strict	Identity Relaxed	Expectation Value	Percolator q-Value	Percolator PEP	Precursor Abundance	Apex RT [min]
		FALSE	High	Mascot (A5)	Unambiguous	VPQVSTPTLVEVSR		1	1	P02768	P02768	0	2	0.6905	0	1	1	756.426	1511.84	1511.84	0.99	0.00075	HCD (High Energy Collision Dissociation)	MS2	0	30	50.4404	26877	MS2100711_D3.raw	F31	42	43	36	0.0131439	0	0.002623	4450601984	49.5
		FALSE	High	Mascot (A5)	Unambiguous	VPQVSTPTLVEVSR		1	1	P02768	P02768	0	2	1	0	1	1	756.424	1511.84	1511.84	-0.7	-0.00053	HCD (High Energy Collision Dissociation)	MS2	49.3963	30	48.8921	25599	MS2100711_D3.raw	F31	26	43	36	0.640585	0	0.00924	4450601984	49.5
		FALSE	High	Mascot (A5)	Unambiguous	VPQVSTPTLVEVSR		1	1	P02768	P02768	0	2	0.9	0	1	1	756.424	1511.84	1511.84	-0.94	-0.00071	HCD (High Energy Collision Dissociation)	MS2	0.914916	1.402	49.398	26032	MS2100711_D3.raw	F31	80	43	36	2.23508e-06	0	2.435e-05	4450601984	49.5
		FALSE	High	Mascot (A5)	Unambiguous	VPQVSTPTLVEVSR		1	1	P02768	P02768	0	2	0.9531	0	1	1	756.424	1511.84	1511.84	-1.51	-0.00114	HCD (High Energy Collision Dissociation)	MS2	15.2593	30	49.9235	26450	MS2100711_D3.raw	F31	64	43	36	9.54949e-05	0	9.085e-05	4450601984	49.5
		FALSE	High	Mascot (A5)	Unambiguous	VPQVSTPTLVEVSR		1	1	P02768	P02768	0	2	0.7419	0	1	1	756.424	1511.84	1511.84	-1.83	-0.00138	HCD (High Energy Collision Dissociation)	MS2	0	30	43.8389	21827	MS2100711_D3.raw	F31	31	43	36	0.177003	0.001555	0.06865
		FALSE	High	Mascot (A5)	Unambiguous	VPQVSTPTLVEVSR		1	1	P02768	P02768	0	2	1	0	1	1	756.423	1511.84	1511.84	-2.32	-0.00175	HCD (High Energy Collision Dissociation)	MS2	0	30	46.5279	23730	MS2100711_D3.raw	F31	29	43	36	0.337052	0.007839	0.1713	10030193	46.67
	FALSE	High	CCTESLVNR	2xPropionamide [C1; C2]	0.00385914	0	1	1	1	P02768	0	1166.53	High	0	0.003145	52
		Checked	Confidence	Identifying Node	PSM Ambiguity	Annotated Sequence	Modifications	# Protein Groups	# Proteins	Master Protein Accessions	Protein Accessions	# Missed Cleavages	Charge	DeltaScore	DeltaCn	Rank	Search Engine Rank	m/z [Da]	MH+ [Da]	Theo. MH+ [Da]	DeltaM [ppm]	Deltam/z [Da]	Activation Type	MS Order	Isolation Interference [%]	Ion Inject Time [ms]	RT [min]	First Scan	Spectrum File	File ID	Ions Score	Identity Strict	Identity Relaxed	Expectation Value	Percolator q-Value	Percolator PEP	Precursor Abundance	Apex RT [min]
		FALSE	High	Mascot (A5)	Unambiguous	ccTESLVNR	C1(Propionamide); C2(Propionamide)	1	1	P02768	P02768	0	2	0.8846	0	1	1	583.767	1166.53	1166.53	-1.6	-0.00093	HCD (High Energy Collision Dissociation)	MS2	0	30	27.4426	9581	MS2100711_D3.raw	F31	52	44	37	0.00176307	0	0.003145	213961216	27.18
	FALSE	High	CCTESLVNR	1xPropionamide [C]	0.00277435	0	1	1	5	P02768	0	1095.49	High	0	0.002236	52
		Checked	Confidence	Identifying Node	PSM Ambiguity	Annotated Sequence	Modifications	# Protein Groups	# Proteins	Master Protein Accessions	Protein Accessions	# Missed Cleavages	Charge	DeltaScore	DeltaCn	Rank	Search Engine Rank	m/z [Da]	MH+ [Da]	Theo. MH+ [Da]	DeltaM [ppm]	Deltam/z [Da]	Activation Type	MS Order	Isolation Interference [%]	Ion Inject Time [ms]	RT [min]	First Scan	Spectrum File	File ID	Ions Score	Identity Strict	Identity Relaxed	Expectation Value	Percolator q-Value	Percolator PEP	Precursor Abundance	Apex RT [min]
		FALSE	High	Mascot (A5)	Unambiguous	cCTESLVNR	C1(Propionamide)	1	1	P02768	P02768	0	2	0.2115	0	1	1	548.249	1095.49	1095.49	-2.03	-0.00111	HCD (High Energy Collision Dissociation)	MS2	14.1387	30	34.0887	14326	MS2100711_D3.raw	F31	52	44	37	0.0015035	0	0.002236	15785154	34.22
		FALSE	High	Mascot (A5)	Unambiguous	CcTESLVNR	C2(Propionamide)	1	1	P02768	P02768	0	2	1	0	1	1	548.249	1095.49	1095.49	-1.7	-0.00093	HCD (High Energy Collision Dissociation)	MS2	0	30	48.8987	25606	MS2100711_D3.raw	F31	35	44	37	0.0757076	0.0006445	0.02958	2.8656e+06	48.89
		FALSE	High	Mascot (A5)	Unambiguous	cCTESLVNR	C1(Propionamide)	1	1	P02768	P02768	0	2	1	0	1	2	548.249	1095.49	1095.49	-1.7	-0.00093	HCD (High Energy Collision Dissociation)	MS2	0	30	48.8987	25606	MS2100711_D3.raw	F31	35	44	37	0.0757076	0.0006445	0.02958	2.8656e+06	48.89
		FALSE	High	Mascot (A5)	Unambiguous	CcTESLVNR	C2(Propionamide)	1	1	P02768	P02768	0	2	1	0	1	1	548.249	1095.49	1095.49	-1.36	-0.00075	HCD (High Energy Collision Dissociation)	MS2	10.8628	30	34.5936	14682	MS2100711_D3.raw	F31	36	44	37	0.0641523	0.001555	0.07109	20638430	34.58
		FALSE	High	Mascot (A5)	Unambiguous	cCTESLVNR	C1(Propionamide)	1	1	P02768	P02768	0	2	1	0	1	2	548.249	1095.49	1095.49	-1.36	-0.00075	HCD (High Energy Collision Dissociation)	MS2	10.8628	30	34.5936	14682	MS2100711_D3.raw	F31	36	44	37	0.0641523	0.001555	0.07109	20638430	34.58
	FALSE	High	CCTESLVNR		0.00193428	0	1	1	1	P02768	0	1024.46	High	0	0.001536	62
		Checked	Confidence	Identifying Node	PSM Ambiguity	Annotated Sequence	Modifications	# Protein Groups	# Proteins	Master Protein Accessions	Protein Accessions	# Missed Cleavages	Charge	DeltaScore	DeltaCn	Rank	Search Engine Rank	m/z [Da]	MH+ [Da]	Theo. MH+ [Da]	DeltaM [ppm]	Deltam/z [Da]	Activation Type	MS Order	Isolation Interference [%]	Ion Inject Time [ms]	RT [min]	First Scan	Spectrum File	File ID	Ions Score	Identity Strict	Identity Relaxed	Expectation Value	Percolator q-Value	Percolator PEP	Precursor Abundance	Apex RT [min]
		FALSE	High	Mascot (A5)	Unambiguous	CCTESLVNR		1	1	P02768	P02768	0	2	1	0	1	1	512.729	1024.45	1024.46	-3.6	-0.00184	HCD (High Energy Collision Dissociation)	MS2	21.1378	30	38.5535	17722	MS2100711_D3.raw	F31	62	43	36	0.00012846	0	0.001536	13658520	38.63
	FALSE	High	AVMDDFAAFVEK		0.0012531	0	1	1	1	P02768	0	1342.63	High	0	0.0009803	70
		Checked	Confidence	Identifying Node	PSM Ambiguity	Annotated Sequence	Modifications	# Protein Groups	# Proteins	Master Protein Accessions	Protein Accessions	# Missed Cleavages	Charge	DeltaScore	DeltaCn	Rank	Search Engine Rank	m/z [Da]	MH+ [Da]	Theo. MH+ [Da]	DeltaM [ppm]	Deltam/z [Da]	Activation Type	MS Order	Isolation Interference [%]	Ion Inject Time [ms]	RT [min]	First Scan	Spectrum File	File ID	Ions Score	Identity Strict	Identity Relaxed	Expectation Value	Percolator q-Value	Percolator PEP	Precursor Abundance	Apex RT [min]
		FALSE	High	Mascot (A5)	Unambiguous	AVMDDFAAFVEK		1	1	P02768	P02768	0	2	0.8857	0	1	1	671.822	1342.64	1342.63	1.49	0.001	HCD (High Energy Collision Dissociation)	MS2	0	19.915	61.3812	36715	MS2100711_D3.raw	F31	70	46	39	5.18277e-05	0	0.0009803	65882272	61.39
	FALSE	High	HPYFYAPELLFFAK		0.00146902	0	1	1	1	P02768	0	1742.89	High	0	0.001156	43
		Checked	Confidence	Identifying Node	PSM Ambiguity	Annotated Sequence	Modifications	# Protein Groups	# Proteins	Master Protein Accessions	Protein Accessions	# Missed Cleavages	Charge	DeltaScore	DeltaCn	Rank	Search Engine Rank	m/z [Da]	MH+ [Da]	Theo. MH+ [Da]	DeltaM [ppm]	Deltam/z [Da]	Activation Type	MS Order	Isolation Interference [%]	Ion Inject Time [ms]	RT [min]	First Scan	Spectrum File	File ID	Ions Score	Identity Strict	Identity Relaxed	Expectation Value	Percolator q-Value	Percolator PEP	Precursor Abundance	Apex RT [min]
		FALSE	High	Mascot (A5)	Unambiguous	HPYFYAPELLFFAK		1	1	P02768	P02768	0	3	0.9767	0	1	1	581.636	1742.89	1742.89	-1.02	-0.00059	HCD (High Energy Collision Dissociation)	MS2	0	30	63.3438	38555	MS2100711_D3.raw	F31	43	47	40	0.0321939	0	0.001156	26633298	63.41
	FALSE	High	KQTALVELVK		0.00180848	0	1	1	1	P02768	1	1128.7	High	0	0.001435	62
		Checked	Confidence	Identifying Node	PSM Ambiguity	Annotated Sequence	Modifications	# Protein Groups	# Proteins	Master Protein Accessions	Protein Accessions	# Missed Cleavages	Charge	DeltaScore	DeltaCn	Rank	Search Engine Rank	m/z [Da]	MH+ [Da]	Theo. MH+ [Da]	DeltaM [ppm]	Deltam/z [Da]	Activation Type	MS Order	Isolation Interference [%]	Ion Inject Time [ms]	RT [min]	First Scan	Spectrum File	File ID	Ions Score	Identity Strict	Identity Relaxed	Expectation Value	Percolator q-Value	Percolator PEP	Precursor Abundance	Apex RT [min]
		FALSE	High	Mascot (A5)	Unambiguous	KQTALVELVK		1	1	P02768	P02768	1	2	0.7742	0	1	1	564.851	1128.7	1128.7	-2.62	-0.00148	HCD (High Energy Collision Dissociation)	MS2	0	30	38.7227	17867	MS2100711_D3.raw	F31	62	40	33	6.29484e-05	0	0.001435	21225182	38.86
	FALSE	High	AEFAEVSK		0.0240089	0.000759973	1	1	2	P02768	0	880.441	High	0.0006445	0.03502	52
		Checked	Confidence	Identifying Node	PSM Ambiguity	Annotated Sequence	Modifications	# Protein Groups	# Proteins	Master Protein Accessions	Protein Accessions	# Missed Cleavages	Charge	DeltaScore	DeltaCn	Rank	Search Engine Rank	m/z [Da]	MH+ [Da]	Theo. MH+ [Da]	DeltaM [ppm]	Deltam/z [Da]	Activation Type	MS Order	Isolation Interference [%]	Ion Inject Time [ms]	RT [min]	First Scan	Spectrum File	File ID	Ions Score	Identity Strict	Identity Relaxed	Expectation Value	Percolator q-Value	Percolator PEP	Precursor Abundance	Apex RT [min]
		FALSE	High	Mascot (A5)	Unambiguous	AEFAEVSK		1	1	P02768	P02768	0	2	0.7551	0	1	1	440.723	880.439	880.441	-1.86	-0.00082	HCD (High Energy Collision Dissociation)	MS2	29.8553	30	26.2347	8698	MS2100711_D3.raw	F31	49	40	33	0.0012887	0.0006445	0.02087	25441940	26.41
		FALSE	High	Mascot (A5)	Unambiguous	AEFAEVSK		1	1	P02768	P02768	0	2	0.7308	0	1	1	440.724	880.44	880.441	-0.95	-0.00042	HCD (High Energy Collision Dissociation)	MS2	34.7364	30	26.4268	8841	MS2100711_D3.raw	F31	52	40	33	0.000721361	0.0006445	0.03502	25441940	26.41
	FALSE	High	KQTALVELVK	1xAcetyl [N-Term]; 1xMethyl [K10]; 1xAcetyl [K1]	0.0309529	0.000759973	1	1	2	P02768	1	1184.72	High	0.0006445	0.02714	30
		Checked	Confidence	Identifying Node	PSM Ambiguity	Annotated Sequence	Modifications	# Protein Groups	# Proteins	Master Protein Accessions	Protein Accessions	# Missed Cleavages	Charge	DeltaScore	DeltaCn	Rank	Search Engine Rank	m/z [Da]	MH+ [Da]	Theo. MH+ [Da]	DeltaM [ppm]	Deltam/z [Da]	Activation Type	MS Order	Isolation Interference [%]	Ion Inject Time [ms]	RT [min]	First Scan	Spectrum File	File ID	Ions Score	Identity Strict	Identity Relaxed	Expectation Value	Percolator q-Value	Percolator PEP	Precursor Abundance	Apex RT [min]
		FALSE	High	Mascot (A5)	Unambiguous	kQTALVELVk	N-Term(Acetyl); K10(Methyl)	1	1	P02768	P02768	1	2	0.7333	0	1	2	592.866	1184.72	1184.72	-0.41	-0.00024	HCD (High Energy Collision Dissociation)	MS2	46.7162	30	58.2928	33842	MS2100711_D3.raw	F31	30	39	32	0.0946687	0.0006445	0.02714	201074576	58.44
		FALSE	High	Mascot (A5)	Unambiguous	kQTALVELVk	K1(Acetyl); K10(Methyl)	1	1	P02768	P02768	1	2	0.7333	0	1	1	592.866	1184.72	1184.72	-0.41	-0.00024	HCD (High Energy Collision Dissociation)	MS2	46.7162	30	58.2928	33842	MS2100711_D3.raw	F31	30	39	32	0.0946687	0.0006445	0.02714	201074576	58.44
	FALSE	High	QTALVELVK	1xMethyl [K9]	0.0275953	0.000759973	1	1	8	P02768	0	1014.62	High	0.001136	0.06165	52
		Checked	Confidence	Identifying Node	PSM Ambiguity	Annotated Sequence	Modifications	# Protein Groups	# Proteins	Master Protein Accessions	Protein Accessions	# Missed Cleavages	Charge	DeltaScore	DeltaCn	Rank	Search Engine Rank	m/z [Da]	MH+ [Da]	Theo. MH+ [Da]	DeltaM [ppm]	Deltam/z [Da]	Activation Type	MS Order	Isolation Interference [%]	Ion Inject Time [ms]	RT [min]	First Scan	Spectrum File	File ID	Ions Score	Identity Strict	Identity Relaxed	Expectation Value	Percolator q-Value	Percolator PEP	Precursor Abundance	Apex RT [min]
		FALSE	High	Mascot (A5)	Unambiguous	QTALVELVk	K9(Methyl)	1	1	P02768	P02768	0	2	0.6098	0	1	1	507.812	1014.62	1014.62	-1.75	-0.00089	HCD (High Energy Collision Dissociation)	MS2	28.9986	30	64.9953	40097	MS2100711_D3.raw	F31	41	41	34	0.00975785	0.0006445	0.02412	555254	64.62
		FALSE	High	Mascot (A5)	Unambiguous	QTALVELVk	K9(Methyl)	1	1	P02768	P02768	0	2	0.6304	0	1	1	507.813	1014.62	1014.62	-0.48	-0.00024	HCD (High Energy Collision Dissociation)	MS2	28.6734	30	59.3973	34849	MS2100711_D3.raw	F31	46	41	34	0.00347132	0.0006445	0.03729
		FALSE	High	Mascot (A5)	Unambiguous	QTALVELVk	K9(Methyl)	1	1	P02768	P02768	0	2	0.5962	0	1	1	507.813	1014.62	1014.62	-1.51	-0.00076	HCD (High Energy Collision Dissociation)	MS2	20.2152	30	63.4205	38629	MS2100711_D3.raw	F31	52	41	34	0.000801342	0.001136	0.06165	904665	63.15
		FALSE	High	Mascot (A5)	Unambiguous	QTALVELVk	K9(Methyl)	1	1	P02768	P02768	0	2	0.5349	0	1	1	507.812	1014.62	1014.62	-1.87	-0.00095	HCD (High Energy Collision Dissociation)	MS2	6.06002	30	57.7937	33373	MS2100711_D3.raw	F31	43	41	34	0.00743625	0.001555	0.066	24124186624	56.97
		FALSE	High	Mascot (A5)	Unambiguous	QTALVELVk	K9(Methyl)	1	1	P02768	P02768	0	2	0.5	0	1	1	507.812	1014.62	1014.62	-1.87	-0.00095	HCD (High Energy Collision Dissociation)	MS2	0	30	56.7706	32498	MS2100711_D3.raw	F31	44	41	34	0.00518029	0.001555	0.08216	15307110	56.96
		FALSE	High	Mascot (A5)	Unambiguous	QTALVELVk	K9(Methyl)	1	1	P02768	P02768	0	2	0.5238	0	1	1	507.812	1014.62	1014.62	-1.99	-0.00101	HCD (High Energy Collision Dissociation)	MS2	35.6916	30	63.9391	39123	MS2100711_D3.raw	F31	42	41	34	0.00908561	0.001555	0.06846
		FALSE	High	Mascot (A5)	Unambiguous	QTALVELVk	K9(Methyl)	1	1	P02768	P02768	0	2	0.6585	0	1	1	507.812	1014.62	1014.62	-2.05	-0.00104	HCD (High Energy Collision Dissociation)	MS2	12.9383	30	58.325	33874	MS2100711_D3.raw	F31	41	41	34	0.0106747	0.001555	0.07038	24124186624	56.97
		FALSE	High	Mascot (A5)	Unambiguous	QTALVELVk	K9(Methyl)	1	1	P02768	P02768	0	2	0.5676	0	1	1	507.812	1014.62	1014.62	-1.81	-0.00092	HCD (High Energy Collision Dissociation)	MS2	11.6901	30	58.853	34374	MS2100711_D3.raw	F31	37	41	34	0.0266903	0.003732	0.1264
	FALSE	High	QTALVELVK		0.0433634	0.000759973	1	1	1	P02768	0	1000.6	High	0.0006445	0.03851	28
		Checked	Confidence	Identifying Node	PSM Ambiguity	Annotated Sequence	Modifications	# Protein Groups	# Proteins	Master Protein Accessions	Protein Accessions	# Missed Cleavages	Charge	DeltaScore	DeltaCn	Rank	Search Engine Rank	m/z [Da]	MH+ [Da]	Theo. MH+ [Da]	DeltaM [ppm]	Deltam/z [Da]	Activation Type	MS Order	Isolation Interference [%]	Ion Inject Time [ms]	RT [min]	First Scan	Spectrum File	File ID	Ions Score	Identity Strict	Identity Relaxed	Expectation Value	Percolator q-Value	Percolator PEP	Precursor Abundance	Apex RT [min]
		FALSE	High	Mascot (A5)	Unambiguous	QTALVELVK		1	1	P02768	P02768	0	2	0.7857	0	1	1	500.805	1000.6	1000.6	-1.07	-0.00054	HCD (High Energy Collision Dissociation)	MS2	46.5503	30	46.8496	23997	MS2100711_D3.raw	F31	28	41	34	0.228304	0.0006445	0.03851	130899016	47.02
	FALSE	High	KQTALVELVK	1xMethyl [K10]	0.0389189	0.000759973	1	1	7	P02768	1	1142.71	High	0.001136	0.04352	56
		Checked	Confidence	Identifying Node	PSM Ambiguity	Annotated Sequence	Modifications	# Protein Groups	# Proteins	Master Protein Accessions	Protein Accessions	# Missed Cleavages	Charge	DeltaScore	DeltaCn	Rank	Search Engine Rank	m/z [Da]	MH+ [Da]	Theo. MH+ [Da]	DeltaM [ppm]	Deltam/z [Da]	Activation Type	MS Order	Isolation Interference [%]	Ion Inject Time [ms]	RT [min]	First Scan	Spectrum File	File ID	Ions Score	Identity Strict	Identity Relaxed	Expectation Value	Percolator q-Value	Percolator PEP	Precursor Abundance	Apex RT [min]
		FALSE	High	Mascot (A5)	Unambiguous	KQTALVELVk	K10(Methyl)	1	1	P02768	P02768	1	2	0.6596	0	1	1	571.86	1142.71	1142.71	-1.97	-0.00113	HCD (High Energy Collision Dissociation)	MS2	0	30	49.3737	26011	MS2100711_D3.raw	F31	47	36	29	0.000918818	0.0006445	0.03449	23884228	49.28
		FALSE	High	Mascot (A5)	Unambiguous	KQTALVELVk	K10(Methyl)	1	1	P02768	P02768	1	2	0.6607	0	1	1	571.86	1142.71	1142.71	-1.22	-0.0007	HCD (High Energy Collision Dissociation)	MS2	2.87468	30	48.3489	25199	MS2100711_D3.raw	F31	56	36	29	0.000119737	0.001136	0.04352	292217952	48.51
		FALSE	High	Mascot (A5)	Unambiguous	KQTALVELVk	K10(Methyl)	1	1	P02768	P02768	1	2	0.5893	0	1	1	571.86	1142.71	1142.71	-2.29	-0.00131	HCD (High Energy Collision Dissociation)	MS2	0.396024	1.513	47.3232	24363	MS2100711_D3.raw	F31	56	39	32	0.00020697	0.001555	0.07182	10419526656	47.07
		FALSE	High	Mascot (A5)	Unambiguous	KQTALVELVk	K10(Methyl)	1	1	P02768	P02768	1	3	0.3889	0	1	1	381.576	1142.71	1142.71	-1.69	-0.00064	HCD (High Energy Collision Dissociation)	MS2	0	30	47.8335	24762	MS2100711_D3.raw	F31	36	36	29	0.0134038	0.001555	0.06894	1889097728	47.08
		FALSE	High	Mascot (A5)	Unambiguous	KQTALVELVk	K10(Methyl)	1	1	P02768	P02768	1	2	0.7021	0	1	1	571.86	1142.71	1142.71	-1.22	-0.0007	HCD (High Energy Collision Dissociation)	MS2	26.3063	30	49.8826	26415	MS2100711_D3.raw	F31	47	36	29	0.001087	0.004971	0.1458	11372521	49.67
		FALSE	High	Mascot (A5)	Unambiguous	KQTALVELVk	K10(Methyl)	1	1	P02768	P02768	1	2	0.5833	0	1	1	571.86	1142.71	1142.71	-1.86	-0.00106	HCD (High Energy Collision Dissociation)	MS2	0	27.854	46.8188	23970	MS2100711_D3.raw	F31	48	36	29	0.000778448	0.005402	0.1506	10419526656	47.07
		FALSE	High	Mascot (A5)	Unambiguous	KQTALVELVk	K10(Methyl)	1	1	P02768	P02768	1	3	0.6957	0	1	1	381.576	1142.71	1142.71	-2.01	-0.00077	HCD (High Energy Collision Dissociation)	MS2	64.9982	30	48.8696	25582	MS2100711_D3.raw	F31	23	36	29	0.248444	0.007839	0.169	85691160	48.5
	FALSE	High	LVTDLTK		0.0359898	0.000759973	1	1	6	P02768	0	789.472	High	0.003732	0.1261	56
		Checked	Confidence	Identifying Node	PSM Ambiguity	Annotated Sequence	Modifications	# Protein Groups	# Proteins	Master Protein Accessions	Protein Accessions	# Missed Cleavages	Charge	DeltaScore	DeltaCn	Rank	Search Engine Rank	m/z [Da]	MH+ [Da]	Theo. MH+ [Da]	DeltaM [ppm]	Deltam/z [Da]	Activation Type	MS Order	Isolation Interference [%]	Ion Inject Time [ms]	RT [min]	First Scan	Spectrum File	File ID	Ions Score	Identity Strict	Identity Relaxed	Expectation Value	Percolator q-Value	Percolator PEP	Precursor Abundance	Apex RT [min]
		FALSE	High	Mascot (A5)	Unambiguous	LVTDLTK		1	1	P02768	P02768	0	2	0.6182	0	1	1	395.238	789.469	789.472	-2.83	-0.00112	HCD (High Energy Collision Dissociation)	MS2	0	30	27.8376	9867	MS2100711_D3.raw	F31	55	35	28	0.000135089	0.0006445	0.03191	1.86722e+06	27.88
		FALSE	High	Mascot (A5)	Unambiguous	LVTDLTK		1	1	P02768	P02768	0	2	0.6182	0	1	1	395.239	789.47	789.472	-2.29	-0.00091	HCD (High Energy Collision Dissociation)	MS2	0	30	64.2871	39458	MS2100711_D3.raw	F31	55	35	28	0.000109013	0.0006445	0.03729
		FALSE	High	Mascot (A5)	Unambiguous	LVTDLTK		1	1	P02768	P02768	0	2	0.6038	0	1	1	395.239	789.47	789.472	-1.91	-0.00075	HCD (High Energy Collision Dissociation)	MS2	8.24146	30	64.808	39937	MS2100711_D3.raw	F31	53	35	28	0.000176799	0.001136	0.0531
		FALSE	High	Mascot (A5)	Unambiguous	LVTDLTK		1	1	P02768	P02768	0	2	0.6429	0	1	1	395.239	789.47	789.472	-1.98	-0.00078	HCD (High Energy Collision Dissociation)	MS2	14.6486	30	29.3811	10881	MS2100711_D3.raw	F31	56	35	28	8.52077e-05	0.003732	0.1261	363100448	28.91
		FALSE	High	Mascot (A5)	Unambiguous	LVTDLTK		1	1	P02768	P02768	0	2	0.4722	0	1	1	395.239	789.47	789.472	-2.22	-0.00087	HCD (High Energy Collision Dissociation)	MS2	44.4849	30	28.3467	10193	MS2100711_D3.raw	F31	36	35	28	0.00802563	0.004971	0.1459	363100448	28.91
		FALSE	High	Mascot (A5)	Unambiguous	LVTDLTK		1	1	P02768	P02768	0	2	0.4571	0	1	1	395.238	789.469	789.472	-3.07	-0.00121	HCD (High Energy Collision Dissociation)	MS2	0	30	43.6579	21672	MS2100711_D3.raw	F31	35	35	28	0.0132624	0.008212	0.1769	5.48106e+06	43.74
	FALSE	High	FQNALLVR		0.0330774	0.000759973	1	1	2	P02768	0	960.563	High	0.001136	0.054	47
		Checked	Confidence	Identifying Node	PSM Ambiguity	Annotated Sequence	Modifications	# Protein Groups	# Proteins	Master Protein Accessions	Protein Accessions	# Missed Cleavages	Charge	DeltaScore	DeltaCn	Rank	Search Engine Rank	m/z [Da]	MH+ [Da]	Theo. MH+ [Da]	DeltaM [ppm]	Deltam/z [Da]	Activation Type	MS Order	Isolation Interference [%]	Ion Inject Time [ms]	RT [min]	First Scan	Spectrum File	File ID	Ions Score	Identity Strict	Identity Relaxed	Expectation Value	Percolator q-Value	Percolator PEP	Precursor Abundance	Apex RT [min]
		FALSE	High	Mascot (A5)	Unambiguous	FQNALLVR		1	1	P02768	P02768	0	2	0.7045	0	1	1	480.784	960.56	960.563	-2.33	-0.00112	HCD (High Energy Collision Dissociation)	MS2	42.2834	30	43.6815	21694	MS2100711_D3.raw	F31	44	41	34	0.00555074	0.0006445	0.02914	200238656	43.92
		FALSE	High	Mascot (A5)	Unambiguous	FQNALLVR		1	1	P02768	P02768	0	2	0.766	0	1	1	480.784	960.561	960.563	-1.88	-0.0009	HCD (High Energy Collision Dissociation)	MS2	0	30	59.125	34632	MS2100711_D3.raw	F31	47	41	34	0.00282413	0.001136	0.054	10487023	59.18
	FALSE	High	FKDLGEENFK		0.0187225	0.000759973	1	1	1	P02768	1	1226.61	High	0.0006445	0.01611	45
		Checked	Confidence	Identifying Node	PSM Ambiguity	Annotated Sequence	Modifications	# Protein Groups	# Proteins	Master Protein Accessions	Protein Accessions	# Missed Cleavages	Charge	DeltaScore	DeltaCn	Rank	Search Engine Rank	m/z [Da]	MH+ [Da]	Theo. MH+ [Da]	DeltaM [ppm]	Deltam/z [Da]	Activation Type	MS Order	Isolation Interference [%]	Ion Inject Time [ms]	RT [min]	First Scan	Spectrum File	File ID	Ions Score	Identity Strict	Identity Relaxed	Expectation Value	Percolator q-Value	Percolator PEP	Precursor Abundance	Apex RT [min]
		FALSE	High	Mascot (A5)	Unambiguous	FKDLGEENFK		1	1	P02768	P02768	1	2	0.8222	0	1	1	613.805	1226.6	1226.61	-1.22	-0.00075	HCD (High Energy Collision Dissociation)	MS2	24.6021	30	36.4895	16085	MS2100711_D3.raw	F31	45	46	39	0.012435	0.0006445	0.01611	52799224	36.7
	FALSE	High	TYETTLEK		0.0904512	0.00185817	1	1	1	P02768	0	984.488	High	0.001555	0.08302	36
		Checked	Confidence	Identifying Node	PSM Ambiguity	Annotated Sequence	Modifications	# Protein Groups	# Proteins	Master Protein Accessions	Protein Accessions	# Missed Cleavages	Charge	DeltaScore	DeltaCn	Rank	Search Engine Rank	m/z [Da]	MH+ [Da]	Theo. MH+ [Da]	DeltaM [ppm]	Deltam/z [Da]	Activation Type	MS Order	Isolation Interference [%]	Ion Inject Time [ms]	RT [min]	First Scan	Spectrum File	File ID	Ions Score	Identity Strict	Identity Relaxed	Expectation Value	Percolator q-Value	Percolator PEP	Precursor Abundance	Apex RT [min]
		FALSE	High	Mascot (A5)	Unambiguous	TYETTLEK		1	1	P02768	P02768	0	2	0.8333	0	1	1	492.747	984.487	984.488	-1.58	-0.00078	HCD (High Energy Collision Dissociation)	MS2	19.3517	30	26.688	9040	MS2100711_D3.raw	F31	36	42	35	0.046449	0.001555	0.08302	37646804	26.76
	FALSE	High	RHPDYSVVLLLR		0.096994	0.00185817	1	1	1	P02768	1	1467.84	High	0.001555	0.08927	21
		Checked	Confidence	Identifying Node	PSM Ambiguity	Annotated Sequence	Modifications	# Protein Groups	# Proteins	Master Protein Accessions	Protein Accessions	# Missed Cleavages	Charge	DeltaScore	DeltaCn	Rank	Search Engine Rank	m/z [Da]	MH+ [Da]	Theo. MH+ [Da]	DeltaM [ppm]	Deltam/z [Da]	Activation Type	MS Order	Isolation Interference [%]	Ion Inject Time [ms]	RT [min]	First Scan	Spectrum File	File ID	Ions Score	Identity Strict	Identity Relaxed	Expectation Value	Percolator q-Value	Percolator PEP	Precursor Abundance	Apex RT [min]
		FALSE	High	Mascot (A5)	Unambiguous	RHPDYSVVLLLR		1	1	P02768	P02768	1	3	0.7619	0	1	1	489.952	1467.84	1467.84	-1.67	-0.00082	HCD (High Energy Collision Dissociation)	MS2	72.8655	30	55.4036	31241	MS2100711_D3.raw	F31	21	41	34	1.0406	0.001555	0.08927	1.2736e+06	55.38
	FALSE	High	YICENQDSISSK		0.135257	0.00390883	1	1	3	P02768	0	1386.62	High	0.006676	0.1576	31
		Checked	Confidence	Identifying Node	PSM Ambiguity	Annotated Sequence	Modifications	# Protein Groups	# Proteins	Master Protein Accessions	Protein Accessions	# Missed Cleavages	Charge	DeltaScore	DeltaCn	Rank	Search Engine Rank	m/z [Da]	MH+ [Da]	Theo. MH+ [Da]	DeltaM [ppm]	Deltam/z [Da]	Activation Type	MS Order	Isolation Interference [%]	Ion Inject Time [ms]	RT [min]	First Scan	Spectrum File	File ID	Ions Score	Identity Strict	Identity Relaxed	Expectation Value	Percolator q-Value	Percolator PEP	Precursor Abundance	Apex RT [min]
		FALSE	High	Mascot (A5)	Unambiguous	YICENQDSISSK		1	1	P02768	P02768	0	2	0.5556	0	1	1	693.813	1386.62	1386.62	-0.82	-0.00057	HCD (High Energy Collision Dissociation)	MS2	40.8661	30	31.1891	12145	MS2100711_D3.raw	F31	18	46	39	7.83195	0.003732	0.1299	24599664	31.3
		FALSE	High	Mascot (A5)	Unambiguous	YICENQDSISSK		1	1	P02768	P02768	0	2	0.9524	0	1	1	693.813	1386.62	1386.62	-1.44	-0.001	HCD (High Energy Collision Dissociation)	MS2	2.73041	30	33.9992	14249	MS2100711_D3.raw	F31	21	46	39	3.57163	0.003732	0.126	146368976	33.96
		FALSE	High	Mascot (A5)	Unambiguous	YICENQDSISSK		1	1	P02768	P02768	0	2	0.6452	0	1	1	693.813	1386.62	1386.62	-1.09	-0.00075	HCD (High Energy Collision Dissociation)	MS2	0	19.761	33.9663	14226	MS2100711_D3.raw	F31	31	46	39	0.363571	0.006676	0.1576	146368976	33.96
	FALSE	High	CCTESLVNR	1xPhospho [T3]	0.124933	0.00390883	1	1	1	P02768	0	1104.42	High	0.003732	0.1164	24
		Checked	Confidence	Identifying Node	PSM Ambiguity	Annotated Sequence	Modifications	# Protein Groups	# Proteins	Master Protein Accessions	Protein Accessions	# Missed Cleavages	Charge	DeltaScore	DeltaCn	Rank	Search Engine Rank	m/z [Da]	MH+ [Da]	Theo. MH+ [Da]	DeltaM [ppm]	Deltam/z [Da]	Activation Type	MS Order	Isolation Interference [%]	Ion Inject Time [ms]	RT [min]	First Scan	Spectrum File	File ID	Ions Score	Identity Strict	Identity Relaxed	Expectation Value	Percolator q-Value	Percolator PEP	Precursor Abundance	Apex RT [min]
		FALSE	High	Mascot (A5)	Unambiguous	CCtESLVNR	T3(Phospho)	1	1	P02768	P02768	0	2	0.6667	0	1	1	552.718	1104.43	1104.42	6.04	0.00333	HCD (High Energy Collision Dissociation)	MS2	60.0471	30	31.8672	12610	MS2100711_D3.raw	F31	24	41	34	0.629813	0.003732	0.1164	12307328	31.55
	FALSE	High	SLHTLFGDK		0.162658	0.00646225	1	1	1	P02768	0	1017.54	High	0.005835	0.1533	17
		Checked	Confidence	Identifying Node	PSM Ambiguity	Annotated Sequence	Modifications	# Protein Groups	# Proteins	Master Protein Accessions	Protein Accessions	# Missed Cleavages	Charge	DeltaScore	DeltaCn	Rank	Search Engine Rank	m/z [Da]	MH+ [Da]	Theo. MH+ [Da]	DeltaM [ppm]	Deltam/z [Da]	Activation Type	MS Order	Isolation Interference [%]	Ion Inject Time [ms]	RT [min]	First Scan	Spectrum File	File ID	Ions Score	Identity Strict	Identity Relaxed	Expectation Value	Percolator q-Value	Percolator PEP	Precursor Abundance	Apex RT [min]
		FALSE	High	Mascot (A5)	Unambiguous	SLHTLFGDK		1	1	P02768	P02768	0	2	0.4706	0	1	1	509.27	1017.53	1017.54	-3.61	-0.00183	HCD (High Energy Collision Dissociation)	MS2	22.7021	30	39.206	18185	MS2100711_D3.raw	F31	17	45	38	7.22204	0.005835	0.1533	24601492	39.39
FALSE	High	Master Protein	P35527	Keratin, type I cytoskeletal 9 OS=Homo sapiens OX=9606 GN=KRT9 PE=1 SV=3	0	115.001	37	26	67	25	1	623	62	5.24	1757	26
	Checked	Confidence	Sequence	Modifications	Qvality PEP	Qvality q-value	# Protein Groups	# Proteins	# PSMs	Master Protein Accessions	# Missed Cleavages	Theo. MH+ [Da]	Confidence (by Search Engine): Mascot	Percolator q-Value (by Search Engine): Mascot	Percolator PEP (by Search Engine): Mascot	Ions Score (by Search Engine): Mascot
	FALSE	High	QGVDADINGLR		0.000731604	0	1	1	2	P35527	0	1157.59	High	0	0.0005621	71
		Checked	Confidence	Identifying Node	PSM Ambiguity	Annotated Sequence	Modifications	# Protein Groups	# Proteins	Master Protein Accessions	Protein Accessions	# Missed Cleavages	Charge	DeltaScore	DeltaCn	Rank	Search Engine Rank	m/z [Da]	MH+ [Da]	Theo. MH+ [Da]	DeltaM [ppm]	Deltam/z [Da]	Activation Type	MS Order	Isolation Interference [%]	Ion Inject Time [ms]	RT [min]	First Scan	Spectrum File	File ID	Ions Score	Identity Strict	Identity Relaxed	Expectation Value	Percolator q-Value	Percolator PEP	Precursor Abundance	Apex RT [min]
		FALSE	High	Mascot (A5)	Unambiguous	QGVDADINGLR		1	1	P35527	P35527	0	2	0.9014	0	1	1	579.298	1157.59	1157.59	-2.48	-0.00143	HCD (High Energy Collision Dissociation)	MS2	0	9.588	39.7391	18607	MS2100711_D3.raw	F31	71	45	38	2.66308e-05	0	0.0005621	2099859968	39.47
		FALSE	High	Mascot (A5)	Unambiguous	QGVDADINGLR		1	1	P35527	P35527	0	2	0.8906	0	1	1	579.296	1157.58	1157.59	-5.53	-0.0032	HCD (High Energy Collision Dissociation)	MS2	54.09	30	39.2277	18198	MS2100711_D3.raw	F31	64	44	37	0.000121725	0	0.001702	2099859968	39.47
	FALSE	High	QFSSSYLSR		0.00874661	0	1	1	3	P35527	0	1074.52	High	0	0.00735	48
		Checked	Confidence	Identifying Node	PSM Ambiguity	Annotated Sequence	Modifications	# Protein Groups	# Proteins	Master Protein Accessions	Protein Accessions	# Missed Cleavages	Charge	DeltaScore	DeltaCn	Rank	Search Engine Rank	m/z [Da]	MH+ [Da]	Theo. MH+ [Da]	DeltaM [ppm]	Deltam/z [Da]	Activation Type	MS Order	Isolation Interference [%]	Ion Inject Time [ms]	RT [min]	First Scan	Spectrum File	File ID	Ions Score	Identity Strict	Identity Relaxed	Expectation Value	Percolator q-Value	Percolator PEP	Precursor Abundance	Apex RT [min]
		FALSE	High	Mascot (A5)	Unambiguous	QFSSSYLSR		1	1	P35527	P35527	0	2	0.7917	0	1	1	537.763	1074.52	1074.52	-2.2	-0.00118	HCD (High Energy Collision Dissociation)	MS2	15.9237	30	38.3626	17551	MS2100711_D3.raw	F31	48	44	37	0.00481965	0	0.00735	1051217920	38.05
		FALSE	High	Mascot (A5)	Unambiguous	QFSSSYLSR		1	1	P35527	P35527	0	2	0.7872	0	1	1	537.764	1074.52	1074.52	-1.51	-0.00081	HCD (High Energy Collision Dissociation)	MS2	0	26.692	37.8519	17108	MS2100711_D3.raw	F31	47	44	37	0.00474843	0.001136	0.04241	1051217920	38.05
		FALSE	High	Mascot (A5)	Unambiguous	QFSSSYLSR		1	1	P35527	P35527	0	2	0.7812	0	1	1	537.763	1074.52	1074.52	-2.99	-0.00161	HCD (High Energy Collision Dissociation)	MS2	38.9781	30	36.0832	15778	MS2100711_D3.raw	F31	32	44	37	0.196236	0.001136	0.05557	4786656	36.68
	FALSE	High	QVLDNLTMEK	1xOxidation [M8]	0.00291339	0	1	1	3	P35527	0	1206.6	High	0	0.002361	61
		Checked	Confidence	Identifying Node	PSM Ambiguity	Annotated Sequence	Modifications	# Protein Groups	# Proteins	Master Protein Accessions	Protein Accessions	# Missed Cleavages	Charge	DeltaScore	DeltaCn	Rank	Search Engine Rank	m/z [Da]	MH+ [Da]	Theo. MH+ [Da]	DeltaM [ppm]	Deltam/z [Da]	Activation Type	MS Order	Isolation Interference [%]	Ion Inject Time [ms]	RT [min]	First Scan	Spectrum File	File ID	Ions Score	Identity Strict	Identity Relaxed	Expectation Value	Percolator q-Value	Percolator PEP	Precursor Abundance	Apex RT [min]
		FALSE	High	Mascot (A5)	Unambiguous	QVLDNLTmEK	M8(Oxidation)	1	1	P35527	P35527	0	2	0.7692	0	1	1	603.804	1206.6	1206.6	-2.75	-0.00166	HCD (High Energy Collision Dissociation)	MS2	20.9848	26.186	37.4945	16859	MS2100711_D3.raw	F31	52	46	39	0.00263807	0	0.006186	1734665856	37.81
		FALSE	High	Mascot (A5)	Unambiguous	QVLDNLTmEK	M8(Oxidation)	1	1	P35527	P35527	0	2	0.8033	0	1	1	603.804	1206.6	1206.6	-1.74	-0.00105	HCD (High Energy Collision Dissociation)	MS2	1.71313	21.225	38.0061	17237	MS2100711_D3.raw	F31	61	46	39	0.000364912	0	0.002361	1734665856	37.81
		FALSE	High	Mascot (A5)	Unambiguous	QVLDNLTmEK	M8(Oxidation)	1	1	P35527	P35527	0	2	0.5	0	1	1	603.806	1206.6	1206.6	1.09	0.00066	HCD (High Energy Collision Dissociation)	MS2	0	30	33.353	13778	MS2100711_D3.raw	F31	34	45	38	0.163335	0.001136	0.06127	5798184	33.42
	FALSE	High	QVLDNLTMEK		0.0065656	0	1	1	1	P35527	0	1190.61	High	0	0.005468	51
		Checked	Confidence	Identifying Node	PSM Ambiguity	Annotated Sequence	Modifications	# Protein Groups	# Proteins	Master Protein Accessions	Protein Accessions	# Missed Cleavages	Charge	DeltaScore	DeltaCn	Rank	Search Engine Rank	m/z [Da]	MH+ [Da]	Theo. MH+ [Da]	DeltaM [ppm]	Deltam/z [Da]	Activation Type	MS Order	Isolation Interference [%]	Ion Inject Time [ms]	RT [min]	First Scan	Spectrum File	File ID	Ions Score	Identity Strict	Identity Relaxed	Expectation Value	Percolator q-Value	Percolator PEP	Precursor Abundance	Apex RT [min]
		FALSE	High	Mascot (A5)	Unambiguous	QVLDNLTMEK		1	1	P35527	P35527	0	2	0.8627	0	1	1	595.807	1190.61	1190.61	-2.24	-0.00133	HCD (High Energy Collision Dissociation)	MS2	42.2237	19.832	43.3525	21398	MS2100711_D3.raw	F31	51	46	39	0.00337447	0	0.005468	651961024	43.56
	FALSE	High	QEYEQLIAK		0.0118636	0	1	1	2	P35527	0	1121.58	High	0.001555	0.07699	61
		Checked	Confidence	Identifying Node	PSM Ambiguity	Annotated Sequence	Modifications	# Protein Groups	# Proteins	Master Protein Accessions	Protein Accessions	# Missed Cleavages	Charge	DeltaScore	DeltaCn	Rank	Search Engine Rank	m/z [Da]	MH+ [Da]	Theo. MH+ [Da]	DeltaM [ppm]	Deltam/z [Da]	Activation Type	MS Order	Isolation Interference [%]	Ion Inject Time [ms]	RT [min]	First Scan	Spectrum File	File ID	Ions Score	Identity Strict	Identity Relaxed	Expectation Value	Percolator q-Value	Percolator PEP	Precursor Abundance	Apex RT [min]
		FALSE	High	Mascot (A5)	Unambiguous	QEYEQLIAK		1	1	P35527	P35527	0	2	0.8431	0	1	1	561.294	1121.58	1121.58	-2	-0.00112	HCD (High Energy Collision Dissociation)	MS2	15.0781	30	39.2177	18192	MS2100711_D3.raw	F31	51	45	38	0.00254025	0	0.01008	26389466	39.26
		FALSE	High	Mascot (A5)	Unambiguous	QEYEQLIAK		1	1	P35527	P35527	0	2	0.7213	0	1	1	561.295	1121.58	1121.58	-1.35	-0.00076	HCD (High Energy Collision Dissociation)	MS2	0.515311	0.618	38.6819	17832	MS2100711_D3.raw	F31	61	45	38	0.000289826	0.001555	0.07699	2384666880	38.68
	FALSE	High	NYSPYYNTIDDLKDQIVDLTVGNNK		4.33685e-05	0	1	1	3	P35527	1	2902.41	High	0	3.025e-05	54
		Checked	Confidence	Identifying Node	PSM Ambiguity	Annotated Sequence	Modifications	# Protein Groups	# Proteins	Master Protein Accessions	Protein Accessions	# Missed Cleavages	Charge	DeltaScore	DeltaCn	Rank	Search Engine Rank	m/z [Da]	MH+ [Da]	Theo. MH+ [Da]	DeltaM [ppm]	Deltam/z [Da]	Activation Type	MS Order	Isolation Interference [%]	Ion Inject Time [ms]	RT [min]	First Scan	Spectrum File	File ID	Ions Score	Identity Strict	Identity Relaxed	Expectation Value	Percolator q-Value	Percolator PEP	Precursor Abundance	Apex RT [min]
		FALSE	High	Mascot (A5)	Unambiguous	NYSPYYNTIDDLKDQIVDLTVGNNK		1	1	P35527	P35527	1	3	1	0	1	1	968.14	2902.4	2902.41	-2.17	-0.0021	HCD (High Energy Collision Dissociation)	MS2	0	25.826	61.0621	36406	MS2100711_D3.raw	F31	29	51	44	1.71318	0	0.005827	17925130	61.07
		FALSE	High	Mascot (A5)	Unambiguous	NYSPYYNTIDDLKDQIVDLTVGNNK		1	1	P35527	P35527	1	3	0.963	0	1	1	968.14	2902.41	2902.41	-1.67	-0.00161	HCD (High Energy Collision Dissociation)	MS2	0	30	63.5662	38767	MS2100711_D3.raw	F31	54	51	44	0.00513488	0	3.025e-05	86861560	63.62
		FALSE	High	Mascot (A5)	Unambiguous	NYSPYYNTIDDLKDQIVDLTVGNNK		1	1	P35527	P35527	1	3	1	0	1	1	968.141	2902.41	2902.41	-0.66	-0.00063	HCD (High Energy Collision Dissociation)	MS2	0	30	62.1764	37472	MS2100711_D3.raw	F31	11	51	44	99.7808	0.006676	0.1575
	FALSE	High	LEKEIETYHNLLEGGQEDFESSGAGK		8.60068e-09	0	1	1	1	P35527	1	2880.35	High	0	4.432e-09	93
		Checked	Confidence	Identifying Node	PSM Ambiguity	Annotated Sequence	Modifications	# Protein Groups	# Proteins	Master Protein Accessions	Protein Accessions	# Missed Cleavages	Charge	DeltaScore	DeltaCn	Rank	Search Engine Rank	m/z [Da]	MH+ [Da]	Theo. MH+ [Da]	DeltaM [ppm]	Deltam/z [Da]	Activation Type	MS Order	Isolation Interference [%]	Ion Inject Time [ms]	RT [min]	First Scan	Spectrum File	File ID	Ions Score	Identity Strict	Identity Relaxed	Expectation Value	Percolator q-Value	Percolator PEP	Precursor Abundance	Apex RT [min]
		FALSE	High	Mascot (A5)	Unambiguous	LEKEIETYHNLLEGGQEDFESSGAGK		1	1	P35527	P35527	1	3	0.9892	0	1	1	960.792	2880.36	2880.35	2.85	0.00274	HCD (High Energy Collision Dissociation)	MS2	0	30	56.5021	32244	MS2100711_D3.raw	F31	93	52	45	9.00221e-07	0	4.432e-09	117473432	56.59
	FALSE	High	IKFEMEQNLR	1xOxidation [M5]	0.00958452	0	1	1	3	P35527	1	1323.67	High	0	0.00806	66
		Checked	Confidence	Identifying Node	PSM Ambiguity	Annotated Sequence	Modifications	# Protein Groups	# Proteins	Master Protein Accessions	Protein Accessions	# Missed Cleavages	Charge	DeltaScore	DeltaCn	Rank	Search Engine Rank	m/z [Da]	MH+ [Da]	Theo. MH+ [Da]	DeltaM [ppm]	Deltam/z [Da]	Activation Type	MS Order	Isolation Interference [%]	Ion Inject Time [ms]	RT [min]	First Scan	Spectrum File	File ID	Ions Score	Identity Strict	Identity Relaxed	Expectation Value	Percolator q-Value	Percolator PEP	Precursor Abundance	Apex RT [min]
		FALSE	High	Mascot (A5)	Unambiguous	IKFEmEQNLR	M5(Oxidation)	1	1	P35527	P35527	1	3	0.8636	0	1	1	441.894	1323.67	1323.67	-2.86	-0.00126	HCD (High Energy Collision Dissociation)	MS2	13.5167	30	43.5408	21565	MS2100711_D3.raw	F31	66	46	39	0.000113753	0	0.00806	35689700	43.59
		FALSE	High	Mascot (A5)	Unambiguous	IKFEmEQNLR	M5(Oxidation)	1	1	P35527	P35527	1	3	1	0	1	1	441.895	1323.67	1323.67	-1.75	-0.00077	HCD (High Energy Collision Dissociation)	MS2	50.9077	30	33.0444	13523	MS2100711_D3.raw	F31	50	46	39	0.00444313	0.002033	0.09263	424724704	33.3
		FALSE	High	Mascot (A5)	Unambiguous	IKFEmEQNLR	M5(Oxidation)	1	1	P35527	P35527	1	3	0.9344	0	1	1	441.895	1323.67	1323.67	-2.37	-0.00105	HCD (High Energy Collision Dissociation)	MS2	1.08617	6.132	33.5515	13940	MS2100711_D3.raw	F31	61	46	39	0.000398184	0.004576	0.1424	329129888	33.53
	FALSE	High	LASYLDKVQALEEANNDLENK		6.71514e-06	0	1	1	2	P35527	1	2377.19	High	0	4.386e-06	87
		Checked	Confidence	Identifying Node	PSM Ambiguity	Annotated Sequence	Modifications	# Protein Groups	# Proteins	Master Protein Accessions	Protein Accessions	# Missed Cleavages	Charge	DeltaScore	DeltaCn	Rank	Search Engine Rank	m/z [Da]	MH+ [Da]	Theo. MH+ [Da]	DeltaM [ppm]	Deltam/z [Da]	Activation Type	MS Order	Isolation Interference [%]	Ion Inject Time [ms]	RT [min]	First Scan	Spectrum File	File ID	Ions Score	Identity Strict	Identity Relaxed	Expectation Value	Percolator q-Value	Percolator PEP	Precursor Abundance	Apex RT [min]
		FALSE	High	Mascot (A5)	Unambiguous	LASYLDKVQALEEANNDLENK		1	1	P35527	P35527	1	3	0.977	0	1	1	793.07	2377.2	2377.19	3.46	0.00274	HCD (High Energy Collision Dissociation)	MS2	7.918	30	58.3378	33886	MS2100711_D3.raw	F31	87	49	42	1.63242e-06	0	4.386e-06	383098912	58.47
		FALSE	High	Mascot (A5)	Unambiguous	LASYLDKVQALEEANNDLENK		1	1	P35527	P35527	1	3	0.625	0	1	1	793.063	2377.17	2377.19	-5.63	-0.00446	HCD (High Energy Collision Dissociation)	MS2	24.3579	30	55.3833	31223	MS2100711_D3.raw	F31	16	50	43	23.5308	0.002936	0.103
	FALSE	High	VQALEEANNDLENKIQDWYDK		2.4858e-05	0	1	1	1	P35527	1	2535.2	High	0	1.696e-05	36
		Checked	Confidence	Identifying Node	PSM Ambiguity	Annotated Sequence	Modifications	# Protein Groups	# Proteins	Master Protein Accessions	Protein Accessions	# Missed Cleavages	Charge	DeltaScore	DeltaCn	Rank	Search Engine Rank	m/z [Da]	MH+ [Da]	Theo. MH+ [Da]	DeltaM [ppm]	Deltam/z [Da]	Activation Type	MS Order	Isolation Interference [%]	Ion Inject Time [ms]	RT [min]	First Scan	Spectrum File	File ID	Ions Score	Identity Strict	Identity Relaxed	Expectation Value	Percolator q-Value	Percolator PEP	Precursor Abundance	Apex RT [min]
		FALSE	High	Mascot (A5)	Unambiguous	VQALEEANNDLENKIQDWYDK		1	1	P35527	P35527	1	3	1	0	1	1	845.737	2535.2	2535.2	-1.1	-0.00093	HCD (High Energy Collision Dissociation)	MS2	13.1847	12.598	60.197	35594	MS2100711_D3.raw	F31	36	51	44	0.381919	0	1.696e-05
	FALSE	High	VQALEEANNDLENK		0.00095165	0	1	1	1	P35527	0	1586.77	High	0	0.0007392	58
		Checked	Confidence	Identifying Node	PSM Ambiguity	Annotated Sequence	Modifications	# Protein Groups	# Proteins	Master Protein Accessions	Protein Accessions	# Missed Cleavages	Charge	DeltaScore	DeltaCn	Rank	Search Engine Rank	m/z [Da]	MH+ [Da]	Theo. MH+ [Da]	DeltaM [ppm]	Deltam/z [Da]	Activation Type	MS Order	Isolation Interference [%]	Ion Inject Time [ms]	RT [min]	First Scan	Spectrum File	File ID	Ions Score	Identity Strict	Identity Relaxed	Expectation Value	Percolator q-Value	Percolator PEP	Precursor Abundance	Apex RT [min]
		FALSE	High	Mascot (A5)	Unambiguous	VQALEEANNDLENK		1	1	P35527	P35527	0	3	0.8448	0	1	1	529.592	1586.76	1586.77	-2	-0.00106	HCD (High Energy Collision Dissociation)	MS2	30.3613	18.488	38.516	17687	MS2100711_D3.raw	F31	58	48	41	0.00116046	0	0.0007392	493232768	38.68
	FALSE	High	VQALEEANNDLENKIQDWYDKK		8.39527e-05	0	1	1	1	P35527	2	2663.29	High	0	5.973e-05	47
		Checked	Confidence	Identifying Node	PSM Ambiguity	Annotated Sequence	Modifications	# Protein Groups	# Proteins	Master Protein Accessions	Protein Accessions	# Missed Cleavages	Charge	DeltaScore	DeltaCn	Rank	Search Engine Rank	m/z [Da]	MH+ [Da]	Theo. MH+ [Da]	DeltaM [ppm]	Deltam/z [Da]	Activation Type	MS Order	Isolation Interference [%]	Ion Inject Time [ms]	RT [min]	First Scan	Spectrum File	File ID	Ions Score	Identity Strict	Identity Relaxed	Expectation Value	Percolator q-Value	Percolator PEP	Precursor Abundance	Apex RT [min]
		FALSE	High	Mascot (A5)	Unambiguous	VQALEEANNDLENKIQDWYDKK		1	1	P35527	P35527	2	3	0.9149	0	1	1	888.436	2663.29	2663.29	-0.17	-0.00015	HCD (High Energy Collision Dissociation)	MS2	0	22.008	59.5034	34952	MS2100711_D3.raw	F31	47	51	44	0.0267384	0	5.973e-05	149298080	59.55
	FALSE	High	SDLEMQYETLQEELMALKK		2.25408e-05	0	1	1	1	P35527	1	2299.12	High	0	1.535e-05	70
		Checked	Confidence	Identifying Node	PSM Ambiguity	Annotated Sequence	Modifications	# Protein Groups	# Proteins	Master Protein Accessions	Protein Accessions	# Missed Cleavages	Charge	DeltaScore	DeltaCn	Rank	Search Engine Rank	m/z [Da]	MH+ [Da]	Theo. MH+ [Da]	DeltaM [ppm]	Deltam/z [Da]	Activation Type	MS Order	Isolation Interference [%]	Ion Inject Time [ms]	RT [min]	First Scan	Spectrum File	File ID	Ions Score	Identity Strict	Identity Relaxed	Expectation Value	Percolator q-Value	Percolator PEP	Precursor Abundance	Apex RT [min]
		FALSE	High	Mascot (A5)	Unambiguous	SDLEMQYETLQEELMALKK		1	1	P35527	P35527	1	3	1	0	1	1	767.045	2299.12	2299.12	-0.22	-0.00017	HCD (High Energy Collision Dissociation)	MS2	3.79036	6.874	62.2258	37517	MS2100711_D3.raw	F31	70	50	43	0.000106212	0	1.535e-05	637502784	62.28
	FALSE	High	SDLEMQYETLQEELMALK	2xOxidation [M5; M15]	0.000340627	0	1	1	1	P35527	0	2203.01	High	0	0.0002547	62
		Checked	Confidence	Identifying Node	PSM Ambiguity	Annotated Sequence	Modifications	# Protein Groups	# Proteins	Master Protein Accessions	Protein Accessions	# Missed Cleavages	Charge	DeltaScore	DeltaCn	Rank	Search Engine Rank	m/z [Da]	MH+ [Da]	Theo. MH+ [Da]	DeltaM [ppm]	Deltam/z [Da]	Activation Type	MS Order	Isolation Interference [%]	Ion Inject Time [ms]	RT [min]	First Scan	Spectrum File	File ID	Ions Score	Identity Strict	Identity Relaxed	Expectation Value	Percolator q-Value	Percolator PEP	Precursor Abundance	Apex RT [min]
		FALSE	High	Mascot (A5)	Unambiguous	SDLEmQYETLQEELmALK	M5(Oxidation); M15(Oxidation)	1	1	P35527	P35527	0	3	1	0	1	1	735.009	2203.01	2203.01	-0.63	-0.00046	HCD (High Energy Collision Dissociation)	MS2	4.31572	18.313	63.3711	38581	MS2100711_D3.raw	F31	62	51	44	0.000768295	0	0.0002547	83210648	63.46
	FALSE	High	SDLEMQYETLQEELMALK	1xOxidation [M15]	0.000285268	0	1	1	1	P35527	0	2187.02	High	0	0.0002123	59
		Checked	Confidence	Identifying Node	PSM Ambiguity	Annotated Sequence	Modifications	# Protein Groups	# Proteins	Master Protein Accessions	Protein Accessions	# Missed Cleavages	Charge	DeltaScore	DeltaCn	Rank	Search Engine Rank	m/z [Da]	MH+ [Da]	Theo. MH+ [Da]	DeltaM [ppm]	Deltam/z [Da]	Activation Type	MS Order	Isolation Interference [%]	Ion Inject Time [ms]	RT [min]	First Scan	Spectrum File	File ID	Ions Score	Identity Strict	Identity Relaxed	Expectation Value	Percolator q-Value	Percolator PEP	Precursor Abundance	Apex RT [min]
		FALSE	High	Mascot (A5)	Unambiguous	SDLEMQYETLQEELmALK	M15(Oxidation)	1	1	P35527	P35527	0	3	1	0	1	1	729.677	2187.02	2187.02	-1.76	-0.00128	HCD (High Energy Collision Dissociation)	MS2	8.94103	13.728	63.5272	38729	MS2100711_D3.raw	F31	59	50	43	0.00167731	0	0.0002123	25896930	63.52
	FALSE	High	SDLEMQYETLQEELMALKK	1xOxidation [M15]	1.77574e-05	0	1	1	1	P35527	1	2315.11	High	0	1.198e-05	57
		Checked	Confidence	Identifying Node	PSM Ambiguity	Annotated Sequence	Modifications	# Protein Groups	# Proteins	Master Protein Accessions	Protein Accessions	# Missed Cleavages	Charge	DeltaScore	DeltaCn	Rank	Search Engine Rank	m/z [Da]	MH+ [Da]	Theo. MH+ [Da]	DeltaM [ppm]	Deltam/z [Da]	Activation Type	MS Order	Isolation Interference [%]	Ion Inject Time [ms]	RT [min]	First Scan	Spectrum File	File ID	Ions Score	Identity Strict	Identity Relaxed	Expectation Value	Percolator q-Value	Percolator PEP	Precursor Abundance	Apex RT [min]
		FALSE	High	Mascot (A5)	Unambiguous	SDLEMQYETLQEELmALKK	M15(Oxidation)	1	1	P35527	P35527	1	3	1	0	1	1	772.376	2315.11	2315.11	-0.58	-0.00044	HCD (High Energy Collision Dissociation)	MS2	1.46092	20.579	61.8421	37157	MS2100711_D3.raw	F31	57	50	43	0.00243512	0	1.198e-05	77713384	61.86
	FALSE	High	SDLEMQYETLQEELMALKK	2xOxidation [M5; M15]	0.000963361	0	1	1	1	P35527	1	2331.11	High	0	0.0007483	36
		Checked	Confidence	Identifying Node	PSM Ambiguity	Annotated Sequence	Modifications	# Protein Groups	# Proteins	Master Protein Accessions	Protein Accessions	# Missed Cleavages	Charge	DeltaScore	DeltaCn	Rank	Search Engine Rank	m/z [Da]	MH+ [Da]	Theo. MH+ [Da]	DeltaM [ppm]	Deltam/z [Da]	Activation Type	MS Order	Isolation Interference [%]	Ion Inject Time [ms]	RT [min]	First Scan	Spectrum File	File ID	Ions Score	Identity Strict	Identity Relaxed	Expectation Value	Percolator q-Value	Percolator PEP	Precursor Abundance	Apex RT [min]
		FALSE	High	Mascot (A5)	Unambiguous	SDLEmQYETLQEELmALKK	M5(Oxidation); M15(Oxidation)	1	1	P35527	P35527	1	3	1	0	1	1	777.708	2331.11	2331.11	-0.62	-0.00048	HCD (High Energy Collision Dissociation)	MS2	0	30	61.7307	37052	MS2100711_D3.raw	F31	36	50	44	0.31498	0	0.0007483	17506820	61.8
	FALSE	High	SGGGGGGGLGSGGSIR		2.69112e-07	0	1	1	6	P35527	0	1232.6	High	0	1.565e-07	88
		Checked	Confidence	Identifying Node	PSM Ambiguity	Annotated Sequence	Modifications	# Protein Groups	# Proteins	Master Protein Accessions	Protein Accessions	# Missed Cleavages	Charge	DeltaScore	DeltaCn	Rank	Search Engine Rank	m/z [Da]	MH+ [Da]	Theo. MH+ [Da]	DeltaM [ppm]	Deltam/z [Da]	Activation Type	MS Order	Isolation Interference [%]	Ion Inject Time [ms]	RT [min]	First Scan	Spectrum File	File ID	Ions Score	Identity Strict	Identity Relaxed	Expectation Value	Percolator q-Value	Percolator PEP	Precursor Abundance	Apex RT [min]
		FALSE	High	Mascot (A5)	Unambiguous	SGGGGGGGLGSGGSIR		1	1	P35527	P35527	0	2	0.8824	0	1	1	616.8	1232.59	1232.6	-3.45	-0.00212	HCD (High Energy Collision Dissociation)	MS2	0	30	25.2192	7929	MS2100711_D3.raw	F31	68	45	38	6.01803e-05	0	0.0008
		FALSE	High	Mascot (A5)	Unambiguous	SGGGGGGGLGSGGSIR		1	1	P35527	P35527	0	2	0.9333	0	1	1	616.801	1232.6	1232.6	-1.76	-0.00109	HCD (High Energy Collision Dissociation)	MS2	6.46678	30	24.2128	7226	MS2100711_D3.raw	F31	75	46	39	1.24453e-05	0	4.422e-05	14603939	24.25
		FALSE	High	Mascot (A5)	Unambiguous	SGGGGGGGLGSGGSIR		1	1	P35527	P35527	0	2	0.9545	0	1	1	616.802	1232.6	1232.6	-1.66	-0.00103	HCD (High Energy Collision Dissociation)	MS2	1.23244	4.255	23.7079	6897	MS2100711_D3.raw	F31	88	46	39	6.12503e-07	0	1.565e-07	1665302656	23.58
		FALSE	High	Mascot (A5)	Unambiguous	SGGGGGGGLGSGGSIR		1	1	P35527	P35527	0	2	0.9054	0	1	1	616.802	1232.6	1232.6	-1.47	-0.0009	HCD (High Energy Collision Dissociation)	MS2	3.43626	30	24.7157	7573	MS2100711_D3.raw	F31	74	46	39	1.54971e-05	0	0.0002293	14603939	24.25
		FALSE	High	Mascot (A5)	Unambiguous	SGGGGGGGLGSGGSIR		1	1	P35527	P35527	0	2	0.7333	0	1	1	616.8	1232.59	1232.6	-4.73	-0.00292	HCD (High Energy Collision Dissociation)	MS2	31.7251	30	25.3265	8006	MS2100711_D3.raw	F31	30	46	39	0.460145	0.0006445	0.01296
		FALSE	High	Mascot (A5)	Unambiguous	SGGGGGGGLGSGGSIR		1	1	P35527	P35527	0	2	0.75	0	1	1	616.802	1232.6	1232.6	-0.57	-0.00035	HCD (High Energy Collision Dissociation)	MS2	58.8654	30	25.9407	8482	MS2100711_D3.raw	F31	20	46	39	3.8423	0.0006445	0.02687
	FALSE	High	TLNDMRQEYEQLIAK	1xOxidation [M5]	0.00719516	0	1	1	2	P35527	1	1867.92	High	0	0.005992	19
		Checked	Confidence	Identifying Node	PSM Ambiguity	Annotated Sequence	Modifications	# Protein Groups	# Proteins	Master Protein Accessions	Protein Accessions	# Missed Cleavages	Charge	DeltaScore	DeltaCn	Rank	Search Engine Rank	m/z [Da]	MH+ [Da]	Theo. MH+ [Da]	DeltaM [ppm]	Deltam/z [Da]	Activation Type	MS Order	Isolation Interference [%]	Ion Inject Time [ms]	RT [min]	First Scan	Spectrum File	File ID	Ions Score	Identity Strict	Identity Relaxed	Expectation Value	Percolator q-Value	Percolator PEP	Precursor Abundance	Apex RT [min]
		FALSE	High	Mascot (A5)	Unambiguous	TLNDmRQEYEQLIAK	M5(Oxidation)	1	1	P35527	P35527	1	3	0.9474	0	1	1	623.311	1867.92	1867.92	-1.47	-0.00091	HCD (High Energy Collision Dissociation)	MS2	3.71007	14.114	47.5362	24516	MS2100711_D3.raw	F31	19	49	42	10.0315	0	0.005992	191778576	47.57
		FALSE	High	Mascot (A5)	Unambiguous	TLNDmRQEYEQLIAK	M5(Oxidation)	1	1	P35527	P35527	1	3	1	0	1	1	623.312	1867.92	1867.92	-0.68	-0.00042	HCD (High Energy Collision Dissociation)	MS2	17.7351	15.434	48.1022	24991	MS2100711_D3.raw	F31	7	49	42	148.567	0.0006445	0.0304	171645312	48.17
	FALSE	High	FEMEQNLR	1xOxidation [M3]	0.00508028	0	1	1	4	P35527	0	1082.49	High	0	0.004196	54
		Checked	Confidence	Identifying Node	PSM Ambiguity	Annotated Sequence	Modifications	# Protein Groups	# Proteins	Master Protein Accessions	Protein Accessions	# Missed Cleavages	Charge	DeltaScore	DeltaCn	Rank	Search Engine Rank	m/z [Da]	MH+ [Da]	Theo. MH+ [Da]	DeltaM [ppm]	Deltam/z [Da]	Activation Type	MS Order	Isolation Interference [%]	Ion Inject Time [ms]	RT [min]	First Scan	Spectrum File	File ID	Ions Score	Identity Strict	Identity Relaxed	Expectation Value	Percolator q-Value	Percolator PEP	Precursor Abundance	Apex RT [min]
		FALSE	High	Mascot (A5)	Unambiguous	FEmEQNLR	M3(Oxidation)	1	1	P35527	P35527	0	2	0.6667	0	1	1	541.749	1082.49	1082.49	-2.54	-0.00138	HCD (High Energy Collision Dissociation)	MS2	24.9791	30	33.6755	14038	MS2100711_D3.raw	F31	54	44	37	0.00123074	0	0.004196	13203824	33.52
		FALSE	High	Mascot (A5)	Unambiguous	FEmEQNLR	M3(Oxidation)	1	1	P35527	P35527	0	2	0.8333	0	1	1	541.749	1082.49	1082.49	-2.54	-0.00138	HCD (High Energy Collision Dissociation)	MS2	34.3849	30	33.1708	13632	MS2100711_D3.raw	F31	48	44	37	0.00489966	0	0.008115	16161069	33.3
		FALSE	High	Mascot (A5)	Unambiguous	FEmEQNLR	M3(Oxidation)	1	1	P35527	P35527	0	2	0.62	0	1	1	541.75	1082.49	1082.49	0.17	9e-05	HCD (High Energy Collision Dissociation)	MS2	56.827	30	25.6192	8242	MS2100711_D3.raw	F31	50	44	37	0.00307512	0	0.006869	33723572	25.82
		FALSE	High	Mascot (A5)	Unambiguous	FEmEQNLR	M3(Oxidation)	1	1	P35527	P35527	0	2	0.7931	0	1	1	541.75	1082.49	1082.49	-1.07	-0.00058	HCD (High Energy Collision Dissociation)	MS2	36.238	30	26.1256	8613	MS2100711_D3.raw	F31	29	44	37	0.425266	0.001136	0.04543	43825940	26.24
	FALSE	High	EIETYHNLLEGGQEDFESSGAGK		0.000806808	0	1	1	4	P35527	0	2510.13	High	0	0.0006225	54
		Checked	Confidence	Identifying Node	PSM Ambiguity	Annotated Sequence	Modifications	# Protein Groups	# Proteins	Master Protein Accessions	Protein Accessions	# Missed Cleavages	Charge	DeltaScore	DeltaCn	Rank	Search Engine Rank	m/z [Da]	MH+ [Da]	Theo. MH+ [Da]	DeltaM [ppm]	Deltam/z [Da]	Activation Type	MS Order	Isolation Interference [%]	Ion Inject Time [ms]	RT [min]	First Scan	Spectrum File	File ID	Ions Score	Identity Strict	Identity Relaxed	Expectation Value	Percolator q-Value	Percolator PEP	Precursor Abundance	Apex RT [min]
		FALSE	High	Mascot (A5)	Unambiguous	EIETYHNLLEGGQEDFESSGAGK		1	1	P35527	P35527	0	3	0.963	0	1	1	837.382	2510.13	2510.13	0.26	0.00022	HCD (High Energy Collision Dissociation)	MS2	15.1646	30	53.5941	29613	MS2100711_D3.raw	F31	54	52	45	0.00639727	0	0.0006225	28058982	53.78
		FALSE	High	Mascot (A5)	Unambiguous	EIETYHNLLEGGQEDFESSGAGK		1	1	P35527	P35527	0	3	0.9074	0	1	1	837.386	2510.14	2510.13	5	0.00418	HCD (High Energy Collision Dissociation)	MS2	0	30	55.7793	31593	MS2100711_D3.raw	F31	54	52	45	0.00685258	0	0.0009703	1213236352	55.91
		FALSE	High	Mascot (A5)	Unambiguous	EIETYHNLLEGGQEDFESSGAGK		1	1	P35527	P35527	0	3	0.7895	0	1	1	837.38	2510.13	2510.13	-2.44	-0.00204	HCD (High Energy Collision Dissociation)	MS2	30.7689	30	56.3828	32136	MS2100711_D3.raw	F31	19	52	45	19.5462	0.0006445	0.02666	9913260	56.36
		FALSE	High	Mascot (A5)	Unambiguous	EIETYHNLLEGGQEDFESSGAGK		1	1	P35527	P35527	0	3	0.9333	0	1	1	837.377	2510.12	2510.13	-6.67	-0.00558	HCD (High Energy Collision Dissociation)	MS2	10.2464	30	55.3521	31193	MS2100711_D3.raw	F31	30	52	45	1.69668	0.0006445	0.01354	15729739	55.36
	FALSE	High	FSSSSGYGGGSSR		0.00241047	0	1	1	2	P35527	0	1235.53	High	0	0.001937	62
		Checked	Confidence	Identifying Node	PSM Ambiguity	Annotated Sequence	Modifications	# Protein Groups	# Proteins	Master Protein Accessions	Protein Accessions	# Missed Cleavages	Charge	DeltaScore	DeltaCn	Rank	Search Engine Rank	m/z [Da]	MH+ [Da]	Theo. MH+ [Da]	DeltaM [ppm]	Deltam/z [Da]	Activation Type	MS Order	Isolation Interference [%]	Ion Inject Time [ms]	RT [min]	First Scan	Spectrum File	File ID	Ions Score	Identity Strict	Identity Relaxed	Expectation Value	Percolator q-Value	Percolator PEP	Precursor Abundance	Apex RT [min]
		FALSE	High	Mascot (A5)	Unambiguous	FSSSSGYGGGSSR		1	1	P35527	P35527	0	2	0.9032	0	1	1	618.267	1235.53	1235.53	-1.47	-0.00091	HCD (High Energy Collision Dissociation)	MS2	31.0502	30	20.6629	5029	MS2100711_D3.raw	F31	62	45	38	0.000194707	0	0.001937	90487304	20.82
		FALSE	High	Mascot (A5)	Unambiguous	FSSSSGYGGGSSR		1	1	P35527	P35527	0	2	0.8684	0	1	1	618.267	1235.53	1235.53	-1.37	-0.00085	HCD (High Energy Collision Dissociation)	MS2	42.8744	30	21.1671	5325	MS2100711_D3.raw	F31	38	45	38	0.0579236	0	0.00663	90487304	20.82
	FALSE	High	HGVQELEIELQSQLSKKAALEK		0.00185325	0	1	1	1	P35527	2	2478.36	High	0	0.001477	39
		Checked	Confidence	Identifying Node	PSM Ambiguity	Annotated Sequence	Modifications	# Protein Groups	# Proteins	Master Protein Accessions	Protein Accessions	# Missed Cleavages	Charge	DeltaScore	DeltaCn	Rank	Search Engine Rank	m/z [Da]	MH+ [Da]	Theo. MH+ [Da]	DeltaM [ppm]	Deltam/z [Da]	Activation Type	MS Order	Isolation Interference [%]	Ion Inject Time [ms]	RT [min]	First Scan	Spectrum File	File ID	Ions Score	Identity Strict	Identity Relaxed	Expectation Value	Percolator q-Value	Percolator PEP	Precursor Abundance	Apex RT [min]
		FALSE	High	Mascot (A5)	Unambiguous	HGVQELEIELQSQLSKKAALEK		1	1	P35527	P35527	2	4	1	0	1	1	620.343	2478.35	2478.36	-1.82	-0.00113	HCD (High Energy Collision Dissociation)	MS2	8.88339	12.668	57.8451	33421	MS2100711_D3.raw	F31	39	43	36	0.0297708	0	0.001477	40108320	57.83
	FALSE	High	HGVQELEIELQSQLSK		1.15369e-06	0	1	1	1	P35527	0	1837.97	High	0	7.079e-07	73
		Checked	Confidence	Identifying Node	PSM Ambiguity	Annotated Sequence	Modifications	# Protein Groups	# Proteins	Master Protein Accessions	Protein Accessions	# Missed Cleavages	Charge	DeltaScore	DeltaCn	Rank	Search Engine Rank	m/z [Da]	MH+ [Da]	Theo. MH+ [Da]	DeltaM [ppm]	Deltam/z [Da]	Activation Type	MS Order	Isolation Interference [%]	Ion Inject Time [ms]	RT [min]	First Scan	Spectrum File	File ID	Ions Score	Identity Strict	Identity Relaxed	Expectation Value	Percolator q-Value	Percolator PEP	Precursor Abundance	Apex RT [min]
		FALSE	High	Mascot (A5)	Unambiguous	HGVQELEIELQSQLSK		1	1	P35527	P35527	0	3	0.9315	0	1	1	613.326	1837.96	1837.97	-1.89	-0.00116	HCD (High Energy Collision Dissociation)	MS2	19.1138	15.205	59.3747	34826	MS2100711_D3.raw	F31	73	46	39	2.33476e-05	0	7.079e-07	877521408	59.5
	FALSE	High	HGVQELEIELQSQLSKK		4.52588e-07	0	1	1	2	P35527	1	1966.06	High	0	2.691e-07	77
		Checked	Confidence	Identifying Node	PSM Ambiguity	Annotated Sequence	Modifications	# Protein Groups	# Proteins	Master Protein Accessions	Protein Accessions	# Missed Cleavages	Charge	DeltaScore	DeltaCn	Rank	Search Engine Rank	m/z [Da]	MH+ [Da]	Theo. MH+ [Da]	DeltaM [ppm]	Deltam/z [Da]	Activation Type	MS Order	Isolation Interference [%]	Ion Inject Time [ms]	RT [min]	First Scan	Spectrum File	File ID	Ions Score	Identity Strict	Identity Relaxed	Expectation Value	Percolator q-Value	Percolator PEP	Precursor Abundance	Apex RT [min]
		FALSE	High	Mascot (A5)	Unambiguous	HGVQELEIELQSQLSKK		1	1	P35527	P35527	1	3	0.9091	0	1	1	656.025	1966.06	1966.06	-0.39	-0.00026	HCD (High Energy Collision Dissociation)	MS2	10.8753	30	57.7276	33310	MS2100711_D3.raw	F31	77	45	38	7.5097e-06	0	2.691e-07	158814128	57.81
		FALSE	High	Mascot (A5)	Unambiguous	HGVQELEIELQSQLSKK		1	1	P35527	P35527	1	4	1	0	1	1	492.265	1966.04	1966.06	-12.01	-0.0059	HCD (High Energy Collision Dissociation)	MS2	46.0465	30	57.7828	33364	MS2100711_D3.raw	F31	43	46	39	0.0221571	0	1.415e-06
	FALSE	High	TLLDIDNTR		0.0150429	0.000759973	1	1	3	P35527	0	1060.56	High	0.0006445	0.01286	60
		Checked	Confidence	Identifying Node	PSM Ambiguity	Annotated Sequence	Modifications	# Protein Groups	# Proteins	Master Protein Accessions	Protein Accessions	# Missed Cleavages	Charge	DeltaScore	DeltaCn	Rank	Search Engine Rank	m/z [Da]	MH+ [Da]	Theo. MH+ [Da]	DeltaM [ppm]	Deltam/z [Da]	Activation Type	MS Order	Isolation Interference [%]	Ion Inject Time [ms]	RT [min]	First Scan	Spectrum File	File ID	Ions Score	Identity Strict	Identity Relaxed	Expectation Value	Percolator q-Value	Percolator PEP	Precursor Abundance	Apex RT [min]
		FALSE	High	Mascot (A5)	Unambiguous	TLLDIDNTR		1	1	P35527	P35527	0	2	0.4821	0	1	1	530.784	1060.56	1060.56	-2.33	-0.00124	HCD (High Energy Collision Dissociation)	MS2	0	4.125	44.3651	22142	MS2100711_D3.raw	F31	56	45	38	0.00105014	0.0006445	0.01707	6885436928	44.13
		FALSE	High	Mascot (A5)	Unambiguous	TLLDIDNTR		1	1	P35527	P35527	0	2	0.5167	0	1	1	530.784	1060.56	1060.56	-2.1	-0.00112	HCD (High Energy Collision Dissociation)	MS2	0	30	43.8579	21838	MS2100711_D3.raw	F31	60	45	38	0.000367246	0.0006445	0.01286	6885436928	44.13
		FALSE	High	Mascot (A5)	Unambiguous	TLLDIDNTR		1	1	P35527	P35527	0	2	0.619	0	1	1	530.784	1060.56	1060.56	-2.79	-0.00148	HCD (High Energy Collision Dissociation)	MS2	23.3795	30	45.7481	23147	MS2100711_D3.raw	F31	42	45	38	0.0198434	0.001555	0.07464	3.92685e+06	45.97
	FALSE	High	STMQELNSR		0.0418294	0.000759973	1	1	2	P35527	0	1065.5	High	0.001136	0.05599	45
		Checked	Confidence	Identifying Node	PSM Ambiguity	Annotated Sequence	Modifications	# Protein Groups	# Proteins	Master Protein Accessions	Protein Accessions	# Missed Cleavages	Charge	DeltaScore	DeltaCn	Rank	Search Engine Rank	m/z [Da]	MH+ [Da]	Theo. MH+ [Da]	DeltaM [ppm]	Deltam/z [Da]	Activation Type	MS Order	Isolation Interference [%]	Ion Inject Time [ms]	RT [min]	First Scan	Spectrum File	File ID	Ions Score	Identity Strict	Identity Relaxed	Expectation Value	Percolator q-Value	Percolator PEP	Precursor Abundance	Apex RT [min]
		FALSE	High	Mascot (A5)	Unambiguous	STMQELNSR		1	1	P35527	P35527	0	2	0.8333	0	1	1	533.252	1065.5	1065.5	-1.74	-0.00092	HCD (High Energy Collision Dissociation)	MS2	26.5692	30	25.168	7890	MS2100711_D3.raw	F31	36	44	37	0.0598275	0.0006445	0.03714	179555904	24.9
		FALSE	High	Mascot (A5)	Unambiguous	STMQELNSR		1	1	P35527	P35527	0	2	0.8444	0	1	1	533.252	1065.5	1065.5	-2.77	-0.00147	HCD (High Energy Collision Dissociation)	MS2	43.7716	30	24.6132	7510	MS2100711_D3.raw	F31	45	44	37	0.00864353	0.001136	0.05599	179555904	24.9
	FALSE	High	FEMEQNLR		0.0264511	0.000759973	1	1	1	P35527	0	1066.5	High	0.0006445	0.02315	46
		Checked	Confidence	Identifying Node	PSM Ambiguity	Annotated Sequence	Modifications	# Protein Groups	# Proteins	Master Protein Accessions	Protein Accessions	# Missed Cleavages	Charge	DeltaScore	DeltaCn	Rank	Search Engine Rank	m/z [Da]	MH+ [Da]	Theo. MH+ [Da]	DeltaM [ppm]	Deltam/z [Da]	Activation Type	MS Order	Isolation Interference [%]	Ion Inject Time [ms]	RT [min]	First Scan	Spectrum File	File ID	Ions Score	Identity Strict	Identity Relaxed	Expectation Value	Percolator q-Value	Percolator PEP	Precursor Abundance	Apex RT [min]
		FALSE	High	Mascot (A5)	Unambiguous	FEMEQNLR		1	1	P35527	P35527	0	2	0.8696	0	1	1	533.752	1066.5	1066.5	-2.42	-0.00129	HCD (High Energy Collision Dissociation)	MS2	48.114	30	38.5554	17723	MS2100711_D3.raw	F31	46	44	37	0.00710735	0.0006445	0.02315	214452736	38.69
	FALSE	High	MTLDDFR		0.0690312	0.00135131	1	1	2	P35527	0	897.413	High	0.001555	0.08562	46
		Checked	Confidence	Identifying Node	PSM Ambiguity	Annotated Sequence	Modifications	# Protein Groups	# Proteins	Master Protein Accessions	Protein Accessions	# Missed Cleavages	Charge	DeltaScore	DeltaCn	Rank	Search Engine Rank	m/z [Da]	MH+ [Da]	Theo. MH+ [Da]	DeltaM [ppm]	Deltam/z [Da]	Activation Type	MS Order	Isolation Interference [%]	Ion Inject Time [ms]	RT [min]	First Scan	Spectrum File	File ID	Ions Score	Identity Strict	Identity Relaxed	Expectation Value	Percolator q-Value	Percolator PEP	Precursor Abundance	Apex RT [min]
		FALSE	High	Mascot (A5)	Unambiguous	MTLDDFR		1	1	P35527	P35527	0	2	0.9512	0	1	1	449.209	897.41	897.413	-3.65	-0.00164	HCD (High Energy Collision Dissociation)	MS2	54.9846	30	40.9839	19376	MS2100711_D3.raw	F31	41	40	33	0.00907917	0.001136	0.06249	11105018	41.02
		FALSE	High	Mascot (A5)	Unambiguous	MTLDDFR		1	1	P35527	P35527	0	2	0.9348	0	1	1	449.21	897.413	897.413	-0.11	-5e-05	HCD (High Energy Collision Dissociation)	MS2	0	30	47.2655	24314	MS2100711_D3.raw	F31	46	40	33	0.0027687	0.001555	0.08562	272794560	47.62
	FALSE	High	LASYLDK		0.0899251	0.00185817	6	8	4	P02533; P13645; P19012; Q04695; P35527; P08779	0	809.44	High	0.001555	0.08231	54
		Checked	Confidence	Identifying Node	PSM Ambiguity	Annotated Sequence	Modifications	# Protein Groups	# Proteins	Master Protein Accessions	Protein Accessions	# Missed Cleavages	Charge	DeltaScore	DeltaCn	Rank	Search Engine Rank	m/z [Da]	MH+ [Da]	Theo. MH+ [Da]	DeltaM [ppm]	Deltam/z [Da]	Activation Type	MS Order	Isolation Interference [%]	Ion Inject Time [ms]	RT [min]	First Scan	Spectrum File	File ID	Ions Score	Identity Strict	Identity Relaxed	Expectation Value	Percolator q-Value	Percolator PEP	Precursor Abundance	Apex RT [min]
		FALSE	High	Mascot (A5)	Unambiguous	LASYLDK		6	8	P02533; P13645; P19012; Q04695; P35527; P08779	P02533; P08727; P13645; P19012; Q99456; Q04695; P35527; P08779	0	2	0.5741	0	1	1	405.223	809.439	809.44	-2.17	-0.00088	HCD (High Energy Collision Dissociation)	MS2	15.39	30	31.5674	12379	MS2100711_D3.raw	F31	54	34	27	0.000120527	0.001555	0.08231	5.13136e+06	31.04
		FALSE	High	Mascot (A5)	Unambiguous	LASYLDK		6	8	P02533; P13645; P19012; Q04695; P35527; P08779	P02533; P08727; P13645; P19012; Q99456; Q04695; P35527; P08779	0	2	0.439	0	1	1	405.223	809.439	809.44	-2.02	-0.00082	HCD (High Energy Collision Dissociation)	MS2	22.7927	30	29.5406	11015	MS2100711_D3.raw	F31	41	34	27	0.00210904	0.002033	0.09504	3378866688	29.83
		FALSE	High	Mascot (A5)	Unambiguous	LASYLDK		6	8	P02533; P13645; P19012; Q04695; P35527; P08779	P02533; P08727; P13645; P19012; Q99456; Q04695; P35527; P08779	0	2	0.439	0	1	1	405.223	809.438	809.44	-2.7	-0.00109	HCD (High Energy Collision Dissociation)	MS2	6.1128	30	31.0603	12068	MS2100711_D3.raw	F31	41	34	27	0.00212856	0.004971	0.1485	5.13136e+06	31.04
		FALSE	High	Mascot (A5)	Unambiguous	LASYLDK		6	8	P02533; P13645; P19012; Q04695; P35527; P08779	P02533; P08727; P13645; P19012; Q99456; Q04695; P35527; P08779	0	2	0.4062	0	1	1	405.223	809.439	809.44	-1.35	-0.00054	HCD (High Energy Collision Dissociation)	MS2	30.1617	30	36.2625	15905	MS2100711_D3.raw	F31	32	34	27	0.0170634	0.006676	0.1578	3784302	36.3
	FALSE	High	MTLDDFR	1xOxidation [M1]	0.0772176	0.00185817	1	1	1	P35527	0	913.408	High	0.001555	0.0702	33
		Checked	Confidence	Identifying Node	PSM Ambiguity	Annotated Sequence	Modifications	# Protein Groups	# Proteins	Master Protein Accessions	Protein Accessions	# Missed Cleavages	Charge	DeltaScore	DeltaCn	Rank	Search Engine Rank	m/z [Da]	MH+ [Da]	Theo. MH+ [Da]	DeltaM [ppm]	Deltam/z [Da]	Activation Type	MS Order	Isolation Interference [%]	Ion Inject Time [ms]	RT [min]	First Scan	Spectrum File	File ID	Ions Score	Identity Strict	Identity Relaxed	Expectation Value	Percolator q-Value	Percolator PEP	Precursor Abundance	Apex RT [min]
		FALSE	High	Mascot (A5)	Unambiguous	mTLDDFR	M1(Oxidation)	1	1	P35527	P35527	0	2	1	0	1	1	457.207	913.407	913.408	-1.56	-0.00071	HCD (High Energy Collision Dissociation)	MS2	63.9379	30	34.0977	14334	MS2100711_D3.raw	F31	33	40	33	0.0541992	0.001555	0.0702	5.4806e+06	33.97
	FALSE	High	IQDWYDKK		0.0863221	0.00185817	1	1	2	P35527	1	1095.55	High	0.001555	0.07894	43
		Checked	Confidence	Identifying Node	PSM Ambiguity	Annotated Sequence	Modifications	# Protein Groups	# Proteins	Master Protein Accessions	Protein Accessions	# Missed Cleavages	Charge	DeltaScore	DeltaCn	Rank	Search Engine Rank	m/z [Da]	MH+ [Da]	Theo. MH+ [Da]	DeltaM [ppm]	Deltam/z [Da]	Activation Type	MS Order	Isolation Interference [%]	Ion Inject Time [ms]	RT [min]	First Scan	Spectrum File	File ID	Ions Score	Identity Strict	Identity Relaxed	Expectation Value	Percolator q-Value	Percolator PEP	Precursor Abundance	Apex RT [min]
		FALSE	High	Mascot (A5)	Unambiguous	IQDWYDKK		1	1	P35527	P35527	1	2	0.7209	0	1	1	548.276	1095.55	1095.55	-1.35	-0.00074	HCD (High Energy Collision Dissociation)	MS2	3.39011	30	30.6211	11794	MS2100711_D3.raw	F31	43	45	38	0.0181186	0.001555	0.07894	214507952	30.33
		FALSE	High	Mascot (A5)	Unambiguous	IQDWYDKK		1	1	P35527	P35527	1	2	0.72	0	1	1	548.276	1095.55	1095.55	-1.46	-0.0008	HCD (High Energy Collision Dissociation)	MS2	42.648	30	30.1082	11414	MS2100711_D3.raw	F31	25	45	38	1.06807	0.004576	0.1356	214507952	30.33
	FALSE	High	IKFEMEQNLR		0.112712	0.00291959	1	1	1	P35527	1	1307.68	High	0.002936	0.1041	34
		Checked	Confidence	Identifying Node	PSM Ambiguity	Annotated Sequence	Modifications	# Protein Groups	# Proteins	Master Protein Accessions	Protein Accessions	# Missed Cleavages	Charge	DeltaScore	DeltaCn	Rank	Search Engine Rank	m/z [Da]	MH+ [Da]	Theo. MH+ [Da]	DeltaM [ppm]	Deltam/z [Da]	Activation Type	MS Order	Isolation Interference [%]	Ion Inject Time [ms]	RT [min]	First Scan	Spectrum File	File ID	Ions Score	Identity Strict	Identity Relaxed	Expectation Value	Percolator q-Value	Percolator PEP	Precursor Abundance	Apex RT [min]
		FALSE	High	Mascot (A5)	Unambiguous	IKFEMEQNLR		1	1	P35527	P35527	1	2	0.7647	0	1	1	654.343	1307.68	1307.68	1.05	0.00069	HCD (High Energy Collision Dissociation)	MS2	24.2956	30	43.3644	21409	MS2100711_D3.raw	F31	34	46	39	0.175671	0.002936	0.1041
	FALSE	High	STMQELNSR	1xOxidation [M3]	0.122117	0.00291959	1	1	1	P35527	0	1081.49	High	0.002936	0.1133	16
		Checked	Confidence	Identifying Node	PSM Ambiguity	Annotated Sequence	Modifications	# Protein Groups	# Proteins	Master Protein Accessions	Protein Accessions	# Missed Cleavages	Charge	DeltaScore	DeltaCn	Rank	Search Engine Rank	m/z [Da]	MH+ [Da]	Theo. MH+ [Da]	DeltaM [ppm]	Deltam/z [Da]	Activation Type	MS Order	Isolation Interference [%]	Ion Inject Time [ms]	RT [min]	First Scan	Spectrum File	File ID	Ions Score	Identity Strict	Identity Relaxed	Expectation Value	Percolator q-Value	Percolator PEP	Precursor Abundance	Apex RT [min]
		FALSE	High	Mascot (A5)	Unambiguous	STmQELNSR	M3(Oxidation)	1	1	P35527	P35527	0	2	1	0	1	1	541.251	1081.49	1081.49	0.28	0.00015	HCD (High Energy Collision Dissociation)	MS2	51.9303	30	24.6916	7556	MS2100711_D3.raw	F31	16	44	37	7.66381	0.002936	0.1133	37925796	24.88
FALSE	High	Master Protein	P35908	Keratin, type II cytoskeletal 2 epidermal OS=Homo sapiens OX=9606 GN=KRT2 PE=1 SV=2	0	129.881	50	35	66	22	1	639	65.4	8	1771	35
	Checked	Confidence	Sequence	Modifications	Qvality PEP	Qvality q-value	# Protein Groups	# Proteins	# PSMs	Master Protein Accessions	# Missed Cleavages	Theo. MH+ [Da]	Confidence (by Search Engine): Mascot	Percolator q-Value (by Search Engine): Mascot	Percolator PEP (by Search Engine): Mascot	Ions Score (by Search Engine): Mascot
	FALSE	High	NKLNDLEEALQQAK		0.00254681	0	1	1	1	P35908	1	1613.85	High	0	0.002043	70
		Checked	Confidence	Identifying Node	PSM Ambiguity	Annotated Sequence	Modifications	# Protein Groups	# Proteins	Master Protein Accessions	Protein Accessions	# Missed Cleavages	Charge	DeltaScore	DeltaCn	Rank	Search Engine Rank	m/z [Da]	MH+ [Da]	Theo. MH+ [Da]	DeltaM [ppm]	Deltam/z [Da]	Activation Type	MS Order	Isolation Interference [%]	Ion Inject Time [ms]	RT [min]	First Scan	Spectrum File	File ID	Ions Score	Identity Strict	Identity Relaxed	Expectation Value	Percolator q-Value	Percolator PEP	Precursor Abundance	Apex RT [min]
		FALSE	High	Mascot (A5)	Unambiguous	NKLNDLEEALQQAK		1	1	P35908	P35908	1	3	0.6	0	1	1	538.621	1613.85	1613.85	-0.71	-0.00038	HCD (High Energy Collision Dissociation)	MS2	7.08747	13.023	57.101	32770	MS2100711_D3.raw	F31	70	46	39	4.09313e-05	0	0.002043	203653072	57.21
	FALSE	High	NKLNDLEEALQQAKEDLAR		1.16077e-06	0	1	1	1	P35908	2	2198.14	High	0	7.116e-07	53
		Checked	Confidence	Identifying Node	PSM Ambiguity	Annotated Sequence	Modifications	# Protein Groups	# Proteins	Master Protein Accessions	Protein Accessions	# Missed Cleavages	Charge	DeltaScore	DeltaCn	Rank	Search Engine Rank	m/z [Da]	MH+ [Da]	Theo. MH+ [Da]	DeltaM [ppm]	Deltam/z [Da]	Activation Type	MS Order	Isolation Interference [%]	Ion Inject Time [ms]	RT [min]	First Scan	Spectrum File	File ID	Ions Score	Identity Strict	Identity Relaxed	Expectation Value	Percolator q-Value	Percolator PEP	Precursor Abundance	Apex RT [min]
		FALSE	High	Mascot (A5)	Unambiguous	NKLNDLEEALQQAKEDLAR		1	1	P35908	P35908	2	3	0.4717	0	1	1	733.385	2198.14	2198.14	-0.89	-0.00065	HCD (High Energy Collision Dissociation)	MS2	26.4335	12.334	61.5088	36834	MS2100711_D3.raw	F31	53	47	40	0.00313064	0	7.116e-07	72975496	61.52
	FALSE	High	NLDLDSIIAEVK		4.99189e-05	0	4	7	2	P35908; P04259; P02538; P13647	0	1329.73	High	0	3.504e-05	71
		Checked	Confidence	Identifying Node	PSM Ambiguity	Annotated Sequence	Modifications	# Protein Groups	# Proteins	Master Protein Accessions	Protein Accessions	# Missed Cleavages	Charge	DeltaScore	DeltaCn	Rank	Search Engine Rank	m/z [Da]	MH+ [Da]	Theo. MH+ [Da]	DeltaM [ppm]	Deltam/z [Da]	Activation Type	MS Order	Isolation Interference [%]	Ion Inject Time [ms]	RT [min]	First Scan	Spectrum File	File ID	Ions Score	Identity Strict	Identity Relaxed	Expectation Value	Percolator q-Value	Percolator PEP	Precursor Abundance	Apex RT [min]
		FALSE	High	Mascot (A5)	Unambiguous	NLDLDSIIAEVK		4	7	P35908; P04259; P02538; P13647	Q5XKE5; P35908; P04259; P02538; O95678; P48668; P13647	0	2	0.8169	0	1	1	665.366	1329.72	1329.73	-1.39	-0.00093	HCD (High Energy Collision Dissociation)	MS2	7.52059	26.95	62.6194	37891	MS2100711_D3.raw	F31	71	45	38	2.95174e-05	0	3.504e-05	2614328576	62.69
		FALSE	High	Mascot (A5)	Unambiguous	NLDLDSIIAEVK		4	7	P35908; P04259; P02538; P13647	Q5XKE5; P35908; P04259; P02538; O95678; P48668; P13647	0	2	0.7917	0	1	1	665.368	1329.73	1329.73	1.82	0.00121	HCD (High Energy Collision Dissociation)	MS2	33.8556	30	63.6355	38831	MS2100711_D3.raw	F31	24	44	37	1.38212	0.001136	0.04447	2876647	63.22
	FALSE	High	NVQDAIADAEQRGEHALKDAR		0.000181428	0	1	1	1	P35908	2	2307.14	High	0	0.0001333	12
		Checked	Confidence	Identifying Node	PSM Ambiguity	Annotated Sequence	Modifications	# Protein Groups	# Proteins	Master Protein Accessions	Protein Accessions	# Missed Cleavages	Charge	DeltaScore	DeltaCn	Rank	Search Engine Rank	m/z [Da]	MH+ [Da]	Theo. MH+ [Da]	DeltaM [ppm]	Deltam/z [Da]	Activation Type	MS Order	Isolation Interference [%]	Ion Inject Time [ms]	RT [min]	First Scan	Spectrum File	File ID	Ions Score	Identity Strict	Identity Relaxed	Expectation Value	Percolator q-Value	Percolator PEP	Precursor Abundance	Apex RT [min]
		FALSE	High	Mascot (A5)	Unambiguous	NVQDAIADAEQRGEHALKDAR		1	1	P35908	P35908	2	4	1	0	1	1	577.541	2307.14	2307.14	-0.17	-0.0001	HCD (High Energy Collision Dissociation)	MS2	0	30	57.4441	33048	MS2100711_D3.raw	F31	12	49	42	65.3078	0	0.0001333	56051504	57.56
	FALSE	High	NVQDAIADAEQRGEHALK		0.0121563	0	1	1	1	P35908	1	1964.98	High	0	0.01031	22
		Checked	Confidence	Identifying Node	PSM Ambiguity	Annotated Sequence	Modifications	# Protein Groups	# Proteins	Master Protein Accessions	Protein Accessions	# Missed Cleavages	Charge	DeltaScore	DeltaCn	Rank	Search Engine Rank	m/z [Da]	MH+ [Da]	Theo. MH+ [Da]	DeltaM [ppm]	Deltam/z [Da]	Activation Type	MS Order	Isolation Interference [%]	Ion Inject Time [ms]	RT [min]	First Scan	Spectrum File	File ID	Ions Score	Identity Strict	Identity Relaxed	Expectation Value	Percolator q-Value	Percolator PEP	Precursor Abundance	Apex RT [min]
		FALSE	High	Mascot (A5)	Unambiguous	NVQDAIADAEQRGEHALK		1	1	P35908	P35908	1	4	0.9545	0	1	1	492	1964.98	1964.98	-0.76	-0.00037	HCD (High Energy Collision Dissociation)	MS2	31.862	30	55.6105	31436	MS2100711_D3.raw	F31	22	49	42	5.24594	0	0.01031	54379572	55.73
	FALSE	High	NVQDAIADAEQR		0.000884317	0	1	1	2	P35908	0	1329.64	High	0	0.000685	74
		Checked	Confidence	Identifying Node	PSM Ambiguity	Annotated Sequence	Modifications	# Protein Groups	# Proteins	Master Protein Accessions	Protein Accessions	# Missed Cleavages	Charge	DeltaScore	DeltaCn	Rank	Search Engine Rank	m/z [Da]	MH+ [Da]	Theo. MH+ [Da]	DeltaM [ppm]	Deltam/z [Da]	Activation Type	MS Order	Isolation Interference [%]	Ion Inject Time [ms]	RT [min]	First Scan	Spectrum File	File ID	Ions Score	Identity Strict	Identity Relaxed	Expectation Value	Percolator q-Value	Percolator PEP	Precursor Abundance	Apex RT [min]
		FALSE	High	Mascot (A5)	Unambiguous	NVQDAIADAEQR		1	1	P35908	P35908	0	3	0.9054	0	1	1	443.884	1329.64	1329.64	-2.38	-0.00105	HCD (High Energy Collision Dissociation)	MS2	0	30	41.9497	20186	MS2100711_D3.raw	F31	74	46	39	1.87536e-05	0	0.000685	90012672	42.1
		FALSE	High	Mascot (A5)	Unambiguous	NVQDAIADAEQR		1	1	P35908	P35908	0	2	0.9583	0	1	1	665.322	1329.64	1329.64	-2.02	-0.00134	HCD (High Energy Collision Dissociation)	MS2	31.4336	30	30.5984	11779	MS2100711_D3.raw	F31	48	46	39	0.00730171	0.0006445	0.01826	3.22759e+06	30.67
	FALSE	High	LALDVEIATYR		0.000555596	0	5	9	1	P35908; P04259; P02538; Q01546; P13647	0	1263.69	High	0	0.000424	64
		Checked	Confidence	Identifying Node	PSM Ambiguity	Annotated Sequence	Modifications	# Protein Groups	# Proteins	Master Protein Accessions	Protein Accessions	# Missed Cleavages	Charge	DeltaScore	DeltaCn	Rank	Search Engine Rank	m/z [Da]	MH+ [Da]	Theo. MH+ [Da]	DeltaM [ppm]	Deltam/z [Da]	Activation Type	MS Order	Isolation Interference [%]	Ion Inject Time [ms]	RT [min]	First Scan	Spectrum File	File ID	Ions Score	Identity Strict	Identity Relaxed	Expectation Value	Percolator q-Value	Percolator PEP	Precursor Abundance	Apex RT [min]
		FALSE	High	Mascot (A5)	Unambiguous	LALDVEIATYR		5	9	P35908; P04259; P02538; Q01546; P13647	Q5XKE5; P35908; P04259; P02538; Q01546; O95678; P48668; P12035; P13647	0	2	0.6562	0	1	1	632.35	1263.69	1263.69	-0.54	-0.00034	HCD (High Energy Collision Dissociation)	MS2	21.7556	15.201	58.5825	34117	MS2100711_D3.raw	F31	64	44	37	0.000121537	0	0.000424	164639584	58.54
	FALSE	High	LALDVEIATYRK		0.000118243	0	5	9	1	P35908; P04259; P02538; Q01546; P13647	1	1391.79	High	0	8.542e-05	48
		Checked	Confidence	Identifying Node	PSM Ambiguity	Annotated Sequence	Modifications	# Protein Groups	# Proteins	Master Protein Accessions	Protein Accessions	# Missed Cleavages	Charge	DeltaScore	DeltaCn	Rank	Search Engine Rank	m/z [Da]	MH+ [Da]	Theo. MH+ [Da]	DeltaM [ppm]	Deltam/z [Da]	Activation Type	MS Order	Isolation Interference [%]	Ion Inject Time [ms]	RT [min]	First Scan	Spectrum File	File ID	Ions Score	Identity Strict	Identity Relaxed	Expectation Value	Percolator q-Value	Percolator PEP	Precursor Abundance	Apex RT [min]
		FALSE	High	Mascot (A5)	Unambiguous	LALDVEIATYRK		5	9	P35908; P04259; P02538; Q01546; P13647	Q5XKE5; P35908; P04259; P02538; Q01546; O95678; P48668; P12035; P13647	1	3	0.8958	0	1	1	464.6	1391.79	1391.79	-2.35	-0.00109	HCD (High Energy Collision Dissociation)	MS2	21.8318	30	51.8372	28098	MS2100711_D3.raw	F31	48	42	35	0.00308712	0	8.542e-05	27470204	51.94
	FALSE	High	LNDLEEALQQAK		0.00685225	0	1	1	1	P35908	0	1371.71	High	0	0.005705	43
		Checked	Confidence	Identifying Node	PSM Ambiguity	Annotated Sequence	Modifications	# Protein Groups	# Proteins	Master Protein Accessions	Protein Accessions	# Missed Cleavages	Charge	DeltaScore	DeltaCn	Rank	Search Engine Rank	m/z [Da]	MH+ [Da]	Theo. MH+ [Da]	DeltaM [ppm]	Deltam/z [Da]	Activation Type	MS Order	Isolation Interference [%]	Ion Inject Time [ms]	RT [min]	First Scan	Spectrum File	File ID	Ions Score	Identity Strict	Identity Relaxed	Expectation Value	Percolator q-Value	Percolator PEP	Precursor Abundance	Apex RT [min]
		FALSE	High	Mascot (A5)	Unambiguous	LNDLEEALQQAK		1	1	P35908	P35908	0	3	0.7907	0	1	1	457.908	1371.71	1371.71	-0.54	-0.00025	HCD (High Energy Collision Dissociation)	MS2	36.9872	30	55.4239	31259	MS2100711_D3.raw	F31	43	46	39	0.0227627	0	0.005705	61126352	55.62
	FALSE	High	LLRDYQELMNVK		0.000134448	0	2	4	1	P35908; Q01546	1	1521.81	High	0	9.726e-05	33
		Checked	Confidence	Identifying Node	PSM Ambiguity	Annotated Sequence	Modifications	# Protein Groups	# Proteins	Master Protein Accessions	Protein Accessions	# Missed Cleavages	Charge	DeltaScore	DeltaCn	Rank	Search Engine Rank	m/z [Da]	MH+ [Da]	Theo. MH+ [Da]	DeltaM [ppm]	Deltam/z [Da]	Activation Type	MS Order	Isolation Interference [%]	Ion Inject Time [ms]	RT [min]	First Scan	Spectrum File	File ID	Ions Score	Identity Strict	Identity Relaxed	Expectation Value	Percolator q-Value	Percolator PEP	Precursor Abundance	Apex RT [min]
		FALSE	High	Mascot (A5)	Unambiguous	LLRDYQELMNVK		2	4	P35908; Q01546	Q5XKE5; P35908; Q01546; P12035	1	3	0.4545	0	1	1	507.941	1521.81	1521.81	-0.77	-0.00039	HCD (High Energy Collision Dissociation)	MS2	1.93662	30	52.8684	28990	MS2100711_D3.raw	F31	33	46	39	0.202078	0	9.726e-05	47046460	52.63
	FALSE	High	VDLLNQEIEFLK		0.000263466	0	1	1	1	P35908	0	1460.8	High	0	0.0001955	71
		Checked	Confidence	Identifying Node	PSM Ambiguity	Annotated Sequence	Modifications	# Protein Groups	# Proteins	Master Protein Accessions	Protein Accessions	# Missed Cleavages	Charge	DeltaScore	DeltaCn	Rank	Search Engine Rank	m/z [Da]	MH+ [Da]	Theo. MH+ [Da]	DeltaM [ppm]	Deltam/z [Da]	Activation Type	MS Order	Isolation Interference [%]	Ion Inject Time [ms]	RT [min]	First Scan	Spectrum File	File ID	Ions Score	Identity Strict	Identity Relaxed	Expectation Value	Percolator q-Value	Percolator PEP	Precursor Abundance	Apex RT [min]
		FALSE	High	Mascot (A5)	Unambiguous	VDLLNQEIEFLK		1	1	P35908	P35908	0	3	0.8732	0	1	1	487.604	1460.8	1460.8	-1.1	-0.00054	HCD (High Energy Collision Dissociation)	MS2	10.2886	30	62.2437	37533	MS2100711_D3.raw	F31	71	45	38	2.79769e-05	0	0.0001955	82661728	62.31
	FALSE	High	YEELQVTVGR		0.000163512	0	1	1	3	P35908	0	1193.62	High	0	0.000119	76
		Checked	Confidence	Identifying Node	PSM Ambiguity	Annotated Sequence	Modifications	# Protein Groups	# Proteins	Master Protein Accessions	Protein Accessions	# Missed Cleavages	Charge	DeltaScore	DeltaCn	Rank	Search Engine Rank	m/z [Da]	MH+ [Da]	Theo. MH+ [Da]	DeltaM [ppm]	Deltam/z [Da]	Activation Type	MS Order	Isolation Interference [%]	Ion Inject Time [ms]	RT [min]	First Scan	Spectrum File	File ID	Ions Score	Identity Strict	Identity Relaxed	Expectation Value	Percolator q-Value	Percolator PEP	Precursor Abundance	Apex RT [min]
		FALSE	High	Mascot (A5)	Unambiguous	YEELQVTVGR		1	1	P35908	P35908	0	2	0.7091	0	1	1	597.31	1193.61	1193.62	-2.61	-0.00156	HCD (High Energy Collision Dissociation)	MS2	23.5294	30	41.9076	20151	MS2100711_D3.raw	F31	55	45	38	0.00121372	0	0.001838	274094464	42.09
		FALSE	High	Mascot (A5)	Unambiguous	YEELQVTVGR		1	1	P35908	P35908	0	2	0.8158	0	1	1	597.31	1193.61	1193.62	-2.61	-0.00156	HCD (High Energy Collision Dissociation)	MS2	28.064	30	42.9868	21092	MS2100711_D3.raw	F31	76	45	38	9.46498e-06	0	0.000119	274094464	42.09
		FALSE	High	Mascot (A5)	Unambiguous	YEELQVTVGR		1	1	P35908	P35908	0	2	0.8169	0	1	1	597.311	1193.61	1193.62	-1.49	-0.00089	HCD (High Energy Collision Dissociation)	MS2	0	30	42.424	20597	MS2100711_D3.raw	F31	71	45	38	3.32989e-05	0	0.0002595	274094464	42.09
	FALSE	High	YLDGLTAER		0.0021593	0	1	1	3	P35908	0	1037.53	High	0	0.001728	61
		Checked	Confidence	Identifying Node	PSM Ambiguity	Annotated Sequence	Modifications	# Protein Groups	# Proteins	Master Protein Accessions	Protein Accessions	# Missed Cleavages	Charge	DeltaScore	DeltaCn	Rank	Search Engine Rank	m/z [Da]	MH+ [Da]	Theo. MH+ [Da]	DeltaM [ppm]	Deltam/z [Da]	Activation Type	MS Order	Isolation Interference [%]	Ion Inject Time [ms]	RT [min]	First Scan	Spectrum File	File ID	Ions Score	Identity Strict	Identity Relaxed	Expectation Value	Percolator q-Value	Percolator PEP	Precursor Abundance	Apex RT [min]
		FALSE	High	Mascot (A5)	Unambiguous	YLDGLTAER		1	1	P35908	P35908	0	2	0.7609	0	1	1	519.265	1037.52	1037.53	-2.85	-0.00148	HCD (High Energy Collision Dissociation)	MS2	0	30	40.0884	18792	MS2100711_D3.raw	F31	46	45	38	0.00812864	0	0.007437	1023216512	40.35
		FALSE	High	Mascot (A5)	Unambiguous	YLDGLTAER		1	1	P35908	P35908	0	2	0.7869	0	1	1	519.266	1037.52	1037.53	-1.91	-0.00099	HCD (High Energy Collision Dissociation)	MS2	0	30	40.5961	19126	MS2100711_D3.raw	F31	61	44	37	0.000263473	0	0.001728	1023216512	40.35
		FALSE	High	Mascot (A5)	Unambiguous	YLDGLTAER		1	1	P35908	P35908	0	2	0.4468	0	1	1	519.266	1037.52	1037.53	-1.68	-0.00087	HCD (High Energy Collision Dissociation)	MS2	0	30	35.6474	15458	MS2100711_D3.raw	F31	47	44	37	0.0060081	0.0006445	0.02684	40110564	35.7
	FALSE	High	SLVGLGGTK		0.0138144	0	1	1	2	P35908	0	831.493	High	0.0006445	0.01465	67
		Checked	Confidence	Identifying Node	PSM Ambiguity	Annotated Sequence	Modifications	# Protein Groups	# Proteins	Master Protein Accessions	Protein Accessions	# Missed Cleavages	Charge	DeltaScore	DeltaCn	Rank	Search Engine Rank	m/z [Da]	MH+ [Da]	Theo. MH+ [Da]	DeltaM [ppm]	Deltam/z [Da]	Activation Type	MS Order	Isolation Interference [%]	Ion Inject Time [ms]	RT [min]	First Scan	Spectrum File	File ID	Ions Score	Identity Strict	Identity Relaxed	Expectation Value	Percolator q-Value	Percolator PEP	Precursor Abundance	Apex RT [min]
		FALSE	High	Mascot (A5)	Unambiguous	SLVGLGGTK		1	1	P35908	P35908	0	2	0.6727	0	1	1	416.25	831.492	831.493	-1.31	-0.00054	HCD (High Energy Collision Dissociation)	MS2	39.1933	30	33.3865	13806	MS2100711_D3.raw	F31	55	39	32	0.000257051	0	0.01182	637838720	33.71
		FALSE	High	Mascot (A5)	Unambiguous	SLVGLGGTK		1	1	P35908	P35908	0	2	0.7164	0	1	1	416.249	831.491	831.493	-2.48	-0.00103	HCD (High Energy Collision Dissociation)	MS2	0	30	33.89	14171	MS2100711_D3.raw	F31	67	39	32	1.84487e-05	0.0006445	0.01465	637838720	33.71
	FALSE	High	TLNNKFASFIDKVR		0.00769477	0	7	12	1	P35908; P04259; P02538; Q01546; Q9NSB2; P05787; P13647	2	1652.91	High	0	0.006426	65
		Checked	Confidence	Identifying Node	PSM Ambiguity	Annotated Sequence	Modifications	# Protein Groups	# Proteins	Master Protein Accessions	Protein Accessions	# Missed Cleavages	Charge	DeltaScore	DeltaCn	Rank	Search Engine Rank	m/z [Da]	MH+ [Da]	Theo. MH+ [Da]	DeltaM [ppm]	Deltam/z [Da]	Activation Type	MS Order	Isolation Interference [%]	Ion Inject Time [ms]	RT [min]	First Scan	Spectrum File	File ID	Ions Score	Identity Strict	Identity Relaxed	Expectation Value	Percolator q-Value	Percolator PEP	Precursor Abundance	Apex RT [min]
		FALSE	High	Mascot (A5)	Selected	TLNNKFASFIDKVR		7	12	P35908; P04259; P02538; Q01546; Q9NSB2; P05787; P13647	Q5XKE5; P08729; P35908; P04259; P02538; Q01546; O95678; P48668; Q9NSB2; P12035; P05787; P13647	2	4	0.0308	0	1	1	413.983	1652.91	1652.91	-2.06	-0.00085	HCD (High Energy Collision Dissociation)	MS2	4.7664	30	55.394	31231	MS2100711_D3.raw	F31	65	44	37	8.69743e-05	0	0.006426	9762537	55.46
	FALSE	High	TSQNSELNNMQDLVEDYKK	1xOxidation [M10]	2.17286e-05	0	1	1	2	P35908	1	2272.04	High	0	1.481e-05	67
		Checked	Confidence	Identifying Node	PSM Ambiguity	Annotated Sequence	Modifications	# Protein Groups	# Proteins	Master Protein Accessions	Protein Accessions	# Missed Cleavages	Charge	DeltaScore	DeltaCn	Rank	Search Engine Rank	m/z [Da]	MH+ [Da]	Theo. MH+ [Da]	DeltaM [ppm]	Deltam/z [Da]	Activation Type	MS Order	Isolation Interference [%]	Ion Inject Time [ms]	RT [min]	First Scan	Spectrum File	File ID	Ions Score	Identity Strict	Identity Relaxed	Expectation Value	Percolator q-Value	Percolator PEP	Precursor Abundance	Apex RT [min]
		FALSE	High	Mascot (A5)	Unambiguous	TSQNSELNNmQDLVEDYKK	M10(Oxidation)	1	1	P35908	P35908	1	3	0.8209	0	1	1	758.018	2272.04	2272.04	-0.7	-0.00053	HCD (High Energy Collision Dissociation)	MS2	1.69041	30	39.3443	18292	MS2100711_D3.raw	F31	67	51	44	0.000255467	0	1.481e-05	122516520	39.29
		FALSE	High	Mascot (A5)	Unambiguous	TSQNSELNNmQDLVEDYKK	M10(Oxidation)	1	1	P35908	P35908	1	3	0.6296	0	1	1	758.017	2272.04	2272.04	-1.91	-0.00145	HCD (High Energy Collision Dissociation)	MS2	66.2486	30	38.8364	17948	MS2100711_D3.raw	F31	54	51	44	0.00492122	0	4.228e-05	95824896	38.93
	FALSE	High	TSQNSELNNMQDLVEDYKK		1.05571e-07	0	1	1	1	P35908	1	2256.04	High	0	5.969e-08	84
		Checked	Confidence	Identifying Node	PSM Ambiguity	Annotated Sequence	Modifications	# Protein Groups	# Proteins	Master Protein Accessions	Protein Accessions	# Missed Cleavages	Charge	DeltaScore	DeltaCn	Rank	Search Engine Rank	m/z [Da]	MH+ [Da]	Theo. MH+ [Da]	DeltaM [ppm]	Deltam/z [Da]	Activation Type	MS Order	Isolation Interference [%]	Ion Inject Time [ms]	RT [min]	First Scan	Spectrum File	File ID	Ions Score	Identity Strict	Identity Relaxed	Expectation Value	Percolator q-Value	Percolator PEP	Precursor Abundance	Apex RT [min]
		FALSE	High	Mascot (A5)	Unambiguous	TSQNSELNNMQDLVEDYKK		1	1	P35908	P35908	1	3	1	0	1	1	752.686	2256.04	2256.04	-0.34	-0.00025	HCD (High Energy Collision Dissociation)	MS2	19.6438	29.049	56.8834	32602	MS2100711_D3.raw	F31	84	51	44	5.80066e-06	0	5.969e-08	586233472	57.02
	FALSE	High	TSQNSELNNMQDLVEDYK	1xOxidation [M10]	0.000227498	0	1	1	2	P35908	0	2143.94	High	0	0.000168	52
		Checked	Confidence	Identifying Node	PSM Ambiguity	Annotated Sequence	Modifications	# Protein Groups	# Proteins	Master Protein Accessions	Protein Accessions	# Missed Cleavages	Charge	DeltaScore	DeltaCn	Rank	Search Engine Rank	m/z [Da]	MH+ [Da]	Theo. MH+ [Da]	DeltaM [ppm]	Deltam/z [Da]	Activation Type	MS Order	Isolation Interference [%]	Ion Inject Time [ms]	RT [min]	First Scan	Spectrum File	File ID	Ions Score	Identity Strict	Identity Relaxed	Expectation Value	Percolator q-Value	Percolator PEP	Precursor Abundance	Apex RT [min]
		FALSE	High	Mascot (A5)	Unambiguous	TSQNSELNNmQDLVEDYK	M10(Oxidation)	1	1	P35908	P35908	0	3	0.9423	0	1	1	715.319	2143.94	2143.94	-1.15	-0.00082	HCD (High Energy Collision Dissociation)	MS2	0	30	44.3931	22159	MS2100711_D3.raw	F31	52	51	44	0.00871868	0	0.000168	11580967	44.4
		FALSE	High	Mascot (A5)	Unambiguous	TSQNSELNNmQDLVEDYK	M10(Oxidation)	1	1	P35908	P35908	0	3	0.875	0	1	1	715.319	2143.94	2143.94	-1.4	-0.001	HCD (High Energy Collision Dissociation)	MS2	31.4499	30	44.8509	22491	MS2100711_D3.raw	F31	24	51	44	4.70995	0	0.007902	11415424	44.84
	FALSE	High	TSQNSELNNMQDLVEDYK		4.1551e-05	0	1	1	1	P35908	0	2127.95	High	0	2.882e-05	71
		Checked	Confidence	Identifying Node	PSM Ambiguity	Annotated Sequence	Modifications	# Protein Groups	# Proteins	Master Protein Accessions	Protein Accessions	# Missed Cleavages	Charge	DeltaScore	DeltaCn	Rank	Search Engine Rank	m/z [Da]	MH+ [Da]	Theo. MH+ [Da]	DeltaM [ppm]	Deltam/z [Da]	Activation Type	MS Order	Isolation Interference [%]	Ion Inject Time [ms]	RT [min]	First Scan	Spectrum File	File ID	Ions Score	Identity Strict	Identity Relaxed	Expectation Value	Percolator q-Value	Percolator PEP	Precursor Abundance	Apex RT [min]
		FALSE	High	Mascot (A5)	Unambiguous	TSQNSELNNMQDLVEDYK		1	1	P35908	P35908	0	3	0.9296	0	1	1	709.987	2127.95	2127.95	-1.19	-0.00085	HCD (High Energy Collision Dissociation)	MS2	2.53666	30	59.6381	35084	MS2100711_D3.raw	F31	71	51	44	0.000103924	0	2.882e-05	44028532	59.71
	FALSE	High	TAAENDFVTLK		0.000696673	0	1	1	3	P35908	0	1208.62	High	0	0.0006646	69
		Checked	Confidence	Identifying Node	PSM Ambiguity	Annotated Sequence	Modifications	# Protein Groups	# Proteins	Master Protein Accessions	Protein Accessions	# Missed Cleavages	Charge	DeltaScore	DeltaCn	Rank	Search Engine Rank	m/z [Da]	MH+ [Da]	Theo. MH+ [Da]	DeltaM [ppm]	Deltam/z [Da]	Activation Type	MS Order	Isolation Interference [%]	Ion Inject Time [ms]	RT [min]	First Scan	Spectrum File	File ID	Ions Score	Identity Strict	Identity Relaxed	Expectation Value	Percolator q-Value	Percolator PEP	Precursor Abundance	Apex RT [min]
		FALSE	High	Mascot (A5)	Unambiguous	TAAENDFVTLK		1	1	P35908	P35908	0	2	1	0	1	1	604.809	1208.61	1208.62	-4.83	-0.00292	HCD (High Energy Collision Dissociation)	MS2	40.0724	30	42.181	20381	MS2100711_D3.raw	F31	46	46	39	0.0115288	0	0.001018	7.0465e+06	42.24
		FALSE	High	Mascot (A5)	Unambiguous	TAAENDFVTLK		1	1	P35908	P35908	0	2	0.971	0	1	1	604.81	1208.61	1208.62	-1.9	-0.00115	HCD (High Energy Collision Dissociation)	MS2	0	30	43.7971	21797	MS2100711_D3.raw	F31	69	46	39	4.83912e-05	0	0.0006646	631418176	43.57
		FALSE	High	Mascot (A5)	Unambiguous	TAAENDFVTLK		1	1	P35908	P35908	0	2	0.9844	0	1	1	604.811	1208.61	1208.62	-1.59	-0.00096	HCD (High Energy Collision Dissociation)	MS2	13.0414	30	43.2857	21337	MS2100711_D3.raw	F31	64	46	39	0.000173229	0	0.0005354	631418176	43.57
	FALSE	High	GFSSGSAVVSGGSR		5.67601e-05	0	1	1	4	P35908	0	1254.61	High	0	3.983e-05	85
		Checked	Confidence	Identifying Node	PSM Ambiguity	Annotated Sequence	Modifications	# Protein Groups	# Proteins	Master Protein Accessions	Protein Accessions	# Missed Cleavages	Charge	DeltaScore	DeltaCn	Rank	Search Engine Rank	m/z [Da]	MH+ [Da]	Theo. MH+ [Da]	DeltaM [ppm]	Deltam/z [Da]	Activation Type	MS Order	Isolation Interference [%]	Ion Inject Time [ms]	RT [min]	First Scan	Spectrum File	File ID	Ions Score	Identity Strict	Identity Relaxed	Expectation Value	Percolator q-Value	Percolator PEP	Precursor Abundance	Apex RT [min]
		FALSE	High	Mascot (A5)	Unambiguous	GFSSGSAVVSGGSR		1	1	P35908	P35908	0	2	0.9615	0	1	1	627.806	1254.6	1254.61	-2.5	-0.00157	HCD (High Energy Collision Dissociation)	MS2	0	30	30.3642	11603	MS2100711_D3.raw	F31	78	46	39	6.75237e-06	0	0.0004196	15885993	30.24
		FALSE	High	Mascot (A5)	Unambiguous	GFSSGSAVVSGGSR		1	1	P35908	P35908	0	2	0.9647	0	1	1	627.806	1254.6	1254.61	-2.2	-0.00138	HCD (High Energy Collision Dissociation)	MS2	7.99701	30	29.8547	11251	MS2100711_D3.raw	F31	85	46	39	1.5277e-06	0	0.0001456	1592650752	29.2
		FALSE	High	Mascot (A5)	Unambiguous	GFSSGSAVVSGGSR		1	1	P35908	P35908	0	2	0.962	0	1	1	627.806	1254.61	1254.61	-1.42	-0.00089	HCD (High Energy Collision Dissociation)	MS2	0	30	28.8305	10524	MS2100711_D3.raw	F31	79	46	39	6.32911e-06	0	0.0004353	1592650752	29.2
		FALSE	High	Mascot (A5)	Unambiguous	GFSSGSAVVSGGSR		1	1	P35908	P35908	0	2	0.9529	0	1	1	627.806	1254.61	1254.61	-1.42	-0.00089	HCD (High Energy Collision Dissociation)	MS2	1.06976	5.274	29.3464	10850	MS2100711_D3.raw	F31	85	46	39	1.45997e-06	0	3.983e-05	1592650752	29.2
	FALSE	High	GGGFGGGSSFGGGSGFSGGGFGGGGFGGGR		9.63312e-06	0	1	1	1	P35908	0	2399.02	High	0	6.385e-06	20
		Checked	Confidence	Identifying Node	PSM Ambiguity	Annotated Sequence	Modifications	# Protein Groups	# Proteins	Master Protein Accessions	Protein Accessions	# Missed Cleavages	Charge	DeltaScore	DeltaCn	Rank	Search Engine Rank	m/z [Da]	MH+ [Da]	Theo. MH+ [Da]	DeltaM [ppm]	Deltam/z [Da]	Activation Type	MS Order	Isolation Interference [%]	Ion Inject Time [ms]	RT [min]	First Scan	Spectrum File	File ID	Ions Score	Identity Strict	Identity Relaxed	Expectation Value	Percolator q-Value	Percolator PEP	Precursor Abundance	Apex RT [min]
		FALSE	High	Mascot (A5)	Unambiguous	GGGFGGGSSFGGGSGFSGGGFGGGGFGGGR		1	1	P35908	P35908	0	3	1	0	1	1	800.343	2399.01	2399.02	-1.48	-0.00118	HCD (High Energy Collision Dissociation)	MS2	43.2812	7.704	58.7425	34268	MS2100711_D3.raw	F31	20	51	44	12.6748	0	6.385e-06	289247328	58.8
	FALSE	High	GGSGGGGSISGGGYGSGGGSGGR		0.00588226	0	1	1	1	P35908	0	1741.75	High	0	0.00488	36
		Checked	Confidence	Identifying Node	PSM Ambiguity	Annotated Sequence	Modifications	# Protein Groups	# Proteins	Master Protein Accessions	Protein Accessions	# Missed Cleavages	Charge	DeltaScore	DeltaCn	Rank	Search Engine Rank	m/z [Da]	MH+ [Da]	Theo. MH+ [Da]	DeltaM [ppm]	Deltam/z [Da]	Activation Type	MS Order	Isolation Interference [%]	Ion Inject Time [ms]	RT [min]	First Scan	Spectrum File	File ID	Ions Score	Identity Strict	Identity Relaxed	Expectation Value	Percolator q-Value	Percolator PEP	Precursor Abundance	Apex RT [min]
		FALSE	High	Mascot (A5)	Unambiguous	GGSGGGGSISGGGYGSGGGSGGR		1	1	P35908	P35908	0	2	0.7778	0	1	1	871.376	1741.75	1741.75	-1.95	-0.0017	HCD (High Energy Collision Dissociation)	MS2	0	30	22.1621	5897	MS2100711_D3.raw	F31	36	48	41	0.182335	0	0.00488	8103313	21.98
	FALSE	High	FLEQQNQVLQTK		0.00289563	0	3	3	2	Q7Z794; P35908; P04264	0	1475.79	High	0	0.002345	59
		Checked	Confidence	Identifying Node	PSM Ambiguity	Annotated Sequence	Modifications	# Protein Groups	# Proteins	Master Protein Accessions	Protein Accessions	# Missed Cleavages	Charge	DeltaScore	DeltaCn	Rank	Search Engine Rank	m/z [Da]	MH+ [Da]	Theo. MH+ [Da]	DeltaM [ppm]	Deltam/z [Da]	Activation Type	MS Order	Isolation Interference [%]	Ion Inject Time [ms]	RT [min]	First Scan	Spectrum File	File ID	Ions Score	Identity Strict	Identity Relaxed	Expectation Value	Percolator q-Value	Percolator PEP	Precursor Abundance	Apex RT [min]
		FALSE	High	Mascot (A5)	Unambiguous	FLEQQNQVLQTK		3	3	Q7Z794; P35908; P04264	Q7Z794; P35908; P04264	0	2	0.6981	0	1	1	738.396	1475.78	1475.79	-0.71	-0.00052	HCD (High Energy Collision Dissociation)	MS2	26.1904	30	39.7328	18602	MS2100711_D3.raw	F31	53	46	39	0.00190864	0	0.005623	74990016	39.43
		FALSE	High	Mascot (A5)	Unambiguous	FLEQQNQVLQTK		3	3	Q7Z794; P35908; P04264	Q7Z794; P35908; P04264	0	3	0.8644	0	1	1	492.598	1475.78	1475.79	-3.96	-0.00195	HCD (High Energy Collision Dissociation)	MS2	7.20641	30	39.2303	18200	MS2100711_D3.raw	F31	59	46	39	0.000502271	0	0.002345	1493780864	39.43
	FALSE	High	HGGGGGGFGGGGFGSR		4.46777e-11	0	1	1	4	P35908	0	1320.58	High	0	1.91897e-11	135
		Checked	Confidence	Identifying Node	PSM Ambiguity	Annotated Sequence	Modifications	# Protein Groups	# Proteins	Master Protein Accessions	Protein Accessions	# Missed Cleavages	Charge	DeltaScore	DeltaCn	Rank	Search Engine Rank	m/z [Da]	MH+ [Da]	Theo. MH+ [Da]	DeltaM [ppm]	Deltam/z [Da]	Activation Type	MS Order	Isolation Interference [%]	Ion Inject Time [ms]	RT [min]	First Scan	Spectrum File	File ID	Ions Score	Identity Strict	Identity Relaxed	Expectation Value	Percolator q-Value	Percolator PEP	Precursor Abundance	Apex RT [min]
		FALSE	High	Mascot (A5)	Unambiguous	HGGGGGGFGGGGFGSR		1	1	P35908	P35908	0	3	0.7727	0	1	1	440.865	1320.58	1320.58	-2.79	-0.00123	HCD (High Energy Collision Dissociation)	MS2	73.2839	30	27.8604	9884	MS2100711_D3.raw	F31	44	46	39	0.0169707	0	0.002067	153565008	28.33
		FALSE	High	Mascot (A5)	Unambiguous	HGGGGGGFGGGGFGSR		1	1	P35908	P35908	0	2	0.8963	0	1	1	660.794	1320.58	1320.58	-1.39	-0.00092	HCD (High Energy Collision Dissociation)	MS2	1.92754	13.183	28.3638	10207	MS2100711_D3.raw	F31	135	46	39	1.29677e-11	0	1.91897e-11	283719968	28.32
		FALSE	High	Mascot (A5)	Unambiguous	HGGGGGGFGGGGFGSR		1	1	P35908	P35908	0	2	0.8143	0	1	1	660.794	1320.58	1320.58	-2.32	-0.00153	HCD (High Energy Collision Dissociation)	MS2	0	30	28.8759	10550	MS2100711_D3.raw	F31	70	46	39	4.04797e-05	0	6.599e-05	283719968	28.32
		FALSE	High	Mascot (A5)	Unambiguous	HGGGGGGFGGGGFGSR		1	1	P35908	P35908	0	2	0.8621	0	1	1	660.795	1320.58	1320.58	-0.56	-0.00037	HCD (High Energy Collision Dissociation)	MS2	27.4591	30	29.3894	10888	MS2100711_D3.raw	F31	29	46	39	0.614379	0.0006445	0.01359	10782753	29.13
	FALSE	High	HGDSLKEIKIEISELNR		0.00112938	0	1	1	1	P35908	2	1981.07	High	0	0.0008808	50
		Checked	Confidence	Identifying Node	PSM Ambiguity	Annotated Sequence	Modifications	# Protein Groups	# Proteins	Master Protein Accessions	Protein Accessions	# Missed Cleavages	Charge	DeltaScore	DeltaCn	Rank	Search Engine Rank	m/z [Da]	MH+ [Da]	Theo. MH+ [Da]	DeltaM [ppm]	Deltam/z [Da]	Activation Type	MS Order	Isolation Interference [%]	Ion Inject Time [ms]	RT [min]	First Scan	Spectrum File	File ID	Ions Score	Identity Strict	Identity Relaxed	Expectation Value	Percolator q-Value	Percolator PEP	Precursor Abundance	Apex RT [min]
		FALSE	High	Mascot (A5)	Unambiguous	HGDSLKEIKIEISELNR		1	1	P35908	P35908	2	4	0.72	0	1	1	496.023	1981.07	1981.07	-0.91	-0.00045	HCD (High Energy Collision Dissociation)	MS2	17.7351	30	55.0442	30911	MS2100711_D3.raw	F31	50	45	38	0.00304869	0	0.0008808	4601524	55.07
	FALSE	High	KDVDNAYMIK		0.00660581	0	1	1	1	P35908	1	1196.6	High	0	0.00548	66
		Checked	Confidence	Identifying Node	PSM Ambiguity	Annotated Sequence	Modifications	# Protein Groups	# Proteins	Master Protein Accessions	Protein Accessions	# Missed Cleavages	Charge	DeltaScore	DeltaCn	Rank	Search Engine Rank	m/z [Da]	MH+ [Da]	Theo. MH+ [Da]	DeltaM [ppm]	Deltam/z [Da]	Activation Type	MS Order	Isolation Interference [%]	Ion Inject Time [ms]	RT [min]	First Scan	Spectrum File	File ID	Ions Score	Identity Strict	Identity Relaxed	Expectation Value	Percolator q-Value	Percolator PEP	Precursor Abundance	Apex RT [min]
		FALSE	High	Mascot (A5)	Unambiguous	KDVDNAYMIK		1	1	P35908	P35908	1	2	0.8333	0	1	1	598.802	1196.6	1196.6	-1.15	-0.00069	HCD (High Energy Collision Dissociation)	MS2	0	30	30.1289	11429	MS2100711_D3.raw	F31	66	46	39	0.000103385	0	0.00548	21679094	30.21
	FALSE	High	FASFIDKVR		0.0302141	0.000759973	9	17	1	Q7Z794; P35908; P04259; P02538; Q01546; Q9NSB2; Q3SY84; P05787; P13647	1	1082.6	High	0.0006445	0.02653	58
		Checked	Confidence	Identifying Node	PSM Ambiguity	Annotated Sequence	Modifications	# Protein Groups	# Proteins	Master Protein Accessions	Protein Accessions	# Missed Cleavages	Charge	DeltaScore	DeltaCn	Rank	Search Engine Rank	m/z [Da]	MH+ [Da]	Theo. MH+ [Da]	DeltaM [ppm]	Deltam/z [Da]	Activation Type	MS Order	Isolation Interference [%]	Ion Inject Time [ms]	RT [min]	First Scan	Spectrum File	File ID	Ions Score	Identity Strict	Identity Relaxed	Expectation Value	Percolator q-Value	Percolator PEP	Precursor Abundance	Apex RT [min]
		FALSE	High	Mascot (A5)	Unambiguous	FASFIDKVR		9	17	Q7Z794; P35908; P04259; P02538; Q01546; Q9NSB2; Q3SY84; P05787; P13647	Q5XKE5; P08729; Q7Z794; Q7RTS7; Q86Y46; P35908; P04259; P02538; Q01546; O95678; P48668; Q9NSB2; P12035; Q3SY84; Q14CN4; P05787; P13647	1	2	0.7931	0	1	1	541.802	1082.6	1082.6	-1.71	-0.00092	HCD (High Energy Collision Dissociation)	MS2	39.7259	16.193	43.9574	21892	MS2100711_D3.raw	F31	58	41	34	0.000257733	0.0006445	0.02653	204236976	44.05
	FALSE	High	AQYEEIAQR		0.0235764	0.000759973	4	6	4	P35908; P04259; P02538; Q01546	0	1107.54	High	0.0006445	0.02346	54
		Checked	Confidence	Identifying Node	PSM Ambiguity	Annotated Sequence	Modifications	# Protein Groups	# Proteins	Master Protein Accessions	Protein Accessions	# Missed Cleavages	Charge	DeltaScore	DeltaCn	Rank	Search Engine Rank	m/z [Da]	MH+ [Da]	Theo. MH+ [Da]	DeltaM [ppm]	Deltam/z [Da]	Activation Type	MS Order	Isolation Interference [%]	Ion Inject Time [ms]	RT [min]	First Scan	Spectrum File	File ID	Ions Score	Identity Strict	Identity Relaxed	Expectation Value	Percolator q-Value	Percolator PEP	Precursor Abundance	Apex RT [min]
		FALSE	High	Mascot (A5)	Unambiguous	AQYEEIAQR		4	6	P35908; P04259; P02538; Q01546	P35908; P04259; P02538; Q01546; P48668; P19013	0	2	0.6852	0	1	1	554.275	1107.54	1107.54	-0.9	-0.0005	HCD (High Energy Collision Dissociation)	MS2	0.689554	8.693	28.4455	10271	MS2100711_D3.raw	F31	54	44	37	0.00129582	0.0006445	0.02346	1521989120	28.32
		FALSE	High	Mascot (A5)	Unambiguous	AQYEEIAQR		4	6	P35908; P04259; P02538; Q01546	P35908; P04259; P02538; Q01546; P48668; P19013	0	2	0.6364	0	1	1	554.278	1107.55	1107.54	4.39	0.00243	HCD (High Energy Collision Dissociation)	MS2	53.5157	30	27.934	9932	MS2100711_D3.raw	F31	44	45	38	0.0119797	0.0006445	0.02057	1521989120	28.32
		FALSE	High	Mascot (A5)	Unambiguous	AQYEEIAQR		4	6	P35908; P04259; P02538; Q01546	P35908; P04259; P02538; Q01546; P48668; P19013	0	2	0.7857	0	1	1	554.271	1107.53	1107.54	-7.95	-0.0044	HCD (High Energy Collision Dissociation)	MS2	38.144	30	28.6638	10435	MS2100711_D3.raw	F31	28	45	38	0.500723	0.001136	0.05756	1521989120	28.32
		FALSE	High	Mascot (A5)	Unambiguous	AQYEEIAQR		4	6	P35908; P04259; P02538; Q01546	P35908; P04259; P02538; Q01546; P48668; P19013	0	2	0.8	0	1	1	554.274	1107.54	1107.54	-2.44	-0.00135	HCD (High Energy Collision Dissociation)	MS2	34.3868	30	29.3255	10831	MS2100711_D3.raw	F31	25	45	38	0.949765	0.004576	0.1398
	FALSE	High	VDPEIQNVK		0.0313289	0.000759973	1	1	2	P35908	0	1041.56	High	0.0006445	0.02751	42
		Checked	Confidence	Identifying Node	PSM Ambiguity	Annotated Sequence	Modifications	# Protein Groups	# Proteins	Master Protein Accessions	Protein Accessions	# Missed Cleavages	Charge	DeltaScore	DeltaCn	Rank	Search Engine Rank	m/z [Da]	MH+ [Da]	Theo. MH+ [Da]	DeltaM [ppm]	Deltam/z [Da]	Activation Type	MS Order	Isolation Interference [%]	Ion Inject Time [ms]	RT [min]	First Scan	Spectrum File	File ID	Ions Score	Identity Strict	Identity Relaxed	Expectation Value	Percolator q-Value	Percolator PEP	Precursor Abundance	Apex RT [min]
		FALSE	High	Mascot (A5)	Unambiguous	VDPEIQNVK		1	1	P35908	P35908	0	2	0.619	0	1	1	521.282	1041.56	1041.56	-1.37	-0.00071	HCD (High Energy Collision Dissociation)	MS2	3.82682	30	28.3846	10224	MS2100711_D3.raw	F31	42	42	35	0.0111784	0.0006445	0.02751	411252768	28.03
		FALSE	High	Mascot (A5)	Unambiguous	VDPEIQNVK		1	1	P35908	P35908	0	2	0.7826	0	1	1	521.281	1041.56	1041.56	-1.95	-0.00102	HCD (High Energy Collision Dissociation)	MS2	31.751	30	27.8257	9859	MS2100711_D3.raw	F31	23	42	35	0.908065	0.001555	0.08667	411252768	28.03
	FALSE	High	DVDNAYMIK		0.0298513	0.000759973	1	1	1	P35908	0	1068.5	High	0.0006445	0.02626	49
		Checked	Confidence	Identifying Node	PSM Ambiguity	Annotated Sequence	Modifications	# Protein Groups	# Proteins	Master Protein Accessions	Protein Accessions	# Missed Cleavages	Charge	DeltaScore	DeltaCn	Rank	Search Engine Rank	m/z [Da]	MH+ [Da]	Theo. MH+ [Da]	DeltaM [ppm]	Deltam/z [Da]	Activation Type	MS Order	Isolation Interference [%]	Ion Inject Time [ms]	RT [min]	First Scan	Spectrum File	File ID	Ions Score	Identity Strict	Identity Relaxed	Expectation Value	Percolator q-Value	Percolator PEP	Precursor Abundance	Apex RT [min]
		FALSE	High	Mascot (A5)	Unambiguous	DVDNAYMIK		1	1	P35908	P35908	0	2	0.8367	0	1	1	534.754	1068.5	1068.5	-1.98	-0.00106	HCD (High Energy Collision Dissociation)	MS2	0	27.984	39.391	18332	MS2100711_D3.raw	F31	49	45	38	0.0039326	0.0006445	0.02626	188317104	39.5
	FALSE	High	DVDNAYMIK	1xOxidation [M7]	0.0195354	0.000759973	1	1	2	P35908	0	1084.5	High	0.0006445	0.02287	50
		Checked	Confidence	Identifying Node	PSM Ambiguity	Annotated Sequence	Modifications	# Protein Groups	# Proteins	Master Protein Accessions	Protein Accessions	# Missed Cleavages	Charge	DeltaScore	DeltaCn	Rank	Search Engine Rank	m/z [Da]	MH+ [Da]	Theo. MH+ [Da]	DeltaM [ppm]	Deltam/z [Da]	Activation Type	MS Order	Isolation Interference [%]	Ion Inject Time [ms]	RT [min]	First Scan	Spectrum File	File ID	Ions Score	Identity Strict	Identity Relaxed	Expectation Value	Percolator q-Value	Percolator PEP	Precursor Abundance	Apex RT [min]
		FALSE	High	Mascot (A5)	Unambiguous	DVDNAYmIK	M7(Oxidation)	1	1	P35908	P35908	0	2	0.9535	0	1	1	542.751	1084.49	1084.5	-2.78	-0.00151	HCD (High Energy Collision Dissociation)	MS2	23.8692	30	39.4047	18342	MS2100711_D3.raw	F31	43	44	37	0.014559	0.0006445	0.01685	23531522	39.49
		FALSE	High	Mascot (A5)	Unambiguous	DVDNAYmIK	M7(Oxidation)	1	1	P35908	P35908	0	2	0.9	0	1	1	542.752	1084.5	1084.5	-1.21	-0.00065	HCD (High Energy Collision Dissociation)	MS2	14.0748	30	33.267	13708	MS2100711_D3.raw	F31	50	44	37	0.00292061	0.0006445	0.02287	288066368	33.46
	FALSE	High	DYQELMNVK	1xOxidation [M6]	0.0368673	0.000759973	2	4	3	P35908; Q01546	0	1155.54	High	0.007839	0.1715	42
		Checked	Confidence	Identifying Node	PSM Ambiguity	Annotated Sequence	Modifications	# Protein Groups	# Proteins	Master Protein Accessions	Protein Accessions	# Missed Cleavages	Charge	DeltaScore	DeltaCn	Rank	Search Engine Rank	m/z [Da]	MH+ [Da]	Theo. MH+ [Da]	DeltaM [ppm]	Deltam/z [Da]	Activation Type	MS Order	Isolation Interference [%]	Ion Inject Time [ms]	RT [min]	First Scan	Spectrum File	File ID	Ions Score	Identity Strict	Identity Relaxed	Expectation Value	Percolator q-Value	Percolator PEP	Precursor Abundance	Apex RT [min]
		FALSE	High	Mascot (A5)	Unambiguous	DYQELmNVK	M6(Oxidation)	2	4	P35908; Q01546	Q5XKE5; P35908; Q01546; P12035	0	2	0.8333	0	1	1	578.27	1155.53	1155.54	-1.66	-0.00096	HCD (High Energy Collision Dissociation)	MS2	22.7551	30	46.8852	24030	MS2100711_D3.raw	F31	36	45	38	0.0944628	0.0006445	0.03271	22924752	47.02
		FALSE	High	Mascot (A5)	Unambiguous	DYQELmNVK	M6(Oxidation)	2	4	P35908; Q01546	Q5XKE5; P35908; Q01546; P12035	0	2	0.7826	0	1	1	578.271	1155.53	1155.54	-1.14	-0.00066	HCD (High Energy Collision Dissociation)	MS2	0.602678	7.826	34.8461	14879	MS2100711_D3.raw	F31	23	45	38	1.79655	0.004971	0.1496	514647584	34.63
		FALSE	High	Mascot (A5)	Unambiguous	DYQELmNVK	M6(Oxidation)	2	4	P35908; Q01546	Q5XKE5; P35908; Q01546; P12035	0	2	0.6429	0	1	1	578.27	1155.53	1155.54	-1.66	-0.00096	HCD (High Energy Collision Dissociation)	MS2	0.878864	8.5	34.78	14832	MS2100711_D3.raw	F31	42	45	38	0.0242807	0.007839	0.1715	514647584	34.63
	FALSE	High	LQGEIAHVK		0.0282709	0.000759973	1	1	1	P35908	0	994.568	High	0.0006445	0.02485	46
		Checked	Confidence	Identifying Node	PSM Ambiguity	Annotated Sequence	Modifications	# Protein Groups	# Proteins	Master Protein Accessions	Protein Accessions	# Missed Cleavages	Charge	DeltaScore	DeltaCn	Rank	Search Engine Rank	m/z [Da]	MH+ [Da]	Theo. MH+ [Da]	DeltaM [ppm]	Deltam/z [Da]	Activation Type	MS Order	Isolation Interference [%]	Ion Inject Time [ms]	RT [min]	First Scan	Spectrum File	File ID	Ions Score	Identity Strict	Identity Relaxed	Expectation Value	Percolator q-Value	Percolator PEP	Precursor Abundance	Apex RT [min]
		FALSE	High	Mascot (A5)	Unambiguous	LQGEIAHVK		1	1	P35908	P35908	0	2	0.7609	0	1	1	497.787	994.567	994.568	-0.95	-0.00047	HCD (High Energy Collision Dissociation)	MS2	10.4035	30	21.624	5591	MS2100711_D3.raw	F31	46	40	33	0.00266209	0.0006445	0.02485	152095600	21.39
	FALSE	High	IEISELNR		0.0200155	0.000759973	2	2	1	P35908; P04264	0	973.531	High	0.0006445	0.01734	60
		Checked	Confidence	Identifying Node	PSM Ambiguity	Annotated Sequence	Modifications	# Protein Groups	# Proteins	Master Protein Accessions	Protein Accessions	# Missed Cleavages	Charge	DeltaScore	DeltaCn	Rank	Search Engine Rank	m/z [Da]	MH+ [Da]	Theo. MH+ [Da]	DeltaM [ppm]	Deltam/z [Da]	Activation Type	MS Order	Isolation Interference [%]	Ion Inject Time [ms]	RT [min]	First Scan	Spectrum File	File ID	Ions Score	Identity Strict	Identity Relaxed	Expectation Value	Percolator q-Value	Percolator PEP	Precursor Abundance	Apex RT [min]
		FALSE	High	Mascot (A5)	Unambiguous	IEISELNR		2	2	P35908; P04264	P35908; P04264	0	2	0.3	0	1	1	487.269	973.531	973.531	-0.3	-0.00015	HCD (High Energy Collision Dissociation)	MS2	26.9006	30	38.7864	17912	MS2100711_D3.raw	F31	60	45	38	0.000288703	0.0006445	0.01734	6954481152	39.14
	FALSE	High	KYEDEINKR	1xGG [K1]	0.0189512	0.000759973	2	3	2	P35908; Q01546	2	1308.65	High	0.002936	0.1004	44
		Checked	Confidence	Identifying Node	PSM Ambiguity	Annotated Sequence	Modifications	# Protein Groups	# Proteins	Master Protein Accessions	Protein Accessions	# Missed Cleavages	Charge	DeltaScore	DeltaCn	Rank	Search Engine Rank	m/z [Da]	MH+ [Da]	Theo. MH+ [Da]	DeltaM [ppm]	Deltam/z [Da]	Activation Type	MS Order	Isolation Interference [%]	Ion Inject Time [ms]	RT [min]	First Scan	Spectrum File	File ID	Ions Score	Identity Strict	Identity Relaxed	Expectation Value	Percolator q-Value	Percolator PEP	Precursor Abundance	Apex RT [min]
		FALSE	High	Mascot (A5)	Rejected	kYEDEINKR	K1(GG)	2	3	P35908; Q01546	P35908; Q01546; P12035	2	3		0.0233	2	2	436.888	1308.65	1308.65	-3.32	-0.00145	HCD (High Energy Collision Dissociation)	MS2	37.9452	30	22.4738	6105	MS2100711_D3.raw	F31	42	46	39	0.0343705	0.0006445	0.01641	211493920	22.63
		FALSE	High	Mascot (A5)	Rejected	kYEDEINKR	K1(GG)	2	3	P35908; Q01546	P35908; Q01546; P12035	2	3	0	0	1	1	436.888	1308.65	1308.65	-3.32	-0.00145	HCD (High Energy Collision Dissociation)	MS2	16.7594	30	22.9811	6425	MS2100711_D3.raw	F31	44	46	39	0.0205677	0.002936	0.1004	211493920	22.63
	FALSE	High	YEDEINKR		0.108889	0.00291959	8	11	1	Q7Z794; P35908; P04264; P04259; P02538; Q01546; P05787; P13647	1	1066.52	High	0.002936	0.1005	50
		Checked	Confidence	Identifying Node	PSM Ambiguity	Annotated Sequence	Modifications	# Protein Groups	# Proteins	Master Protein Accessions	Protein Accessions	# Missed Cleavages	Charge	DeltaScore	DeltaCn	Rank	Search Engine Rank	m/z [Da]	MH+ [Da]	Theo. MH+ [Da]	DeltaM [ppm]	Deltam/z [Da]	Activation Type	MS Order	Isolation Interference [%]	Ion Inject Time [ms]	RT [min]	First Scan	Spectrum File	File ID	Ions Score	Identity Strict	Identity Relaxed	Expectation Value	Percolator q-Value	Percolator PEP	Precursor Abundance	Apex RT [min]
		FALSE	High	Mascot (A5)	Unambiguous	YEDEINKR		8	11	Q7Z794; P35908; P04264; P04259; P02538; Q01546; P05787; P13647	Q7Z794; P35908; P04264; P04259; P02538; Q01546; O95678; P48668; P12035; P05787; P13647	1	2	0.52	0	1	1	533.76	1066.51	1066.52	-2.82	-0.00151	HCD (High Energy Collision Dissociation)	MS2	0	30	22.563	6156	MS2100711_D3.raw	F31	50	45	38	0.00286891	0.002936	0.1005	7284792	22.63
	FALSE	High	DYQELMNVK		0.128535	0.00390883	2	4	1	P35908; Q01546	0	1139.54	High	0.003732	0.1196	12
		Checked	Confidence	Identifying Node	PSM Ambiguity	Annotated Sequence	Modifications	# Protein Groups	# Proteins	Master Protein Accessions	Protein Accessions	# Missed Cleavages	Charge	DeltaScore	DeltaCn	Rank	Search Engine Rank	m/z [Da]	MH+ [Da]	Theo. MH+ [Da]	DeltaM [ppm]	Deltam/z [Da]	Activation Type	MS Order	Isolation Interference [%]	Ion Inject Time [ms]	RT [min]	First Scan	Spectrum File	File ID	Ions Score	Identity Strict	Identity Relaxed	Expectation Value	Percolator q-Value	Percolator PEP	Precursor Abundance	Apex RT [min]
		FALSE	High	Mascot (A5)	Unambiguous	DYQELMNVK		2	4	P35908; Q01546	Q5XKE5; P35908; Q01546; P12035	0	2	0.1667	0	1	1	570.272	1139.54	1139.54	-3.36	-0.00192	HCD (High Energy Collision Dissociation)	MS2	49.418	30	46.7178	23884	MS2100711_D3.raw	F31	12	46	39	27.9062	0.003732	0.1196	605580096	47.01
	FALSE	High	LLRDYQELMNVK	1xOxidation [M9]	0.146339	0.00492265	2	4	1	P35908; Q01546	1	1537.8	High	0.004576	0.1372	19
		Checked	Confidence	Identifying Node	PSM Ambiguity	Annotated Sequence	Modifications	# Protein Groups	# Proteins	Master Protein Accessions	Protein Accessions	# Missed Cleavages	Charge	DeltaScore	DeltaCn	Rank	Search Engine Rank	m/z [Da]	MH+ [Da]	Theo. MH+ [Da]	DeltaM [ppm]	Deltam/z [Da]	Activation Type	MS Order	Isolation Interference [%]	Ion Inject Time [ms]	RT [min]	First Scan	Spectrum File	File ID	Ions Score	Identity Strict	Identity Relaxed	Expectation Value	Percolator q-Value	Percolator PEP	Precursor Abundance	Apex RT [min]
		FALSE	High	Mascot (A5)	Unambiguous	LLRDYQELmNVK	M9(Oxidation)	2	4	P35908; Q01546	Q5XKE5; P35908; Q01546; P12035	1	3	0.2632	0	1	1	513.272	1537.8	1537.8	-2.62	-0.00134	HCD (High Energy Collision Dissociation)	MS2	55.4525	30	41.5548	19870	MS2100711_D3.raw	F31	19	46	39	5.39533	0.004576	0.1372	15075875	41.7
	FALSE	High	FASFIDK		0.143899	0.00492265	9	18	1	Q7Z794; P35908; P04259; P02538; Q01546; Q9NSB2; Q3SY84; P05787; P13647	0	827.43	High	0.004576	0.1346	29
		Checked	Confidence	Identifying Node	PSM Ambiguity	Annotated Sequence	Modifications	# Protein Groups	# Proteins	Master Protein Accessions	Protein Accessions	# Missed Cleavages	Charge	DeltaScore	DeltaCn	Rank	Search Engine Rank	m/z [Da]	MH+ [Da]	Theo. MH+ [Da]	DeltaM [ppm]	Deltam/z [Da]	Activation Type	MS Order	Isolation Interference [%]	Ion Inject Time [ms]	RT [min]	First Scan	Spectrum File	File ID	Ions Score	Identity Strict	Identity Relaxed	Expectation Value	Percolator q-Value	Percolator PEP	Precursor Abundance	Apex RT [min]
		FALSE	High	Mascot (A5)	Unambiguous	FASFIDK		9	18	Q7Z794; P35908; P04259; P02538; Q01546; Q9NSB2; Q3SY84; P05787; P13647	Q5XKE5; P08729; Q7Z794; Q7RTS7; Q86Y46; P35908; P04259; P02538; Q01546; O95678; P48668; Q9NSB2; P12035; Q3SY84; Q14CN4; P19013; P05787; P13647	0	2	0.5172	0	1	1	414.218	827.428	827.43	-2.19	-0.00091	HCD (High Energy Collision Dissociation)	MS2	24.2447	30	43.0865	21177	MS2100711_D3.raw	F31	29	35	28	0.0514099	0.004576	0.1346	3.46686e+06	43.24
FALSE	High	Master Protein	P04259	Keratin, type II cytoskeletal 6B OS=Homo sapiens OX=9606 GN=KRT6B PE=1 SV=5	0	82.611	47	31	55	4	1	564	60	8	952	31
	Checked	Confidence	Sequence	Modifications	Qvality PEP	Qvality q-value	# Protein Groups	# Proteins	# PSMs	Master Protein Accessions	# Missed Cleavages	Theo. MH+ [Da]	Confidence (by Search Engine): Mascot	Percolator q-Value (by Search Engine): Mascot	Percolator PEP (by Search Engine): Mascot	Ions Score (by Search Engine): Mascot
	FALSE	High	NKLEGLEDALQK		0.00147803	0	2	3	1	P04259; P02538	1	1357.73	High	0	0.001163	62
		Checked	Confidence	Identifying Node	PSM Ambiguity	Annotated Sequence	Modifications	# Protein Groups	# Proteins	Master Protein Accessions	Protein Accessions	# Missed Cleavages	Charge	DeltaScore	DeltaCn	Rank	Search Engine Rank	m/z [Da]	MH+ [Da]	Theo. MH+ [Da]	DeltaM [ppm]	Deltam/z [Da]	Activation Type	MS Order	Isolation Interference [%]	Ion Inject Time [ms]	RT [min]	First Scan	Spectrum File	File ID	Ions Score	Identity Strict	Identity Relaxed	Expectation Value	Percolator q-Value	Percolator PEP	Precursor Abundance	Apex RT [min]
		FALSE	High	Mascot (A5)	Unambiguous	NKLEGLEDALQK		2	3	P04259; P02538	P04259; P02538; P48668	1	2	0.7097	0	1	1	679.367	1357.73	1357.73	-3.56	-0.00241	HCD (High Energy Collision Dissociation)	MS2	0	30	45.76	23155	MS2100711_D3.raw	F31	62	45	38	0.000222947	0	0.001163	133176472	45.97
	FALSE	High	ISIGGGSCAISGGYGSR	1xPropionamide [C8]	0.01172	0	2	3	1	P04259; P02538	0	1612.77	High	0	0.009966	36
		Checked	Confidence	Identifying Node	PSM Ambiguity	Annotated Sequence	Modifications	# Protein Groups	# Proteins	Master Protein Accessions	Protein Accessions	# Missed Cleavages	Charge	DeltaScore	DeltaCn	Rank	Search Engine Rank	m/z [Da]	MH+ [Da]	Theo. MH+ [Da]	DeltaM [ppm]	Deltam/z [Da]	Activation Type	MS Order	Isolation Interference [%]	Ion Inject Time [ms]	RT [min]	First Scan	Spectrum File	File ID	Ions Score	Identity Strict	Identity Relaxed	Expectation Value	Percolator q-Value	Percolator PEP	Precursor Abundance	Apex RT [min]
		FALSE	High	Mascot (A5)	Unambiguous	ISIGGGScAISGGYGSR	C8(Propionamide)	2	3	P04259; P02538	P04259; P02538; P48668	0	2	0.9444	0	1	1	806.889	1612.77	1612.77	-1.94	-0.00156	HCD (High Energy Collision Dissociation)	MS2	14.3632	30	43.4718	21502	MS2100711_D3.raw	F31	36	48	41	0.192663	0	0.009966	2.94656e+06	43.42
	FALSE	High	ISIGGGSCAISGGYGSR		0.00395462	0	2	3	1	P04259; P02538	0	1541.74	High	0	0.003235	44
		Checked	Confidence	Identifying Node	PSM Ambiguity	Annotated Sequence	Modifications	# Protein Groups	# Proteins	Master Protein Accessions	Protein Accessions	# Missed Cleavages	Charge	DeltaScore	DeltaCn	Rank	Search Engine Rank	m/z [Da]	MH+ [Da]	Theo. MH+ [Da]	DeltaM [ppm]	Deltam/z [Da]	Activation Type	MS Order	Isolation Interference [%]	Ion Inject Time [ms]	RT [min]	First Scan	Spectrum File	File ID	Ions Score	Identity Strict	Identity Relaxed	Expectation Value	Percolator q-Value	Percolator PEP	Precursor Abundance	Apex RT [min]
		FALSE	High	Mascot (A5)	Unambiguous	ISIGGGSCAISGGYGSR		2	3	P04259; P02538	P04259; P02538; P48668	0	2	0.8409	0	1	1	771.372	1541.74	1541.74	-0.52	-0.0004	HCD (High Energy Collision Dissociation)	MS2	20.2255	30	50.8712	27262	MS2100711_D3.raw	F31	44	47	41	0.0269728	0	0.003235	8375708	50.84
	FALSE	High	NKYEDEINKR		0.0067279	0	5	6	2	P04264; P04259; P02538; P05787; P13647	2	1308.65	High	0.001555	0.08085	44
		Checked	Confidence	Identifying Node	PSM Ambiguity	Annotated Sequence	Modifications	# Protein Groups	# Proteins	Master Protein Accessions	Protein Accessions	# Missed Cleavages	Charge	DeltaScore	DeltaCn	Rank	Search Engine Rank	m/z [Da]	MH+ [Da]	Theo. MH+ [Da]	DeltaM [ppm]	Deltam/z [Da]	Activation Type	MS Order	Isolation Interference [%]	Ion Inject Time [ms]	RT [min]	First Scan	Spectrum File	File ID	Ions Score	Identity Strict	Identity Relaxed	Expectation Value	Percolator q-Value	Percolator PEP	Precursor Abundance	Apex RT [min]
		FALSE	High	Mascot (A5)	Selected	NKYEDEINKR		5	6	P04264; P04259; P02538; P05787; P13647	P04264; P04259; P02538; P48668; P05787; P13647	2	3	0.0233	0	1	1	436.888	1308.65	1308.65	-3.32	-0.00145	HCD (High Energy Collision Dissociation)	MS2	37.9452	30	22.4738	6105	MS2100711_D3.raw	F31	43	46	39	0.0237239	0	0.0056	211493920	22.63
		FALSE	High	Mascot (A5)	Selected	NKYEDEINKR		5	6	P04264; P04259; P02538; P05787; P13647	P04264; P04259; P02538; P48668; P05787; P13647	2	3		0	2	2	436.888	1308.65	1308.65	-3.32	-0.00145	HCD (High Energy Collision Dissociation)	MS2	16.7594	30	22.9811	6425	MS2100711_D3.raw	F31	44	46	39	0.0205677	0.001555	0.08085	211493920	22.63
	FALSE	High	QNLEPLFEQYINNLR		0.00139037	0	3	4	1	P04259; P02538; P13647	0	1890.97	High	0	0.001097	49
		Checked	Confidence	Identifying Node	PSM Ambiguity	Annotated Sequence	Modifications	# Protein Groups	# Proteins	Master Protein Accessions	Protein Accessions	# Missed Cleavages	Charge	DeltaScore	DeltaCn	Rank	Search Engine Rank	m/z [Da]	MH+ [Da]	Theo. MH+ [Da]	DeltaM [ppm]	Deltam/z [Da]	Activation Type	MS Order	Isolation Interference [%]	Ion Inject Time [ms]	RT [min]	First Scan	Spectrum File	File ID	Ions Score	Identity Strict	Identity Relaxed	Expectation Value	Percolator q-Value	Percolator PEP	Precursor Abundance	Apex RT [min]
		FALSE	High	Mascot (A5)	Unambiguous	QNLEPLFEQYINNLR		3	4	P04259; P02538; P13647	P04259; P02538; P48668; P13647	0	3	0.9796	0	1	1	630.994	1890.97	1890.97	-2.34	-0.00148	HCD (High Energy Collision Dissociation)	MS2	37.2152	23.54	63.6262	38821	MS2100711_D3.raw	F31	49	48	41	0.0078124	0	0.001097	180753888	63.75
	FALSE	High	QNLEPLFEQYINNLRR		0.00430779	0	3	4	1	P04259; P02538; P13647	1	2047.07	High	0	0.003525	28
		Checked	Confidence	Identifying Node	PSM Ambiguity	Annotated Sequence	Modifications	# Protein Groups	# Proteins	Master Protein Accessions	Protein Accessions	# Missed Cleavages	Charge	DeltaScore	DeltaCn	Rank	Search Engine Rank	m/z [Da]	MH+ [Da]	Theo. MH+ [Da]	DeltaM [ppm]	Deltam/z [Da]	Activation Type	MS Order	Isolation Interference [%]	Ion Inject Time [ms]	RT [min]	First Scan	Spectrum File	File ID	Ions Score	Identity Strict	Identity Relaxed	Expectation Value	Percolator q-Value	Percolator PEP	Precursor Abundance	Apex RT [min]
		FALSE	High	Mascot (A5)	Unambiguous	QNLEPLFEQYINNLRR		3	4	P04259; P02538; P13647	P04259; P02538; P48668; P13647	1	3	0.9286	0	1	1	683.027	2047.07	2047.07	-2.63	-0.0018	HCD (High Energy Collision Dissociation)	MS2	0	30	62.3987	37681	MS2100711_D3.raw	F31	28	47	40	1.00588	0	0.003525	424065856	62.54
	FALSE	High	NLDLDSIIAEVK		4.99189e-05	0	4	7	2	P35908; P04259; P02538; P13647	0	1329.73	High	0	3.504e-05	71
		Checked	Confidence	Identifying Node	PSM Ambiguity	Annotated Sequence	Modifications	# Protein Groups	# Proteins	Master Protein Accessions	Protein Accessions	# Missed Cleavages	Charge	DeltaScore	DeltaCn	Rank	Search Engine Rank	m/z [Da]	MH+ [Da]	Theo. MH+ [Da]	DeltaM [ppm]	Deltam/z [Da]	Activation Type	MS Order	Isolation Interference [%]	Ion Inject Time [ms]	RT [min]	First Scan	Spectrum File	File ID	Ions Score	Identity Strict	Identity Relaxed	Expectation Value	Percolator q-Value	Percolator PEP	Precursor Abundance	Apex RT [min]
		FALSE	High	Mascot (A5)	Unambiguous	NLDLDSIIAEVK		4	7	P35908; P04259; P02538; P13647	Q5XKE5; P35908; P04259; P02538; O95678; P48668; P13647	0	2	0.8169	0	1	1	665.366	1329.72	1329.73	-1.39	-0.00093	HCD (High Energy Collision Dissociation)	MS2	7.52059	26.95	62.6194	37891	MS2100711_D3.raw	F31	71	45	38	2.95174e-05	0	3.504e-05	2614328576	62.69
		FALSE	High	Mascot (A5)	Unambiguous	NLDLDSIIAEVK		4	7	P35908; P04259; P02538; P13647	Q5XKE5; P35908; P04259; P02538; O95678; P48668; P13647	0	2	0.7917	0	1	1	665.368	1329.73	1329.73	1.82	0.00121	HCD (High Energy Collision Dissociation)	MS2	33.8556	30	63.6355	38831	MS2100711_D3.raw	F31	24	44	37	1.38212	0.001136	0.04447	2876647	63.22
	FALSE	High	NMQDLVEDLK	1xOxidation [M2]	0.00248529	0	1	2	1	P04259	0	1220.58	High	0	0.001999	77
		Checked	Confidence	Identifying Node	PSM Ambiguity	Annotated Sequence	Modifications	# Protein Groups	# Proteins	Master Protein Accessions	Protein Accessions	# Missed Cleavages	Charge	DeltaScore	DeltaCn	Rank	Search Engine Rank	m/z [Da]	MH+ [Da]	Theo. MH+ [Da]	DeltaM [ppm]	Deltam/z [Da]	Activation Type	MS Order	Isolation Interference [%]	Ion Inject Time [ms]	RT [min]	First Scan	Spectrum File	File ID	Ions Score	Identity Strict	Identity Relaxed	Expectation Value	Percolator q-Value	Percolator PEP	Precursor Abundance	Apex RT [min]
		FALSE	High	Mascot (A5)	Unambiguous	NmQDLVEDLK	M2(Oxidation)	1	2	P04259	P04259; P48668	0	2	0.8182	0	1	1	610.794	1220.58	1220.58	-1.13	-0.00069	HCD (High Energy Collision Dissociation)	MS2	0	30	43.7304	21739	MS2100711_D3.raw	F31	77	46	39	9.27776e-06	0	0.001999	15119932	43.65
	FALSE	High	LEGLEDALQK		0.000831858	0	2	3	1	P04259; P02538	0	1115.59	High	0	0.0006423	76
		Checked	Confidence	Identifying Node	PSM Ambiguity	Annotated Sequence	Modifications	# Protein Groups	# Proteins	Master Protein Accessions	Protein Accessions	# Missed Cleavages	Charge	DeltaScore	DeltaCn	Rank	Search Engine Rank	m/z [Da]	MH+ [Da]	Theo. MH+ [Da]	DeltaM [ppm]	Deltam/z [Da]	Activation Type	MS Order	Isolation Interference [%]	Ion Inject Time [ms]	RT [min]	First Scan	Spectrum File	File ID	Ions Score	Identity Strict	Identity Relaxed	Expectation Value	Percolator q-Value	Percolator PEP	Precursor Abundance	Apex RT [min]
		FALSE	High	Mascot (A5)	Unambiguous	LEGLEDALQK		2	3	P04259; P02538	P04259; P02538; P48668	0	2	0.6579	0	1	1	558.3	1115.59	1115.59	-1.75	-0.00097	HCD (High Energy Collision Dissociation)	MS2	0	30	45.525	22959	MS2100711_D3.raw	F31	76	45	38	7.77187e-06	0	0.0006423	27205814	45.63
	FALSE	High	LALDVEIATYR		0.000555596	0	5	9	1	P35908; P04259; P02538; Q01546; P13647	0	1263.69	High	0	0.000424	64
		Checked	Confidence	Identifying Node	PSM Ambiguity	Annotated Sequence	Modifications	# Protein Groups	# Proteins	Master Protein Accessions	Protein Accessions	# Missed Cleavages	Charge	DeltaScore	DeltaCn	Rank	Search Engine Rank	m/z [Da]	MH+ [Da]	Theo. MH+ [Da]	DeltaM [ppm]	Deltam/z [Da]	Activation Type	MS Order	Isolation Interference [%]	Ion Inject Time [ms]	RT [min]	First Scan	Spectrum File	File ID	Ions Score	Identity Strict	Identity Relaxed	Expectation Value	Percolator q-Value	Percolator PEP	Precursor Abundance	Apex RT [min]
		FALSE	High	Mascot (A5)	Unambiguous	LALDVEIATYR		5	9	P35908; P04259; P02538; Q01546; P13647	Q5XKE5; P35908; P04259; P02538; Q01546; O95678; P48668; P12035; P13647	0	2	0.6562	0	1	1	632.35	1263.69	1263.69	-0.54	-0.00034	HCD (High Energy Collision Dissociation)	MS2	21.7556	15.201	58.5825	34117	MS2100711_D3.raw	F31	64	44	37	0.000121537	0	0.000424	164639584	58.54
	FALSE	High	LALDVEIATYRK		0.000118243	0	5	9	1	P35908; P04259; P02538; Q01546; P13647	1	1391.79	High	0	8.542e-05	48
		Checked	Confidence	Identifying Node	PSM Ambiguity	Annotated Sequence	Modifications	# Protein Groups	# Proteins	Master Protein Accessions	Protein Accessions	# Missed Cleavages	Charge	DeltaScore	DeltaCn	Rank	Search Engine Rank	m/z [Da]	MH+ [Da]	Theo. MH+ [Da]	DeltaM [ppm]	Deltam/z [Da]	Activation Type	MS Order	Isolation Interference [%]	Ion Inject Time [ms]	RT [min]	First Scan	Spectrum File	File ID	Ions Score	Identity Strict	Identity Relaxed	Expectation Value	Percolator q-Value	Percolator PEP	Precursor Abundance	Apex RT [min]
		FALSE	High	Mascot (A5)	Unambiguous	LALDVEIATYRK		5	9	P35908; P04259; P02538; Q01546; P13647	Q5XKE5; P35908; P04259; P02538; Q01546; O95678; P48668; P12035; P13647	1	3	0.8958	0	1	1	464.6	1391.79	1391.79	-2.35	-0.00109	HCD (High Energy Collision Dissociation)	MS2	21.8318	30	51.8372	28098	MS2100711_D3.raw	F31	48	42	35	0.00308712	0	8.542e-05	27470204	51.94
	FALSE	High	YEELQITAGR		0.000569355	0	2	2	14	P04264; P04259	0	1179.6	High	0	0.0004344	65
		Checked	Confidence	Identifying Node	PSM Ambiguity	Annotated Sequence	Modifications	# Protein Groups	# Proteins	Master Protein Accessions	Protein Accessions	# Missed Cleavages	Charge	DeltaScore	DeltaCn	Rank	Search Engine Rank	m/z [Da]	MH+ [Da]	Theo. MH+ [Da]	DeltaM [ppm]	Deltam/z [Da]	Activation Type	MS Order	Isolation Interference [%]	Ion Inject Time [ms]	RT [min]	First Scan	Spectrum File	File ID	Ions Score	Identity Strict	Identity Relaxed	Expectation Value	Percolator q-Value	Percolator PEP	Precursor Abundance	Apex RT [min]
		FALSE	High	Mascot (A5)	Unambiguous	YEELQITAGR		2	2	P04264; P04259	P04264; P04259	0	2	0.4146	0	1	1	590.301	1179.6	1179.6	-4.07	-0.0024	HCD (High Energy Collision Dissociation)	MS2	51.1313	30	45.6592	23073	MS2100711_D3.raw	F31	41	46	39	0.0331007	0	0.003353	4.04112e+06	45.4
		FALSE	High	Mascot (A5)	Unambiguous	YEELQITAGR		2	2	P04264; P04259	P04264; P04259	0	2	0.4694	0	1	1	590.302	1179.6	1179.6	-2.72	-0.00161	HCD (High Energy Collision Dissociation)	MS2	29.0637	30	64.2881	39459	MS2100711_D3.raw	F31	49	46	39	0.0055555	0	0.007607	470150	64.69
		FALSE	High	Mascot (A5)	Unambiguous	YEELQITAGR		2	2	P04264; P04259	P04264; P04259	0	2	0.2982	0	1	1	590.303	1179.6	1179.6	-2	-0.00118	HCD (High Energy Collision Dissociation)	MS2	27.2999	30	42.6383	20787	MS2100711_D3.raw	F31	57	46	39	0.0008242	0	0.0009901	24352098	43.2
		FALSE	High	Mascot (A5)	Unambiguous	YEELQITAGR		2	2	P04264; P04259	P04264; P04259	0	2	0.3692	0	1	1	590.303	1179.6	1179.6	-2	-0.00118	HCD (High Energy Collision Dissociation)	MS2	0	20.541	41.4921	19814	MS2100711_D3.raw	F31	65	46	39	0.000127653	0	0.0004344	5494397440	40.83
		FALSE	High	Mascot (A5)	Unambiguous	YEELQITAGR		2	2	P04264; P04259	P04264; P04259	0	2	0.3594	0	1	1	590.303	1179.6	1179.6	-1.79	-0.00106	HCD (High Energy Collision Dissociation)	MS2	0	8.744	40.9748	19369	MS2100711_D3.raw	F31	64	46	39	0.000171804	0	0.0006438	5494397440	40.83
		FALSE	High	Mascot (A5)	Unambiguous	YEELQITAGR		2	2	P04264; P04259	P04264; P04259	0	2	0.2807	0	1	1	590.303	1179.6	1179.6	-0.96	-0.00057	HCD (High Energy Collision Dissociation)	MS2	0	30	40.4681	19023	MS2100711_D3.raw	F31	57	45	38	0.000717946	0	0.001375	5494397440	40.83
		FALSE	High	Mascot (A5)	Unambiguous	YEELQITAGR		2	2	P04264; P04259	P04264; P04259	0	2	0.2807	0	1	1	590.303	1179.6	1179.6	-0.65	-0.00039	HCD (High Energy Collision Dissociation)	MS2	9.615	30	42.0172	20238	MS2100711_D3.raw	F31	57	46	39	0.000781247	0	0.0007078	5494397440	40.83
		FALSE	High	Mascot (A5)	Unambiguous	YEELQITAGR		2	2	P04264; P04259	P04264; P04259	0	2	0.3529	0	1	1	590.304	1179.6	1179.6	0.48	0.00029	HCD (High Energy Collision Dissociation)	MS2	22.016	30	63.1441	38387	MS2100711_D3.raw	F31	51	45	38	0.00319883	0	0.00349	1.22275e+06	63.24
		FALSE	High	Mascot (A5)	Unambiguous	YEELQITAGR		2	2	P04264; P04259	P04264; P04259	0	2	0.35	0	1	1	590.304	1179.6	1179.6	0.59	0.00035	HCD (High Energy Collision Dissociation)	MS2	41.8879	30	43.4998	21527	MS2100711_D3.raw	F31	40	45	38	0.0378435	0	0.00309	19355928	43.25
		FALSE	High	Mascot (A5)	Unambiguous	YEELQITAGR		2	2	P04264; P04259	P04264; P04259	0	2	0.5	0	1	1	590.304	1179.6	1179.6	1.11	0.00065	HCD (High Energy Collision Dissociation)	MS2	22.88	30	50.3001	26760	MS2100711_D3.raw	F31	56	45	38	0.000872052	0	0.003655	10339423	50.68
		FALSE	High	Mascot (A5)	Unambiguous	YEELQITAGR		2	2	P04264; P04259	P04264; P04259	0	2	0.3333	0	1	1	590.302	1179.6	1179.6	-3.24	-0.00191	HCD (High Energy Collision Dissociation)	MS2	13.2103	30	64.8513	39976	MS2100711_D3.raw	F31	39	46	39	0.0468389	0.0006445	0.01593	470150	64.69
		FALSE	High	Mascot (A5)	Unambiguous	YEELQITAGR		2	2	P04264; P04259	P04264; P04259	0	2	0.3846	0	1	1	590.302	1179.6	1179.6	-2.72	-0.00161	HCD (High Energy Collision Dissociation)	MS2	39.2405	30	46.2155	23477	MS2100711_D3.raw	F31	26	46	39	0.949999	0.0006445	0.02082	28245412	46.37
		FALSE	High	Mascot (A5)	Unambiguous	YEELQITAGR		2	2	P04264; P04259	P04264; P04259	0	2	0.3421	0	1	1	590.303	1179.6	1179.6	-1.27	-0.00075	HCD (High Energy Collision Dissociation)	MS2	45.0519	30	63.7449	38936	MS2100711_D3.raw	F31	38	45	38	0.063624	0.0006445	0.01902	1.22275e+06	63.24
		FALSE	High	Mascot (A5)	Unambiguous	YEELQITAGR		2	2	P04264; P04259	P04264; P04259	0	2	0.3243	0	1	1	590.296	1179.59	1179.6	-12.86	-0.00759	HCD (High Energy Collision Dissociation)	MS2	0	30	41.715	19997	MS2100711_D3.raw	F31	37	45	38	0.083474	0.001136	0.05288	5494397440	40.83
	FALSE	High	WTLLQEQGTK		0.00376595	0	3	4	3	P04259; P02538; P13647	0	1203.64	High	0	0.00307	48
		Checked	Confidence	Identifying Node	PSM Ambiguity	Annotated Sequence	Modifications	# Protein Groups	# Proteins	Master Protein Accessions	Protein Accessions	# Missed Cleavages	Charge	DeltaScore	DeltaCn	Rank	Search Engine Rank	m/z [Da]	MH+ [Da]	Theo. MH+ [Da]	DeltaM [ppm]	Deltam/z [Da]	Activation Type	MS Order	Isolation Interference [%]	Ion Inject Time [ms]	RT [min]	First Scan	Spectrum File	File ID	Ions Score	Identity Strict	Identity Relaxed	Expectation Value	Percolator q-Value	Percolator PEP	Precursor Abundance	Apex RT [min]
		FALSE	High	Mascot (A5)	Unambiguous	WTLLQEQGTK		3	4	P04259; P02538; P13647	P04259; P02538; P48668; P13647	0	2	0.7391	0	1	1	602.318	1203.63	1203.64	-7.44	-0.00448	HCD (High Energy Collision Dissociation)	MS2	54.4573	30	47.9496	24857	MS2100711_D3.raw	F31	23	46	39	1.82183	0	0.005221	1066518336	48.24
		FALSE	High	Mascot (A5)	Unambiguous	WTLLQEQGTK		3	4	P04259; P02538; P13647	P04259; P02538; P48668; P13647	0	2	0.8125	0	1	1	602.321	1203.63	1203.64	-1.76	-0.00106	HCD (High Energy Collision Dissociation)	MS2	9.82168	8.58	48.4588	25288	MS2100711_D3.raw	F31	48	46	39	0.00698465	0	0.00307	1066518336	48.24
		FALSE	High	Mascot (A5)	Unambiguous	WTLLQEQGTK		3	4	P04259; P02538; P13647	P04259; P02538; P48668; P13647	0	2	0.5833	0	1	1	602.316	1203.63	1203.64	-9.47	-0.0057	HCD (High Energy Collision Dissociation)	MS2	48.2889	30	49.0012	25696	MS2100711_D3.raw	F31	12	46	39	27.3694	0.004192	0.133	1066518336	48.24
	FALSE	High	TLNNKFASFIDKVR		0.00769477	0	7	12	1	P35908; P04259; P02538; Q01546; Q9NSB2; P05787; P13647	2	1652.91	High	0	0.006426	65
		Checked	Confidence	Identifying Node	PSM Ambiguity	Annotated Sequence	Modifications	# Protein Groups	# Proteins	Master Protein Accessions	Protein Accessions	# Missed Cleavages	Charge	DeltaScore	DeltaCn	Rank	Search Engine Rank	m/z [Da]	MH+ [Da]	Theo. MH+ [Da]	DeltaM [ppm]	Deltam/z [Da]	Activation Type	MS Order	Isolation Interference [%]	Ion Inject Time [ms]	RT [min]	First Scan	Spectrum File	File ID	Ions Score	Identity Strict	Identity Relaxed	Expectation Value	Percolator q-Value	Percolator PEP	Precursor Abundance	Apex RT [min]
		FALSE	High	Mascot (A5)	Selected	TLNNKFASFIDKVR		7	12	P35908; P04259; P02538; Q01546; Q9NSB2; P05787; P13647	Q5XKE5; P08729; P35908; P04259; P02538; Q01546; O95678; P48668; Q9NSB2; P12035; P05787; P13647	2	4	0.0308	0	1	1	413.983	1652.91	1652.91	-2.06	-0.00085	HCD (High Energy Collision Dissociation)	MS2	4.7664	30	55.394	31231	MS2100711_D3.raw	F31	65	44	37	8.69743e-05	0	0.006426	9762537	55.46
	FALSE	High	TAAENEFVTLKK		0.000552209	0	2	4	1	P04259; P02538	1	1350.73	High	0	0.0004218	59
		Checked	Confidence	Identifying Node	PSM Ambiguity	Annotated Sequence	Modifications	# Protein Groups	# Proteins	Master Protein Accessions	Protein Accessions	# Missed Cleavages	Charge	DeltaScore	DeltaCn	Rank	Search Engine Rank	m/z [Da]	MH+ [Da]	Theo. MH+ [Da]	DeltaM [ppm]	Deltam/z [Da]	Activation Type	MS Order	Isolation Interference [%]	Ion Inject Time [ms]	RT [min]	First Scan	Spectrum File	File ID	Ions Score	Identity Strict	Identity Relaxed	Expectation Value	Percolator q-Value	Percolator PEP	Precursor Abundance	Apex RT [min]
		FALSE	High	Mascot (A5)	Unambiguous	TAAENEFVTLKK		2	4	P04259; P02538	P04259; P02538; P48668; P12035	1	3	0.8644	0	1	1	450.913	1350.72	1350.73	-2.31	-0.00104	HCD (High Energy Collision Dissociation)	MS2	34.5573	30	36.2024	15859	MS2100711_D3.raw	F31	59	45	38	0.000461625	0	0.0004218	29160236	36.35
	FALSE	High	TAAENEFVTLK		0.00154267	0	2	4	1	P04259; P02538	0	1222.63	High	0	0.001218	58
		Checked	Confidence	Identifying Node	PSM Ambiguity	Annotated Sequence	Modifications	# Protein Groups	# Proteins	Master Protein Accessions	Protein Accessions	# Missed Cleavages	Charge	DeltaScore	DeltaCn	Rank	Search Engine Rank	m/z [Da]	MH+ [Da]	Theo. MH+ [Da]	DeltaM [ppm]	Deltam/z [Da]	Activation Type	MS Order	Isolation Interference [%]	Ion Inject Time [ms]	RT [min]	First Scan	Spectrum File	File ID	Ions Score	Identity Strict	Identity Relaxed	Expectation Value	Percolator q-Value	Percolator PEP	Precursor Abundance	Apex RT [min]
		FALSE	High	Mascot (A5)	Unambiguous	TAAENEFVTLK		2	4	P04259; P02538	P04259; P02538; P48668; P12035	0	2	0.8448	0	1	1	611.82	1222.63	1222.63	1.4	0.00086	HCD (High Energy Collision Dissociation)	MS2	54.7836	30	44.0841	21970	MS2100711_D3.raw	F31	58	46	39	0.000698248	0	0.001218	90547664	44.29
	FALSE	High	ATGGGLSSVGGGSSTIK		1.17138e-07	0	1	1	1	P04259	0	1435.74	High	0	6.615e-08	84
		Checked	Confidence	Identifying Node	PSM Ambiguity	Annotated Sequence	Modifications	# Protein Groups	# Proteins	Master Protein Accessions	Protein Accessions	# Missed Cleavages	Charge	DeltaScore	DeltaCn	Rank	Search Engine Rank	m/z [Da]	MH+ [Da]	Theo. MH+ [Da]	DeltaM [ppm]	Deltam/z [Da]	Activation Type	MS Order	Isolation Interference [%]	Ion Inject Time [ms]	RT [min]	First Scan	Spectrum File	File ID	Ions Score	Identity Strict	Identity Relaxed	Expectation Value	Percolator q-Value	Percolator PEP	Precursor Abundance	Apex RT [min]
		FALSE	High	Mascot (A5)	Unambiguous	ATGGGLSSVGGGSSTIK		1	1	P04259	P04259	0	2	0.881	0	1	1	718.372	1435.74	1435.74	-0.86	-0.00062	HCD (High Energy Collision Dissociation)	MS2	4.9539	30	31.9144	12650	MS2100711_D3.raw	F31	84	46	39	2.08259e-06	0	6.615e-08	44546216	32.01
	FALSE	High	DVDAAYMNKVELQAK		4.84155e-05	0	2	4	1	P04259; P02538	1	1694.84	High	0	3.395e-05	61
		Checked	Confidence	Identifying Node	PSM Ambiguity	Annotated Sequence	Modifications	# Protein Groups	# Proteins	Master Protein Accessions	Protein Accessions	# Missed Cleavages	Charge	DeltaScore	DeltaCn	Rank	Search Engine Rank	m/z [Da]	MH+ [Da]	Theo. MH+ [Da]	DeltaM [ppm]	Deltam/z [Da]	Activation Type	MS Order	Isolation Interference [%]	Ion Inject Time [ms]	RT [min]	First Scan	Spectrum File	File ID	Ions Score	Identity Strict	Identity Relaxed	Expectation Value	Percolator q-Value	Percolator PEP	Precursor Abundance	Apex RT [min]
		FALSE	High	Mascot (A5)	Unambiguous	DVDAAYMNKVELQAK		2	4	P04259; P02538	P04259; P02538; P48668; Q14CN4	1	3	0.2295	0	1	1	565.618	1694.84	1694.84	-1.42	-0.0008	HCD (High Energy Collision Dissociation)	MS2	64.36	30	45.3284	22810	MS2100711_D3.raw	F31	61	48	41	0.000607981	0	3.395e-05	22285016	45.39
	FALSE	High	ADTLTDEINFLR		0.00103039	0	2	3	1	P04259; P02538	0	1407.71	High	0	0.000802	74
		Checked	Confidence	Identifying Node	PSM Ambiguity	Annotated Sequence	Modifications	# Protein Groups	# Proteins	Master Protein Accessions	Protein Accessions	# Missed Cleavages	Charge	DeltaScore	DeltaCn	Rank	Search Engine Rank	m/z [Da]	MH+ [Da]	Theo. MH+ [Da]	DeltaM [ppm]	Deltam/z [Da]	Activation Type	MS Order	Isolation Interference [%]	Ion Inject Time [ms]	RT [min]	First Scan	Spectrum File	File ID	Ions Score	Identity Strict	Identity Relaxed	Expectation Value	Percolator q-Value	Percolator PEP	Precursor Abundance	Apex RT [min]
		FALSE	High	Mascot (A5)	Unambiguous	ADTLTDEINFLR		2	3	P04259; P02538	P04259; P02538; P48668	0	2	0.8919	0	1	1	704.356	1407.7	1407.71	-4.57	-0.00322	HCD (High Energy Collision Dissociation)	MS2	19.8891	26.735	60.8863	36242	MS2100711_D3.raw	F31	74	47	40	2.04285e-05	0	0.000802	272711904	60.97
	FALSE	High	FASFIDKVR		0.0302141	0.000759973	9	17	1	Q7Z794; P35908; P04259; P02538; Q01546; Q9NSB2; Q3SY84; P05787; P13647	1	1082.6	High	0.0006445	0.02653	58
		Checked	Confidence	Identifying Node	PSM Ambiguity	Annotated Sequence	Modifications	# Protein Groups	# Proteins	Master Protein Accessions	Protein Accessions	# Missed Cleavages	Charge	DeltaScore	DeltaCn	Rank	Search Engine Rank	m/z [Da]	MH+ [Da]	Theo. MH+ [Da]	DeltaM [ppm]	Deltam/z [Da]	Activation Type	MS Order	Isolation Interference [%]	Ion Inject Time [ms]	RT [min]	First Scan	Spectrum File	File ID	Ions Score	Identity Strict	Identity Relaxed	Expectation Value	Percolator q-Value	Percolator PEP	Precursor Abundance	Apex RT [min]
		FALSE	High	Mascot (A5)	Unambiguous	FASFIDKVR		9	17	Q7Z794; P35908; P04259; P02538; Q01546; Q9NSB2; Q3SY84; P05787; P13647	Q5XKE5; P08729; Q7Z794; Q7RTS7; Q86Y46; P35908; P04259; P02538; Q01546; O95678; P48668; Q9NSB2; P12035; Q3SY84; Q14CN4; P05787; P13647	1	2	0.7931	0	1	1	541.802	1082.6	1082.6	-1.71	-0.00092	HCD (High Energy Collision Dissociation)	MS2	39.7259	16.193	43.9574	21892	MS2100711_D3.raw	F31	58	41	34	0.000257733	0.0006445	0.02653	204236976	44.05
	FALSE	High	AEAESWYQTK		0.0252008	0.000759973	2	4	1	P04259; P02538	0	1212.55	High	0.0006445	0.02203	20
		Checked	Confidence	Identifying Node	PSM Ambiguity	Annotated Sequence	Modifications	# Protein Groups	# Proteins	Master Protein Accessions	Protein Accessions	# Missed Cleavages	Charge	DeltaScore	DeltaCn	Rank	Search Engine Rank	m/z [Da]	MH+ [Da]	Theo. MH+ [Da]	DeltaM [ppm]	Deltam/z [Da]	Activation Type	MS Order	Isolation Interference [%]	Ion Inject Time [ms]	RT [min]	First Scan	Spectrum File	File ID	Ions Score	Identity Strict	Identity Relaxed	Expectation Value	Percolator q-Value	Percolator PEP	Precursor Abundance	Apex RT [min]
		FALSE	High	Mascot (A5)	Unambiguous	AEAESWYQTK		2	4	P04259; P02538	P04259; P02538; O95678; P48668	0	2	0.95	0	1	1	606.78	1212.55	1212.55	0.41	0.00025	HCD (High Energy Collision Dissociation)	MS2	28.7483	30	35.9087	15665	MS2100711_D3.raw	F31	20	46	39	4.73185	0.0006445	0.02203	87234952	36.07
	FALSE	High	QLDNIVGER		0.0351329	0.000759973	1	1	1	P04259	0	1043.55	High	0.0006445	0.03112	59
		Checked	Confidence	Identifying Node	PSM Ambiguity	Annotated Sequence	Modifications	# Protein Groups	# Proteins	Master Protein Accessions	Protein Accessions	# Missed Cleavages	Charge	DeltaScore	DeltaCn	Rank	Search Engine Rank	m/z [Da]	MH+ [Da]	Theo. MH+ [Da]	DeltaM [ppm]	Deltam/z [Da]	Activation Type	MS Order	Isolation Interference [%]	Ion Inject Time [ms]	RT [min]	First Scan	Spectrum File	File ID	Ions Score	Identity Strict	Identity Relaxed	Expectation Value	Percolator q-Value	Percolator PEP	Precursor Abundance	Apex RT [min]
		FALSE	High	Mascot (A5)	Unambiguous	QLDNIVGER		1	1	P04259	P04259	0	2	0.7458	0	1	1	522.275	1043.54	1043.55	-4.66	-0.00243	HCD (High Energy Collision Dissociation)	MS2	0	30	35.4913	15349	MS2100711_D3.raw	F31	59	44	37	0.000355824	0.0006445	0.03112	62577524	35.69
	FALSE	High	QEIAEINR		0.0298513	0.000759973	2	3	1	P04259; P02538	0	972.511	High	0.0006445	0.02615	42
		Checked	Confidence	Identifying Node	PSM Ambiguity	Annotated Sequence	Modifications	# Protein Groups	# Proteins	Master Protein Accessions	Protein Accessions	# Missed Cleavages	Charge	DeltaScore	DeltaCn	Rank	Search Engine Rank	m/z [Da]	MH+ [Da]	Theo. MH+ [Da]	DeltaM [ppm]	Deltam/z [Da]	Activation Type	MS Order	Isolation Interference [%]	Ion Inject Time [ms]	RT [min]	First Scan	Spectrum File	File ID	Ions Score	Identity Strict	Identity Relaxed	Expectation Value	Percolator q-Value	Percolator PEP	Precursor Abundance	Apex RT [min]
		FALSE	High	Mascot (A5)	Unambiguous	QEIAEINR		2	3	P04259; P02538	P04259; P02538; P48668	0	2	0.0714	0	1	1	486.759	972.51	972.511	-1.16	-0.00057	HCD (High Energy Collision Dissociation)	MS2	55.4889	30	26.801	9128	MS2100711_D3.raw	F31	42	43	36	0.0138899	0.0006445	0.02615	119170424	27.05
	FALSE	High	AQYEEIAQR		0.0235764	0.000759973	4	6	4	P35908; P04259; P02538; Q01546	0	1107.54	High	0.0006445	0.02346	54
		Checked	Confidence	Identifying Node	PSM Ambiguity	Annotated Sequence	Modifications	# Protein Groups	# Proteins	Master Protein Accessions	Protein Accessions	# Missed Cleavages	Charge	DeltaScore	DeltaCn	Rank	Search Engine Rank	m/z [Da]	MH+ [Da]	Theo. MH+ [Da]	DeltaM [ppm]	Deltam/z [Da]	Activation Type	MS Order	Isolation Interference [%]	Ion Inject Time [ms]	RT [min]	First Scan	Spectrum File	File ID	Ions Score	Identity Strict	Identity Relaxed	Expectation Value	Percolator q-Value	Percolator PEP	Precursor Abundance	Apex RT [min]
		FALSE	High	Mascot (A5)	Unambiguous	AQYEEIAQR		4	6	P35908; P04259; P02538; Q01546	P35908; P04259; P02538; Q01546; P48668; P19013	0	2	0.6852	0	1	1	554.275	1107.54	1107.54	-0.9	-0.0005	HCD (High Energy Collision Dissociation)	MS2	0.689554	8.693	28.4455	10271	MS2100711_D3.raw	F31	54	44	37	0.00129582	0.0006445	0.02346	1521989120	28.32
		FALSE	High	Mascot (A5)	Unambiguous	AQYEEIAQR		4	6	P35908; P04259; P02538; Q01546	P35908; P04259; P02538; Q01546; P48668; P19013	0	2	0.6364	0	1	1	554.278	1107.55	1107.54	4.39	0.00243	HCD (High Energy Collision Dissociation)	MS2	53.5157	30	27.934	9932	MS2100711_D3.raw	F31	44	45	38	0.0119797	0.0006445	0.02057	1521989120	28.32
		FALSE	High	Mascot (A5)	Unambiguous	AQYEEIAQR		4	6	P35908; P04259; P02538; Q01546	P35908; P04259; P02538; Q01546; P48668; P19013	0	2	0.7857	0	1	1	554.271	1107.53	1107.54	-7.95	-0.0044	HCD (High Energy Collision Dissociation)	MS2	38.144	30	28.6638	10435	MS2100711_D3.raw	F31	28	45	38	0.500723	0.001136	0.05756	1521989120	28.32
		FALSE	High	Mascot (A5)	Unambiguous	AQYEEIAQR		4	6	P35908; P04259; P02538; Q01546	P35908; P04259; P02538; Q01546; P48668; P19013	0	2	0.8	0	1	1	554.274	1107.54	1107.54	-2.44	-0.00135	HCD (High Energy Collision Dissociation)	MS2	34.3868	30	29.3255	10831	MS2100711_D3.raw	F31	25	45	38	0.949765	0.004576	0.1398
	FALSE	High	DVDAAYMNK		0.0240089	0.000759973	3	6	1	P04259; P02538; P13647	0	1026.46	High	0.0006445	0.02093	44
		Checked	Confidence	Identifying Node	PSM Ambiguity	Annotated Sequence	Modifications	# Protein Groups	# Proteins	Master Protein Accessions	Protein Accessions	# Missed Cleavages	Charge	DeltaScore	DeltaCn	Rank	Search Engine Rank	m/z [Da]	MH+ [Da]	Theo. MH+ [Da]	DeltaM [ppm]	Deltam/z [Da]	Activation Type	MS Order	Isolation Interference [%]	Ion Inject Time [ms]	RT [min]	First Scan	Spectrum File	File ID	Ions Score	Identity Strict	Identity Relaxed	Expectation Value	Percolator q-Value	Percolator PEP	Precursor Abundance	Apex RT [min]
		FALSE	High	Mascot (A5)	Unambiguous	DVDAAYMNK		3	6	P04259; P02538; P13647	P04259; P02538; O95678; P48668; Q14CN4; P13647	0	2	0.2955	0	1	1	513.731	1026.45	1026.46	-1.52	-0.00078	HCD (High Energy Collision Dissociation)	MS2	0	30	28.9722	10599	MS2100711_D3.raw	F31	44	43	36	0.00921798	0.0006445	0.02093	44392604	29.14
	FALSE	High	SGFSSISVSR		0.0311403	0.000759973	1	2	1	P04259	0	1026.52	High	0.0006445	0.02741	31
		Checked	Confidence	Identifying Node	PSM Ambiguity	Annotated Sequence	Modifications	# Protein Groups	# Proteins	Master Protein Accessions	Protein Accessions	# Missed Cleavages	Charge	DeltaScore	DeltaCn	Rank	Search Engine Rank	m/z [Da]	MH+ [Da]	Theo. MH+ [Da]	DeltaM [ppm]	Deltam/z [Da]	Activation Type	MS Order	Isolation Interference [%]	Ion Inject Time [ms]	RT [min]	First Scan	Spectrum File	File ID	Ions Score	Identity Strict	Identity Relaxed	Expectation Value	Percolator q-Value	Percolator PEP	Precursor Abundance	Apex RT [min]
		FALSE	High	Mascot (A5)	Unambiguous	SGFSSISVSR		1	2	P04259	P04259; P48668	0	2	0.6774	0	1	1	513.764	1026.52	1026.52	-0.75	-0.00039	HCD (High Energy Collision Dissociation)	MS2	45.3944	30	37.9406	17179	MS2100711_D3.raw	F31	31	43	36	0.169526	0.0006445	0.02741	5207715	38.09
	FALSE	High	SLYGLGGSK		0.0170917	0.000759973	2	3	1	P04259; P02538	0	881.473	High	0.0006445	0.01468	47
		Checked	Confidence	Identifying Node	PSM Ambiguity	Annotated Sequence	Modifications	# Protein Groups	# Proteins	Master Protein Accessions	Protein Accessions	# Missed Cleavages	Charge	DeltaScore	DeltaCn	Rank	Search Engine Rank	m/z [Da]	MH+ [Da]	Theo. MH+ [Da]	DeltaM [ppm]	Deltam/z [Da]	Activation Type	MS Order	Isolation Interference [%]	Ion Inject Time [ms]	RT [min]	First Scan	Spectrum File	File ID	Ions Score	Identity Strict	Identity Relaxed	Expectation Value	Percolator q-Value	Percolator PEP	Precursor Abundance	Apex RT [min]
		FALSE	High	Mascot (A5)	Unambiguous	SLYGLGGSK		2	3	P04259; P02538	P04259; P02538; P48668	0	2	0.7872	0	1	1	441.239	881.47	881.473	-2.84	-0.00125	HCD (High Energy Collision Dissociation)	MS2	32.8801	30	36.5078	16100	MS2100711_D3.raw	F31	47	39	32	0.00203533	0.0006445	0.01468
	FALSE	High	GSGGLGGACGGAGFGSR		0.0483024	0.00135131	2	3	1	P04259; P02538	0	1367.61	High	0.001136	0.0433	25
		Checked	Confidence	Identifying Node	PSM Ambiguity	Annotated Sequence	Modifications	# Protein Groups	# Proteins	Master Protein Accessions	Protein Accessions	# Missed Cleavages	Charge	DeltaScore	DeltaCn	Rank	Search Engine Rank	m/z [Da]	MH+ [Da]	Theo. MH+ [Da]	DeltaM [ppm]	Deltam/z [Da]	Activation Type	MS Order	Isolation Interference [%]	Ion Inject Time [ms]	RT [min]	First Scan	Spectrum File	File ID	Ions Score	Identity Strict	Identity Relaxed	Expectation Value	Percolator q-Value	Percolator PEP	Precursor Abundance	Apex RT [min]
		FALSE	High	Mascot (A5)	Unambiguous	GSGGLGGACGGAGFGSR		2	3	P04259; P02538	P04259; P02538; P48668	0	2	1	0	1	1	684.31	1367.61	1367.61	-0.15	-0.0001	HCD (High Energy Collision Dissociation)	MS2	0	30	41.0596	19437	MS2100711_D3.raw	F31	25	46	39	1.4339	0.001136	0.0433	7.41067e+06	41.14
	FALSE	High	EYQELMNVK	1xOxidation [M6]	0.0557467	0.00135131	3	4	2	P04259; P02538; P05787	0	1169.55	High	0.001136	0.0503	35
		Checked	Confidence	Identifying Node	PSM Ambiguity	Annotated Sequence	Modifications	# Protein Groups	# Proteins	Master Protein Accessions	Protein Accessions	# Missed Cleavages	Charge	DeltaScore	DeltaCn	Rank	Search Engine Rank	m/z [Da]	MH+ [Da]	Theo. MH+ [Da]	DeltaM [ppm]	Deltam/z [Da]	Activation Type	MS Order	Isolation Interference [%]	Ion Inject Time [ms]	RT [min]	First Scan	Spectrum File	File ID	Ions Score	Identity Strict	Identity Relaxed	Expectation Value	Percolator q-Value	Percolator PEP	Precursor Abundance	Apex RT [min]
		FALSE	High	Mascot (A5)	Unambiguous	EYQELmNVK	M6(Oxidation)	3	4	P04259; P02538; P05787	P04259; P02538; P48668; P05787	0	2	0.6857	0	1	1	585.279	1169.55	1169.55	-0.2	-0.00012	HCD (High Energy Collision Dissociation)	MS2	39.8506	30	31.2601	12182	MS2100711_D3.raw	F31	35	46	39	0.129752	0.001136	0.0503	12153544	31.33
		FALSE	High	Mascot (A5)	Unambiguous	EYQELmNVK	M6(Oxidation)	3	4	P04259; P02538; P05787	P04259; P02538; P48668; P05787	0	2	0.4483	0	1	1	585.278	1169.55	1169.55	-2.08	-0.00122	HCD (High Energy Collision Dissociation)	MS2	22.9226	30	31.7625	12526	MS2100711_D3.raw	F31	29	46	39	0.511439	0.001555	0.08935	38628772	31.68
	FALSE	High	DVDAAYMNK	1xOxidation [M7]	0.0602314	0.00135131	3	6	1	P04259; P02538; P13647	0	1042.45	High	0.001136	0.05424	30
		Checked	Confidence	Identifying Node	PSM Ambiguity	Annotated Sequence	Modifications	# Protein Groups	# Proteins	Master Protein Accessions	Protein Accessions	# Missed Cleavages	Charge	DeltaScore	DeltaCn	Rank	Search Engine Rank	m/z [Da]	MH+ [Da]	Theo. MH+ [Da]	DeltaM [ppm]	Deltam/z [Da]	Activation Type	MS Order	Isolation Interference [%]	Ion Inject Time [ms]	RT [min]	First Scan	Spectrum File	File ID	Ions Score	Identity Strict	Identity Relaxed	Expectation Value	Percolator q-Value	Percolator PEP	Precursor Abundance	Apex RT [min]
		FALSE	High	Mascot (A5)	Unambiguous	DVDAAYmNK	M7(Oxidation)	3	6	P04259; P02538; P13647	P04259; P02538; O95678; P48668; Q14CN4; P13647	0	2	0.7	0	1	1	521.728	1042.45	1042.45	-1.42	-0.00074	HCD (High Energy Collision Dissociation)	MS2	24.9123	30	20.7799	5100	MS2100711_D3.raw	F31	30	43	36	0.199691	0.001136	0.05424	13504864	21.16
	FALSE	High	YEDEINKR		0.108889	0.00291959	8	11	1	Q7Z794; P35908; P04264; P04259; P02538; Q01546; P05787; P13647	1	1066.52	High	0.002936	0.1005	50
		Checked	Confidence	Identifying Node	PSM Ambiguity	Annotated Sequence	Modifications	# Protein Groups	# Proteins	Master Protein Accessions	Protein Accessions	# Missed Cleavages	Charge	DeltaScore	DeltaCn	Rank	Search Engine Rank	m/z [Da]	MH+ [Da]	Theo. MH+ [Da]	DeltaM [ppm]	Deltam/z [Da]	Activation Type	MS Order	Isolation Interference [%]	Ion Inject Time [ms]	RT [min]	First Scan	Spectrum File	File ID	Ions Score	Identity Strict	Identity Relaxed	Expectation Value	Percolator q-Value	Percolator PEP	Precursor Abundance	Apex RT [min]
		FALSE	High	Mascot (A5)	Unambiguous	YEDEINKR		8	11	Q7Z794; P35908; P04264; P04259; P02538; Q01546; P05787; P13647	Q7Z794; P35908; P04264; P04259; P02538; Q01546; O95678; P48668; P12035; P05787; P13647	1	2	0.52	0	1	1	533.76	1066.51	1066.52	-2.82	-0.00151	HCD (High Energy Collision Dissociation)	MS2	0	30	22.563	6156	MS2100711_D3.raw	F31	50	45	38	0.00286891	0.002936	0.1005	7284792	22.63
	FALSE	High	FLEQQNK		0.137567	0.00390883	10	18	1	P08670; P04259; P02538; Q01546; Q14533; P78386; Q9NSB2; P05787; Q8N1N4; P13647	0	906.468	High	0.003732	0.1288	25
		Checked	Confidence	Identifying Node	PSM Ambiguity	Annotated Sequence	Modifications	# Protein Groups	# Proteins	Master Protein Accessions	Protein Accessions	# Missed Cleavages	Charge	DeltaScore	DeltaCn	Rank	Search Engine Rank	m/z [Da]	MH+ [Da]	Theo. MH+ [Da]	DeltaM [ppm]	Deltam/z [Da]	Activation Type	MS Order	Isolation Interference [%]	Ion Inject Time [ms]	RT [min]	First Scan	Spectrum File	File ID	Ions Score	Identity Strict	Identity Relaxed	Expectation Value	Percolator q-Value	Percolator PEP	Precursor Abundance	Apex RT [min]
		FALSE	High	Mascot (A5)	Unambiguous	FLEQQNK		10	18	P08670; P04259; P02538; Q01546; Q14533; P78386; Q9NSB2; P05787; Q8N1N4; P13647	Q5XKE5; P08729; P14136; P08670; P04259; P02538; Q01546; O95678; Q14533; P78386; P48668; Q9NSB2; P12035; O43790; P05787; Q8N1N4; P78385; P13647	0	2	0.24	0	1	1	453.737	906.466	906.468	-2.1	-0.00095	HCD (High Energy Collision Dissociation)	MS2	52.0336	30	20.1953	4797	MS2100711_D3.raw	F31	25	42	35	0.533377	0.003732	0.1288	18237408	20.38
	FALSE	High	EYQELMNVK		0.147161	0.00492265	3	4	1	P04259; P02538; P05787	0	1153.56	High	0.004576	0.1375	20
		Checked	Confidence	Identifying Node	PSM Ambiguity	Annotated Sequence	Modifications	# Protein Groups	# Proteins	Master Protein Accessions	Protein Accessions	# Missed Cleavages	Charge	DeltaScore	DeltaCn	Rank	Search Engine Rank	m/z [Da]	MH+ [Da]	Theo. MH+ [Da]	DeltaM [ppm]	Deltam/z [Da]	Activation Type	MS Order	Isolation Interference [%]	Ion Inject Time [ms]	RT [min]	First Scan	Spectrum File	File ID	Ions Score	Identity Strict	Identity Relaxed	Expectation Value	Percolator q-Value	Percolator PEP	Precursor Abundance	Apex RT [min]
		FALSE	High	Mascot (A5)	Unambiguous	EYQELMNVK		3	4	P04259; P02538; P05787	P04259; P02538; P48668; P05787	0	2	0.65	0	1	1	577.28	1153.55	1153.56	-2.71	-0.00156	HCD (High Energy Collision Dissociation)	MS2	26.2666	30	41.6007	19911	MS2100711_D3.raw	F31	20	46	39	4.31362	0.004576	0.1375	110490216	41.47
	FALSE	High	FASFIDK		0.143899	0.00492265	9	18	1	Q7Z794; P35908; P04259; P02538; Q01546; Q9NSB2; Q3SY84; P05787; P13647	0	827.43	High	0.004576	0.1346	29
		Checked	Confidence	Identifying Node	PSM Ambiguity	Annotated Sequence	Modifications	# Protein Groups	# Proteins	Master Protein Accessions	Protein Accessions	# Missed Cleavages	Charge	DeltaScore	DeltaCn	Rank	Search Engine Rank	m/z [Da]	MH+ [Da]	Theo. MH+ [Da]	DeltaM [ppm]	Deltam/z [Da]	Activation Type	MS Order	Isolation Interference [%]	Ion Inject Time [ms]	RT [min]	First Scan	Spectrum File	File ID	Ions Score	Identity Strict	Identity Relaxed	Expectation Value	Percolator q-Value	Percolator PEP	Precursor Abundance	Apex RT [min]
		FALSE	High	Mascot (A5)	Unambiguous	FASFIDK		9	18	Q7Z794; P35908; P04259; P02538; Q01546; Q9NSB2; Q3SY84; P05787; P13647	Q5XKE5; P08729; Q7Z794; Q7RTS7; Q86Y46; P35908; P04259; P02538; Q01546; O95678; P48668; Q9NSB2; P12035; Q3SY84; Q14CN4; P19013; P05787; P13647	0	2	0.5172	0	1	1	414.218	827.428	827.43	-2.19	-0.00091	HCD (High Energy Collision Dissociation)	MS2	24.2447	30	43.0865	21177	MS2100711_D3.raw	F31	29	35	28	0.0514099	0.004576	0.1346	3.46686e+06	43.24
FALSE	High	Master Protein	P13647	Keratin, type II cytoskeletal 5 OS=Homo sapiens OX=9606 GN=KRT5 PE=1 SV=3	0	93.021	44	32	53	18	1	590	62.3	7.74	1112	32
	Checked	Confidence	Sequence	Modifications	Qvality PEP	Qvality q-value	# Protein Groups	# Proteins	# PSMs	Master Protein Accessions	# Missed Cleavages	Theo. MH+ [Da]	Confidence (by Search Engine): Mascot	Percolator q-Value (by Search Engine): Mascot	Percolator PEP (by Search Engine): Mascot	Ions Score (by Search Engine): Mascot
	FALSE	High	NKLAELEEALQK		0.00102411	0	1	1	1	P13647	1	1385.76	High	0	0.0007976	39
		Checked	Confidence	Identifying Node	PSM Ambiguity	Annotated Sequence	Modifications	# Protein Groups	# Proteins	Master Protein Accessions	Protein Accessions	# Missed Cleavages	Charge	DeltaScore	DeltaCn	Rank	Search Engine Rank	m/z [Da]	MH+ [Da]	Theo. MH+ [Da]	DeltaM [ppm]	Deltam/z [Da]	Activation Type	MS Order	Isolation Interference [%]	Ion Inject Time [ms]	RT [min]	First Scan	Spectrum File	File ID	Ions Score	Identity Strict	Identity Relaxed	Expectation Value	Percolator q-Value	Percolator PEP	Precursor Abundance	Apex RT [min]
		FALSE	High	Mascot (A5)	Unambiguous	NKLAELEEALQK		1	1	P13647	P13647	1	2	0.7436	0	1	1	693.384	1385.76	1385.76	-1.32	-0.00091	HCD (High Energy Collision Dissociation)	MS2	55.8364	26.745	55.7344	31550	MS2100711_D3.raw	F31	39	45	38	0.0457101	0	0.0007976	26725046	55.72
	FALSE	High	NKYEDEINKR		0.0067279	0	5	6	2	P04264; P04259; P02538; P05787; P13647	2	1308.65	High	0.001555	0.08085	44
		Checked	Confidence	Identifying Node	PSM Ambiguity	Annotated Sequence	Modifications	# Protein Groups	# Proteins	Master Protein Accessions	Protein Accessions	# Missed Cleavages	Charge	DeltaScore	DeltaCn	Rank	Search Engine Rank	m/z [Da]	MH+ [Da]	Theo. MH+ [Da]	DeltaM [ppm]	Deltam/z [Da]	Activation Type	MS Order	Isolation Interference [%]	Ion Inject Time [ms]	RT [min]	First Scan	Spectrum File	File ID	Ions Score	Identity Strict	Identity Relaxed	Expectation Value	Percolator q-Value	Percolator PEP	Precursor Abundance	Apex RT [min]
		FALSE	High	Mascot (A5)	Selected	NKYEDEINKR		5	6	P04264; P04259; P02538; P05787; P13647	P04264; P04259; P02538; P48668; P05787; P13647	2	3	0.0233	0	1	1	436.888	1308.65	1308.65	-3.32	-0.00145	HCD (High Energy Collision Dissociation)	MS2	37.9452	30	22.4738	6105	MS2100711_D3.raw	F31	43	46	39	0.0237239	0	0.0056	211493920	22.63
		FALSE	High	Mascot (A5)	Selected	NKYEDEINKR		5	6	P04264; P04259; P02538; P05787; P13647	P04264; P04259; P02538; P48668; P05787; P13647	2	3		0	2	2	436.888	1308.65	1308.65	-3.32	-0.00145	HCD (High Energy Collision Dissociation)	MS2	16.7594	30	22.9811	6425	MS2100711_D3.raw	F31	44	46	39	0.0205677	0.001555	0.08085	211493920	22.63
	FALSE	High	QNLEPLFEQYINNLR		0.00139037	0	3	4	1	P04259; P02538; P13647	0	1890.97	High	0	0.001097	49
		Checked	Confidence	Identifying Node	PSM Ambiguity	Annotated Sequence	Modifications	# Protein Groups	# Proteins	Master Protein Accessions	Protein Accessions	# Missed Cleavages	Charge	DeltaScore	DeltaCn	Rank	Search Engine Rank	m/z [Da]	MH+ [Da]	Theo. MH+ [Da]	DeltaM [ppm]	Deltam/z [Da]	Activation Type	MS Order	Isolation Interference [%]	Ion Inject Time [ms]	RT [min]	First Scan	Spectrum File	File ID	Ions Score	Identity Strict	Identity Relaxed	Expectation Value	Percolator q-Value	Percolator PEP	Precursor Abundance	Apex RT [min]
		FALSE	High	Mascot (A5)	Unambiguous	QNLEPLFEQYINNLR		3	4	P04259; P02538; P13647	P04259; P02538; P48668; P13647	0	3	0.9796	0	1	1	630.994	1890.97	1890.97	-2.34	-0.00148	HCD (High Energy Collision Dissociation)	MS2	37.2152	23.54	63.6262	38821	MS2100711_D3.raw	F31	49	48	41	0.0078124	0	0.001097	180753888	63.75
	FALSE	High	QNLEPLFEQYINNLRR		0.00430779	0	3	4	1	P04259; P02538; P13647	1	2047.07	High	0	0.003525	28
		Checked	Confidence	Identifying Node	PSM Ambiguity	Annotated Sequence	Modifications	# Protein Groups	# Proteins	Master Protein Accessions	Protein Accessions	# Missed Cleavages	Charge	DeltaScore	DeltaCn	Rank	Search Engine Rank	m/z [Da]	MH+ [Da]	Theo. MH+ [Da]	DeltaM [ppm]	Deltam/z [Da]	Activation Type	MS Order	Isolation Interference [%]	Ion Inject Time [ms]	RT [min]	First Scan	Spectrum File	File ID	Ions Score	Identity Strict	Identity Relaxed	Expectation Value	Percolator q-Value	Percolator PEP	Precursor Abundance	Apex RT [min]
		FALSE	High	Mascot (A5)	Unambiguous	QNLEPLFEQYINNLRR		3	4	P04259; P02538; P13647	P04259; P02538; P48668; P13647	1	3	0.9286	0	1	1	683.027	2047.07	2047.07	-2.63	-0.0018	HCD (High Energy Collision Dissociation)	MS2	0	30	62.3987	37681	MS2100711_D3.raw	F31	28	47	40	1.00588	0	0.003525	424065856	62.54
	FALSE	High	NMQDLVEDFKNK		0.000643431	0	1	1	1	P13647	1	1480.71	High	0	0.0004914	38
		Checked	Confidence	Identifying Node	PSM Ambiguity	Annotated Sequence	Modifications	# Protein Groups	# Proteins	Master Protein Accessions	Protein Accessions	# Missed Cleavages	Charge	DeltaScore	DeltaCn	Rank	Search Engine Rank	m/z [Da]	MH+ [Da]	Theo. MH+ [Da]	DeltaM [ppm]	Deltam/z [Da]	Activation Type	MS Order	Isolation Interference [%]	Ion Inject Time [ms]	RT [min]	First Scan	Spectrum File	File ID	Ions Score	Identity Strict	Identity Relaxed	Expectation Value	Percolator q-Value	Percolator PEP	Precursor Abundance	Apex RT [min]
		FALSE	High	Mascot (A5)	Unambiguous	NMQDLVEDFKNK		1	1	P13647	P13647	1	3	0.7632	0	1	1	494.241	1480.71	1480.71	-1.09	-0.00054	HCD (High Energy Collision Dissociation)	MS2	10.1995	30	55.3592	31200	MS2100711_D3.raw	F31	38	47	40	0.0865931	0	0.0004914	20236668	55.42
	FALSE	High	NLDLDSIIAEVK		4.99189e-05	0	4	7	2	P35908; P04259; P02538; P13647	0	1329.73	High	0	3.504e-05	71
		Checked	Confidence	Identifying Node	PSM Ambiguity	Annotated Sequence	Modifications	# Protein Groups	# Proteins	Master Protein Accessions	Protein Accessions	# Missed Cleavages	Charge	DeltaScore	DeltaCn	Rank	Search Engine Rank	m/z [Da]	MH+ [Da]	Theo. MH+ [Da]	DeltaM [ppm]	Deltam/z [Da]	Activation Type	MS Order	Isolation Interference [%]	Ion Inject Time [ms]	RT [min]	First Scan	Spectrum File	File ID	Ions Score	Identity Strict	Identity Relaxed	Expectation Value	Percolator q-Value	Percolator PEP	Precursor Abundance	Apex RT [min]
		FALSE	High	Mascot (A5)	Unambiguous	NLDLDSIIAEVK		4	7	P35908; P04259; P02538; P13647	Q5XKE5; P35908; P04259; P02538; O95678; P48668; P13647	0	2	0.8169	0	1	1	665.366	1329.72	1329.73	-1.39	-0.00093	HCD (High Energy Collision Dissociation)	MS2	7.52059	26.95	62.6194	37891	MS2100711_D3.raw	F31	71	45	38	2.95174e-05	0	3.504e-05	2614328576	62.69
		FALSE	High	Mascot (A5)	Unambiguous	NLDLDSIIAEVK		4	7	P35908; P04259; P02538; P13647	Q5XKE5; P35908; P04259; P02538; O95678; P48668; P13647	0	2	0.7917	0	1	1	665.368	1329.73	1329.73	1.82	0.00121	HCD (High Energy Collision Dissociation)	MS2	33.8556	30	63.6355	38831	MS2100711_D3.raw	F31	24	44	37	1.38212	0.001136	0.04447	2876647	63.22
	FALSE	High	LALDVEIATYR		0.000555596	0	5	9	1	P35908; P04259; P02538; Q01546; P13647	0	1263.69	High	0	0.000424	64
		Checked	Confidence	Identifying Node	PSM Ambiguity	Annotated Sequence	Modifications	# Protein Groups	# Proteins	Master Protein Accessions	Protein Accessions	# Missed Cleavages	Charge	DeltaScore	DeltaCn	Rank	Search Engine Rank	m/z [Da]	MH+ [Da]	Theo. MH+ [Da]	DeltaM [ppm]	Deltam/z [Da]	Activation Type	MS Order	Isolation Interference [%]	Ion Inject Time [ms]	RT [min]	First Scan	Spectrum File	File ID	Ions Score	Identity Strict	Identity Relaxed	Expectation Value	Percolator q-Value	Percolator PEP	Precursor Abundance	Apex RT [min]
		FALSE	High	Mascot (A5)	Unambiguous	LALDVEIATYR		5	9	P35908; P04259; P02538; Q01546; P13647	Q5XKE5; P35908; P04259; P02538; Q01546; O95678; P48668; P12035; P13647	0	2	0.6562	0	1	1	632.35	1263.69	1263.69	-0.54	-0.00034	HCD (High Energy Collision Dissociation)	MS2	21.7556	15.201	58.5825	34117	MS2100711_D3.raw	F31	64	44	37	0.000121537	0	0.000424	164639584	58.54
	FALSE	High	LALDVEIATYRK		0.000118243	0	5	9	1	P35908; P04259; P02538; Q01546; P13647	1	1391.79	High	0	8.542e-05	48
		Checked	Confidence	Identifying Node	PSM Ambiguity	Annotated Sequence	Modifications	# Protein Groups	# Proteins	Master Protein Accessions	Protein Accessions	# Missed Cleavages	Charge	DeltaScore	DeltaCn	Rank	Search Engine Rank	m/z [Da]	MH+ [Da]	Theo. MH+ [Da]	DeltaM [ppm]	Deltam/z [Da]	Activation Type	MS Order	Isolation Interference [%]	Ion Inject Time [ms]	RT [min]	First Scan	Spectrum File	File ID	Ions Score	Identity Strict	Identity Relaxed	Expectation Value	Percolator q-Value	Percolator PEP	Precursor Abundance	Apex RT [min]
		FALSE	High	Mascot (A5)	Unambiguous	LALDVEIATYRK		5	9	P35908; P04259; P02538; Q01546; P13647	Q5XKE5; P35908; P04259; P02538; Q01546; O95678; P48668; P12035; P13647	1	3	0.8958	0	1	1	464.6	1391.79	1391.79	-2.35	-0.00109	HCD (High Energy Collision Dissociation)	MS2	21.8318	30	51.8372	28098	MS2100711_D3.raw	F31	48	42	35	0.00308712	0	8.542e-05	27470204	51.94
	FALSE	High	LAELEEALQK		0.000260263	0	1	1	3	P13647	0	1143.63	High	0	0.0003447	76
		Checked	Confidence	Identifying Node	PSM Ambiguity	Annotated Sequence	Modifications	# Protein Groups	# Proteins	Master Protein Accessions	Protein Accessions	# Missed Cleavages	Charge	DeltaScore	DeltaCn	Rank	Search Engine Rank	m/z [Da]	MH+ [Da]	Theo. MH+ [Da]	DeltaM [ppm]	Deltam/z [Da]	Activation Type	MS Order	Isolation Interference [%]	Ion Inject Time [ms]	RT [min]	First Scan	Spectrum File	File ID	Ions Score	Identity Strict	Identity Relaxed	Expectation Value	Percolator q-Value	Percolator PEP	Precursor Abundance	Apex RT [min]
		FALSE	High	Mascot (A5)	Unambiguous	LAELEEALQK		1	1	P13647	P13647	0	2	0.5942	0	1	1	572.315	1143.62	1143.63	-2.6	-0.00149	HCD (High Energy Collision Dissociation)	MS2	22.3806	30	45.648	23063	MS2100711_D3.raw	F31	69	45	38	4.15441e-05	0	0.0001933	398805376	45.92
		FALSE	High	Mascot (A5)	Unambiguous	LAELEEALQK		1	1	P13647	P13647	0	2	0.4868	0	1	1	572.315	1143.62	1143.63	-1.75	-0.001	HCD (High Energy Collision Dissociation)	MS2	10.9107	18.306	46.1498	23431	MS2100711_D3.raw	F31	76	44	37	8.18084e-06	0	0.0003447	398805376	45.92
		FALSE	High	Mascot (A5)	Unambiguous	LAELEEALQK		1	1	P13647	P13647	0	2	0.5	0	1	1	572.316	1143.63	1143.63	-0.47	-0.00027	HCD (High Energy Collision Dissociation)	MS2	38.5829	30	46.6724	23850	MS2100711_D3.raw	F31	40	44	37	0.0326013	0	0.005474	4.84981e+06	46.71
	FALSE	High	VDALMDEINFMK	2xOxidation [M5; M11]	0.000787312	0	1	1	3	P13647	0	1457.67	High	0	0.0006071	54
		Checked	Confidence	Identifying Node	PSM Ambiguity	Annotated Sequence	Modifications	# Protein Groups	# Proteins	Master Protein Accessions	Protein Accessions	# Missed Cleavages	Charge	DeltaScore	DeltaCn	Rank	Search Engine Rank	m/z [Da]	MH+ [Da]	Theo. MH+ [Da]	DeltaM [ppm]	Deltam/z [Da]	Activation Type	MS Order	Isolation Interference [%]	Ion Inject Time [ms]	RT [min]	First Scan	Spectrum File	File ID	Ions Score	Identity Strict	Identity Relaxed	Expectation Value	Percolator q-Value	Percolator PEP	Precursor Abundance	Apex RT [min]
		FALSE	High	Mascot (A5)	Unambiguous	VDALmDEINFmK	M5(Oxidation); M11(Oxidation)	1	1	P13647	P13647	0	2	0.8704	0	1	1	729.336	1457.66	1457.67	-0.33	-0.00024	HCD (High Energy Collision Dissociation)	MS2	4.9632	30	51.9054	28161	MS2100711_D3.raw	F31	54	47	40	0.00203799	0	0.0006071	188166768	51.54
		FALSE	High	Mascot (A5)	Unambiguous	VDALmDEINFmK	M5(Oxidation); M11(Oxidation)	1	1	P13647	P13647	0	2	0.9762	0	1	1	729.335	1457.66	1457.67	-1	-0.00073	HCD (High Energy Collision Dissociation)	MS2	24.8665	30	51.384	27709	MS2100711_D3.raw	F31	42	47	40	0.0323792	0	0.001822	188166768	51.54
		FALSE	High	Mascot (A5)	Unambiguous	VDALmDEINFmK	M5(Oxidation); M11(Oxidation)	1	1	P13647	P13647	0	2	1	0	1	1	729.335	1457.66	1457.67	-1.42	-0.00103	HCD (High Energy Collision Dissociation)	MS2	12.5061	20.467	61.6009	36927	MS2100711_D3.raw	F31	26	47	40	1.46779	0.001136	0.05955
	FALSE	High	VDALMDEINFMK	1xOxidation [M5]	3.81413e-05	0	1	1	1	P13647	0	1441.67	High	0	2.639e-05	85
		Checked	Confidence	Identifying Node	PSM Ambiguity	Annotated Sequence	Modifications	# Protein Groups	# Proteins	Master Protein Accessions	Protein Accessions	# Missed Cleavages	Charge	DeltaScore	DeltaCn	Rank	Search Engine Rank	m/z [Da]	MH+ [Da]	Theo. MH+ [Da]	DeltaM [ppm]	Deltam/z [Da]	Activation Type	MS Order	Isolation Interference [%]	Ion Inject Time [ms]	RT [min]	First Scan	Spectrum File	File ID	Ions Score	Identity Strict	Identity Relaxed	Expectation Value	Percolator q-Value	Percolator PEP	Precursor Abundance	Apex RT [min]
		FALSE	High	Mascot (A5)	Unambiguous	VDALmDEINFMK	M5(Oxidation)	1	1	P13647	P13647	0	2	0.7529	0	1	1	721.339	1441.67	1441.67	0.12	9e-05	HCD (High Energy Collision Dissociation)	MS2	16.0711	30	58.9685	34486	MS2100711_D3.raw	F31	85	47	40	1.84061e-06	0	2.639e-05	159571136	59.04
	FALSE	High	VDALMDEINFMK		0.000594258	0	1	1	1	P13647	0	1425.68	High	0	0.000454	80
		Checked	Confidence	Identifying Node	PSM Ambiguity	Annotated Sequence	Modifications	# Protein Groups	# Proteins	Master Protein Accessions	Protein Accessions	# Missed Cleavages	Charge	DeltaScore	DeltaCn	Rank	Search Engine Rank	m/z [Da]	MH+ [Da]	Theo. MH+ [Da]	DeltaM [ppm]	Deltam/z [Da]	Activation Type	MS Order	Isolation Interference [%]	Ion Inject Time [ms]	RT [min]	First Scan	Spectrum File	File ID	Ions Score	Identity Strict	Identity Relaxed	Expectation Value	Percolator q-Value	Percolator PEP	Precursor Abundance	Apex RT [min]
		FALSE	High	Mascot (A5)	Unambiguous	VDALMDEINFMK		1	1	P13647	P13647	0	2	0.925	0	1	1	713.34	1425.67	1425.68	-1.13	-0.00081	HCD (High Energy Collision Dissociation)	MS2	0	6.326	61.5635	36889	MS2100711_D3.raw	F31	80	47	40	5.87003e-06	0	0.000454	174127744	61.58
	FALSE	High	TTAENEFVMLKK	1xOxidation [M9]	0.000419357	0	1	1	1	P13647	1	1426.72	High	0	0.0003162	57
		Checked	Confidence	Identifying Node	PSM Ambiguity	Annotated Sequence	Modifications	# Protein Groups	# Proteins	Master Protein Accessions	Protein Accessions	# Missed Cleavages	Charge	DeltaScore	DeltaCn	Rank	Search Engine Rank	m/z [Da]	MH+ [Da]	Theo. MH+ [Da]	DeltaM [ppm]	Deltam/z [Da]	Activation Type	MS Order	Isolation Interference [%]	Ion Inject Time [ms]	RT [min]	First Scan	Spectrum File	File ID	Ions Score	Identity Strict	Identity Relaxed	Expectation Value	Percolator q-Value	Percolator PEP	Precursor Abundance	Apex RT [min]
		FALSE	High	Mascot (A5)	Unambiguous	TTAENEFVmLKK	M9(Oxidation)	1	1	P13647	P13647	1	3	0.8772	0	1	1	476.245	1426.72	1426.72	-1.99	-0.00095	HCD (High Energy Collision Dissociation)	MS2	58.6045	30	37.578	16918	MS2100711_D3.raw	F31	57	46	39	0.000937741	0	0.0003162	88588576	37.82
	FALSE	High	YEELQQTAGR		0.00279136	0	1	1	2	P13647	0	1194.57	High	0	0.002248	58
		Checked	Confidence	Identifying Node	PSM Ambiguity	Annotated Sequence	Modifications	# Protein Groups	# Proteins	Master Protein Accessions	Protein Accessions	# Missed Cleavages	Charge	DeltaScore	DeltaCn	Rank	Search Engine Rank	m/z [Da]	MH+ [Da]	Theo. MH+ [Da]	DeltaM [ppm]	Deltam/z [Da]	Activation Type	MS Order	Isolation Interference [%]	Ion Inject Time [ms]	RT [min]	First Scan	Spectrum File	File ID	Ions Score	Identity Strict	Identity Relaxed	Expectation Value	Percolator q-Value	Percolator PEP	Precursor Abundance	Apex RT [min]
		FALSE	High	Mascot (A5)	Unambiguous	YEELQQTAGR		1	1	P13647	P13647	0	2	0.7414	0	1	1	597.79	1194.57	1194.57	-1.89	-0.00113	HCD (High Energy Collision Dissociation)	MS2	11.8538	30	26.0554	8567	MS2100711_D3.raw	F31	58	47	40	0.000831604	0	0.002248	242508224	25.82
		FALSE	High	Mascot (A5)	Unambiguous	YEELQQTAGR		1	1	P13647	P13647	0	2	0.7297	0	1	1	597.79	1194.57	1194.57	-2.4	-0.00144	HCD (High Energy Collision Dissociation)	MS2	35.3255	30	25.5479	8184	MS2100711_D3.raw	F31	37	47	40	0.115655	0.0006445	0.01811	242508224	25.82
	FALSE	High	WTLLQEQGTK		0.00376595	0	3	4	3	P04259; P02538; P13647	0	1203.64	High	0	0.00307	48
		Checked	Confidence	Identifying Node	PSM Ambiguity	Annotated Sequence	Modifications	# Protein Groups	# Proteins	Master Protein Accessions	Protein Accessions	# Missed Cleavages	Charge	DeltaScore	DeltaCn	Rank	Search Engine Rank	m/z [Da]	MH+ [Da]	Theo. MH+ [Da]	DeltaM [ppm]	Deltam/z [Da]	Activation Type	MS Order	Isolation Interference [%]	Ion Inject Time [ms]	RT [min]	First Scan	Spectrum File	File ID	Ions Score	Identity Strict	Identity Relaxed	Expectation Value	Percolator q-Value	Percolator PEP	Precursor Abundance	Apex RT [min]
		FALSE	High	Mascot (A5)	Unambiguous	WTLLQEQGTK		3	4	P04259; P02538; P13647	P04259; P02538; P48668; P13647	0	2	0.7391	0	1	1	602.318	1203.63	1203.64	-7.44	-0.00448	HCD (High Energy Collision Dissociation)	MS2	54.4573	30	47.9496	24857	MS2100711_D3.raw	F31	23	46	39	1.82183	0	0.005221	1066518336	48.24
		FALSE	High	Mascot (A5)	Unambiguous	WTLLQEQGTK		3	4	P04259; P02538; P13647	P04259; P02538; P48668; P13647	0	2	0.8125	0	1	1	602.321	1203.63	1203.64	-1.76	-0.00106	HCD (High Energy Collision Dissociation)	MS2	9.82168	8.58	48.4588	25288	MS2100711_D3.raw	F31	48	46	39	0.00698465	0	0.00307	1066518336	48.24
		FALSE	High	Mascot (A5)	Unambiguous	WTLLQEQGTK		3	4	P04259; P02538; P13647	P04259; P02538; P48668; P13647	0	2	0.5833	0	1	1	602.316	1203.63	1203.64	-9.47	-0.0057	HCD (High Energy Collision Dissociation)	MS2	48.2889	30	49.0012	25696	MS2100711_D3.raw	F31	12	46	39	27.3694	0.004192	0.133	1066518336	48.24
	FALSE	High	VSLAGACGVGGYGSR		0.00723921	0	1	1	1	P13647	0	1353.66	High	0	0.006055	37
		Checked	Confidence	Identifying Node	PSM Ambiguity	Annotated Sequence	Modifications	# Protein Groups	# Proteins	Master Protein Accessions	Protein Accessions	# Missed Cleavages	Charge	DeltaScore	DeltaCn	Rank	Search Engine Rank	m/z [Da]	MH+ [Da]	Theo. MH+ [Da]	DeltaM [ppm]	Deltam/z [Da]	Activation Type	MS Order	Isolation Interference [%]	Ion Inject Time [ms]	RT [min]	First Scan	Spectrum File	File ID	Ions Score	Identity Strict	Identity Relaxed	Expectation Value	Percolator q-Value	Percolator PEP	Precursor Abundance	Apex RT [min]
		FALSE	High	Mascot (A5)	Unambiguous	VSLAGACGVGGYGSR		1	1	P13647	P13647	0	2	0.9189	0	1	1	677.333	1353.66	1353.66	-0.06	-4e-05	HCD (High Energy Collision Dissociation)	MS2	0	30	47.1381	24222	MS2100711_D3.raw	F31	37	47	40	0.114105	0	0.006055	7091347	47.2
	FALSE	High	TTAENEFVMLK	1xOxidation [M9]	0.00274064	0	1	1	2	P13647	0	1298.63	High	0	0.002213	65
		Checked	Confidence	Identifying Node	PSM Ambiguity	Annotated Sequence	Modifications	# Protein Groups	# Proteins	Master Protein Accessions	Protein Accessions	# Missed Cleavages	Charge	DeltaScore	DeltaCn	Rank	Search Engine Rank	m/z [Da]	MH+ [Da]	Theo. MH+ [Da]	DeltaM [ppm]	Deltam/z [Da]	Activation Type	MS Order	Isolation Interference [%]	Ion Inject Time [ms]	RT [min]	First Scan	Spectrum File	File ID	Ions Score	Identity Strict	Identity Relaxed	Expectation Value	Percolator q-Value	Percolator PEP	Precursor Abundance	Apex RT [min]
		FALSE	High	Mascot (A5)	Unambiguous	TTAENEFVmLK	M9(Oxidation)	1	1	P13647	P13647	0	2	0.9385	0	1	1	649.817	1298.63	1298.63	-2.16	-0.0014	HCD (High Energy Collision Dissociation)	MS2	0	23.442	44.7572	22436	MS2100711_D3.raw	F31	65	46	39	0.000144173	0	0.002213	341068032	44.99
		FALSE	High	Mascot (A5)	Unambiguous	TTAENEFVmLK	M9(Oxidation)	1	1	P13647	P13647	0	2	0.7778	0	1	1	649.818	1298.63	1298.63	-0.56	-0.00036	HCD (High Energy Collision Dissociation)	MS2	55.7303	30	52.233	28452	MS2100711_D3.raw	F31	18	46	39	7.30398	0.0006445	0.03637	4.45929e+06	52.09
	FALSE	High	SRTEAESWYQTK		0.0125322	0	1	1	1	P13647	1	1485.7	High	0	0.01065	35
		Checked	Confidence	Identifying Node	PSM Ambiguity	Annotated Sequence	Modifications	# Protein Groups	# Proteins	Master Protein Accessions	Protein Accessions	# Missed Cleavages	Charge	DeltaScore	DeltaCn	Rank	Search Engine Rank	m/z [Da]	MH+ [Da]	Theo. MH+ [Da]	DeltaM [ppm]	Deltam/z [Da]	Activation Type	MS Order	Isolation Interference [%]	Ion Inject Time [ms]	RT [min]	First Scan	Spectrum File	File ID	Ions Score	Identity Strict	Identity Relaxed	Expectation Value	Percolator q-Value	Percolator PEP	Precursor Abundance	Apex RT [min]
		FALSE	High	Mascot (A5)	Unambiguous	SRTEAESWYQTK		1	1	P13647	P13647	1	3	0.7714	0	1	1	495.904	1485.7	1485.7	-0.41	-0.00021	HCD (High Energy Collision Dissociation)	MS2	25.7247	30	32.2997	12965	MS2100711_D3.raw	F31	35	47	40	0.202414	0	0.01065	38220552	32.53
	FALSE	High	SFSTASAITPSVSR		0.000440384	0	1	1	2	P13647	0	1410.72	High	0	0.0003327	61
		Checked	Confidence	Identifying Node	PSM Ambiguity	Annotated Sequence	Modifications	# Protein Groups	# Proteins	Master Protein Accessions	Protein Accessions	# Missed Cleavages	Charge	DeltaScore	DeltaCn	Rank	Search Engine Rank	m/z [Da]	MH+ [Da]	Theo. MH+ [Da]	DeltaM [ppm]	Deltam/z [Da]	Activation Type	MS Order	Isolation Interference [%]	Ion Inject Time [ms]	RT [min]	First Scan	Spectrum File	File ID	Ions Score	Identity Strict	Identity Relaxed	Expectation Value	Percolator q-Value	Percolator PEP	Precursor Abundance	Apex RT [min]
		FALSE	High	Mascot (A5)	Unambiguous	SFSTASAITPSVSR		1	1	P13647	P13647	0	2	0.8689	0	1	1	705.864	1410.72	1410.72	-0.69	-0.00049	HCD (High Energy Collision Dissociation)	MS2	58.2763	30	41.0891	19462	MS2100711_D3.raw	F31	61	46	39	0.000381521	0	0.0003327	256690560	41.41
		FALSE	High	Mascot (A5)	Unambiguous	SFSTASAITPSVSR		1	1	P13647	P13647	0	2	0.9783	0	1	1	705.863	1410.72	1410.72	-2.25	-0.00159	HCD (High Energy Collision Dissociation)	MS2	0	30	41.5978	19909	MS2100711_D3.raw	F31	46	46	39	0.0105363	0	0.001035	256690560	41.41
	FALSE	High	TTAENEFVMLK		0.00155213	0	1	1	1	P13647	0	1282.63	High	0	0.001227	76
		Checked	Confidence	Identifying Node	PSM Ambiguity	Annotated Sequence	Modifications	# Protein Groups	# Proteins	Master Protein Accessions	Protein Accessions	# Missed Cleavages	Charge	DeltaScore	DeltaCn	Rank	Search Engine Rank	m/z [Da]	MH+ [Da]	Theo. MH+ [Da]	DeltaM [ppm]	Deltam/z [Da]	Activation Type	MS Order	Isolation Interference [%]	Ion Inject Time [ms]	RT [min]	First Scan	Spectrum File	File ID	Ions Score	Identity Strict	Identity Relaxed	Expectation Value	Percolator q-Value	Percolator PEP	Precursor Abundance	Apex RT [min]
		FALSE	High	Mascot (A5)	Unambiguous	TTAENEFVMLK		1	1	P13647	P13647	0	2	0.7895	0	1	1	641.82	1282.63	1282.63	-1.01	-0.00065	HCD (High Energy Collision Dissociation)	MS2	14.7223	27.541	52.0545	28290	MS2100711_D3.raw	F31	76	46	39	1.31099e-05	0	0.001227	128612496	52.13
	FALSE	High	TLNNKFASFIDKVR		0.00769477	0	7	12	1	P35908; P04259; P02538; Q01546; Q9NSB2; P05787; P13647	2	1652.91	High	0	0.006426	65
		Checked	Confidence	Identifying Node	PSM Ambiguity	Annotated Sequence	Modifications	# Protein Groups	# Proteins	Master Protein Accessions	Protein Accessions	# Missed Cleavages	Charge	DeltaScore	DeltaCn	Rank	Search Engine Rank	m/z [Da]	MH+ [Da]	Theo. MH+ [Da]	DeltaM [ppm]	Deltam/z [Da]	Activation Type	MS Order	Isolation Interference [%]	Ion Inject Time [ms]	RT [min]	First Scan	Spectrum File	File ID	Ions Score	Identity Strict	Identity Relaxed	Expectation Value	Percolator q-Value	Percolator PEP	Precursor Abundance	Apex RT [min]
		FALSE	High	Mascot (A5)	Selected	TLNNKFASFIDKVR		7	12	P35908; P04259; P02538; Q01546; Q9NSB2; P05787; P13647	Q5XKE5; P08729; P35908; P04259; P02538; Q01546; O95678; P48668; Q9NSB2; P12035; P05787; P13647	2	4	0.0308	0	1	1	413.983	1652.91	1652.91	-2.06	-0.00085	HCD (High Energy Collision Dissociation)	MS2	4.7664	30	55.394	31231	MS2100711_D3.raw	F31	65	44	37	8.69743e-05	0	0.006426	9762537	55.46
	FALSE	High	TEAESWYQTK		0.0127632	0	1	1	1	P13647	0	1242.56	High	0	0.01085	47
		Checked	Confidence	Identifying Node	PSM Ambiguity	Annotated Sequence	Modifications	# Protein Groups	# Proteins	Master Protein Accessions	Protein Accessions	# Missed Cleavages	Charge	DeltaScore	DeltaCn	Rank	Search Engine Rank	m/z [Da]	MH+ [Da]	Theo. MH+ [Da]	DeltaM [ppm]	Deltam/z [Da]	Activation Type	MS Order	Isolation Interference [%]	Ion Inject Time [ms]	RT [min]	First Scan	Spectrum File	File ID	Ions Score	Identity Strict	Identity Relaxed	Expectation Value	Percolator q-Value	Percolator PEP	Precursor Abundance	Apex RT [min]
		FALSE	High	Mascot (A5)	Unambiguous	TEAESWYQTK		1	1	P13647	P13647	0	2	0.9574	0	1	1	621.785	1242.56	1242.56	-1.23	-0.00076	HCD (High Energy Collision Dissociation)	MS2	31.0781	30	36.5048	16098	MS2100711_D3.raw	F31	47	46	39	0.00818326	0	0.01085	159400464	36.74
	FALSE	High	GLGVGFGSGGGSSSSVK		0.000128814	0	1	1	2	P13647	0	1439.71	High	0	9.345e-05	51
		Checked	Confidence	Identifying Node	PSM Ambiguity	Annotated Sequence	Modifications	# Protein Groups	# Proteins	Master Protein Accessions	Protein Accessions	# Missed Cleavages	Charge	DeltaScore	DeltaCn	Rank	Search Engine Rank	m/z [Da]	MH+ [Da]	Theo. MH+ [Da]	DeltaM [ppm]	Deltam/z [Da]	Activation Type	MS Order	Isolation Interference [%]	Ion Inject Time [ms]	RT [min]	First Scan	Spectrum File	File ID	Ions Score	Identity Strict	Identity Relaxed	Expectation Value	Percolator q-Value	Percolator PEP	Precursor Abundance	Apex RT [min]
		FALSE	High	Mascot (A5)	Unambiguous	GLGVGFGSGGGSSSSVK		1	1	P13647	P13647	0	2	0.7826	0	1	1	720.359	1439.71	1439.71	-1.47	-0.00106	HCD (High Energy Collision Dissociation)	MS2	0	30	39.1008	18122	MS2100711_D3.raw	F31	46	47	40	0.0150769	0	0.0007887	131560200	39.38
		FALSE	High	Mascot (A5)	Unambiguous	GLGVGFGSGGGSSSSVK		1	1	P13647	P13647	0	2	0.8627	0	1	1	720.356	1439.7	1439.71	-5.37	-0.00387	HCD (High Energy Collision Dissociation)	MS2	0	30	39.6309	18528	MS2100711_D3.raw	F31	51	47	40	0.00444052	0	9.345e-05	131560200	39.38
	FALSE	High	DVDAAYMNKVELEAK		0.000194053	0	1	2	1	P13647	1	1695.83	High	0	0.0001421	52
		Checked	Confidence	Identifying Node	PSM Ambiguity	Annotated Sequence	Modifications	# Protein Groups	# Proteins	Master Protein Accessions	Protein Accessions	# Missed Cleavages	Charge	DeltaScore	DeltaCn	Rank	Search Engine Rank	m/z [Da]	MH+ [Da]	Theo. MH+ [Da]	DeltaM [ppm]	Deltam/z [Da]	Activation Type	MS Order	Isolation Interference [%]	Ion Inject Time [ms]	RT [min]	First Scan	Spectrum File	File ID	Ions Score	Identity Strict	Identity Relaxed	Expectation Value	Percolator q-Value	Percolator PEP	Precursor Abundance	Apex RT [min]
		FALSE	High	Mascot (A5)	Unambiguous	DVDAAYMNKVELEAK		1	2	P13647	O95678; P13647	1	3	0.8269	0	1	1	565.946	1695.82	1695.83	-1.86	-0.00105	HCD (High Energy Collision Dissociation)	MS2	13.3137	30	47.462	24465	MS2100711_D3.raw	F31	52	48	41	0.00423929	0	0.0001421	68111448	47.42
	FALSE	High	NMQDLVEDFK	1xOxidation [M2]	0.0190667	0.000759973	1	1	2	P13647	0	1254.57	High	0.0006445	0.01647	58
		Checked	Confidence	Identifying Node	PSM Ambiguity	Annotated Sequence	Modifications	# Protein Groups	# Proteins	Master Protein Accessions	Protein Accessions	# Missed Cleavages	Charge	DeltaScore	DeltaCn	Rank	Search Engine Rank	m/z [Da]	MH+ [Da]	Theo. MH+ [Da]	DeltaM [ppm]	Deltam/z [Da]	Activation Type	MS Order	Isolation Interference [%]	Ion Inject Time [ms]	RT [min]	First Scan	Spectrum File	File ID	Ions Score	Identity Strict	Identity Relaxed	Expectation Value	Percolator q-Value	Percolator PEP	Precursor Abundance	Apex RT [min]
		FALSE	High	Mascot (A5)	Unambiguous	NmQDLVEDFK	M2(Oxidation)	1	1	P13647	P13647	0	2	0.8966	0	1	1	627.786	1254.56	1254.57	-2.06	-0.00129	HCD (High Energy Collision Dissociation)	MS2	0	30	46.1596	23438	MS2100711_D3.raw	F31	58	46	39	0.000691136	0.0006445	0.01647	105071152	45.98
		FALSE	High	Mascot (A5)	Unambiguous	NmQDLVEDFK	M2(Oxidation)	1	1	P13647	P13647	0	2	1	0	1	1	627.788	1254.57	1254.57	1.06	0.00066	HCD (High Energy Collision Dissociation)	MS2	100	30	45.6492	23064	MS2100711_D3.raw	F31	8	46	39	69.0812	0.001136	0.05704	105071152	45.98
	FALSE	High	FASFIDKVR		0.0302141	0.000759973	9	17	1	Q7Z794; P35908; P04259; P02538; Q01546; Q9NSB2; Q3SY84; P05787; P13647	1	1082.6	High	0.0006445	0.02653	58
		Checked	Confidence	Identifying Node	PSM Ambiguity	Annotated Sequence	Modifications	# Protein Groups	# Proteins	Master Protein Accessions	Protein Accessions	# Missed Cleavages	Charge	DeltaScore	DeltaCn	Rank	Search Engine Rank	m/z [Da]	MH+ [Da]	Theo. MH+ [Da]	DeltaM [ppm]	Deltam/z [Da]	Activation Type	MS Order	Isolation Interference [%]	Ion Inject Time [ms]	RT [min]	First Scan	Spectrum File	File ID	Ions Score	Identity Strict	Identity Relaxed	Expectation Value	Percolator q-Value	Percolator PEP	Precursor Abundance	Apex RT [min]
		FALSE	High	Mascot (A5)	Unambiguous	FASFIDKVR		9	17	Q7Z794; P35908; P04259; P02538; Q01546; Q9NSB2; Q3SY84; P05787; P13647	Q5XKE5; P08729; Q7Z794; Q7RTS7; Q86Y46; P35908; P04259; P02538; Q01546; O95678; P48668; Q9NSB2; P12035; Q3SY84; Q14CN4; P05787; P13647	1	2	0.7931	0	1	1	541.802	1082.6	1082.6	-1.71	-0.00092	HCD (High Energy Collision Dissociation)	MS2	39.7259	16.193	43.9574	21892	MS2100711_D3.raw	F31	58	41	34	0.000257733	0.0006445	0.02653	204236976	44.05
	FALSE	High	QLDSIVGER		0.0370899	0.000759973	2	3	2	P02538; P13647	0	1016.54	High	0.0006445	0.03994	49
		Checked	Confidence	Identifying Node	PSM Ambiguity	Annotated Sequence	Modifications	# Protein Groups	# Proteins	Master Protein Accessions	Protein Accessions	# Missed Cleavages	Charge	DeltaScore	DeltaCn	Rank	Search Engine Rank	m/z [Da]	MH+ [Da]	Theo. MH+ [Da]	DeltaM [ppm]	Deltam/z [Da]	Activation Type	MS Order	Isolation Interference [%]	Ion Inject Time [ms]	RT [min]	First Scan	Spectrum File	File ID	Ions Score	Identity Strict	Identity Relaxed	Expectation Value	Percolator q-Value	Percolator PEP	Precursor Abundance	Apex RT [min]
		FALSE	High	Mascot (A5)	Unambiguous	QLDSIVGER		2	3	P02538; P13647	P02538; P48668; P13647	0	2	0.2245	0	1	1	508.771	1016.54	1016.54	-2.04	-0.00104	HCD (High Energy Collision Dissociation)	MS2	1.67493	26.386	36.5983	16179	MS2100711_D3.raw	F31	49	44	37	0.00339983	0.0006445	0.03994	680902784	36.4
		FALSE	High	Mascot (A5)	Unambiguous	QLDSIVGER		2	3	P02538; P13647	P02538; P48668; P13647	0	2	0.3529	0	1	1	508.772	1016.54	1016.54	-0.6	-0.00031	HCD (High Energy Collision Dissociation)	MS2	70.5853	30	36.0803	15775	MS2100711_D3.raw	F31	34	44	37	0.119266	0.0006445	0.03293	680902784	36.4
	FALSE	High	EYQELMNTK	1xOxidation [M6]	0.033885	0.000759973	1	1	2	P13647	0	1171.53	High	0.001555	0.06697	38
		Checked	Confidence	Identifying Node	PSM Ambiguity	Annotated Sequence	Modifications	# Protein Groups	# Proteins	Master Protein Accessions	Protein Accessions	# Missed Cleavages	Charge	DeltaScore	DeltaCn	Rank	Search Engine Rank	m/z [Da]	MH+ [Da]	Theo. MH+ [Da]	DeltaM [ppm]	Deltam/z [Da]	Activation Type	MS Order	Isolation Interference [%]	Ion Inject Time [ms]	RT [min]	First Scan	Spectrum File	File ID	Ions Score	Identity Strict	Identity Relaxed	Expectation Value	Percolator q-Value	Percolator PEP	Precursor Abundance	Apex RT [min]
		FALSE	High	Mascot (A5)	Unambiguous	EYQELmNTK	M6(Oxidation)	1	1	P13647	P13647	0	2	0.8333	0	1	1	586.268	1171.53	1171.53	-1.36	-0.0008	HCD (High Energy Collision Dissociation)	MS2	25.3505	30	23.4885	6760	MS2100711_D3.raw	F31	30	45	38	0.400725	0.0006445	0.02988	35606536	23.63
		FALSE	High	Mascot (A5)	Unambiguous	EYQELmNTK	M6(Oxidation)	1	1	P13647	P13647	0	2	0.7895	0	1	1	586.268	1171.53	1171.53	-0.95	-0.00055	HCD (High Energy Collision Dissociation)	MS2	0.544444	30	23.9972	7103	MS2100711_D3.raw	F31	38	45	38	0.0649631	0.001555	0.06697	22770456	23.98
	FALSE	High	DVDAAYMNK		0.0240089	0.000759973	3	6	1	P04259; P02538; P13647	0	1026.46	High	0.0006445	0.02093	44
		Checked	Confidence	Identifying Node	PSM Ambiguity	Annotated Sequence	Modifications	# Protein Groups	# Proteins	Master Protein Accessions	Protein Accessions	# Missed Cleavages	Charge	DeltaScore	DeltaCn	Rank	Search Engine Rank	m/z [Da]	MH+ [Da]	Theo. MH+ [Da]	DeltaM [ppm]	Deltam/z [Da]	Activation Type	MS Order	Isolation Interference [%]	Ion Inject Time [ms]	RT [min]	First Scan	Spectrum File	File ID	Ions Score	Identity Strict	Identity Relaxed	Expectation Value	Percolator q-Value	Percolator PEP	Precursor Abundance	Apex RT [min]
		FALSE	High	Mascot (A5)	Unambiguous	DVDAAYMNK		3	6	P04259; P02538; P13647	P04259; P02538; O95678; P48668; Q14CN4; P13647	0	2	0.2955	0	1	1	513.731	1026.45	1026.46	-1.52	-0.00078	HCD (High Energy Collision Dissociation)	MS2	0	30	28.9722	10599	MS2100711_D3.raw	F31	44	43	36	0.00921798	0.0006445	0.02093	44392604	29.14
	FALSE	High	SLYNLGGSK		0.0178344	0.000759973	1	1	1	P13647	0	938.494	High	0.0006445	0.01537	45
		Checked	Confidence	Identifying Node	PSM Ambiguity	Annotated Sequence	Modifications	# Protein Groups	# Proteins	Master Protein Accessions	Protein Accessions	# Missed Cleavages	Charge	DeltaScore	DeltaCn	Rank	Search Engine Rank	m/z [Da]	MH+ [Da]	Theo. MH+ [Da]	DeltaM [ppm]	Deltam/z [Da]	Activation Type	MS Order	Isolation Interference [%]	Ion Inject Time [ms]	RT [min]	First Scan	Spectrum File	File ID	Ions Score	Identity Strict	Identity Relaxed	Expectation Value	Percolator q-Value	Percolator PEP	Precursor Abundance	Apex RT [min]
		FALSE	High	Mascot (A5)	Unambiguous	SLYNLGGSK		1	1	P13647	P13647	0	2	0.8889	0	1	1	469.75	938.492	938.494	-2.13	-0.001	HCD (High Energy Collision Dissociation)	MS2	17.1034	30	36.3062	15936	MS2100711_D3.raw	F31	45	42	35	0.00488936	0.0006445	0.01537	204142096	36.53
	FALSE	High	ISISTSGGSFR		0.0178344	0.000759973	1	1	1	P13647	0	1111.57	High	0.0006445	0.01538	53
		Checked	Confidence	Identifying Node	PSM Ambiguity	Annotated Sequence	Modifications	# Protein Groups	# Proteins	Master Protein Accessions	Protein Accessions	# Missed Cleavages	Charge	DeltaScore	DeltaCn	Rank	Search Engine Rank	m/z [Da]	MH+ [Da]	Theo. MH+ [Da]	DeltaM [ppm]	Deltam/z [Da]	Activation Type	MS Order	Isolation Interference [%]	Ion Inject Time [ms]	RT [min]	First Scan	Spectrum File	File ID	Ions Score	Identity Strict	Identity Relaxed	Expectation Value	Percolator q-Value	Percolator PEP	Precursor Abundance	Apex RT [min]
		FALSE	High	Mascot (A5)	Unambiguous	ISISTSGGSFR		1	1	P13647	P13647	0	2	0.5472	0	1	1	556.29	1111.57	1111.57	-1.27	-0.00071	HCD (High Energy Collision Dissociation)	MS2	0	30	39.8104	18662	MS2100711_D3.raw	F31	53	44	37	0.00156069	0.0006445	0.01538	354570784	40.02
	FALSE	High	AQYEEIANR		0.0454945	0.00135131	1	1	2	P13647	0	1093.53	High	0.001136	0.04057	42
		Checked	Confidence	Identifying Node	PSM Ambiguity	Annotated Sequence	Modifications	# Protein Groups	# Proteins	Master Protein Accessions	Protein Accessions	# Missed Cleavages	Charge	DeltaScore	DeltaCn	Rank	Search Engine Rank	m/z [Da]	MH+ [Da]	Theo. MH+ [Da]	DeltaM [ppm]	Deltam/z [Da]	Activation Type	MS Order	Isolation Interference [%]	Ion Inject Time [ms]	RT [min]	First Scan	Spectrum File	File ID	Ions Score	Identity Strict	Identity Relaxed	Expectation Value	Percolator q-Value	Percolator PEP	Precursor Abundance	Apex RT [min]
		FALSE	High	Mascot (A5)	Unambiguous	AQYEEIANR		1	1	P13647	P13647	0	2	0.6429	0	1	1	547.267	1093.53	1093.53	0.01	0	HCD (High Energy Collision Dissociation)	MS2	17.5041	30	28.047	10003	MS2100711_D3.raw	F31	42	44	37	0.0194194	0.001136	0.04057	317737952	27.77
		FALSE	High	Mascot (A5)	Unambiguous	AQYEEIANR		1	1	P13647	P13647	0	2	0.6341	0	1	1	547.266	1093.53	1093.53	-1.67	-0.00091	HCD (High Energy Collision Dissociation)	MS2	9.02656	30	27.5357	9657	MS2100711_D3.raw	F31	41	44	37	0.0218383	0.001136	0.04885	317737952	27.77
	FALSE	High	DVDAAYMNK	1xOxidation [M7]	0.0602314	0.00135131	3	6	1	P04259; P02538; P13647	0	1042.45	High	0.001136	0.05424	30
		Checked	Confidence	Identifying Node	PSM Ambiguity	Annotated Sequence	Modifications	# Protein Groups	# Proteins	Master Protein Accessions	Protein Accessions	# Missed Cleavages	Charge	DeltaScore	DeltaCn	Rank	Search Engine Rank	m/z [Da]	MH+ [Da]	Theo. MH+ [Da]	DeltaM [ppm]	Deltam/z [Da]	Activation Type	MS Order	Isolation Interference [%]	Ion Inject Time [ms]	RT [min]	First Scan	Spectrum File	File ID	Ions Score	Identity Strict	Identity Relaxed	Expectation Value	Percolator q-Value	Percolator PEP	Precursor Abundance	Apex RT [min]
		FALSE	High	Mascot (A5)	Unambiguous	DVDAAYmNK	M7(Oxidation)	3	6	P04259; P02538; P13647	P04259; P02538; O95678; P48668; Q14CN4; P13647	0	2	0.7	0	1	1	521.728	1042.45	1042.45	-1.42	-0.00074	HCD (High Energy Collision Dissociation)	MS2	24.9123	30	20.7799	5100	MS2100711_D3.raw	F31	30	43	36	0.199691	0.001136	0.05424	13504864	21.16
	FALSE	High	DVDAAYMNKVELEAK	1xOxidation [M7]	0.0723716	0.00185817	1	2	1	P13647	1	1711.82	High	0.001555	0.06559	20
		Checked	Confidence	Identifying Node	PSM Ambiguity	Annotated Sequence	Modifications	# Protein Groups	# Proteins	Master Protein Accessions	Protein Accessions	# Missed Cleavages	Charge	DeltaScore	DeltaCn	Rank	Search Engine Rank	m/z [Da]	MH+ [Da]	Theo. MH+ [Da]	DeltaM [ppm]	Deltam/z [Da]	Activation Type	MS Order	Isolation Interference [%]	Ion Inject Time [ms]	RT [min]	First Scan	Spectrum File	File ID	Ions Score	Identity Strict	Identity Relaxed	Expectation Value	Percolator q-Value	Percolator PEP	Precursor Abundance	Apex RT [min]
		FALSE	High	Mascot (A5)	Unambiguous	DVDAAYmNKVELEAK	M7(Oxidation)	1	2	P13647	O95678; P13647	1	3	0.7	0	1	1	571.276	1711.81	1711.82	-4.57	-0.00261	HCD (High Energy Collision Dissociation)	MS2	45.8873	30	38.8982	17992	MS2100711_D3.raw	F31	20	48	41	7.14672	0.001555	0.06559	15378753	39.05
	FALSE	High	YEDEINKR		0.108889	0.00291959	8	11	1	Q7Z794; P35908; P04264; P04259; P02538; Q01546; P05787; P13647	1	1066.52	High	0.002936	0.1005	50
		Checked	Confidence	Identifying Node	PSM Ambiguity	Annotated Sequence	Modifications	# Protein Groups	# Proteins	Master Protein Accessions	Protein Accessions	# Missed Cleavages	Charge	DeltaScore	DeltaCn	Rank	Search Engine Rank	m/z [Da]	MH+ [Da]	Theo. MH+ [Da]	DeltaM [ppm]	Deltam/z [Da]	Activation Type	MS Order	Isolation Interference [%]	Ion Inject Time [ms]	RT [min]	First Scan	Spectrum File	File ID	Ions Score	Identity Strict	Identity Relaxed	Expectation Value	Percolator q-Value	Percolator PEP	Precursor Abundance	Apex RT [min]
		FALSE	High	Mascot (A5)	Unambiguous	YEDEINKR		8	11	Q7Z794; P35908; P04264; P04259; P02538; Q01546; P05787; P13647	Q7Z794; P35908; P04264; P04259; P02538; Q01546; O95678; P48668; P12035; P05787; P13647	1	2	0.52	0	1	1	533.76	1066.51	1066.52	-2.82	-0.00151	HCD (High Energy Collision Dissociation)	MS2	0	30	22.563	6156	MS2100711_D3.raw	F31	50	45	38	0.00286891	0.002936	0.1005	7284792	22.63
	FALSE	High	FLEQQNK		0.137567	0.00390883	10	18	1	P08670; P04259; P02538; Q01546; Q14533; P78386; Q9NSB2; P05787; Q8N1N4; P13647	0	906.468	High	0.003732	0.1288	25
		Checked	Confidence	Identifying Node	PSM Ambiguity	Annotated Sequence	Modifications	# Protein Groups	# Proteins	Master Protein Accessions	Protein Accessions	# Missed Cleavages	Charge	DeltaScore	DeltaCn	Rank	Search Engine Rank	m/z [Da]	MH+ [Da]	Theo. MH+ [Da]	DeltaM [ppm]	Deltam/z [Da]	Activation Type	MS Order	Isolation Interference [%]	Ion Inject Time [ms]	RT [min]	First Scan	Spectrum File	File ID	Ions Score	Identity Strict	Identity Relaxed	Expectation Value	Percolator q-Value	Percolator PEP	Precursor Abundance	Apex RT [min]
		FALSE	High	Mascot (A5)	Unambiguous	FLEQQNK		10	18	P08670; P04259; P02538; Q01546; Q14533; P78386; Q9NSB2; P05787; Q8N1N4; P13647	Q5XKE5; P08729; P14136; P08670; P04259; P02538; Q01546; O95678; Q14533; P78386; P48668; Q9NSB2; P12035; O43790; P05787; Q8N1N4; P78385; P13647	0	2	0.24	0	1	1	453.737	906.466	906.468	-2.1	-0.00095	HCD (High Energy Collision Dissociation)	MS2	52.0336	30	20.1953	4797	MS2100711_D3.raw	F31	25	42	35	0.533377	0.003732	0.1288	18237408	20.38
	FALSE	High	FASFIDK		0.143899	0.00492265	9	18	1	Q7Z794; P35908; P04259; P02538; Q01546; Q9NSB2; Q3SY84; P05787; P13647	0	827.43	High	0.004576	0.1346	29
		Checked	Confidence	Identifying Node	PSM Ambiguity	Annotated Sequence	Modifications	# Protein Groups	# Proteins	Master Protein Accessions	Protein Accessions	# Missed Cleavages	Charge	DeltaScore	DeltaCn	Rank	Search Engine Rank	m/z [Da]	MH+ [Da]	Theo. MH+ [Da]	DeltaM [ppm]	Deltam/z [Da]	Activation Type	MS Order	Isolation Interference [%]	Ion Inject Time [ms]	RT [min]	First Scan	Spectrum File	File ID	Ions Score	Identity Strict	Identity Relaxed	Expectation Value	Percolator q-Value	Percolator PEP	Precursor Abundance	Apex RT [min]
		FALSE	High	Mascot (A5)	Unambiguous	FASFIDK		9	18	Q7Z794; P35908; P04259; P02538; Q01546; Q9NSB2; Q3SY84; P05787; P13647	Q5XKE5; P08729; Q7Z794; Q7RTS7; Q86Y46; P35908; P04259; P02538; Q01546; O95678; P48668; Q9NSB2; P12035; Q3SY84; Q14CN4; P19013; P05787; P13647	0	2	0.5172	0	1	1	414.218	827.428	827.43	-2.19	-0.00091	HCD (High Energy Collision Dissociation)	MS2	24.2447	30	43.0865	21177	MS2100711_D3.raw	F31	29	35	28	0.0514099	0.004576	0.1346	3.46686e+06	43.24
FALSE	High	Master Protein	P02533	Keratin, type I cytoskeletal 14 OS=Homo sapiens OX=9606 GN=KRT14 PE=1 SV=4	0	89.251	55	31	53	16	1	472	51.5	5.16	1042	31
	Checked	Confidence	Sequence	Modifications	Qvality PEP	Qvality q-value	# Protein Groups	# Proteins	# PSMs	Master Protein Accessions	# Missed Cleavages	Theo. MH+ [Da]	Confidence (by Search Engine): Mascot	Percolator q-Value (by Search Engine): Mascot	Percolator PEP (by Search Engine): Mascot	Ions Score (by Search Engine): Mascot
	FALSE	High	MSVEADINGLR	1xOxidation [M1]	0.00242525	0	1	2	1	P02533	0	1220.59	High	0	0.001949	57
		Checked	Confidence	Identifying Node	PSM Ambiguity	Annotated Sequence	Modifications	# Protein Groups	# Proteins	Master Protein Accessions	Protein Accessions	# Missed Cleavages	Charge	DeltaScore	DeltaCn	Rank	Search Engine Rank	m/z [Da]	MH+ [Da]	Theo. MH+ [Da]	DeltaM [ppm]	Deltam/z [Da]	Activation Type	MS Order	Isolation Interference [%]	Ion Inject Time [ms]	RT [min]	First Scan	Spectrum File	File ID	Ions Score	Identity Strict	Identity Relaxed	Expectation Value	Percolator q-Value	Percolator PEP	Precursor Abundance	Apex RT [min]
		FALSE	High	Mascot (A5)	Unambiguous	mSVEADINGLR	M1(Oxidation)	1	2	P02533	P02533; P08727	0	2	0.807	0	1	1	610.8	1220.59	1220.59	-1.44	-0.00088	HCD (High Energy Collision Dissociation)	MS2	0	30	44.3414	22127	MS2100711_D3.raw	F31	57	46	39	0.000783299	0	0.001949	25944236	44.44
	FALSE	High	LEQEIATYR		0.00345716	0	5	8	1	P02533; P19012; P13646; Q04695; P08779	0	1122.58	High	0	0.002816	46
		Checked	Confidence	Identifying Node	PSM Ambiguity	Annotated Sequence	Modifications	# Protein Groups	# Proteins	Master Protein Accessions	Protein Accessions	# Missed Cleavages	Charge	DeltaScore	DeltaCn	Rank	Search Engine Rank	m/z [Da]	MH+ [Da]	Theo. MH+ [Da]	DeltaM [ppm]	Deltam/z [Da]	Activation Type	MS Order	Isolation Interference [%]	Ion Inject Time [ms]	RT [min]	First Scan	Spectrum File	File ID	Ions Score	Identity Strict	Identity Relaxed	Expectation Value	Percolator q-Value	Percolator PEP	Precursor Abundance	Apex RT [min]
		FALSE	High	Mascot (A5)	Unambiguous	LEQEIATYR		5	8	P02533; P19012; P13646; Q04695; P08779	P02533; P08727; Q8N1A0; P19012; P13646; Q04695; P08779; P35900	0	2	0.6522	0	1	1	561.793	1122.58	1122.58	-0.6	-0.00033	HCD (High Energy Collision Dissociation)	MS2	34.263	30	34.3362	14515	MS2100711_D3.raw	F31	46	45	38	0.00761993	0	0.002816	155508768	34.57
	FALSE	High	LASYLDKVR		0.00693642	0	5	7	1	P02533; P13645; P19012; Q04695; P08779	1	1064.61	High	0	0.005771	52
		Checked	Confidence	Identifying Node	PSM Ambiguity	Annotated Sequence	Modifications	# Protein Groups	# Proteins	Master Protein Accessions	Protein Accessions	# Missed Cleavages	Charge	DeltaScore	DeltaCn	Rank	Search Engine Rank	m/z [Da]	MH+ [Da]	Theo. MH+ [Da]	DeltaM [ppm]	Deltam/z [Da]	Activation Type	MS Order	Isolation Interference [%]	Ion Inject Time [ms]	RT [min]	First Scan	Spectrum File	File ID	Ions Score	Identity Strict	Identity Relaxed	Expectation Value	Percolator q-Value	Percolator PEP	Precursor Abundance	Apex RT [min]
		FALSE	High	Mascot (A5)	Unambiguous	LASYLDKVR		5	7	P02533; P13645; P19012; Q04695; P08779	P02533; P08727; P13645; P19012; Q99456; Q04695; P08779	1	2	0.7692	0	1	1	532.808	1064.61	1064.61	-1.34	-0.00071	HCD (High Energy Collision Dissociation)	MS2	51.0504	30	35.3377	15237	MS2100711_D3.raw	F31	52	41	34	0.000888339	0	0.005771	397195168	35.49
	FALSE	High	LLEGEDAHLSSSQFSSGSQSSR		0.000219302	0	1	1	1	P02533	0	2309.06	High	0	0.0001614	64
		Checked	Confidence	Identifying Node	PSM Ambiguity	Annotated Sequence	Modifications	# Protein Groups	# Proteins	Master Protein Accessions	Protein Accessions	# Missed Cleavages	Charge	DeltaScore	DeltaCn	Rank	Search Engine Rank	m/z [Da]	MH+ [Da]	Theo. MH+ [Da]	DeltaM [ppm]	Deltam/z [Da]	Activation Type	MS Order	Isolation Interference [%]	Ion Inject Time [ms]	RT [min]	First Scan	Spectrum File	File ID	Ions Score	Identity Strict	Identity Relaxed	Expectation Value	Percolator q-Value	Percolator PEP	Precursor Abundance	Apex RT [min]
		FALSE	High	Mascot (A5)	Unambiguous	LLEGEDAHLSSSQFSSGSQSSR		1	1	P02533	P02533	0	3	0.9844	0	1	1	770.357	2309.06	2309.06	-3.21	-0.00247	HCD (High Energy Collision Dissociation)	MS2	0	30	40.2286	18870	MS2100711_D3.raw	F31	64	51	44	0.000525088	0	0.0001614	27579126	40.15
	FALSE	High	VLDELTLAR		0.0067691	0	4	5	3	P02533; P19012; Q04695; P08779	0	1029.59	High	0.0006445	0.01293	58
		Checked	Confidence	Identifying Node	PSM Ambiguity	Annotated Sequence	Modifications	# Protein Groups	# Proteins	Master Protein Accessions	Protein Accessions	# Missed Cleavages	Charge	DeltaScore	DeltaCn	Rank	Search Engine Rank	m/z [Da]	MH+ [Da]	Theo. MH+ [Da]	DeltaM [ppm]	Deltam/z [Da]	Activation Type	MS Order	Isolation Interference [%]	Ion Inject Time [ms]	RT [min]	First Scan	Spectrum File	File ID	Ions Score	Identity Strict	Identity Relaxed	Expectation Value	Percolator q-Value	Percolator PEP	Precursor Abundance	Apex RT [min]
		FALSE	High	Mascot (A5)	Unambiguous	VLDELTLAR		4	5	P02533; P19012; Q04695; P08779	P02533; P08727; P19012; Q04695; P08779	0	2	0.8276	0	1	1	515.3	1029.59	1029.59	-1.27	-0.00065	HCD (High Energy Collision Dissociation)	MS2	17.3351	30	49.1233	25803	MS2100711_D3.raw	F31	58	44	37	0.000443322	0	0.005642	1376132736	48.72
		FALSE	High	Mascot (A5)	Unambiguous	VLDELTLAR		4	5	P02533; P19012; Q04695; P08779	P02533; P08727; P19012; Q04695; P08779	0	2	0.8276	0	1	1	515.299	1029.59	1029.59	-2.93	-0.00151	HCD (High Energy Collision Dissociation)	MS2	7.29388	10.802	48.6116	25383	MS2100711_D3.raw	F31	58	44	37	0.000382204	0.0006445	0.01293	1376132736	48.72
		FALSE	High	Mascot (A5)	Unambiguous	VLDELTLAR		4	5	P02533; P19012; Q04695; P08779	P02533; P08727; P19012; Q04695; P08779	0	2	0.6579	0	1	1	515.299	1029.59	1029.59	-3.29	-0.00169	HCD (High Energy Collision Dissociation)	MS2	31.4631	30	49.9355	26460	MS2100711_D3.raw	F31	38	44	37	0.0445178	0.001136	0.04441
	FALSE	High	VTMQNLNDR		0.00652564	0	3	7	4	P02533; P13645; P08779	0	1090.53	High	0.001136	0.05028	60
		Checked	Confidence	Identifying Node	PSM Ambiguity	Annotated Sequence	Modifications	# Protein Groups	# Proteins	Master Protein Accessions	Protein Accessions	# Missed Cleavages	Charge	DeltaScore	DeltaCn	Rank	Search Engine Rank	m/z [Da]	MH+ [Da]	Theo. MH+ [Da]	DeltaM [ppm]	Deltam/z [Da]	Activation Type	MS Order	Isolation Interference [%]	Ion Inject Time [ms]	RT [min]	First Scan	Spectrum File	File ID	Ions Score	Identity Strict	Identity Relaxed	Expectation Value	Percolator q-Value	Percolator PEP	Precursor Abundance	Apex RT [min]
		FALSE	High	Mascot (A5)	Unambiguous	VTMQNLNDR		3	7	P02533; P13645; P08779	P02533; Q7Z3Y7; P13645; Q7Z3Y9; Q7Z3Z0; Q7Z3Y8; P08779	0	2	0.7391	0	1	1	545.768	1090.53	1090.53	-2.38	-0.0013	HCD (High Energy Collision Dissociation)	MS2	43.6252	30	29.7301	11169	MS2100711_D3.raw	F31	46	45	38	0.00890725	0	0.005423
		FALSE	High	Mascot (A5)	Unambiguous	VTMQNLNDR		3	7	P02533; P13645; P08779	P02533; Q7Z3Y7; P13645; Q7Z3Y9; Q7Z3Z0; Q7Z3Y8; P08779	0	2	0.7143	0	1	1	545.768	1090.53	1090.53	-1.38	-0.00075	HCD (High Energy Collision Dissociation)	MS2	22.5403	30	28.5728	10369	MS2100711_D3.raw	F31	35	45	38	0.112253	0.0006445	0.02781	3981597952	28.93
		FALSE	High	Mascot (A5)	Unambiguous	VTMQNLNDR		3	7	P02533; P13645; P08779	P02533; Q7Z3Y7; P13645; Q7Z3Y9; Q7Z3Z0; Q7Z3Y8; P08779	0	2	0.6833	0	1	1	545.768	1090.53	1090.53	-1.49	-0.00081	HCD (High Energy Collision Dissociation)	MS2	0.861625	1.997	29.0769	10650	MS2100711_D3.raw	F31	60	45	38	0.000331699	0.001136	0.05028	3981597952	28.93
		FALSE	High	Mascot (A5)	Unambiguous	VTMQNLNDR		3	7	P02533; P13645; P08779	P02533; Q7Z3Y7; P13645; Q7Z3Y9; Q7Z3Z0; Q7Z3Y8; P08779	0	2	0.6562	0	1	1	545.768	1090.53	1090.53	-2.05	-0.00112	HCD (High Energy Collision Dissociation)	MS2	24.9664	30	31.322	12221	MS2100711_D3.raw	F31	32	45	38	0.201254	0.001555	0.07857
	FALSE	High	VTMQNLNDR	1xOxidation [M3]	0.00376595	0	3	7	3	P02533; P13645; P08779	0	1106.53	High	0	0.003067	68
		Checked	Confidence	Identifying Node	PSM Ambiguity	Annotated Sequence	Modifications	# Protein Groups	# Proteins	Master Protein Accessions	Protein Accessions	# Missed Cleavages	Charge	DeltaScore	DeltaCn	Rank	Search Engine Rank	m/z [Da]	MH+ [Da]	Theo. MH+ [Da]	DeltaM [ppm]	Deltam/z [Da]	Activation Type	MS Order	Isolation Interference [%]	Ion Inject Time [ms]	RT [min]	First Scan	Spectrum File	File ID	Ions Score	Identity Strict	Identity Relaxed	Expectation Value	Percolator q-Value	Percolator PEP	Precursor Abundance	Apex RT [min]
		FALSE	High	Mascot (A5)	Unambiguous	VTmQNLNDR	M3(Oxidation)	3	7	P02533; P13645; P08779	P02533; Q7Z3Y7; P13645; Q7Z3Y9; Q7Z3Z0; Q7Z3Y8; P08779	0	2	0.9118	0	1	1	553.766	1106.52	1106.53	-1.28	-0.00071	HCD (High Energy Collision Dissociation)	MS2	0.864081	30	17.8417	3833	MS2100711_D3.raw	F31	68	44	37	5.32079e-05	0	0.003067	52306280	17.54
		FALSE	High	Mascot (A5)	Unambiguous	VTmQNLNDR	M3(Oxidation)	3	7	P02533; P13645; P08779	P02533; Q7Z3Y7; P13645; Q7Z3Y9; Q7Z3Z0; Q7Z3Y8; P08779	0	2	0.8448	0	1	1	553.765	1106.52	1106.53	-3.05	-0.00169	HCD (High Energy Collision Dissociation)	MS2	15.1852	30	29.171	10713	MS2100711_D3.raw	F31	58	44	37	0.000462542	0.0006445	0.02003	244205488	28.92
		FALSE	High	Mascot (A5)	Unambiguous	VTmQNLNDR	M3(Oxidation)	3	7	P02533; P13645; P08779	P02533; Q7Z3Y7; P13645; Q7Z3Y9; Q7Z3Z0; Q7Z3Y8; P08779	0	2	0.7143	0	1	1	553.766	1106.52	1106.53	-1.39	-0.00077	HCD (High Energy Collision Dissociation)	MS2	2.24038	30	18.344	3994	MS2100711_D3.raw	F31	35	44	37	0.0907771	0.003732	0.116	3.62963e+06	18.35
	FALSE	High	VTMQNLNDRLASYLDKVR		0.00027499	0	3	3	1	P02533; P13645; P08779	2	2136.12	High	0	0.0002047	29
		Checked	Confidence	Identifying Node	PSM Ambiguity	Annotated Sequence	Modifications	# Protein Groups	# Proteins	Master Protein Accessions	Protein Accessions	# Missed Cleavages	Charge	DeltaScore	DeltaCn	Rank	Search Engine Rank	m/z [Da]	MH+ [Da]	Theo. MH+ [Da]	DeltaM [ppm]	Deltam/z [Da]	Activation Type	MS Order	Isolation Interference [%]	Ion Inject Time [ms]	RT [min]	First Scan	Spectrum File	File ID	Ions Score	Identity Strict	Identity Relaxed	Expectation Value	Percolator q-Value	Percolator PEP	Precursor Abundance	Apex RT [min]
		FALSE	High	Mascot (A5)	Unambiguous	VTMQNLNDRLASYLDKVR		3	3	P02533; P13645; P08779	P02533; P13645; P08779	2	4	0.3448	0	1	1	534.786	2136.12	2136.12	-1.17	-0.00062	HCD (High Energy Collision Dissociation)	MS2	4.70453	30	59.8628	35298	MS2100711_D3.raw	F31	29	47	40	0.666885	0	0.0002047
	FALSE	High	TRLEQEIATYR		0.00982117	0	5	6	1	P02533; P19012; P13646; Q04695; P08779	1	1379.73	High	0	0.008262	37
		Checked	Confidence	Identifying Node	PSM Ambiguity	Annotated Sequence	Modifications	# Protein Groups	# Proteins	Master Protein Accessions	Protein Accessions	# Missed Cleavages	Charge	DeltaScore	DeltaCn	Rank	Search Engine Rank	m/z [Da]	MH+ [Da]	Theo. MH+ [Da]	DeltaM [ppm]	Deltam/z [Da]	Activation Type	MS Order	Isolation Interference [%]	Ion Inject Time [ms]	RT [min]	First Scan	Spectrum File	File ID	Ions Score	Identity Strict	Identity Relaxed	Expectation Value	Percolator q-Value	Percolator PEP	Precursor Abundance	Apex RT [min]
		FALSE	High	Mascot (A5)	Unambiguous	TRLEQEIATYR		5	6	P02533; P19012; P13646; Q04695; P08779	P02533; P19012; P13646; Q04695; P08779; P35900	1	3	0.7568	0	1	1	460.58	1379.73	1379.73	-1.7	-0.00078	HCD (High Energy Collision Dissociation)	MS2	66.0032	30	42.3333	20518	MS2100711_D3.raw	F31	37	46	39	0.0787795	0	0.008262	55498804	42.54
	FALSE	High	TEELNREVATNSELVQSGK		0.000292333	0	2	2	1	P02533; Q04695	1	2104.05	High	0	0.0002173	50
		Checked	Confidence	Identifying Node	PSM Ambiguity	Annotated Sequence	Modifications	# Protein Groups	# Proteins	Master Protein Accessions	Protein Accessions	# Missed Cleavages	Charge	DeltaScore	DeltaCn	Rank	Search Engine Rank	m/z [Da]	MH+ [Da]	Theo. MH+ [Da]	DeltaM [ppm]	Deltam/z [Da]	Activation Type	MS Order	Isolation Interference [%]	Ion Inject Time [ms]	RT [min]	First Scan	Spectrum File	File ID	Ions Score	Identity Strict	Identity Relaxed	Expectation Value	Percolator q-Value	Percolator PEP	Precursor Abundance	Apex RT [min]
		FALSE	High	Mascot (A5)	Unambiguous	TEELNREVATNSELVQSGK		2	2	P02533; Q04695	P02533; Q04695	1	3	1	0	1	1	702.02	2104.05	2104.05	-2.58	-0.00181	HCD (High Energy Collision Dissociation)	MS2	61.3642	30	38.649	17804	MS2100711_D3.raw	F31	50	49	42	0.009865	0	0.0002173	18600976	38.77
	FALSE	High	DAEEWFFTKTEELNR		0.000285268	0	1	1	1	P02533	1	1914.89	High	0	0.0002121	34
		Checked	Confidence	Identifying Node	PSM Ambiguity	Annotated Sequence	Modifications	# Protein Groups	# Proteins	Master Protein Accessions	Protein Accessions	# Missed Cleavages	Charge	DeltaScore	DeltaCn	Rank	Search Engine Rank	m/z [Da]	MH+ [Da]	Theo. MH+ [Da]	DeltaM [ppm]	Deltam/z [Da]	Activation Type	MS Order	Isolation Interference [%]	Ion Inject Time [ms]	RT [min]	First Scan	Spectrum File	File ID	Ions Score	Identity Strict	Identity Relaxed	Expectation Value	Percolator q-Value	Percolator PEP	Precursor Abundance	Apex RT [min]
		FALSE	High	Mascot (A5)	Unambiguous	DAEEWFFTKTEELNR		1	1	P02533	P02533	1	3	0.9706	0	1	1	638.966	1914.88	1914.89	-1.38	-0.00088	HCD (High Energy Collision Dissociation)	MS2	41.428	30	60.5891	35959	MS2100711_D3.raw	F31	34	50	43	0.419529	0	0.0002121	21200476	60.6
	FALSE	High	ASLENSLEETK		0.000273313	0	2	2	1	P02533; P08779	0	1220.6	High	0	0.0002025	66
		Checked	Confidence	Identifying Node	PSM Ambiguity	Annotated Sequence	Modifications	# Protein Groups	# Proteins	Master Protein Accessions	Protein Accessions	# Missed Cleavages	Charge	DeltaScore	DeltaCn	Rank	Search Engine Rank	m/z [Da]	MH+ [Da]	Theo. MH+ [Da]	DeltaM [ppm]	Deltam/z [Da]	Activation Type	MS Order	Isolation Interference [%]	Ion Inject Time [ms]	RT [min]	First Scan	Spectrum File	File ID	Ions Score	Identity Strict	Identity Relaxed	Expectation Value	Percolator q-Value	Percolator PEP	Precursor Abundance	Apex RT [min]
		FALSE	High	Mascot (A5)	Unambiguous	ASLENSLEETK		2	2	P02533; P08779	P02533; P08779	0	2	0.8788	0	1	1	610.803	1220.6	1220.6	-2.08	-0.00127	HCD (High Energy Collision Dissociation)	MS2	14.0407	19.777	36.8722	16368	MS2100711_D3.raw	F31	66	46	39	9.18459e-05	0	0.0002025	374826720	37.03
	FALSE	High	ADLEMQIESLKEELAYLKK	1xOxidation [M5]	0.00383563	0	1	1	1	P02533	2	2267.18	High	0	0.003133	35
		Checked	Confidence	Identifying Node	PSM Ambiguity	Annotated Sequence	Modifications	# Protein Groups	# Proteins	Master Protein Accessions	Protein Accessions	# Missed Cleavages	Charge	DeltaScore	DeltaCn	Rank	Search Engine Rank	m/z [Da]	MH+ [Da]	Theo. MH+ [Da]	DeltaM [ppm]	Deltam/z [Da]	Activation Type	MS Order	Isolation Interference [%]	Ion Inject Time [ms]	RT [min]	First Scan	Spectrum File	File ID	Ions Score	Identity Strict	Identity Relaxed	Expectation Value	Percolator q-Value	Percolator PEP	Precursor Abundance	Apex RT [min]
		FALSE	High	Mascot (A5)	Unambiguous	ADLEmQIESLKEELAYLKK	M5(Oxidation)	1	1	P02533	P02533	2	4	0.7429	0	1	1	567.549	2267.18	2267.18	-3.42	-0.00194	HCD (High Energy Collision Dissociation)	MS2	14.3802	30	62.0863	37386	MS2100711_D3.raw	F31	35	47	40	0.20836	0	0.003133
	FALSE	High	ADLEMQIESLKEELAYLKK		2.42573e-05	0	1	1	1	P02533	2	2251.19	High	0	1.658e-05	29
		Checked	Confidence	Identifying Node	PSM Ambiguity	Annotated Sequence	Modifications	# Protein Groups	# Proteins	Master Protein Accessions	Protein Accessions	# Missed Cleavages	Charge	DeltaScore	DeltaCn	Rank	Search Engine Rank	m/z [Da]	MH+ [Da]	Theo. MH+ [Da]	DeltaM [ppm]	Deltam/z [Da]	Activation Type	MS Order	Isolation Interference [%]	Ion Inject Time [ms]	RT [min]	First Scan	Spectrum File	File ID	Ions Score	Identity Strict	Identity Relaxed	Expectation Value	Percolator q-Value	Percolator PEP	Precursor Abundance	Apex RT [min]
		FALSE	High	Mascot (A5)	Unambiguous	ADLEMQIESLKEELAYLKK		1	1	P02533	P02533	2	4	0.8276	0	1	1	563.552	2251.19	2251.19	-1.58	-0.00089	HCD (High Energy Collision Dissociation)	MS2	3.08726	26.952	62.0493	37352	MS2100711_D3.raw	F31	29	46	39	0.602247	0	1.658e-05	104945560	62.09
	FALSE	High	ALEEANADLEVK		0.000172765	0	4	4	2	P02533; P19012; P13646; P08779	0	1301.66	High	0	0.000126	81
		Checked	Confidence	Identifying Node	PSM Ambiguity	Annotated Sequence	Modifications	# Protein Groups	# Proteins	Master Protein Accessions	Protein Accessions	# Missed Cleavages	Charge	DeltaScore	DeltaCn	Rank	Search Engine Rank	m/z [Da]	MH+ [Da]	Theo. MH+ [Da]	DeltaM [ppm]	Deltam/z [Da]	Activation Type	MS Order	Isolation Interference [%]	Ion Inject Time [ms]	RT [min]	First Scan	Spectrum File	File ID	Ions Score	Identity Strict	Identity Relaxed	Expectation Value	Percolator q-Value	Percolator PEP	Precursor Abundance	Apex RT [min]
		FALSE	High	Mascot (A5)	Unambiguous	ALEEANADLEVK		4	4	P02533; P19012; P13646; P08779	P02533; P19012; P13646; P08779	0	2	0.679	0	1	1	651.329	1301.65	1301.66	-5.69	-0.00371	HCD (High Energy Collision Dissociation)	MS2	0	29.62	37.7967	17071	MS2100711_D3.raw	F31	81	46	39	3.68078e-06	0	0.000126	328562240	37.94
		FALSE	High	Mascot (A5)	Unambiguous	ALEEANADLEVK		4	4	P02533; P19012; P13646; P08779	P02533; P19012; P13646; P08779	0	2	0.8824	0	1	1	651.332	1301.66	1301.66	-1.66	-0.00108	HCD (High Energy Collision Dissociation)	MS2	14.3789	30	38.3123	17505	MS2100711_D3.raw	F31	68	46	39	6.04119e-05	0	0.0002239	328562240	37.94
	FALSE	High	ADLEMQIESLKEELAYLK		8.01831e-06	0	1	1	1	P02533	1	2123.09	High	0	5.277e-06	43
		Checked	Confidence	Identifying Node	PSM Ambiguity	Annotated Sequence	Modifications	# Protein Groups	# Proteins	Master Protein Accessions	Protein Accessions	# Missed Cleavages	Charge	DeltaScore	DeltaCn	Rank	Search Engine Rank	m/z [Da]	MH+ [Da]	Theo. MH+ [Da]	DeltaM [ppm]	Deltam/z [Da]	Activation Type	MS Order	Isolation Interference [%]	Ion Inject Time [ms]	RT [min]	First Scan	Spectrum File	File ID	Ions Score	Identity Strict	Identity Relaxed	Expectation Value	Percolator q-Value	Percolator PEP	Precursor Abundance	Apex RT [min]
		FALSE	High	Mascot (A5)	Unambiguous	ADLEMQIESLKEELAYLK		1	1	P02533	P02533	1	3	1	0	1	1	708.368	2123.09	2123.09	-2.02	-0.00143	HCD (High Energy Collision Dissociation)	MS2	5.1285	30	63.6034	38800	MS2100711_D3.raw	F31	43	48	41	0.0354657	0	5.277e-06	13960562	63.61
	FALSE	High	ADLEMQIESLK		0.00123032	0	1	1	1	P02533	0	1276.65	High	0	0.0009628	52
		Checked	Confidence	Identifying Node	PSM Ambiguity	Annotated Sequence	Modifications	# Protein Groups	# Proteins	Master Protein Accessions	Protein Accessions	# Missed Cleavages	Charge	DeltaScore	DeltaCn	Rank	Search Engine Rank	m/z [Da]	MH+ [Da]	Theo. MH+ [Da]	DeltaM [ppm]	Deltam/z [Da]	Activation Type	MS Order	Isolation Interference [%]	Ion Inject Time [ms]	RT [min]	First Scan	Spectrum File	File ID	Ions Score	Identity Strict	Identity Relaxed	Expectation Value	Percolator q-Value	Percolator PEP	Precursor Abundance	Apex RT [min]
		FALSE	High	Mascot (A5)	Unambiguous	ADLEMQIESLK		1	1	P02533	P02533	0	2	0.8846	0	1	1	638.825	1276.64	1276.65	-2.4	-0.00153	HCD (High Energy Collision Dissociation)	MS2	50.7456	30	57.3947	33004	MS2100711_D3.raw	F31	52	46	39	0.00270787	0	0.0009628
	FALSE	High	GSCGIGGGIGGGSSR		0.0141549	0	2	2	1	P02533; P08779	0	1221.56	High	0	0.01211	36
		Checked	Confidence	Identifying Node	PSM Ambiguity	Annotated Sequence	Modifications	# Protein Groups	# Proteins	Master Protein Accessions	Protein Accessions	# Missed Cleavages	Charge	DeltaScore	DeltaCn	Rank	Search Engine Rank	m/z [Da]	MH+ [Da]	Theo. MH+ [Da]	DeltaM [ppm]	Deltam/z [Da]	Activation Type	MS Order	Isolation Interference [%]	Ion Inject Time [ms]	RT [min]	First Scan	Spectrum File	File ID	Ions Score	Identity Strict	Identity Relaxed	Expectation Value	Percolator q-Value	Percolator PEP	Precursor Abundance	Apex RT [min]
		FALSE	High	Mascot (A5)	Unambiguous	GSCGIGGGIGGGSSR		2	2	P02533; P08779	P02533; P08779	0	2	0.7222	0	1	1	611.284	1221.56	1221.56	-2.34	-0.00143	HCD (High Energy Collision Dissociation)	MS2	9.15463	30	33.5192	13914	MS2100711_D3.raw	F31	36	45	38	0.091073	0	0.01211	11129042	33.64
	FALSE	High	GSCGIGGGIGGGSSR	1xPropionamide [C3]	0.00277435	0	2	2	1	P02533; P08779	0	1292.6	High	0	0.002238	44
		Checked	Confidence	Identifying Node	PSM Ambiguity	Annotated Sequence	Modifications	# Protein Groups	# Proteins	Master Protein Accessions	Protein Accessions	# Missed Cleavages	Charge	DeltaScore	DeltaCn	Rank	Search Engine Rank	m/z [Da]	MH+ [Da]	Theo. MH+ [Da]	DeltaM [ppm]	Deltam/z [Da]	Activation Type	MS Order	Isolation Interference [%]	Ion Inject Time [ms]	RT [min]	First Scan	Spectrum File	File ID	Ions Score	Identity Strict	Identity Relaxed	Expectation Value	Percolator q-Value	Percolator PEP	Precursor Abundance	Apex RT [min]
		FALSE	High	Mascot (A5)	Unambiguous	GScGIGGGIGGGSSR	C3(Propionamide)	2	2	P02533; P08779	P02533; P08779	0	2	0.7955	0	1	1	646.803	1292.6	1292.6	-2.12	-0.00137	HCD (High Energy Collision Dissociation)	MS2	0	30	27.5714	9685	MS2100711_D3.raw	F31	44	46	39	0.0169326	0	0.002238	18407668	27.67
	FALSE	High	APSTYGGGLSVSSSR		6.29701e-07	0	1	1	2	P02533	0	1425.7	High	0	3.78e-07	86
		Checked	Confidence	Identifying Node	PSM Ambiguity	Annotated Sequence	Modifications	# Protein Groups	# Proteins	Master Protein Accessions	Protein Accessions	# Missed Cleavages	Charge	DeltaScore	DeltaCn	Rank	Search Engine Rank	m/z [Da]	MH+ [Da]	Theo. MH+ [Da]	DeltaM [ppm]	Deltam/z [Da]	Activation Type	MS Order	Isolation Interference [%]	Ion Inject Time [ms]	RT [min]	First Scan	Spectrum File	File ID	Ions Score	Identity Strict	Identity Relaxed	Expectation Value	Percolator q-Value	Percolator PEP	Precursor Abundance	Apex RT [min]
		FALSE	High	Mascot (A5)	Unambiguous	APSTYGGGLSVSSSR		1	1	P02533	P02533	0	2	1	0	1	1	713.352	1425.7	1425.7	0.41	0.00029	HCD (High Energy Collision Dissociation)	MS2	18.2856	30	34.0705	14310	MS2100711_D3.raw	F31	36	47	40	0.132763	0	0.003408	395319072	34.44
		FALSE	High	Mascot (A5)	Unambiguous	APSTYGGGLSVSSSR		1	1	P02533	P02533	0	2	0.9419	0	1	1	713.351	1425.69	1425.7	-1.39	-0.00099	HCD (High Energy Collision Dissociation)	MS2	1.12491	14.019	34.5799	14671	MS2100711_D3.raw	F31	86	47	40	1.50849e-06	0	3.78e-07	395319072	34.44
	FALSE	High	YETELNLR		0.0274289	0.000759973	1	1	1	P02533	0	1037.53	High	0.0006445	0.02408	41
		Checked	Confidence	Identifying Node	PSM Ambiguity	Annotated Sequence	Modifications	# Protein Groups	# Proteins	Master Protein Accessions	Protein Accessions	# Missed Cleavages	Charge	DeltaScore	DeltaCn	Rank	Search Engine Rank	m/z [Da]	MH+ [Da]	Theo. MH+ [Da]	DeltaM [ppm]	Deltam/z [Da]	Activation Type	MS Order	Isolation Interference [%]	Ion Inject Time [ms]	RT [min]	First Scan	Spectrum File	File ID	Ions Score	Identity Strict	Identity Relaxed	Expectation Value	Percolator q-Value	Percolator PEP	Precursor Abundance	Apex RT [min]
		FALSE	High	Mascot (A5)	Unambiguous	YETELNLR		1	1	P02533	P02533	0	2	0.8293	0	1	1	519.265	1037.52	1037.53	-2.5	-0.0013	HCD (High Energy Collision Dissociation)	MS2	29.3108	30	39.3929	18333	MS2100711_D3.raw	F31	41	44	37	0.0207155	0.0006445	0.02408	9522383	39.36
	FALSE	High	RLLEGEDAHLSSSQFSSGSQSSR		0.0368673	0.000759973	1	1	1	P02533	1	2465.17	High	0.0006445	0.03257	23
		Checked	Confidence	Identifying Node	PSM Ambiguity	Annotated Sequence	Modifications	# Protein Groups	# Proteins	Master Protein Accessions	Protein Accessions	# Missed Cleavages	Charge	DeltaScore	DeltaCn	Rank	Search Engine Rank	m/z [Da]	MH+ [Da]	Theo. MH+ [Da]	DeltaM [ppm]	Deltam/z [Da]	Activation Type	MS Order	Isolation Interference [%]	Ion Inject Time [ms]	RT [min]	First Scan	Spectrum File	File ID	Ions Score	Identity Strict	Identity Relaxed	Expectation Value	Percolator q-Value	Percolator PEP	Precursor Abundance	Apex RT [min]
		FALSE	High	Mascot (A5)	Unambiguous	RLLEGEDAHLSSSQFSSGSQSSR		1	1	P02533	P02533	1	3	0.913	0	1	1	822.391	2465.16	2465.17	-3.24	-0.00266	HCD (High Energy Collision Dissociation)	MS2	56.5658	30	38.0482	17276	MS2100711_D3.raw	F31	23	51	44	7.14932	0.0006445	0.03257	5.08628e+06	38.14
	FALSE	High	TKYETELNLR		0.0270991	0.000759973	1	1	1	P02533	1	1266.67	High	0.0006445	0.02372	46
		Checked	Confidence	Identifying Node	PSM Ambiguity	Annotated Sequence	Modifications	# Protein Groups	# Proteins	Master Protein Accessions	Protein Accessions	# Missed Cleavages	Charge	DeltaScore	DeltaCn	Rank	Search Engine Rank	m/z [Da]	MH+ [Da]	Theo. MH+ [Da]	DeltaM [ppm]	Deltam/z [Da]	Activation Type	MS Order	Isolation Interference [%]	Ion Inject Time [ms]	RT [min]	First Scan	Spectrum File	File ID	Ions Score	Identity Strict	Identity Relaxed	Expectation Value	Percolator q-Value	Percolator PEP	Precursor Abundance	Apex RT [min]
		FALSE	High	Mascot (A5)	Unambiguous	TKYETELNLR		1	1	P02533	P02533	1	3	0.7174	0	1	1	422.894	1266.67	1266.67	-2.01	-0.00085	HCD (High Energy Collision Dissociation)	MS2	0	30	35.8748	15639	MS2100711_D3.raw	F31	46	45	38	0.00951176	0.0006445	0.02372	147250704	36.03
	FALSE	High	DAEEWFFTK		0.0253538	0.000759973	1	1	1	P02533	0	1172.53	High	0.0006445	0.02219	48
		Checked	Confidence	Identifying Node	PSM Ambiguity	Annotated Sequence	Modifications	# Protein Groups	# Proteins	Master Protein Accessions	Protein Accessions	# Missed Cleavages	Charge	DeltaScore	DeltaCn	Rank	Search Engine Rank	m/z [Da]	MH+ [Da]	Theo. MH+ [Da]	DeltaM [ppm]	Deltam/z [Da]	Activation Type	MS Order	Isolation Interference [%]	Ion Inject Time [ms]	RT [min]	First Scan	Spectrum File	File ID	Ions Score	Identity Strict	Identity Relaxed	Expectation Value	Percolator q-Value	Percolator PEP	Precursor Abundance	Apex RT [min]
		FALSE	High	Mascot (A5)	Unambiguous	DAEEWFFTK		1	1	P02533	P02533	0	2	0.875	0	1	1	586.766	1172.52	1172.53	-1.72	-0.00101	HCD (High Energy Collision Dissociation)	MS2	15.5001	30	60.3909	35776	MS2100711_D3.raw	F31	48	45	38	0.00514556	0.0006445	0.02219	171671408	60.48
	FALSE	High	TMQNLEIELQSQLSMK	2xOxidation [M2; M15]	0.0169882	0.000759973	1	1	1	P02533	0	1924.94	High	0.0006445	0.01457	18
		Checked	Confidence	Identifying Node	PSM Ambiguity	Annotated Sequence	Modifications	# Protein Groups	# Proteins	Master Protein Accessions	Protein Accessions	# Missed Cleavages	Charge	DeltaScore	DeltaCn	Rank	Search Engine Rank	m/z [Da]	MH+ [Da]	Theo. MH+ [Da]	DeltaM [ppm]	Deltam/z [Da]	Activation Type	MS Order	Isolation Interference [%]	Ion Inject Time [ms]	RT [min]	First Scan	Spectrum File	File ID	Ions Score	Identity Strict	Identity Relaxed	Expectation Value	Percolator q-Value	Percolator PEP	Precursor Abundance	Apex RT [min]
		FALSE	High	Mascot (A5)	Unambiguous	TmQNLEIELQSQLSmK	M2(Oxidation); M15(Oxidation)	1	1	P02533	P02533	0	3	1	0	1	1	642.317	1924.94	1924.94	-0.12	-8e-05	HCD (High Energy Collision Dissociation)	MS2	80.8812	27.878	58.1932	33746	MS2100711_D3.raw	F31	18	49	42	14.4066	0.0006445	0.01457
	FALSE	High	LASYLDKVR	1xAcetyl [K7]	0.0169882	0.000759973	5	7	1	P02533; P13645; P19012; Q04695; P08779	1	1106.62	High	0.0006445	0.0146	43
		Checked	Confidence	Identifying Node	PSM Ambiguity	Annotated Sequence	Modifications	# Protein Groups	# Proteins	Master Protein Accessions	Protein Accessions	# Missed Cleavages	Charge	DeltaScore	DeltaCn	Rank	Search Engine Rank	m/z [Da]	MH+ [Da]	Theo. MH+ [Da]	DeltaM [ppm]	Deltam/z [Da]	Activation Type	MS Order	Isolation Interference [%]	Ion Inject Time [ms]	RT [min]	First Scan	Spectrum File	File ID	Ions Score	Identity Strict	Identity Relaxed	Expectation Value	Percolator q-Value	Percolator PEP	Precursor Abundance	Apex RT [min]
		FALSE	High	Mascot (A5)	Unambiguous	LASYLDkVR	K7(Acetyl)	5	7	P02533; P13645; P19012; Q04695; P08779	P02533; P08727; P13645; P19012; Q99456; Q04695; P08779	1	2	0.6047	0	1	1	553.814	1106.62	1106.62	-0.58	-0.00032	HCD (High Energy Collision Dissociation)	MS2	33.0999	30	47.7632	24699	MS2100711_D3.raw	F31	43	42	35	0.00939049	0.0006445	0.0146	7.43936e+06	47.76
	FALSE	High	GQVGGDVNVEMDAAPGVDLSR	1xOxidation [M11]	0.0368673	0.000759973	1	1	1	P02533	0	2101.98	High	0.0006445	0.03262	12
		Checked	Confidence	Identifying Node	PSM Ambiguity	Annotated Sequence	Modifications	# Protein Groups	# Proteins	Master Protein Accessions	Protein Accessions	# Missed Cleavages	Charge	DeltaScore	DeltaCn	Rank	Search Engine Rank	m/z [Da]	MH+ [Da]	Theo. MH+ [Da]	DeltaM [ppm]	Deltam/z [Da]	Activation Type	MS Order	Isolation Interference [%]	Ion Inject Time [ms]	RT [min]	First Scan	Spectrum File	File ID	Ions Score	Identity Strict	Identity Relaxed	Expectation Value	Percolator q-Value	Percolator PEP	Precursor Abundance	Apex RT [min]
		FALSE	High	Mascot (A5)	Unambiguous	GQVGGDVNVEmDAAPGVDLSR	M11(Oxidation)	1	1	P02533	P02533	0	3	0.5833	0	1	1	701.331	2101.98	2101.98	-1.64	-0.00115	HCD (High Energy Collision Dissociation)	MS2	58.6991	30	46.3561	23585	MS2100711_D3.raw	F31	12	50	43	76.248	0.0006445	0.03262	38589824	46.48
	FALSE	High	ADLEMQIESLK	1xOxidation [M5]	0.067019	0.00135131	1	1	1	P02533	0	1292.64	High	0.001136	0.06078	29
		Checked	Confidence	Identifying Node	PSM Ambiguity	Annotated Sequence	Modifications	# Protein Groups	# Proteins	Master Protein Accessions	Protein Accessions	# Missed Cleavages	Charge	DeltaScore	DeltaCn	Rank	Search Engine Rank	m/z [Da]	MH+ [Da]	Theo. MH+ [Da]	DeltaM [ppm]	Deltam/z [Da]	Activation Type	MS Order	Isolation Interference [%]	Ion Inject Time [ms]	RT [min]	First Scan	Spectrum File	File ID	Ions Score	Identity Strict	Identity Relaxed	Expectation Value	Percolator q-Value	Percolator PEP	Precursor Abundance	Apex RT [min]
		FALSE	High	Mascot (A5)	Unambiguous	ADLEmQIESLK	M5(Oxidation)	1	1	P02533	P02533	0	2	0.7241	0	1	1	646.825	1292.64	1292.64	1.37	0.00089	HCD (High Energy Collision Dissociation)	MS2	0	30	56.8733	32594	MS2100711_D3.raw	F31	29	46	39	0.502479	0.001136	0.06078	3.73142e+06	56.85
	FALSE	High	MSVEADINGLRR		0.0690312	0.00135131	1	2	1	P02533	1	1360.7	High	0.001136	0.06276	30
		Checked	Confidence	Identifying Node	PSM Ambiguity	Annotated Sequence	Modifications	# Protein Groups	# Proteins	Master Protein Accessions	Protein Accessions	# Missed Cleavages	Charge	DeltaScore	DeltaCn	Rank	Search Engine Rank	m/z [Da]	MH+ [Da]	Theo. MH+ [Da]	DeltaM [ppm]	Deltam/z [Da]	Activation Type	MS Order	Isolation Interference [%]	Ion Inject Time [ms]	RT [min]	First Scan	Spectrum File	File ID	Ions Score	Identity Strict	Identity Relaxed	Expectation Value	Percolator q-Value	Percolator PEP	Precursor Abundance	Apex RT [min]
		FALSE	High	Mascot (A5)	Unambiguous	MSVEADINGLRR		1	2	P02533	P02533; P08727	1	3	0.6333	0	1	1	454.237	1360.7	1360.7	-1.99	-0.0009	HCD (High Energy Collision Dissociation)	MS2	0	30	43.7439	21752	MS2100711_D3.raw	F31	30	46	39	0.428232	0.001136	0.06276	44811708	43.8
	FALSE	High	LAADDFR		0.0635381	0.00135131	10	17	3	Q14532; O76013; P02533; Q2M2I5; P13645; P05783; P19012; P13646; Q04695; P08779	0	807.4	High	0.002033	0.09137	56
		Checked	Confidence	Identifying Node	PSM Ambiguity	Annotated Sequence	Modifications	# Protein Groups	# Proteins	Master Protein Accessions	Protein Accessions	# Missed Cleavages	Charge	DeltaScore	DeltaCn	Rank	Search Engine Rank	m/z [Da]	MH+ [Da]	Theo. MH+ [Da]	DeltaM [ppm]	Deltam/z [Da]	Activation Type	MS Order	Isolation Interference [%]	Ion Inject Time [ms]	RT [min]	First Scan	Spectrum File	File ID	Ions Score	Identity Strict	Identity Relaxed	Expectation Value	Percolator q-Value	Percolator PEP	Precursor Abundance	Apex RT [min]
		FALSE	High	Mascot (A5)	Unambiguous	LAADDFR		10	17	Q14532; O76013; P02533; Q2M2I5; P13645; P05783; P19012; P13646; Q04695; P08779	Q14532; O76015; O76013; P02533; Q15323; Q7Z3Y7; P08727; Q2M2I5; Q14525; P13645; Q92764; P05783; P19012; P13646; Q04695; O76014; P08779	0	2	0.82	0	1	1	404.203	807.399	807.4	-0.86	-0.00035	HCD (High Energy Collision Dissociation)	MS2	26.0648	30	27.0177	9272	MS2100711_D3.raw	F31	50	36	29	0.000480006	0.001136	0.05738	36783852	27.18
		FALSE	High	Mascot (A5)	Unambiguous	LAADDFR		10	17	Q14532; O76013; P02533; Q2M2I5; P13645; P05783; P19012; P13646; Q04695; P08779	Q14532; O76015; O76013; P02533; Q15323; Q7Z3Y7; P08727; Q2M2I5; Q14525; P13645; Q92764; P05783; P19012; P13646; Q04695; O76014; P08779	0	2	0.8537	0	1	1	404.203	807.398	807.4	-1.31	-0.00053	HCD (High Energy Collision Dissociation)	MS2	25.3892	30	32.1711	12862	MS2100711_D3.raw	F31	41	36	29	0.0038481	0.001555	0.08839	536764224	32.38
		FALSE	High	Mascot (A5)	Unambiguous	LAADDFR		10	17	Q14532; O76013; P02533; Q2M2I5; P13645; P05783; P19012; P13646; Q04695; P08779	Q14532; O76015; O76013; P02533; Q15323; Q7Z3Y7; P08727; Q2M2I5; Q14525; P13645; Q92764; P05783; P19012; P13646; Q04695; O76014; P08779	0	2	0.8214	0	1	1	404.203	807.398	807.4	-1.61	-0.00065	HCD (High Energy Collision Dissociation)	MS2	0	30	33.1854	13643	MS2100711_D3.raw	F31	56	36	29	0.000121688	0.002033	0.09137	536764224	32.38
	FALSE	High	KDAEEWFFTK		0.0674169	0.00135131	1	1	1	P02533	1	1300.62	High	0.001136	0.06101	31
		Checked	Confidence	Identifying Node	PSM Ambiguity	Annotated Sequence	Modifications	# Protein Groups	# Proteins	Master Protein Accessions	Protein Accessions	# Missed Cleavages	Charge	DeltaScore	DeltaCn	Rank	Search Engine Rank	m/z [Da]	MH+ [Da]	Theo. MH+ [Da]	DeltaM [ppm]	Deltam/z [Da]	Activation Type	MS Order	Isolation Interference [%]	Ion Inject Time [ms]	RT [min]	First Scan	Spectrum File	File ID	Ions Score	Identity Strict	Identity Relaxed	Expectation Value	Percolator q-Value	Percolator PEP	Precursor Abundance	Apex RT [min]
		FALSE	High	Mascot (A5)	Unambiguous	KDAEEWFFTK		1	1	P02533	P02533	1	2	0.8387	0	1	1	650.813	1300.62	1300.62	-0.89	-0.00058	HCD (High Energy Collision Dissociation)	MS2	41.8986	30	55.4893	31322	MS2100711_D3.raw	F31	31	46	39	0.376428	0.001136	0.06101	4.04683e+06	55.41
	FALSE	High	EVATNSELVQSGK		0.0863221	0.00185817	2	2	1	P02533; Q04695	0	1361.69	High	0.001555	0.07884	29
		Checked	Confidence	Identifying Node	PSM Ambiguity	Annotated Sequence	Modifications	# Protein Groups	# Proteins	Master Protein Accessions	Protein Accessions	# Missed Cleavages	Charge	DeltaScore	DeltaCn	Rank	Search Engine Rank	m/z [Da]	MH+ [Da]	Theo. MH+ [Da]	DeltaM [ppm]	Deltam/z [Da]	Activation Type	MS Order	Isolation Interference [%]	Ion Inject Time [ms]	RT [min]	First Scan	Spectrum File	File ID	Ions Score	Identity Strict	Identity Relaxed	Expectation Value	Percolator q-Value	Percolator PEP	Precursor Abundance	Apex RT [min]
		FALSE	High	Mascot (A5)	Unambiguous	EVATNSELVQSGK		2	2	P02533; Q04695	P02533; Q04695	0	3	0.4828	0	1	1	454.568	1361.69	1361.69	-1.74	-0.00079	HCD (High Energy Collision Dissociation)	MS2	24.7557	30	26.6414	9000	MS2100711_D3.raw	F31	29	46	39	0.604596	0.001555	0.07884	3.7567e+06	26.74
	FALSE	High	MSVEADINGLR		0.0723716	0.00185817	1	2	1	P02533	0	1204.6	High	0.001555	0.0657	22
		Checked	Confidence	Identifying Node	PSM Ambiguity	Annotated Sequence	Modifications	# Protein Groups	# Proteins	Master Protein Accessions	Protein Accessions	# Missed Cleavages	Charge	DeltaScore	DeltaCn	Rank	Search Engine Rank	m/z [Da]	MH+ [Da]	Theo. MH+ [Da]	DeltaM [ppm]	Deltam/z [Da]	Activation Type	MS Order	Isolation Interference [%]	Ion Inject Time [ms]	RT [min]	First Scan	Spectrum File	File ID	Ions Score	Identity Strict	Identity Relaxed	Expectation Value	Percolator q-Value	Percolator PEP	Precursor Abundance	Apex RT [min]
		FALSE	High	Mascot (A5)	Unambiguous	MSVEADINGLR		1	2	P02533	P02533; P08727	0	2	0.8636	0	1	1	602.805	1204.6	1204.6	3.55	0.00214	HCD (High Energy Collision Dissociation)	MS2	42.4527	30	49.9447	26468	MS2100711_D3.raw	F31	22	46	39	2.71503	0.001555	0.0657	17224080	50.09
	FALSE	High	MSVEADINGLRR	1xOxidation [M1]	0.0763141	0.00185817	1	2	2	P02533	1	1376.7	High	0.001555	0.06953	45
		Checked	Confidence	Identifying Node	PSM Ambiguity	Annotated Sequence	Modifications	# Protein Groups	# Proteins	Master Protein Accessions	Protein Accessions	# Missed Cleavages	Charge	DeltaScore	DeltaCn	Rank	Search Engine Rank	m/z [Da]	MH+ [Da]	Theo. MH+ [Da]	DeltaM [ppm]	Deltam/z [Da]	Activation Type	MS Order	Isolation Interference [%]	Ion Inject Time [ms]	RT [min]	First Scan	Spectrum File	File ID	Ions Score	Identity Strict	Identity Relaxed	Expectation Value	Percolator q-Value	Percolator PEP	Precursor Abundance	Apex RT [min]
		FALSE	High	Mascot (A5)	Unambiguous	mSVEADINGLRR	M1(Oxidation)	1	2	P02533	P02533; P08727	1	3	0.7778	0	1	1	459.569	1376.69	1376.7	-1.58	-0.00072	HCD (High Energy Collision Dissociation)	MS2	2.93699	30	40.4914	19041	MS2100711_D3.raw	F31	45	46	39	0.0160726	0.001555	0.06953	35423316	40.49
		FALSE	High	Mascot (A5)	Unambiguous	mSVEADINGLRR	M1(Oxidation)	1	2	P02533	P02533; P08727	1	3	0.9375	0	1	1	459.569	1376.69	1376.7	-2.31	-0.00106	HCD (High Energy Collision Dissociation)	MS2	15.5277	30	39.7049	18581	MS2100711_D3.raw	F31	32	46	39	0.303656	0.003412	0.1157	27599534	39.78
	FALSE	High	LASYLDK		0.0899251	0.00185817	6	8	4	P02533; P13645; P19012; Q04695; P35527; P08779	0	809.44	High	0.001555	0.08231	54
		Checked	Confidence	Identifying Node	PSM Ambiguity	Annotated Sequence	Modifications	# Protein Groups	# Proteins	Master Protein Accessions	Protein Accessions	# Missed Cleavages	Charge	DeltaScore	DeltaCn	Rank	Search Engine Rank	m/z [Da]	MH+ [Da]	Theo. MH+ [Da]	DeltaM [ppm]	Deltam/z [Da]	Activation Type	MS Order	Isolation Interference [%]	Ion Inject Time [ms]	RT [min]	First Scan	Spectrum File	File ID	Ions Score	Identity Strict	Identity Relaxed	Expectation Value	Percolator q-Value	Percolator PEP	Precursor Abundance	Apex RT [min]
		FALSE	High	Mascot (A5)	Unambiguous	LASYLDK		6	8	P02533; P13645; P19012; Q04695; P35527; P08779	P02533; P08727; P13645; P19012; Q99456; Q04695; P35527; P08779	0	2	0.5741	0	1	1	405.223	809.439	809.44	-2.17	-0.00088	HCD (High Energy Collision Dissociation)	MS2	15.39	30	31.5674	12379	MS2100711_D3.raw	F31	54	34	27	0.000120527	0.001555	0.08231	5.13136e+06	31.04
		FALSE	High	Mascot (A5)	Unambiguous	LASYLDK		6	8	P02533; P13645; P19012; Q04695; P35527; P08779	P02533; P08727; P13645; P19012; Q99456; Q04695; P35527; P08779	0	2	0.439	0	1	1	405.223	809.439	809.44	-2.02	-0.00082	HCD (High Energy Collision Dissociation)	MS2	22.7927	30	29.5406	11015	MS2100711_D3.raw	F31	41	34	27	0.00210904	0.002033	0.09504	3378866688	29.83
		FALSE	High	Mascot (A5)	Unambiguous	LASYLDK		6	8	P02533; P13645; P19012; Q04695; P35527; P08779	P02533; P08727; P13645; P19012; Q99456; Q04695; P35527; P08779	0	2	0.439	0	1	1	405.223	809.438	809.44	-2.7	-0.00109	HCD (High Energy Collision Dissociation)	MS2	6.1128	30	31.0603	12068	MS2100711_D3.raw	F31	41	34	27	0.00212856	0.004971	0.1485	5.13136e+06	31.04
		FALSE	High	Mascot (A5)	Unambiguous	LASYLDK		6	8	P02533; P13645; P19012; Q04695; P35527; P08779	P02533; P08727; P13645; P19012; Q99456; Q04695; P35527; P08779	0	2	0.4062	0	1	1	405.223	809.439	809.44	-1.35	-0.00054	HCD (High Energy Collision Dissociation)	MS2	30.1617	30	36.2625	15905	MS2100711_D3.raw	F31	32	34	27	0.0170634	0.006676	0.1578	3784302	36.3
	FALSE	High	QRPAEIKDYSPYFK		0.118002	0.00291959	1	1	1	P02533	1	1741.89	High	0.002936	0.1093	8
		Checked	Confidence	Identifying Node	PSM Ambiguity	Annotated Sequence	Modifications	# Protein Groups	# Proteins	Master Protein Accessions	Protein Accessions	# Missed Cleavages	Charge	DeltaScore	DeltaCn	Rank	Search Engine Rank	m/z [Da]	MH+ [Da]	Theo. MH+ [Da]	DeltaM [ppm]	Deltam/z [Da]	Activation Type	MS Order	Isolation Interference [%]	Ion Inject Time [ms]	RT [min]	First Scan	Spectrum File	File ID	Ions Score	Identity Strict	Identity Relaxed	Expectation Value	Percolator q-Value	Percolator PEP	Precursor Abundance	Apex RT [min]
		FALSE	High	Mascot (A5)	Unambiguous	QRPAEIKDYSPYFK		1	1	P02533	P02533	1	3	0.5	0	1	1	581.301	1741.89	1741.89	-1.2	-0.0007	HCD (High Energy Collision Dissociation)	MS2	11.7354	30	41.9907	20217	MS2100711_D3.raw	F31	8	47	40	94.8113	0.002936	0.1093	23808206	42.01
	FALSE	High	SEISELR		0.135257	0.00390883	2	2	1	P02533; Q04695	0	833.436	High	0.003732	0.1265	50
		Checked	Confidence	Identifying Node	PSM Ambiguity	Annotated Sequence	Modifications	# Protein Groups	# Proteins	Master Protein Accessions	Protein Accessions	# Missed Cleavages	Charge	DeltaScore	DeltaCn	Rank	Search Engine Rank	m/z [Da]	MH+ [Da]	Theo. MH+ [Da]	DeltaM [ppm]	Deltam/z [Da]	Activation Type	MS Order	Isolation Interference [%]	Ion Inject Time [ms]	RT [min]	First Scan	Spectrum File	File ID	Ions Score	Identity Strict	Identity Relaxed	Expectation Value	Percolator q-Value	Percolator PEP	Precursor Abundance	Apex RT [min]
		FALSE	High	Mascot (A5)	Unambiguous	SEISELR		2	2	P02533; Q04695	P02533; Q04695	0	2	0.3	0	1	1	417.221	833.435	833.436	-1.24	-0.00052	HCD (High Energy Collision Dissociation)	MS2	40.4707	30	29.5387	11014	MS2100711_D3.raw	F31	50	39	32	0.00080738	0.003732	0.1265	52191364	29.65
	FALSE	High	ISSVLAGGSCR	1xPropionamide [C10]	0.147987	0.00492265	2	2	1	P02533; P08779	0	1120.58	High	0.004576	0.1386	25
		Checked	Confidence	Identifying Node	PSM Ambiguity	Annotated Sequence	Modifications	# Protein Groups	# Proteins	Master Protein Accessions	Protein Accessions	# Missed Cleavages	Charge	DeltaScore	DeltaCn	Rank	Search Engine Rank	m/z [Da]	MH+ [Da]	Theo. MH+ [Da]	DeltaM [ppm]	Deltam/z [Da]	Activation Type	MS Order	Isolation Interference [%]	Ion Inject Time [ms]	RT [min]	First Scan	Spectrum File	File ID	Ions Score	Identity Strict	Identity Relaxed	Expectation Value	Percolator q-Value	Percolator PEP	Precursor Abundance	Apex RT [min]
		FALSE	High	Mascot (A5)	Unambiguous	ISSVLAGGScR	C10(Propionamide)	2	2	P02533; P08779	P02533; P08779	0	2	0.6	0	1	1	560.791	1120.58	1120.58	-2.28	-0.00128	HCD (High Energy Collision Dissociation)	MS2	16.6373	30	30.2713	11536	MS2100711_D3.raw	F31	25	45	38	1.13328	0.004576	0.1386	32535944	30.45
FALSE	High	Master Protein	P08779	Keratin, type I cytoskeletal 16 OS=Homo sapiens OX=9606 GN=KRT16 PE=1 SV=4	0	74.52	54	26	46	14	1	473	51.2	5.05	907	26
	Checked	Confidence	Sequence	Modifications	Qvality PEP	Qvality q-value	# Protein Groups	# Proteins	# PSMs	Master Protein Accessions	# Missed Cleavages	Theo. MH+ [Da]	Confidence (by Search Engine): Mascot	Percolator q-Value (by Search Engine): Mascot	Percolator PEP (by Search Engine): Mascot	Ions Score (by Search Engine): Mascot
	FALSE	High	QTVEADVNGLR		0.0126857	0	1	1	1	P08779	0	1201.62	High	0	0.01083	34
		Checked	Confidence	Identifying Node	PSM Ambiguity	Annotated Sequence	Modifications	# Protein Groups	# Proteins	Master Protein Accessions	Protein Accessions	# Missed Cleavages	Charge	DeltaScore	DeltaCn	Rank	Search Engine Rank	m/z [Da]	MH+ [Da]	Theo. MH+ [Da]	DeltaM [ppm]	Deltam/z [Da]	Activation Type	MS Order	Isolation Interference [%]	Ion Inject Time [ms]	RT [min]	First Scan	Spectrum File	File ID	Ions Score	Identity Strict	Identity Relaxed	Expectation Value	Percolator q-Value	Percolator PEP	Precursor Abundance	Apex RT [min]
		FALSE	High	Mascot (A5)	Unambiguous	QTVEADVNGLR		1	1	P08779	P08779	0	2	0.4706	0	1	1	601.311	1201.62	1201.62	-1.45	-0.00087	HCD (High Energy Collision Dissociation)	MS2	0	17.978	37.7035	17011	MS2100711_D3.raw	F31	34	45	38	0.161752	0	0.01083
	FALSE	High	LEQEIATYR		0.00345716	0	5	8	1	P02533; P19012; P13646; Q04695; P08779	0	1122.58	High	0	0.002816	46
		Checked	Confidence	Identifying Node	PSM Ambiguity	Annotated Sequence	Modifications	# Protein Groups	# Proteins	Master Protein Accessions	Protein Accessions	# Missed Cleavages	Charge	DeltaScore	DeltaCn	Rank	Search Engine Rank	m/z [Da]	MH+ [Da]	Theo. MH+ [Da]	DeltaM [ppm]	Deltam/z [Da]	Activation Type	MS Order	Isolation Interference [%]	Ion Inject Time [ms]	RT [min]	First Scan	Spectrum File	File ID	Ions Score	Identity Strict	Identity Relaxed	Expectation Value	Percolator q-Value	Percolator PEP	Precursor Abundance	Apex RT [min]
		FALSE	High	Mascot (A5)	Unambiguous	LEQEIATYR		5	8	P02533; P19012; P13646; Q04695; P08779	P02533; P08727; Q8N1A0; P19012; P13646; Q04695; P08779; P35900	0	2	0.6522	0	1	1	561.793	1122.58	1122.58	-0.6	-0.00033	HCD (High Energy Collision Dissociation)	MS2	34.263	30	34.3362	14515	MS2100711_D3.raw	F31	46	45	38	0.00761993	0	0.002816	155508768	34.57
	FALSE	High	LASYLDKVR		0.00693642	0	5	7	1	P02533; P13645; P19012; Q04695; P08779	1	1064.61	High	0	0.005771	52
		Checked	Confidence	Identifying Node	PSM Ambiguity	Annotated Sequence	Modifications	# Protein Groups	# Proteins	Master Protein Accessions	Protein Accessions	# Missed Cleavages	Charge	DeltaScore	DeltaCn	Rank	Search Engine Rank	m/z [Da]	MH+ [Da]	Theo. MH+ [Da]	DeltaM [ppm]	Deltam/z [Da]	Activation Type	MS Order	Isolation Interference [%]	Ion Inject Time [ms]	RT [min]	First Scan	Spectrum File	File ID	Ions Score	Identity Strict	Identity Relaxed	Expectation Value	Percolator q-Value	Percolator PEP	Precursor Abundance	Apex RT [min]
		FALSE	High	Mascot (A5)	Unambiguous	LASYLDKVR		5	7	P02533; P13645; P19012; Q04695; P08779	P02533; P08727; P13645; P19012; Q99456; Q04695; P08779	1	2	0.7692	0	1	1	532.808	1064.61	1064.61	-1.34	-0.00071	HCD (High Energy Collision Dissociation)	MS2	51.0504	30	35.3377	15237	MS2100711_D3.raw	F31	52	41	34	0.000888339	0	0.005771	397195168	35.49
	FALSE	High	IIAATIENAQPILQIDNAR		7.92083e-06	0	1	1	1	P08779	0	2064.14	High	0	5.203e-06	90
		Checked	Confidence	Identifying Node	PSM Ambiguity	Annotated Sequence	Modifications	# Protein Groups	# Proteins	Master Protein Accessions	Protein Accessions	# Missed Cleavages	Charge	DeltaScore	DeltaCn	Rank	Search Engine Rank	m/z [Da]	MH+ [Da]	Theo. MH+ [Da]	DeltaM [ppm]	Deltam/z [Da]	Activation Type	MS Order	Isolation Interference [%]	Ion Inject Time [ms]	RT [min]	First Scan	Spectrum File	File ID	Ions Score	Identity Strict	Identity Relaxed	Expectation Value	Percolator q-Value	Percolator PEP	Precursor Abundance	Apex RT [min]
		FALSE	High	Mascot (A5)	Unambiguous	IIAATIENAQPILQIDNAR		1	1	P08779	P08779	0	3	1	0	1	1	688.719	2064.14	2064.14	-1.23	-0.00084	HCD (High Energy Collision Dissociation)	MS2	6.93566	10.395	59.5016	34951	MS2100711_D3.raw	F31	90	43	36	2.03128e-07	0	5.203e-06	204911424	59.54
	FALSE	High	VLDELTLAR		0.0067691	0	4	5	3	P02533; P19012; Q04695; P08779	0	1029.59	High	0.0006445	0.01293	58
		Checked	Confidence	Identifying Node	PSM Ambiguity	Annotated Sequence	Modifications	# Protein Groups	# Proteins	Master Protein Accessions	Protein Accessions	# Missed Cleavages	Charge	DeltaScore	DeltaCn	Rank	Search Engine Rank	m/z [Da]	MH+ [Da]	Theo. MH+ [Da]	DeltaM [ppm]	Deltam/z [Da]	Activation Type	MS Order	Isolation Interference [%]	Ion Inject Time [ms]	RT [min]	First Scan	Spectrum File	File ID	Ions Score	Identity Strict	Identity Relaxed	Expectation Value	Percolator q-Value	Percolator PEP	Precursor Abundance	Apex RT [min]
		FALSE	High	Mascot (A5)	Unambiguous	VLDELTLAR		4	5	P02533; P19012; Q04695; P08779	P02533; P08727; P19012; Q04695; P08779	0	2	0.8276	0	1	1	515.3	1029.59	1029.59	-1.27	-0.00065	HCD (High Energy Collision Dissociation)	MS2	17.3351	30	49.1233	25803	MS2100711_D3.raw	F31	58	44	37	0.000443322	0	0.005642	1376132736	48.72
		FALSE	High	Mascot (A5)	Unambiguous	VLDELTLAR		4	5	P02533; P19012; Q04695; P08779	P02533; P08727; P19012; Q04695; P08779	0	2	0.8276	0	1	1	515.299	1029.59	1029.59	-2.93	-0.00151	HCD (High Energy Collision Dissociation)	MS2	7.29388	10.802	48.6116	25383	MS2100711_D3.raw	F31	58	44	37	0.000382204	0.0006445	0.01293	1376132736	48.72
		FALSE	High	Mascot (A5)	Unambiguous	VLDELTLAR		4	5	P02533; P19012; Q04695; P08779	P02533; P08727; P19012; Q04695; P08779	0	2	0.6579	0	1	1	515.299	1029.59	1029.59	-3.29	-0.00169	HCD (High Energy Collision Dissociation)	MS2	31.4631	30	49.9355	26460	MS2100711_D3.raw	F31	38	44	37	0.0445178	0.001136	0.04441
	FALSE	High	VTMQNLNDR		0.00652564	0	3	7	4	P02533; P13645; P08779	0	1090.53	High	0.001136	0.05028	60
		Checked	Confidence	Identifying Node	PSM Ambiguity	Annotated Sequence	Modifications	# Protein Groups	# Proteins	Master Protein Accessions	Protein Accessions	# Missed Cleavages	Charge	DeltaScore	DeltaCn	Rank	Search Engine Rank	m/z [Da]	MH+ [Da]	Theo. MH+ [Da]	DeltaM [ppm]	Deltam/z [Da]	Activation Type	MS Order	Isolation Interference [%]	Ion Inject Time [ms]	RT [min]	First Scan	Spectrum File	File ID	Ions Score	Identity Strict	Identity Relaxed	Expectation Value	Percolator q-Value	Percolator PEP	Precursor Abundance	Apex RT [min]
		FALSE	High	Mascot (A5)	Unambiguous	VTMQNLNDR		3	7	P02533; P13645; P08779	P02533; Q7Z3Y7; P13645; Q7Z3Y9; Q7Z3Z0; Q7Z3Y8; P08779	0	2	0.7391	0	1	1	545.768	1090.53	1090.53	-2.38	-0.0013	HCD (High Energy Collision Dissociation)	MS2	43.6252	30	29.7301	11169	MS2100711_D3.raw	F31	46	45	38	0.00890725	0	0.005423
		FALSE	High	Mascot (A5)	Unambiguous	VTMQNLNDR		3	7	P02533; P13645; P08779	P02533; Q7Z3Y7; P13645; Q7Z3Y9; Q7Z3Z0; Q7Z3Y8; P08779	0	2	0.7143	0	1	1	545.768	1090.53	1090.53	-1.38	-0.00075	HCD (High Energy Collision Dissociation)	MS2	22.5403	30	28.5728	10369	MS2100711_D3.raw	F31	35	45	38	0.112253	0.0006445	0.02781	3981597952	28.93
		FALSE	High	Mascot (A5)	Unambiguous	VTMQNLNDR		3	7	P02533; P13645; P08779	P02533; Q7Z3Y7; P13645; Q7Z3Y9; Q7Z3Z0; Q7Z3Y8; P08779	0	2	0.6833	0	1	1	545.768	1090.53	1090.53	-1.49	-0.00081	HCD (High Energy Collision Dissociation)	MS2	0.861625	1.997	29.0769	10650	MS2100711_D3.raw	F31	60	45	38	0.000331699	0.001136	0.05028	3981597952	28.93
		FALSE	High	Mascot (A5)	Unambiguous	VTMQNLNDR		3	7	P02533; P13645; P08779	P02533; Q7Z3Y7; P13645; Q7Z3Y9; Q7Z3Z0; Q7Z3Y8; P08779	0	2	0.6562	0	1	1	545.768	1090.53	1090.53	-2.05	-0.00112	HCD (High Energy Collision Dissociation)	MS2	24.9664	30	31.322	12221	MS2100711_D3.raw	F31	32	45	38	0.201254	0.001555	0.07857
	FALSE	High	VTMQNLNDR	1xOxidation [M3]	0.00376595	0	3	7	3	P02533; P13645; P08779	0	1106.53	High	0	0.003067	68
		Checked	Confidence	Identifying Node	PSM Ambiguity	Annotated Sequence	Modifications	# Protein Groups	# Proteins	Master Protein Accessions	Protein Accessions	# Missed Cleavages	Charge	DeltaScore	DeltaCn	Rank	Search Engine Rank	m/z [Da]	MH+ [Da]	Theo. MH+ [Da]	DeltaM [ppm]	Deltam/z [Da]	Activation Type	MS Order	Isolation Interference [%]	Ion Inject Time [ms]	RT [min]	First Scan	Spectrum File	File ID	Ions Score	Identity Strict	Identity Relaxed	Expectation Value	Percolator q-Value	Percolator PEP	Precursor Abundance	Apex RT [min]
		FALSE	High	Mascot (A5)	Unambiguous	VTmQNLNDR	M3(Oxidation)	3	7	P02533; P13645; P08779	P02533; Q7Z3Y7; P13645; Q7Z3Y9; Q7Z3Z0; Q7Z3Y8; P08779	0	2	0.9118	0	1	1	553.766	1106.52	1106.53	-1.28	-0.00071	HCD (High Energy Collision Dissociation)	MS2	0.864081	30	17.8417	3833	MS2100711_D3.raw	F31	68	44	37	5.32079e-05	0	0.003067	52306280	17.54
		FALSE	High	Mascot (A5)	Unambiguous	VTmQNLNDR	M3(Oxidation)	3	7	P02533; P13645; P08779	P02533; Q7Z3Y7; P13645; Q7Z3Y9; Q7Z3Z0; Q7Z3Y8; P08779	0	2	0.8448	0	1	1	553.765	1106.52	1106.53	-3.05	-0.00169	HCD (High Energy Collision Dissociation)	MS2	15.1852	30	29.171	10713	MS2100711_D3.raw	F31	58	44	37	0.000462542	0.0006445	0.02003	244205488	28.92
		FALSE	High	Mascot (A5)	Unambiguous	VTmQNLNDR	M3(Oxidation)	3	7	P02533; P13645; P08779	P02533; Q7Z3Y7; P13645; Q7Z3Y9; Q7Z3Z0; Q7Z3Y8; P08779	0	2	0.7143	0	1	1	553.766	1106.52	1106.53	-1.39	-0.00077	HCD (High Energy Collision Dissociation)	MS2	2.24038	30	18.344	3994	MS2100711_D3.raw	F31	35	44	37	0.0907771	0.003732	0.116	3.62963e+06	18.35
	FALSE	High	VTMQNLNDRLASYLDKVR		0.00027499	0	3	3	1	P02533; P13645; P08779	2	2136.12	High	0	0.0002047	29
		Checked	Confidence	Identifying Node	PSM Ambiguity	Annotated Sequence	Modifications	# Protein Groups	# Proteins	Master Protein Accessions	Protein Accessions	# Missed Cleavages	Charge	DeltaScore	DeltaCn	Rank	Search Engine Rank	m/z [Da]	MH+ [Da]	Theo. MH+ [Da]	DeltaM [ppm]	Deltam/z [Da]	Activation Type	MS Order	Isolation Interference [%]	Ion Inject Time [ms]	RT [min]	First Scan	Spectrum File	File ID	Ions Score	Identity Strict	Identity Relaxed	Expectation Value	Percolator q-Value	Percolator PEP	Precursor Abundance	Apex RT [min]
		FALSE	High	Mascot (A5)	Unambiguous	VTMQNLNDRLASYLDKVR		3	3	P02533; P13645; P08779	P02533; P13645; P08779	2	4	0.3448	0	1	1	534.786	2136.12	2136.12	-1.17	-0.00062	HCD (High Energy Collision Dissociation)	MS2	4.70453	30	59.8628	35298	MS2100711_D3.raw	F31	29	47	40	0.666885	0	0.0002047
	FALSE	High	TRLEQEIATYR		0.00982117	0	5	6	1	P02533; P19012; P13646; Q04695; P08779	1	1379.73	High	0	0.008262	37
		Checked	Confidence	Identifying Node	PSM Ambiguity	Annotated Sequence	Modifications	# Protein Groups	# Proteins	Master Protein Accessions	Protein Accessions	# Missed Cleavages	Charge	DeltaScore	DeltaCn	Rank	Search Engine Rank	m/z [Da]	MH+ [Da]	Theo. MH+ [Da]	DeltaM [ppm]	Deltam/z [Da]	Activation Type	MS Order	Isolation Interference [%]	Ion Inject Time [ms]	RT [min]	First Scan	Spectrum File	File ID	Ions Score	Identity Strict	Identity Relaxed	Expectation Value	Percolator q-Value	Percolator PEP	Precursor Abundance	Apex RT [min]
		FALSE	High	Mascot (A5)	Unambiguous	TRLEQEIATYR		5	6	P02533; P19012; P13646; Q04695; P08779	P02533; P19012; P13646; Q04695; P08779; P35900	1	3	0.7568	0	1	1	460.58	1379.73	1379.73	-1.7	-0.00078	HCD (High Energy Collision Dissociation)	MS2	66.0032	30	42.3333	20518	MS2100711_D3.raw	F31	37	46	39	0.0787795	0	0.008262	55498804	42.54
	FALSE	High	TDLEMQIEGLK	1xOxidation [M5]	0.00463547	0	1	2	1	P08779	0	1292.64	High	0	0.003808	48
		Checked	Confidence	Identifying Node	PSM Ambiguity	Annotated Sequence	Modifications	# Protein Groups	# Proteins	Master Protein Accessions	Protein Accessions	# Missed Cleavages	Charge	DeltaScore	DeltaCn	Rank	Search Engine Rank	m/z [Da]	MH+ [Da]	Theo. MH+ [Da]	DeltaM [ppm]	Deltam/z [Da]	Activation Type	MS Order	Isolation Interference [%]	Ion Inject Time [ms]	RT [min]	First Scan	Spectrum File	File ID	Ions Score	Identity Strict	Identity Relaxed	Expectation Value	Percolator q-Value	Percolator PEP	Precursor Abundance	Apex RT [min]
		FALSE	High	Mascot (A5)	Unambiguous	TDLEmQIEGLK	M5(Oxidation)	1	2	P08779	P08727; P08779	0	2	0.8542	0	1	1	646.823	1292.64	1292.64	-0.9	-0.00058	HCD (High Energy Collision Dissociation)	MS2	13.0497	30	55.3953	31232	MS2100711_D3.raw	F31	48	46	39	0.00749469	0	0.003808	4283931	55.38
	FALSE	High	TDLEMQIEGLKEELAYLR	1xOxidation [M5]	4.47151e-05	0	1	1	1	P08779	1	2167.1	High	0	3.11e-05	62
		Checked	Confidence	Identifying Node	PSM Ambiguity	Annotated Sequence	Modifications	# Protein Groups	# Proteins	Master Protein Accessions	Protein Accessions	# Missed Cleavages	Charge	DeltaScore	DeltaCn	Rank	Search Engine Rank	m/z [Da]	MH+ [Da]	Theo. MH+ [Da]	DeltaM [ppm]	Deltam/z [Da]	Activation Type	MS Order	Isolation Interference [%]	Ion Inject Time [ms]	RT [min]	First Scan	Spectrum File	File ID	Ions Score	Identity Strict	Identity Relaxed	Expectation Value	Percolator q-Value	Percolator PEP	Precursor Abundance	Apex RT [min]
		FALSE	High	Mascot (A5)	Unambiguous	TDLEmQIEGLKEELAYLR	M5(Oxidation)	1	1	P08779	P08779	1	3	0.7419	0	1	1	723.037	2167.1	2167.1	0.01	1e-05	HCD (High Energy Collision Dissociation)	MS2	8.75076	30	63.6912	38884	MS2100711_D3.raw	F31	62	48	41	0.000479	0	3.11e-05	15108945	63.69
	FALSE	High	TDLEMQIEGLKEELAYLRK	1xOxidation [M5]	0.000174891	0	1	1	1	P08779	2	2295.19	High	0	0.0001277	34
		Checked	Confidence	Identifying Node	PSM Ambiguity	Annotated Sequence	Modifications	# Protein Groups	# Proteins	Master Protein Accessions	Protein Accessions	# Missed Cleavages	Charge	DeltaScore	DeltaCn	Rank	Search Engine Rank	m/z [Da]	MH+ [Da]	Theo. MH+ [Da]	DeltaM [ppm]	Deltam/z [Da]	Activation Type	MS Order	Isolation Interference [%]	Ion Inject Time [ms]	RT [min]	First Scan	Spectrum File	File ID	Ions Score	Identity Strict	Identity Relaxed	Expectation Value	Percolator q-Value	Percolator PEP	Precursor Abundance	Apex RT [min]
		FALSE	High	Mascot (A5)	Unambiguous	TDLEmQIEGLKEELAYLRK	M5(Oxidation)	1	1	P08779	P08779	2	4	0.4706	0	1	1	574.552	2295.19	2295.19	-2.12	-0.00122	HCD (High Energy Collision Dissociation)	MS2	8.37712	30	62.3343	37620	MS2100711_D3.raw	F31	34	47	40	0.245325	0	0.0001277	11926784	62.34
	FALSE	High	TKYEHELALR		0.00315432	0	1	1	1	P08779	1	1259.67	High	0	0.002547	35
		Checked	Confidence	Identifying Node	PSM Ambiguity	Annotated Sequence	Modifications	# Protein Groups	# Proteins	Master Protein Accessions	Protein Accessions	# Missed Cleavages	Charge	DeltaScore	DeltaCn	Rank	Search Engine Rank	m/z [Da]	MH+ [Da]	Theo. MH+ [Da]	DeltaM [ppm]	Deltam/z [Da]	Activation Type	MS Order	Isolation Interference [%]	Ion Inject Time [ms]	RT [min]	First Scan	Spectrum File	File ID	Ions Score	Identity Strict	Identity Relaxed	Expectation Value	Percolator q-Value	Percolator PEP	Precursor Abundance	Apex RT [min]
		FALSE	High	Mascot (A5)	Unambiguous	TKYEHELALR		1	1	P08779	P08779	1	3	0.8857	0	1	1	420.562	1259.67	1259.67	-2.57	-0.00108	HCD (High Energy Collision Dissociation)	MS2	28.5826	30	27.8638	9887	MS2100711_D3.raw	F31	35	45	38	0.140019	0	0.002547	86768312	28.07
	FALSE	High	ASLENSLEETK		0.000273313	0	2	2	1	P02533; P08779	0	1220.6	High	0	0.0002025	66
		Checked	Confidence	Identifying Node	PSM Ambiguity	Annotated Sequence	Modifications	# Protein Groups	# Proteins	Master Protein Accessions	Protein Accessions	# Missed Cleavages	Charge	DeltaScore	DeltaCn	Rank	Search Engine Rank	m/z [Da]	MH+ [Da]	Theo. MH+ [Da]	DeltaM [ppm]	Deltam/z [Da]	Activation Type	MS Order	Isolation Interference [%]	Ion Inject Time [ms]	RT [min]	First Scan	Spectrum File	File ID	Ions Score	Identity Strict	Identity Relaxed	Expectation Value	Percolator q-Value	Percolator PEP	Precursor Abundance	Apex RT [min]
		FALSE	High	Mascot (A5)	Unambiguous	ASLENSLEETK		2	2	P02533; P08779	P02533; P08779	0	2	0.8788	0	1	1	610.803	1220.6	1220.6	-2.08	-0.00127	HCD (High Energy Collision Dissociation)	MS2	14.0407	19.777	36.8722	16368	MS2100711_D3.raw	F31	66	46	39	9.18459e-05	0	0.0002025	374826720	37.03
	FALSE	High	ALEEANADLEVK		0.000172765	0	4	4	2	P02533; P19012; P13646; P08779	0	1301.66	High	0	0.000126	81
		Checked	Confidence	Identifying Node	PSM Ambiguity	Annotated Sequence	Modifications	# Protein Groups	# Proteins	Master Protein Accessions	Protein Accessions	# Missed Cleavages	Charge	DeltaScore	DeltaCn	Rank	Search Engine Rank	m/z [Da]	MH+ [Da]	Theo. MH+ [Da]	DeltaM [ppm]	Deltam/z [Da]	Activation Type	MS Order	Isolation Interference [%]	Ion Inject Time [ms]	RT [min]	First Scan	Spectrum File	File ID	Ions Score	Identity Strict	Identity Relaxed	Expectation Value	Percolator q-Value	Percolator PEP	Precursor Abundance	Apex RT [min]
		FALSE	High	Mascot (A5)	Unambiguous	ALEEANADLEVK		4	4	P02533; P19012; P13646; P08779	P02533; P19012; P13646; P08779	0	2	0.679	0	1	1	651.329	1301.65	1301.66	-5.69	-0.00371	HCD (High Energy Collision Dissociation)	MS2	0	29.62	37.7967	17071	MS2100711_D3.raw	F31	81	46	39	3.68078e-06	0	0.000126	328562240	37.94
		FALSE	High	Mascot (A5)	Unambiguous	ALEEANADLEVK		4	4	P02533; P19012; P13646; P08779	P02533; P19012; P13646; P08779	0	2	0.8824	0	1	1	651.332	1301.66	1301.66	-1.66	-0.00108	HCD (High Energy Collision Dissociation)	MS2	14.3789	30	38.3123	17505	MS2100711_D3.raw	F31	68	46	39	6.04119e-05	0	0.0002239	328562240	37.94
	FALSE	High	GQTGGDVNVEMDAAPGVDLSR	1xOxidation [M11]	0.0020437	0	1	1	1	P08779	0	2103.96	High	0	0.00163	41
		Checked	Confidence	Identifying Node	PSM Ambiguity	Annotated Sequence	Modifications	# Protein Groups	# Proteins	Master Protein Accessions	Protein Accessions	# Missed Cleavages	Charge	DeltaScore	DeltaCn	Rank	Search Engine Rank	m/z [Da]	MH+ [Da]	Theo. MH+ [Da]	DeltaM [ppm]	Deltam/z [Da]	Activation Type	MS Order	Isolation Interference [%]	Ion Inject Time [ms]	RT [min]	First Scan	Spectrum File	File ID	Ions Score	Identity Strict	Identity Relaxed	Expectation Value	Percolator q-Value	Percolator PEP	Precursor Abundance	Apex RT [min]
		FALSE	High	Mascot (A5)	Unambiguous	GQTGGDVNVEmDAAPGVDLSR	M11(Oxidation)	1	1	P08779	P08779	0	3	0.8293	0	1	1	701.991	2103.96	2103.96	-1.94	-0.00136	HCD (High Energy Collision Dissociation)	MS2	24.2534	30	43.2765	21330	MS2100711_D3.raw	F31	41	50	43	0.0899391	0	0.00163	38915812	43.33
	FALSE	High	GSCGIGGGIGGGSSR		0.0141549	0	2	2	1	P02533; P08779	0	1221.56	High	0	0.01211	36
		Checked	Confidence	Identifying Node	PSM Ambiguity	Annotated Sequence	Modifications	# Protein Groups	# Proteins	Master Protein Accessions	Protein Accessions	# Missed Cleavages	Charge	DeltaScore	DeltaCn	Rank	Search Engine Rank	m/z [Da]	MH+ [Da]	Theo. MH+ [Da]	DeltaM [ppm]	Deltam/z [Da]	Activation Type	MS Order	Isolation Interference [%]	Ion Inject Time [ms]	RT [min]	First Scan	Spectrum File	File ID	Ions Score	Identity Strict	Identity Relaxed	Expectation Value	Percolator q-Value	Percolator PEP	Precursor Abundance	Apex RT [min]
		FALSE	High	Mascot (A5)	Unambiguous	GSCGIGGGIGGGSSR		2	2	P02533; P08779	P02533; P08779	0	2	0.7222	0	1	1	611.284	1221.56	1221.56	-2.34	-0.00143	HCD (High Energy Collision Dissociation)	MS2	9.15463	30	33.5192	13914	MS2100711_D3.raw	F31	36	45	38	0.091073	0	0.01211	11129042	33.64
	FALSE	High	APSTYGGGLSVSSR		1.65502e-06	0	1	1	2	P08779	0	1338.66	High	0	1.03e-06	82
		Checked	Confidence	Identifying Node	PSM Ambiguity	Annotated Sequence	Modifications	# Protein Groups	# Proteins	Master Protein Accessions	Protein Accessions	# Missed Cleavages	Charge	DeltaScore	DeltaCn	Rank	Search Engine Rank	m/z [Da]	MH+ [Da]	Theo. MH+ [Da]	DeltaM [ppm]	Deltam/z [Da]	Activation Type	MS Order	Isolation Interference [%]	Ion Inject Time [ms]	RT [min]	First Scan	Spectrum File	File ID	Ions Score	Identity Strict	Identity Relaxed	Expectation Value	Percolator q-Value	Percolator PEP	Precursor Abundance	Apex RT [min]
		FALSE	High	Mascot (A5)	Unambiguous	APSTYGGGLSVSSR		1	1	P08779	P08779	0	2	0.9146	0	1	1	669.836	1338.66	1338.66	-0.62	-0.00042	HCD (High Energy Collision Dissociation)	MS2	8.97073	30	34.9287	14948	MS2100711_D3.raw	F31	82	47	40	3.52341e-06	0	1.03e-06	169766352	34.71
		FALSE	High	Mascot (A5)	Unambiguous	APSTYGGGLSVSSR		1	1	P08779	P08779	0	2	1	0	1	1	669.835	1338.66	1338.66	-1.35	-0.0009	HCD (High Energy Collision Dissociation)	MS2	25.9656	30	34.424	14572	MS2100711_D3.raw	F31	29	47	40	0.69198	0.001555	0.06678	169766352	34.71
	FALSE	High	GSCGIGGGIGGGSSR	1xPropionamide [C3]	0.00277435	0	2	2	1	P02533; P08779	0	1292.6	High	0	0.002238	44
		Checked	Confidence	Identifying Node	PSM Ambiguity	Annotated Sequence	Modifications	# Protein Groups	# Proteins	Master Protein Accessions	Protein Accessions	# Missed Cleavages	Charge	DeltaScore	DeltaCn	Rank	Search Engine Rank	m/z [Da]	MH+ [Da]	Theo. MH+ [Da]	DeltaM [ppm]	Deltam/z [Da]	Activation Type	MS Order	Isolation Interference [%]	Ion Inject Time [ms]	RT [min]	First Scan	Spectrum File	File ID	Ions Score	Identity Strict	Identity Relaxed	Expectation Value	Percolator q-Value	Percolator PEP	Precursor Abundance	Apex RT [min]
		FALSE	High	Mascot (A5)	Unambiguous	GScGIGGGIGGGSSR	C3(Propionamide)	2	2	P02533; P08779	P02533; P08779	0	2	0.7955	0	1	1	646.803	1292.6	1292.6	-2.12	-0.00137	HCD (High Energy Collision Dissociation)	MS2	0	30	27.5714	9685	MS2100711_D3.raw	F31	44	46	39	0.0169326	0	0.002238	18407668	27.67
	FALSE	High	LASYLDKVR	1xAcetyl [K7]	0.0169882	0.000759973	5	7	1	P02533; P13645; P19012; Q04695; P08779	1	1106.62	High	0.0006445	0.0146	43
		Checked	Confidence	Identifying Node	PSM Ambiguity	Annotated Sequence	Modifications	# Protein Groups	# Proteins	Master Protein Accessions	Protein Accessions	# Missed Cleavages	Charge	DeltaScore	DeltaCn	Rank	Search Engine Rank	m/z [Da]	MH+ [Da]	Theo. MH+ [Da]	DeltaM [ppm]	Deltam/z [Da]	Activation Type	MS Order	Isolation Interference [%]	Ion Inject Time [ms]	RT [min]	First Scan	Spectrum File	File ID	Ions Score	Identity Strict	Identity Relaxed	Expectation Value	Percolator q-Value	Percolator PEP	Precursor Abundance	Apex RT [min]
		FALSE	High	Mascot (A5)	Unambiguous	LASYLDkVR	K7(Acetyl)	5	7	P02533; P13645; P19012; Q04695; P08779	P02533; P08727; P13645; P19012; Q99456; Q04695; P08779	1	2	0.6047	0	1	1	553.814	1106.62	1106.62	-0.58	-0.00032	HCD (High Energy Collision Dissociation)	MS2	33.0999	30	47.7632	24699	MS2100711_D3.raw	F31	43	42	35	0.00939049	0.0006445	0.0146	7.43936e+06	47.76
	FALSE	High	ILNEMRDQYEQMAEK	1xOxidation [M12]	0.0613148	0.00135131	1	1	1	P08779	1	1913.87	High	0.001136	0.05547	17
		Checked	Confidence	Identifying Node	PSM Ambiguity	Annotated Sequence	Modifications	# Protein Groups	# Proteins	Master Protein Accessions	Protein Accessions	# Missed Cleavages	Charge	DeltaScore	DeltaCn	Rank	Search Engine Rank	m/z [Da]	MH+ [Da]	Theo. MH+ [Da]	DeltaM [ppm]	Deltam/z [Da]	Activation Type	MS Order	Isolation Interference [%]	Ion Inject Time [ms]	RT [min]	First Scan	Spectrum File	File ID	Ions Score	Identity Strict	Identity Relaxed	Expectation Value	Percolator q-Value	Percolator PEP	Precursor Abundance	Apex RT [min]
		FALSE	High	Mascot (A5)	Unambiguous	ILNEMRDQYEQmAEK	M12(Oxidation)	1	1	P08779	P08779	1	3	0.7647	0	1	1	638.628	1913.87	1913.87	-2.15	-0.00137	HCD (High Energy Collision Dissociation)	MS2	26.9957	30	37.9439	17182	MS2100711_D3.raw	F31	17	50	43	20.5231	0.001136	0.05547	25674944	37.98
	FALSE	High	ILNEMRDQYEQMAEK		0.0512787	0.00135131	1	1	1	P08779	1	1897.88	High	0.001136	0.04597	30
		Checked	Confidence	Identifying Node	PSM Ambiguity	Annotated Sequence	Modifications	# Protein Groups	# Proteins	Master Protein Accessions	Protein Accessions	# Missed Cleavages	Charge	DeltaScore	DeltaCn	Rank	Search Engine Rank	m/z [Da]	MH+ [Da]	Theo. MH+ [Da]	DeltaM [ppm]	Deltam/z [Da]	Activation Type	MS Order	Isolation Interference [%]	Ion Inject Time [ms]	RT [min]	First Scan	Spectrum File	File ID	Ions Score	Identity Strict	Identity Relaxed	Expectation Value	Percolator q-Value	Percolator PEP	Precursor Abundance	Apex RT [min]
		FALSE	High	Mascot (A5)	Unambiguous	ILNEMRDQYEQMAEK		1	1	P08779	P08779	1	3	0.9	0	1	1	633.297	1897.88	1897.88	-1.35	-0.00085	HCD (High Energy Collision Dissociation)	MS2	0	30	46.8934	24037	MS2100711_D3.raw	F31	30	49	42	0.92282	0.001136	0.04597	50015592	47.06
	FALSE	High	DAETWFLSK		0.045768	0.00135131	1	1	1	P08779	0	1096.53	High	0.001136	0.04083	53
		Checked	Confidence	Identifying Node	PSM Ambiguity	Annotated Sequence	Modifications	# Protein Groups	# Proteins	Master Protein Accessions	Protein Accessions	# Missed Cleavages	Charge	DeltaScore	DeltaCn	Rank	Search Engine Rank	m/z [Da]	MH+ [Da]	Theo. MH+ [Da]	DeltaM [ppm]	Deltam/z [Da]	Activation Type	MS Order	Isolation Interference [%]	Ion Inject Time [ms]	RT [min]	First Scan	Spectrum File	File ID	Ions Score	Identity Strict	Identity Relaxed	Expectation Value	Percolator q-Value	Percolator PEP	Precursor Abundance	Apex RT [min]
		FALSE	High	Mascot (A5)	Unambiguous	DAETWFLSK		1	1	P08779	P08779	0	2	0.7736	0	1	1	548.768	1096.53	1096.53	-2.24	-0.00123	HCD (High Energy Collision Dissociation)	MS2	13.9252	30	58.8257	34349	MS2100711_D3.raw	F31	53	45	38	0.00188121	0.001136	0.04083	84050520	58.9
	FALSE	High	TDLEMQIEGLKEELAYLR		0.0483024	0.00135131	1	1	1	P08779	1	2151.1	High	0.001136	0.04312	19
		Checked	Confidence	Identifying Node	PSM Ambiguity	Annotated Sequence	Modifications	# Protein Groups	# Proteins	Master Protein Accessions	Protein Accessions	# Missed Cleavages	Charge	DeltaScore	DeltaCn	Rank	Search Engine Rank	m/z [Da]	MH+ [Da]	Theo. MH+ [Da]	DeltaM [ppm]	Deltam/z [Da]	Activation Type	MS Order	Isolation Interference [%]	Ion Inject Time [ms]	RT [min]	First Scan	Spectrum File	File ID	Ions Score	Identity Strict	Identity Relaxed	Expectation Value	Percolator q-Value	Percolator PEP	Precursor Abundance	Apex RT [min]
		FALSE	High	Mascot (A5)	Unambiguous	TDLEMQIEGLKEELAYLR		1	1	P08779	P08779	1	3	0.9474	0	1	1	717.706	2151.1	2151.1	0.99	0.00071	HCD (High Energy Collision Dissociation)	MS2	19.3268	30	63.6925	38885	MS2100711_D3.raw	F31	19	48	41	7.83554	0.001136	0.04312	6084846	63.67
	FALSE	High	LAADDFR		0.0635381	0.00135131	10	17	3	Q14532; O76013; P02533; Q2M2I5; P13645; P05783; P19012; P13646; Q04695; P08779	0	807.4	High	0.002033	0.09137	56
		Checked	Confidence	Identifying Node	PSM Ambiguity	Annotated Sequence	Modifications	# Protein Groups	# Proteins	Master Protein Accessions	Protein Accessions	# Missed Cleavages	Charge	DeltaScore	DeltaCn	Rank	Search Engine Rank	m/z [Da]	MH+ [Da]	Theo. MH+ [Da]	DeltaM [ppm]	Deltam/z [Da]	Activation Type	MS Order	Isolation Interference [%]	Ion Inject Time [ms]	RT [min]	First Scan	Spectrum File	File ID	Ions Score	Identity Strict	Identity Relaxed	Expectation Value	Percolator q-Value	Percolator PEP	Precursor Abundance	Apex RT [min]
		FALSE	High	Mascot (A5)	Unambiguous	LAADDFR		10	17	Q14532; O76013; P02533; Q2M2I5; P13645; P05783; P19012; P13646; Q04695; P08779	Q14532; O76015; O76013; P02533; Q15323; Q7Z3Y7; P08727; Q2M2I5; Q14525; P13645; Q92764; P05783; P19012; P13646; Q04695; O76014; P08779	0	2	0.82	0	1	1	404.203	807.399	807.4	-0.86	-0.00035	HCD (High Energy Collision Dissociation)	MS2	26.0648	30	27.0177	9272	MS2100711_D3.raw	F31	50	36	29	0.000480006	0.001136	0.05738	36783852	27.18
		FALSE	High	Mascot (A5)	Unambiguous	LAADDFR		10	17	Q14532; O76013; P02533; Q2M2I5; P13645; P05783; P19012; P13646; Q04695; P08779	Q14532; O76015; O76013; P02533; Q15323; Q7Z3Y7; P08727; Q2M2I5; Q14525; P13645; Q92764; P05783; P19012; P13646; Q04695; O76014; P08779	0	2	0.8537	0	1	1	404.203	807.398	807.4	-1.31	-0.00053	HCD (High Energy Collision Dissociation)	MS2	25.3892	30	32.1711	12862	MS2100711_D3.raw	F31	41	36	29	0.0038481	0.001555	0.08839	536764224	32.38
		FALSE	High	Mascot (A5)	Unambiguous	LAADDFR		10	17	Q14532; O76013; P02533; Q2M2I5; P13645; P05783; P19012; P13646; Q04695; P08779	Q14532; O76015; O76013; P02533; Q15323; Q7Z3Y7; P08727; Q2M2I5; Q14525; P13645; Q92764; P05783; P19012; P13646; Q04695; O76014; P08779	0	2	0.8214	0	1	1	404.203	807.398	807.4	-1.61	-0.00065	HCD (High Energy Collision Dissociation)	MS2	0	30	33.1854	13643	MS2100711_D3.raw	F31	56	36	29	0.000121688	0.002033	0.09137	536764224	32.38
	FALSE	High	EVFTSSSSSSSR		0.0727999	0.00185817	1	1	1	P08779	0	1260.57	High	0.001555	0.0663	26
		Checked	Confidence	Identifying Node	PSM Ambiguity	Annotated Sequence	Modifications	# Protein Groups	# Proteins	Master Protein Accessions	Protein Accessions	# Missed Cleavages	Charge	DeltaScore	DeltaCn	Rank	Search Engine Rank	m/z [Da]	MH+ [Da]	Theo. MH+ [Da]	DeltaM [ppm]	Deltam/z [Da]	Activation Type	MS Order	Isolation Interference [%]	Ion Inject Time [ms]	RT [min]	First Scan	Spectrum File	File ID	Ions Score	Identity Strict	Identity Relaxed	Expectation Value	Percolator q-Value	Percolator PEP	Precursor Abundance	Apex RT [min]
		FALSE	High	Mascot (A5)	Unambiguous	EVFTSSSSSSSR		1	1	P08779	P08779	0	2	0.4231	0	1	1	630.788	1260.57	1260.57	-1.95	-0.00123	HCD (High Energy Collision Dissociation)	MS2	25.1959	30	20.6869	5046	MS2100711_D3.raw	F31	26	45	38	0.961791	0.001555	0.0663	5.40953e+06	20.79
	FALSE	High	QTVEADVNGLRR		0.0838323	0.00185817	1	1	1	P08779	1	1357.72	High	0.001555	0.07672	22
		Checked	Confidence	Identifying Node	PSM Ambiguity	Annotated Sequence	Modifications	# Protein Groups	# Proteins	Master Protein Accessions	Protein Accessions	# Missed Cleavages	Charge	DeltaScore	DeltaCn	Rank	Search Engine Rank	m/z [Da]	MH+ [Da]	Theo. MH+ [Da]	DeltaM [ppm]	Deltam/z [Da]	Activation Type	MS Order	Isolation Interference [%]	Ion Inject Time [ms]	RT [min]	First Scan	Spectrum File	File ID	Ions Score	Identity Strict	Identity Relaxed	Expectation Value	Percolator q-Value	Percolator PEP	Precursor Abundance	Apex RT [min]
		FALSE	High	Mascot (A5)	Unambiguous	QTVEADVNGLRR		1	1	P08779	P08779	1	3	0.6364	0	1	1	453.243	1357.72	1357.72	-2.3	-0.00104	HCD (High Energy Collision Dissociation)	MS2	23.7357	30	33.8156	14123	MS2100711_D3.raw	F31	22	45	38	2.25958	0.001555	0.07672	23826076	33.78
	FALSE	High	TEELNKEVASNSELVQSSR		0.0878492	0.00185817	1	1	1	P08779	1	2120.05	High	0.001555	0.08064	25
		Checked	Confidence	Identifying Node	PSM Ambiguity	Annotated Sequence	Modifications	# Protein Groups	# Proteins	Master Protein Accessions	Protein Accessions	# Missed Cleavages	Charge	DeltaScore	DeltaCn	Rank	Search Engine Rank	m/z [Da]	MH+ [Da]	Theo. MH+ [Da]	DeltaM [ppm]	Deltam/z [Da]	Activation Type	MS Order	Isolation Interference [%]	Ion Inject Time [ms]	RT [min]	First Scan	Spectrum File	File ID	Ions Score	Identity Strict	Identity Relaxed	Expectation Value	Percolator q-Value	Percolator PEP	Precursor Abundance	Apex RT [min]
		FALSE	High	Mascot (A5)	Unambiguous	TEELNKEVASNSELVQSSR		1	1	P08779	P08779	1	3	0.72	0	1	1	707.349	2120.03	2120.05	-5.98	-0.00422	HCD (High Energy Collision Dissociation)	MS2	45.2022	30	38.9479	18027	MS2100711_D3.raw	F31	25	49	42	2.80917	0.001555	0.08064	953700	38.98
	FALSE	High	LASYLDK		0.0899251	0.00185817	6	8	4	P02533; P13645; P19012; Q04695; P35527; P08779	0	809.44	High	0.001555	0.08231	54
		Checked	Confidence	Identifying Node	PSM Ambiguity	Annotated Sequence	Modifications	# Protein Groups	# Proteins	Master Protein Accessions	Protein Accessions	# Missed Cleavages	Charge	DeltaScore	DeltaCn	Rank	Search Engine Rank	m/z [Da]	MH+ [Da]	Theo. MH+ [Da]	DeltaM [ppm]	Deltam/z [Da]	Activation Type	MS Order	Isolation Interference [%]	Ion Inject Time [ms]	RT [min]	First Scan	Spectrum File	File ID	Ions Score	Identity Strict	Identity Relaxed	Expectation Value	Percolator q-Value	Percolator PEP	Precursor Abundance	Apex RT [min]
		FALSE	High	Mascot (A5)	Unambiguous	LASYLDK		6	8	P02533; P13645; P19012; Q04695; P35527; P08779	P02533; P08727; P13645; P19012; Q99456; Q04695; P35527; P08779	0	2	0.5741	0	1	1	405.223	809.439	809.44	-2.17	-0.00088	HCD (High Energy Collision Dissociation)	MS2	15.39	30	31.5674	12379	MS2100711_D3.raw	F31	54	34	27	0.000120527	0.001555	0.08231	5.13136e+06	31.04
		FALSE	High	Mascot (A5)	Unambiguous	LASYLDK		6	8	P02533; P13645; P19012; Q04695; P35527; P08779	P02533; P08727; P13645; P19012; Q99456; Q04695; P35527; P08779	0	2	0.439	0	1	1	405.223	809.439	809.44	-2.02	-0.00082	HCD (High Energy Collision Dissociation)	MS2	22.7927	30	29.5406	11015	MS2100711_D3.raw	F31	41	34	27	0.00210904	0.002033	0.09504	3378866688	29.83
		FALSE	High	Mascot (A5)	Unambiguous	LASYLDK		6	8	P02533; P13645; P19012; Q04695; P35527; P08779	P02533; P08727; P13645; P19012; Q99456; Q04695; P35527; P08779	0	2	0.439	0	1	1	405.223	809.438	809.44	-2.7	-0.00109	HCD (High Energy Collision Dissociation)	MS2	6.1128	30	31.0603	12068	MS2100711_D3.raw	F31	41	34	27	0.00212856	0.004971	0.1485	5.13136e+06	31.04
		FALSE	High	Mascot (A5)	Unambiguous	LASYLDK		6	8	P02533; P13645; P19012; Q04695; P35527; P08779	P02533; P08727; P13645; P19012; Q99456; Q04695; P35527; P08779	0	2	0.4062	0	1	1	405.223	809.439	809.44	-1.35	-0.00054	HCD (High Energy Collision Dissociation)	MS2	30.1617	30	36.2625	15905	MS2100711_D3.raw	F31	32	34	27	0.0170634	0.006676	0.1578	3784302	36.3
	FALSE	High	ISSVLAGGSCR	1xPropionamide [C10]	0.147987	0.00492265	2	2	1	P02533; P08779	0	1120.58	High	0.004576	0.1386	25
		Checked	Confidence	Identifying Node	PSM Ambiguity	Annotated Sequence	Modifications	# Protein Groups	# Proteins	Master Protein Accessions	Protein Accessions	# Missed Cleavages	Charge	DeltaScore	DeltaCn	Rank	Search Engine Rank	m/z [Da]	MH+ [Da]	Theo. MH+ [Da]	DeltaM [ppm]	Deltam/z [Da]	Activation Type	MS Order	Isolation Interference [%]	Ion Inject Time [ms]	RT [min]	First Scan	Spectrum File	File ID	Ions Score	Identity Strict	Identity Relaxed	Expectation Value	Percolator q-Value	Percolator PEP	Precursor Abundance	Apex RT [min]
		FALSE	High	Mascot (A5)	Unambiguous	ISSVLAGGScR	C10(Propionamide)	2	2	P02533; P08779	P02533; P08779	0	2	0.6	0	1	1	560.791	1120.58	1120.58	-2.28	-0.00128	HCD (High Energy Collision Dissociation)	MS2	16.6373	30	30.2713	11536	MS2100711_D3.raw	F31	25	45	38	1.13328	0.004576	0.1386	32535944	30.45
	FALSE	High	NHEEEMLALR		0.169057	0.00742907	1	1	1	P08779	0	1241.59	High	0.007052	0.1594	28
		Checked	Confidence	Identifying Node	PSM Ambiguity	Annotated Sequence	Modifications	# Protein Groups	# Proteins	Master Protein Accessions	Protein Accessions	# Missed Cleavages	Charge	DeltaScore	DeltaCn	Rank	Search Engine Rank	m/z [Da]	MH+ [Da]	Theo. MH+ [Da]	DeltaM [ppm]	Deltam/z [Da]	Activation Type	MS Order	Isolation Interference [%]	Ion Inject Time [ms]	RT [min]	First Scan	Spectrum File	File ID	Ions Score	Identity Strict	Identity Relaxed	Expectation Value	Percolator q-Value	Percolator PEP	Precursor Abundance	Apex RT [min]
		FALSE	High	Mascot (A5)	Unambiguous	NHEEEMLALR		1	1	P08779	P08779	0	2	1	0	1	1	621.301	1241.59	1241.59	-0.11	-7e-05	HCD (High Energy Collision Dissociation)	MS2	28.0299	30	38.1742	17383	MS2100711_D3.raw	F31	28	46	39	0.725914	0.007052	0.1594	23028836	38.39
	FALSE	High	NHEEEMLALR	1xOxidation [M6]	0.175671	0.00794114	1	1	1	P08779	0	1257.59	High	0.007482	0.1657	30
		Checked	Confidence	Identifying Node	PSM Ambiguity	Annotated Sequence	Modifications	# Protein Groups	# Proteins	Master Protein Accessions	Protein Accessions	# Missed Cleavages	Charge	DeltaScore	DeltaCn	Rank	Search Engine Rank	m/z [Da]	MH+ [Da]	Theo. MH+ [Da]	DeltaM [ppm]	Deltam/z [Da]	Activation Type	MS Order	Isolation Interference [%]	Ion Inject Time [ms]	RT [min]	First Scan	Spectrum File	File ID	Ions Score	Identity Strict	Identity Relaxed	Expectation Value	Percolator q-Value	Percolator PEP	Precursor Abundance	Apex RT [min]
		FALSE	High	Mascot (A5)	Unambiguous	NHEEEmLALR	M6(Oxidation)	1	1	P08779	P08779	0	2	0.8333	0	1	1	629.297	1257.59	1257.59	-1.4	-0.00088	HCD (High Energy Collision Dissociation)	MS2	0	30	28.322	10177	MS2100711_D3.raw	F31	30	46	39	0.425262	0.007482	0.1657	12030412	28.37
FALSE	High	Master Protein	P02538	Keratin, type II cytoskeletal 6A OS=Homo sapiens OX=9606 GN=KRT6A PE=1 SV=3	0	81.415	47	32	45	5	1	564	60	8	822	32
	Checked	Confidence	Sequence	Modifications	Qvality PEP	Qvality q-value	# Protein Groups	# Proteins	# PSMs	Master Protein Accessions	# Missed Cleavages	Theo. MH+ [Da]	Confidence (by Search Engine): Mascot	Percolator q-Value (by Search Engine): Mascot	Percolator PEP (by Search Engine): Mascot	Ions Score (by Search Engine): Mascot
	FALSE	High	NKLEGLEDALQK		0.00147803	0	2	3	1	P04259; P02538	1	1357.73	High	0	0.001163	62
		Checked	Confidence	Identifying Node	PSM Ambiguity	Annotated Sequence	Modifications	# Protein Groups	# Proteins	Master Protein Accessions	Protein Accessions	# Missed Cleavages	Charge	DeltaScore	DeltaCn	Rank	Search Engine Rank	m/z [Da]	MH+ [Da]	Theo. MH+ [Da]	DeltaM [ppm]	Deltam/z [Da]	Activation Type	MS Order	Isolation Interference [%]	Ion Inject Time [ms]	RT [min]	First Scan	Spectrum File	File ID	Ions Score	Identity Strict	Identity Relaxed	Expectation Value	Percolator q-Value	Percolator PEP	Precursor Abundance	Apex RT [min]
		FALSE	High	Mascot (A5)	Unambiguous	NKLEGLEDALQK		2	3	P04259; P02538	P04259; P02538; P48668	1	2	0.7097	0	1	1	679.367	1357.73	1357.73	-3.56	-0.00241	HCD (High Energy Collision Dissociation)	MS2	0	30	45.76	23155	MS2100711_D3.raw	F31	62	45	38	0.000222947	0	0.001163	133176472	45.97
	FALSE	High	ISIGGGSCAISGGYGSR	1xPropionamide [C8]	0.01172	0	2	3	1	P04259; P02538	0	1612.77	High	0	0.009966	36
		Checked	Confidence	Identifying Node	PSM Ambiguity	Annotated Sequence	Modifications	# Protein Groups	# Proteins	Master Protein Accessions	Protein Accessions	# Missed Cleavages	Charge	DeltaScore	DeltaCn	Rank	Search Engine Rank	m/z [Da]	MH+ [Da]	Theo. MH+ [Da]	DeltaM [ppm]	Deltam/z [Da]	Activation Type	MS Order	Isolation Interference [%]	Ion Inject Time [ms]	RT [min]	First Scan	Spectrum File	File ID	Ions Score	Identity Strict	Identity Relaxed	Expectation Value	Percolator q-Value	Percolator PEP	Precursor Abundance	Apex RT [min]
		FALSE	High	Mascot (A5)	Unambiguous	ISIGGGScAISGGYGSR	C8(Propionamide)	2	3	P04259; P02538	P04259; P02538; P48668	0	2	0.9444	0	1	1	806.889	1612.77	1612.77	-1.94	-0.00156	HCD (High Energy Collision Dissociation)	MS2	14.3632	30	43.4718	21502	MS2100711_D3.raw	F31	36	48	41	0.192663	0	0.009966	2.94656e+06	43.42
	FALSE	High	ISIGGGSCAISGGYGSR		0.00395462	0	2	3	1	P04259; P02538	0	1541.74	High	0	0.003235	44
		Checked	Confidence	Identifying Node	PSM Ambiguity	Annotated Sequence	Modifications	# Protein Groups	# Proteins	Master Protein Accessions	Protein Accessions	# Missed Cleavages	Charge	DeltaScore	DeltaCn	Rank	Search Engine Rank	m/z [Da]	MH+ [Da]	Theo. MH+ [Da]	DeltaM [ppm]	Deltam/z [Da]	Activation Type	MS Order	Isolation Interference [%]	Ion Inject Time [ms]	RT [min]	First Scan	Spectrum File	File ID	Ions Score	Identity Strict	Identity Relaxed	Expectation Value	Percolator q-Value	Percolator PEP	Precursor Abundance	Apex RT [min]
		FALSE	High	Mascot (A5)	Unambiguous	ISIGGGSCAISGGYGSR		2	3	P04259; P02538	P04259; P02538; P48668	0	2	0.8409	0	1	1	771.372	1541.74	1541.74	-0.52	-0.0004	HCD (High Energy Collision Dissociation)	MS2	20.2255	30	50.8712	27262	MS2100711_D3.raw	F31	44	47	41	0.0269728	0	0.003235	8375708	50.84
	FALSE	High	NKYEDEINKR		0.0067279	0	5	6	2	P04264; P04259; P02538; P05787; P13647	2	1308.65	High	0.001555	0.08085	44
		Checked	Confidence	Identifying Node	PSM Ambiguity	Annotated Sequence	Modifications	# Protein Groups	# Proteins	Master Protein Accessions	Protein Accessions	# Missed Cleavages	Charge	DeltaScore	DeltaCn	Rank	Search Engine Rank	m/z [Da]	MH+ [Da]	Theo. MH+ [Da]	DeltaM [ppm]	Deltam/z [Da]	Activation Type	MS Order	Isolation Interference [%]	Ion Inject Time [ms]	RT [min]	First Scan	Spectrum File	File ID	Ions Score	Identity Strict	Identity Relaxed	Expectation Value	Percolator q-Value	Percolator PEP	Precursor Abundance	Apex RT [min]
		FALSE	High	Mascot (A5)	Selected	NKYEDEINKR		5	6	P04264; P04259; P02538; P05787; P13647	P04264; P04259; P02538; P48668; P05787; P13647	2	3	0.0233	0	1	1	436.888	1308.65	1308.65	-3.32	-0.00145	HCD (High Energy Collision Dissociation)	MS2	37.9452	30	22.4738	6105	MS2100711_D3.raw	F31	43	46	39	0.0237239	0	0.0056	211493920	22.63
		FALSE	High	Mascot (A5)	Selected	NKYEDEINKR		5	6	P04264; P04259; P02538; P05787; P13647	P04264; P04259; P02538; P48668; P05787; P13647	2	3		0	2	2	436.888	1308.65	1308.65	-3.32	-0.00145	HCD (High Energy Collision Dissociation)	MS2	16.7594	30	22.9811	6425	MS2100711_D3.raw	F31	44	46	39	0.0205677	0.001555	0.08085	211493920	22.63
	FALSE	High	QNLEPLFEQYINNLR		0.00139037	0	3	4	1	P04259; P02538; P13647	0	1890.97	High	0	0.001097	49
		Checked	Confidence	Identifying Node	PSM Ambiguity	Annotated Sequence	Modifications	# Protein Groups	# Proteins	Master Protein Accessions	Protein Accessions	# Missed Cleavages	Charge	DeltaScore	DeltaCn	Rank	Search Engine Rank	m/z [Da]	MH+ [Da]	Theo. MH+ [Da]	DeltaM [ppm]	Deltam/z [Da]	Activation Type	MS Order	Isolation Interference [%]	Ion Inject Time [ms]	RT [min]	First Scan	Spectrum File	File ID	Ions Score	Identity Strict	Identity Relaxed	Expectation Value	Percolator q-Value	Percolator PEP	Precursor Abundance	Apex RT [min]
		FALSE	High	Mascot (A5)	Unambiguous	QNLEPLFEQYINNLR		3	4	P04259; P02538; P13647	P04259; P02538; P48668; P13647	0	3	0.9796	0	1	1	630.994	1890.97	1890.97	-2.34	-0.00148	HCD (High Energy Collision Dissociation)	MS2	37.2152	23.54	63.6262	38821	MS2100711_D3.raw	F31	49	48	41	0.0078124	0	0.001097	180753888	63.75
	FALSE	High	QNLEPLFEQYINNLRR		0.00430779	0	3	4	1	P04259; P02538; P13647	1	2047.07	High	0	0.003525	28
		Checked	Confidence	Identifying Node	PSM Ambiguity	Annotated Sequence	Modifications	# Protein Groups	# Proteins	Master Protein Accessions	Protein Accessions	# Missed Cleavages	Charge	DeltaScore	DeltaCn	Rank	Search Engine Rank	m/z [Da]	MH+ [Da]	Theo. MH+ [Da]	DeltaM [ppm]	Deltam/z [Da]	Activation Type	MS Order	Isolation Interference [%]	Ion Inject Time [ms]	RT [min]	First Scan	Spectrum File	File ID	Ions Score	Identity Strict	Identity Relaxed	Expectation Value	Percolator q-Value	Percolator PEP	Precursor Abundance	Apex RT [min]
		FALSE	High	Mascot (A5)	Unambiguous	QNLEPLFEQYINNLRR		3	4	P04259; P02538; P13647	P04259; P02538; P48668; P13647	1	3	0.9286	0	1	1	683.027	2047.07	2047.07	-2.63	-0.0018	HCD (High Energy Collision Dissociation)	MS2	0	30	62.3987	37681	MS2100711_D3.raw	F31	28	47	40	1.00588	0	0.003525	424065856	62.54
	FALSE	High	NLDLDSIIAEVK		4.99189e-05	0	4	7	2	P35908; P04259; P02538; P13647	0	1329.73	High	0	3.504e-05	71
		Checked	Confidence	Identifying Node	PSM Ambiguity	Annotated Sequence	Modifications	# Protein Groups	# Proteins	Master Protein Accessions	Protein Accessions	# Missed Cleavages	Charge	DeltaScore	DeltaCn	Rank	Search Engine Rank	m/z [Da]	MH+ [Da]	Theo. MH+ [Da]	DeltaM [ppm]	Deltam/z [Da]	Activation Type	MS Order	Isolation Interference [%]	Ion Inject Time [ms]	RT [min]	First Scan	Spectrum File	File ID	Ions Score	Identity Strict	Identity Relaxed	Expectation Value	Percolator q-Value	Percolator PEP	Precursor Abundance	Apex RT [min]
		FALSE	High	Mascot (A5)	Unambiguous	NLDLDSIIAEVK		4	7	P35908; P04259; P02538; P13647	Q5XKE5; P35908; P04259; P02538; O95678; P48668; P13647	0	2	0.8169	0	1	1	665.366	1329.72	1329.73	-1.39	-0.00093	HCD (High Energy Collision Dissociation)	MS2	7.52059	26.95	62.6194	37891	MS2100711_D3.raw	F31	71	45	38	2.95174e-05	0	3.504e-05	2614328576	62.69
		FALSE	High	Mascot (A5)	Unambiguous	NLDLDSIIAEVK		4	7	P35908; P04259; P02538; P13647	Q5XKE5; P35908; P04259; P02538; O95678; P48668; P13647	0	2	0.7917	0	1	1	665.368	1329.73	1329.73	1.82	0.00121	HCD (High Energy Collision Dissociation)	MS2	33.8556	30	63.6355	38831	MS2100711_D3.raw	F31	24	44	37	1.38212	0.001136	0.04447	2876647	63.22
	FALSE	High	LEGLEDALQK		0.000831858	0	2	3	1	P04259; P02538	0	1115.59	High	0	0.0006423	76
		Checked	Confidence	Identifying Node	PSM Ambiguity	Annotated Sequence	Modifications	# Protein Groups	# Proteins	Master Protein Accessions	Protein Accessions	# Missed Cleavages	Charge	DeltaScore	DeltaCn	Rank	Search Engine Rank	m/z [Da]	MH+ [Da]	Theo. MH+ [Da]	DeltaM [ppm]	Deltam/z [Da]	Activation Type	MS Order	Isolation Interference [%]	Ion Inject Time [ms]	RT [min]	First Scan	Spectrum File	File ID	Ions Score	Identity Strict	Identity Relaxed	Expectation Value	Percolator q-Value	Percolator PEP	Precursor Abundance	Apex RT [min]
		FALSE	High	Mascot (A5)	Unambiguous	LEGLEDALQK		2	3	P04259; P02538	P04259; P02538; P48668	0	2	0.6579	0	1	1	558.3	1115.59	1115.59	-1.75	-0.00097	HCD (High Energy Collision Dissociation)	MS2	0	30	45.525	22959	MS2100711_D3.raw	F31	76	45	38	7.77187e-06	0	0.0006423	27205814	45.63
	FALSE	High	LALDVEIATYR		0.000555596	0	5	9	1	P35908; P04259; P02538; Q01546; P13647	0	1263.69	High	0	0.000424	64
		Checked	Confidence	Identifying Node	PSM Ambiguity	Annotated Sequence	Modifications	# Protein Groups	# Proteins	Master Protein Accessions	Protein Accessions	# Missed Cleavages	Charge	DeltaScore	DeltaCn	Rank	Search Engine Rank	m/z [Da]	MH+ [Da]	Theo. MH+ [Da]	DeltaM [ppm]	Deltam/z [Da]	Activation Type	MS Order	Isolation Interference [%]	Ion Inject Time [ms]	RT [min]	First Scan	Spectrum File	File ID	Ions Score	Identity Strict	Identity Relaxed	Expectation Value	Percolator q-Value	Percolator PEP	Precursor Abundance	Apex RT [min]
		FALSE	High	Mascot (A5)	Unambiguous	LALDVEIATYR		5	9	P35908; P04259; P02538; Q01546; P13647	Q5XKE5; P35908; P04259; P02538; Q01546; O95678; P48668; P12035; P13647	0	2	0.6562	0	1	1	632.35	1263.69	1263.69	-0.54	-0.00034	HCD (High Energy Collision Dissociation)	MS2	21.7556	15.201	58.5825	34117	MS2100711_D3.raw	F31	64	44	37	0.000121537	0	0.000424	164639584	58.54
	FALSE	High	LALDVEIATYRK		0.000118243	0	5	9	1	P35908; P04259; P02538; Q01546; P13647	1	1391.79	High	0	8.542e-05	48
		Checked	Confidence	Identifying Node	PSM Ambiguity	Annotated Sequence	Modifications	# Protein Groups	# Proteins	Master Protein Accessions	Protein Accessions	# Missed Cleavages	Charge	DeltaScore	DeltaCn	Rank	Search Engine Rank	m/z [Da]	MH+ [Da]	Theo. MH+ [Da]	DeltaM [ppm]	Deltam/z [Da]	Activation Type	MS Order	Isolation Interference [%]	Ion Inject Time [ms]	RT [min]	First Scan	Spectrum File	File ID	Ions Score	Identity Strict	Identity Relaxed	Expectation Value	Percolator q-Value	Percolator PEP	Precursor Abundance	Apex RT [min]
		FALSE	High	Mascot (A5)	Unambiguous	LALDVEIATYRK		5	9	P35908; P04259; P02538; Q01546; P13647	Q5XKE5; P35908; P04259; P02538; Q01546; O95678; P48668; P12035; P13647	1	3	0.8958	0	1	1	464.6	1391.79	1391.79	-2.35	-0.00109	HCD (High Energy Collision Dissociation)	MS2	21.8318	30	51.8372	28098	MS2100711_D3.raw	F31	48	42	35	0.00308712	0	8.542e-05	27470204	51.94
	FALSE	High	YEELQVTAGR		0.000605261	0	1	3	2	P02538	0	1165.58	High	0	0.001224	63
		Checked	Confidence	Identifying Node	PSM Ambiguity	Annotated Sequence	Modifications	# Protein Groups	# Proteins	Master Protein Accessions	Protein Accessions	# Missed Cleavages	Charge	DeltaScore	DeltaCn	Rank	Search Engine Rank	m/z [Da]	MH+ [Da]	Theo. MH+ [Da]	DeltaM [ppm]	Deltam/z [Da]	Activation Type	MS Order	Isolation Interference [%]	Ion Inject Time [ms]	RT [min]	First Scan	Spectrum File	File ID	Ions Score	Identity Strict	Identity Relaxed	Expectation Value	Percolator q-Value	Percolator PEP	Precursor Abundance	Apex RT [min]
[truncated: 6,604 more rows]

## Sheet: MLN4924
Supplementary Table 2. The anti-NEDD8 IP EV proteins
[truncated: 7,217 more rows]
