# Supplementary material for: Neddylation of Coro1a determines the fate of multivesicular bodies and biogenesis of extracellular vesicles
Source: J Extracell Vesicles. 2021 Oct 8;10(12):e12153. doi: 10.1002/jev2.12153 (PMC8500273; doi:10.1002/jev2.12153)
Supplement: Supplementary file 4 — Supporting Information [file JEV2-10-e12153-s010.xlsx]

## Sheet: Information
Supplementary Table 3. The proteins interacting with Coro1a
Search parameters
Type of search	:MS/MS Ion Search
Enzyme	:Trypsin
Fixed modifications	:Carbamidomethyl (C)
Variable modifications	:Gln- Epyro-Glu (N-term Q) , Oxidation (M)
Mass values	:Monoisotopic
Protein mass	:Unrestricted
Peptide mass tolerance	:-/+ 15 ppm
Fragment mass tolerance	:-/+ 20 mmu
Max missed cleavages	:2
Instrument type	:Default
Number of queries	:21,009
Database	:uniprot20180305 (556,825 sequences; 199,652,254 residues)
Taxonomy	:Homo sapiens (human) (20,317 sequences)
Score distribution
Decoy search summary
Peptide matches	in uniprot20180305	in Decoy	FDR
--above identity threshold	4129	72	1.74%
--above identity or homology threshold	4253	73	1.72%
Legend

## Sheet: Protein Peptide Information
Supplementary Table 3. The proteins interacting with Coro1a
Accession	Description	Mass	Score	Matches	Sequences	emPAI	Coverage
P31146	Coronin-1A OS=Homo sapiens OX=9606 GN=CORO1A PE=1 SV=4	51678	14818	819(639)	46(42)	101.69	68%	P31146_uniprot
	Peptide	Unique	Matches	Modification	Observed	Mr(expt)	Mr(calc)	ppm	Miss	Score	Expect	Rank	Query
	R.GMGYMPK.R		1		392.1797	782.3448	782.3455	-0.94	0	(23)	0.025	1	127
	R.GMGY->M<-PK.R		2	Oxidation (M)	400.1767	798.3388	798.3404	-1.97	0	25	0.0088	1	200
	R.G->M<-GYMPK.R		8	Oxidation (M)	400.1770	798.3395	798.3404	-1.15	0	(17)	0.05	1	202
	R.HVFGQPAK.A	U	7		442.2429	882.4713	882.4712	0.11	0	47	0.00024	1	656
	K.ILTTGFSR.M	U	48		447.7564	893.4982	893.4971	1.27	0	47	0.00017	1	690
	R.LEETVQAK.-	U	1		459.2510	916.4875	916.4865	1.01	0	9	3.1	1	871
	R.GMGYMPKR.G		1		470.2303	938.4460	938.4466	-0.68	1	18	0.14	1	982
	R->.<-QVALWDTK.H	U	4	Gln->pyro-Glu (N-term Q)	472.2481	942.4816	942.4811	0.55	0	(40)	0.001	1	1023
	R.QVALWDTK.H	U	50		480.7627	959.5108	959.5076	3.35	0	53	0.00011	1	1221
	R.FYKLHER.R		1		496.7676	991.5205	991.5239	-3.41	1	45	0.00053	1	1605
	R.DAGPLLISLK.D	U	31		513.8134	1025.6123	1025.6121	0.21	0	64	2.5e-006	1	2015
	R.DGGLICTSCR.D	U	46		569.7546	1137.4947	1137.4907	3.55	0	51	3.4e-005	1	3511
	R.FYKLHERR.C	U	1		383.5476	1147.6209	1147.6250	-3.59	2	27	0.033	1	3659
	K.ADQCYEDVR.V	U	11		578.2399	1154.4653	1154.4662	-0.80	0	59	2.1e-006	1	3788
	K.LQATVQELQK.R	U	9		579.3305	1156.6465	1156.6452	1.12	0	46	0.0004	1	3826
	R.CEPIAMTVPR.K	U	23		587.2924	1172.5703	1172.5682	1.79	0	47	0.00025	1	4104
	K.FRHVFGQPAK.A	U	9		396.2208	1185.6405	1185.6407	-0.22	1	51	0.00013	1	4332
	K.FRHVFGQPAK.A	U	7		593.8276	1185.6406	1185.6407	-0.09	1	(39)	0.0022	1	4333
	R.CEPIA->M<-TVPR.K	U	36	Oxidation (M)	595.2894	1188.5642	1188.5631	0.91	0	(40)	0.0013	1	4380
	R.EPVVTLEGHTK.R	U	10		605.3275	1208.6405	1208.6401	0.30	0	46	0.00034	1	4707
	R.EPVVTLEGHTK.R	U	2		403.8881	1208.6424	1208.6401	1.86	0	(29)	0.018	1	4715
	R.KLQATVQELQK.R	U	2		429.2536	1284.7391	1284.7401	-0.83	1	(33)	0.0056	1	5975
	R.KLQATVQELQK.R	U	32		643.3777	1284.7409	1284.7401	0.64	1	94	5e-009	1	5978
	R.GLEVNKCEIAR.F	U	2		430.2271	1287.6594	1287.6605	-0.84	1	(28)	0.028	1	6044
	R.GLEVNKCEIAR.F	U	8		644.8377	1287.6609	1287.6605	0.29	1	75	6.9e-007	1	6046
	R.LDRLEETVQAK.-	U	11		651.3552	1300.6959	1300.6987	-2.13	1	47	0.00033	1	6220
	R.LDRLEETVQAK.-	U	6		434.5729	1300.6967	1300.6987	-1.49	1	(37)	0.0034	1	6221
	K.LQATVQELQKR.L	U	4		657.3789	1312.7433	1312.7463	-2.29	1	(45)	0.00037	1	6469
	K.LQATVQELQKR.L	U	1		438.5887	1312.7443	1312.7463	-1.50	1	52	6.3e-005	1	6471
	K.DRPHEGTRPVR.A	U	2		440.5693	1318.6860	1318.6854	0.42	0	5	7.2	1	6640
	K.DRPHEGTRPVR.A	U	1		660.3515	1318.6884	1318.6854	2.29	0	(4)	7.2	1	6647
	R.RCEPIAMTVPR.K	U	6		443.8980	1328.6721	1328.6693	2.12	1	(66)	4e-006	1	6791
	R.RCEPIAMTVPR.K	U	42		665.3437	1328.6728	1328.6693	2.66	1	82	9.4e-008	1	6798
	R.RCEPIA->M<-TVPR.K	U	12	Oxidation (M)	449.2278	1344.6617	1344.6642	-1.88	1	(55)	4.6e-005	1	7031
	R.RCEPIA->M<-TVPR.K	U	26	Oxidation (M)	673.3405	1344.6663	1344.6642	1.59	1	(43)	0.00089	1	7055
	R.EPVVTLEGHTKR.V	U	2		683.3784	1364.7423	1364.7412	0.79	1	53	6.3e-005	1	7387
	R.EPVVTLEGHTKR.V	U	3		455.9216	1364.7431	1364.7412	1.36	1	(31)	0.0095	1	7388
	R.DGGLICTSCRDK.R	U	1		691.3116	1380.6086	1380.6126	-2.89	1	35	0.0019	1	7566
	R.KLQATVQELQKR.L	U	1		721.4284	1440.8423	1440.8412	0.72	2	70	6.1e-007	1	8587
	R.KLQATVQELQKR.L	U	1		481.2883	1440.8432	1440.8412	1.34	2	(68)	1.1e-006	1	8588
	K.RGLEVNKCEIAR.F	U	11		722.8854	1443.7563	1443.7616	-3.65	2	(59)	2.2e-005	1	8628
	K.RGLEVNKCEIAR.F	U	1		361.9464	1443.7567	1443.7616	-3.42	2	(49)	0.00023	1	8629
	K.RGLEVNKCEIAR.F	U	16		482.2620	1443.7641	1443.7616	1.70	2	66	4e-006	1	8646
	K.RLDRLEETVQAK.-	U	1		365.2066	1456.7973	1456.7998	-1.69	2	(29)	0.019	1	8891
	K.RLDRLEETVQAK.-	U	14		729.4059	1456.7973	1456.7998	-1.67	2	(56)	3.9e-005	1	8892
	K.RLDRLEETVQAK.-	U	12		486.6066	1456.7979	1456.7998	-1.29	2	56	3.6e-005	1	8893
	R.AAPEASGTPSSDAVSR.L	U	1		501.5716	1501.6929	1501.7009	-5.27	0	(54)	3.6e-005	1	9525
	R.AAPEASGTPSSDAVSR.L	U	33		751.8598	1501.7050	1501.7009	2.79	0	88	1.5e-008	1	9556
	R.RAAPEASGTPSSDAVSR.L	U	1		829.9058	1657.7970	1657.8020	-3.01	1	(10)	1.3	1	11584
	R.RAAPEASGTPSSDAVSR.L	U	2		553.6085	1657.8037	1657.8020	1.07	1	61	1e-005	1	11591
	R.AVFVSEGKILTTGFSR.M	U	2		571.3185	1710.9338	1710.9305	1.94	1	(63)	5.5e-006	1	12242
	R.AVFVSEGKILTTGFSR.M	U	4		856.4744	1710.9343	1710.9305	2.24	1	83	6.3e-008	1	12243
	R.DAGPLLISLKDGYVPPK.S	U	23		892.0040	1781.9935	1781.9927	0.44	1	69	1e-006	1	13004
	R.DAGPLLISLKDGYVPPK.S	U	17		595.0054	1781.9945	1781.9927	0.98	1	(53)	4.7e-005	1	13010
	R.VSQTTWDSGFCAVNPK.F	U	5		599.6133	1795.8180	1795.8200	-1.09	0	(69)	8.8e-007	1	13171
	R.VSQTTWDSGFCAVNPK.F	U	45		898.9183	1795.8220	1795.8200	1.13	0	107	1.4e-010	1	13185
	K.GTVVAEKDRPHEGTRPVR.A	U	7		668.6961	2003.0665	2003.0661	0.22	1	27	0.028	1	14811
	R.HVFGQPAKADQCYEDVR.V	U	3		1010.4715	2018.9284	2018.9269	0.78	1	56	2.2e-005	1	14901
	R.HVFGQPAKADQCYEDVR.V	U	1		505.7397	2018.9297	2018.9269	1.38	1	(54)	4.1e-005	1	14903
	R.HVFGQPAKADQCYEDVR.V	U	2		673.9840	2018.9300	2018.9269	1.56	1	(52)	5.7e-005	1	14904
	R.DAGPLLISLKDGYVPPKSR.E	U	2		676.0516	2025.1329	2025.1259	3.47	2	48	0.00012	1	14956
	K.FVALICEASGGGAFLVLPLGK.T	U	20		1060.0872	2118.1598	2118.1547	2.37	0	100	8.4e-010	1	15597
	K.FVALICEASGGGAFLVLPLGK.T	U	10		707.0616	2118.1629	2118.1547	3.86	0	(66)	2.2e-006	1	15609
	R.KGTVVAEKDRPHEGTRPVR.A	U	17		711.3934	2131.1585	2131.1610	-1.20	2	49	0.00012	1	15740
	R.KGTVVAEKDRPHEGTRPVR.A	U	4		533.7972	2131.1599	2131.1610	-0.55	2	(9)	1	1	15749
	R.AAPEASGTPSSDAVSRLEEEMR.K	U	5		1145.5370	2289.0594	2289.0543	2.26	1	39	0.0011	1	16919
	R.AAPEASGTPSSDAVSRLEEEMR.K	U	14		764.0283	2289.0630	2289.0543	3.80	1	(37)	0.0019	1	16926
	R.AAPEASGTPSSDAVSRLEEE->M<-R.K	U	16	Oxidation (M)	769.3568	2305.0484	2305.0492	-0.33	1	(25)	0.031	1	17000
	R.AAPEASGTPSSDAVSRLEEE->M<-R.K	U	2	Oxidation (M)	1153.5349	2305.0553	2305.0492	2.64	1	(9)	1.1	1	17012
	R.YFEITSEAPFLHYLSMFSSK.E	U	5		1199.0801	2396.1456	2396.1398	2.40	0	144	5.7e-014	1	17445
	R.YFEITSEAPFLHYLSMFSSK.E	U	7		799.7229	2396.1469	2396.1398	2.93	0	(104)	6.3e-010	1	17447
	R.YFEITSEAPFLHYLS->M<-FSSK.E	U	3	Oxidation (M)	1207.0785	2412.1424	2412.1348	3.18	0	(97)	2.4e-009	1	17517
	R.YFEITSEAPFLHYLS->M<-FSSK.E	U	7	Oxidation (M)	805.0550	2412.1431	2412.1348	3.47	0	(47)	0.00023	1	17519
	R.AAPEASGTPSSDAVSRLEEEMRK.L	U	1		1209.5835	2417.1524	2417.1492	1.34	2	(7)	2.8	1	17541
	R.AAPEASGTPSSDAVSRLEEEMRK.L	U	2		605.2956	2417.1533	2417.1492	1.67	2	32	0.0084	1	17542
	R.AAPEASGTPSSDAVSRLEEEMRK.L	U	5		806.7260	2417.1560	2417.1492	2.82	2	(24)	0.057	1	17546
	K.FVALICEASGGGAFLVLPLGKTGR.V	U	1		811.7821	2432.3245	2432.3250	-0.22	1	80	7.3e-008	1	17593
	R.AAPEASGTPSSDAVSRLEEE->M<-RK.L	U	4	Oxidation (M)	812.0575	2433.1507	2433.1441	2.69	2	(15)	0.38	1	17600
	R.RAAPEASGTPSSDAVSRLEEEMR.K	U	3		816.0613	2445.1622	2445.1554	2.79	2	34	0.0051	1	17632
	R.RAAPEASGTPSSDAVSRLEEEMR.K	U	1		612.2981	2445.1633	2445.1554	3.24	2	(7)	2.6	1	17633
	R.YFEITSEAPFLHYLSMFSSKESQR.G	U	1		725.1052	2896.3918	2896.3741	6.09	1	(32)	0.0073	1	18853
	R.YFEITSEAPFLHYLS->M<-FSSKESQR.G	U	1	Oxidation (M)	971.7994	2912.3763	2912.3691	2.49	1	34	0.0043	1	18963
	K.ADQCYEDVRVSQTTWDSGFCAVNPK.F	U	1		978.4363	2932.2870	2932.2756	3.88	1	53	1.5e-005	1	19077
	R.KSDLFQEDLYPPTAGPDPALTAEEWLGGR.D	U	11		1058.5215	3172.5426	3172.5353	2.31	1	97	2.3e-009	1	19775
	R.KSDLFQEDLYPPTAGPDPALTAEEWLGGR.D	U	1		794.1434	3172.5446	3172.5353	2.94	1	(36)	0.0026	1	19777
	R.HVFGQPAKADQCYEDVRVSQTTWDSGFCAVNPK.F	U	1		1266.5864	3796.7375	3796.7363	0.31	2	2	4	1	20569
	K.HLEEPLSLQELDTSSGVLLPFFDPDTNIVYLCGK.G	U	1		1282.9766	3845.9079	3845.9074	0.13	0	67	2e-006	1	20746
	K.HLEEPLSLQELDTSSGVLLPFFDPDTNIVYLCGK.G	U	1		962.4893	3845.9282	3845.9074	5.41	0	(3)	5.8	1	20747
P04264	Keratin, type II cytoskeletal 1 OS=Homo sapiens OX=9606 GN=KRT1 PE=1 SV=6	66170	4568	151(132)	41(39)	12.05	60%	P04264_uniprot
	Peptide	Unique	Matches	Modification	Observed	Mr(expt)	Mr(calc)	ppm	Miss	Score	Expect	Rank	Query
	K.SISISVAR.G	U	6		416.7493	831.4840	831.4814	3.18	0	34	0.0054	1	391
	R.SLVNLGGSK.S	U	1		437.7534	873.4923	873.4920	0.36	0	35	0.0075	1	587
	K.IEISELNR.V		4		487.2703	972.5260	972.5240	2.11	0	50	0.00019	1	1309
	K.DVDGAYMTK.V	U	4		500.2242	998.4339	998.4379	-3.98	0	36	0.00087	1	1661
	R.TLLEGEESR.M	U	6		517.2621	1032.5096	1032.5087	0.85	0	38	0.0028	1	2124
	K.AQYEDIAQK.S	U	1		533.2647	1064.5149	1064.5138	0.99	0	37	0.0024	1	2565
	K.AEAESLYQSK.Y	U	1		563.2748	1124.5351	1124.5349	0.18	0	53	5.7e-005	1	3312
	R.DYQELMNTK.L	U	2		571.2647	1140.5149	1140.5121	2.43	0	32	0.0052	1	3550
	K.YEELQITAGR.H		6		590.3036	1178.5927	1178.5931	-0.32	0	63	1e-005	1	4196
	R.LRSEIDNVKK.Q	U	1		601.3486	1200.6826	1200.6826	-0.01	2	26	0.04	1	4610
	R.TNAENEFVTIK.K	U	8		633.3240	1264.6334	1264.6299	2.75	0	62	1e-005	1	5626
	K.LALDLEIATYR.T	U	4		639.3588	1276.7031	1276.7027	0.35	0	53	6.3e-005	1	5861
	R.NSKIEISELNR.V	U	1		651.8561	1301.6976	1301.6939	2.87	1	23	0.097	1	6242
	R.SLDLDSIIAEVK.A	U	4		651.8616	1301.7087	1301.7078	0.68	0	88	2.7e-008	1	6243
	R.NKYEDEINKR.T		2		436.8875	1307.6406	1307.6469	-4.83	2	(46)	0.00037	1	6389
	R.NKYEDEINKR.T		2		654.8277	1307.6408	1307.6469	-4.65	2	48	0.00022	1	6390
	K.N->M<-QDMVEDYR.N	U	1	Oxidation (M)	658.7663	1315.5180	1315.5173	0.59	0	(49)	1.6e-005	1	6537
	K.NMQD->M<-VEDYR.N	U	4	Oxidation (M)	658.7673	1315.5200	1315.5173	2.06	0	(55)	4.2e-006	1	6540
	K.N->M<-QD->M<-VEDYR.N	U	2	2 Oxidation (M)	666.7635	1331.5124	1331.5122	0.18	0	58	1.8e-006	1	6853
	K.SKAEAESLYQSK.Y	U	1		670.8382	1339.6618	1339.6619	-0.05	1	66	3.4e-006	1	6946
	K.LNDLEDALQQAK.E	U	4		679.3500	1356.6855	1356.6885	-2.17	0	82	1.1e-007	1	7231
	K.SLNNQFASFIDK.V	U	6		692.3505	1382.6865	1382.6830	2.51	0	87	3.1e-008	1	7594
	R.TNAENEFVTIKK.D	U	2		697.3716	1392.7286	1392.7249	2.68	1	49	0.0002	1	7742
	R.TNAENEFVTIKK.D	U	1		465.2503	1392.7292	1392.7249	3.10	1	(35)	0.0051	1	7743
	K.WELLQQVDTSTR.T	U	6		738.3807	1474.7468	1474.7416	3.53	0	79	2.5e-007	1	9185
	R.FLEQQNQVLQTK.W		8		738.3978	1474.7811	1474.7780	2.12	0	77	3.6e-007	1	9196
	R.LLRDYQELMNTK.L	U	2		762.4011	1522.7877	1522.7813	4.18	1	55	4.8e-005	1	9805
	R.LLRDYQELMNTK.L	U	1		508.6035	1522.7885	1522.7813	4.73	1	(35)	0.0047	1	9806
	K.NKLNDLEDALQQAK.E	U	3		800.4219	1598.8293	1598.8264	1.86	1	88	2.7e-008	1	10896
	K.NKLNDLEDALQQAK.E	U	1		533.9511	1598.8313	1598.8264	3.11	1	(46)	0.00041	1	10897
	K.SLNNQFASFIDKVR.F	U	2		819.9338	1637.8530	1637.8525	0.29	1	107	2.7e-010	1	11362
	K.SLNNQFASFIDKVR.F	U	2		546.9584	1637.8533	1637.8525	0.45	1	(64)	6.5e-006	1	11363
	R.SGGGFSSGSAGIINYQR.R	U	2		829.4013	1656.7881	1656.7856	1.49	0	69	1.7e-006	1	11569
	R.SLVNLGGSKSISISVAR.G	U	1		844.4877	1686.9609	1686.9628	-1.13	1	32	0.0039	1	11979
	K->.<-QISNLQQSISDAEQR.G	U	2	Gln->pyro-Glu (N-term Q)	850.4228	1698.8310	1698.8173	8.10	0	(64)	6.1e-006	1	12120
	K.QISNLQQSISDAEQR.G	U	10		858.9320	1715.8495	1715.8438	3.30	0	95	4.6e-009	1	12292
	K.QISNLQQSISDAEQR.G	U	2		572.9579	1715.8520	1715.8438	4.79	0	(58)	2.6e-005	1	12295
	R.FSSCGGGGGSFGAGGGFGSR.S	U	10		883.3705	1764.7264	1764.7275	-0.61	0	125	6.3e-013	1	12825
	K.KQISNLQQSISDAEQR.G	U	1		922.9782	1843.9417	1843.9388	1.62	1	54	7.7e-005	1	13801
	K.LNDLEDALQQAKEDLAR.L	U	1		648.0021	1940.9846	1940.9803	2.22	1	81	1.3e-007	1	14416
	R.LDSELKNMQDMVEDYR.N	U	1		993.4556	1984.8966	1984.8870	4.83	1	(23)	0.033	1	14685
	R.THNLEPYFESFINNLR.R	U	2		665.3279	1992.9618	1992.9693	-3.78	0	(61)	1.3e-005	1	14727
	R.THNLEPYFESFINNLR.R	U	2		997.4927	1992.9709	1992.9693	0.79	0	65	5.4e-006	1	14729
	R.LDSELKN->M<-QDMVEDYR.N	U	1	Oxidation (M)	1001.4484	2000.8823	2000.8819	0.20	1	58	8.2e-006	1	14781
	R.THNLEPYFESFINNLRR.R	U	1		1075.5427	2149.0709	2149.0705	0.20	1	(18)	0.27	1	15903
	R.THNLEPYFESFINNLRR.R	U	1		717.3665	2149.0776	2149.0705	3.30	1	(15)	0.5	1	15905
	R.THNLEPYFESFINNLRR.R	U	1		538.2769	2149.0783	2149.0705	3.67	1	22	0.12	1	15906
	K.NKLNDLEDALQQAKEDLAR.L	U	1		1092.5692	2183.1239	2183.1182	2.61	2	130	1.4e-012	1	16108
	K.NKLNDLEDALQQAKEDLAR.L	U	1		728.7154	2183.1243	2183.1182	2.83	2	(82)	1.1e-007	1	16109
	K.QISNLQQSISDAEQRGENALK.D	U	2		777.0654	2328.1745	2328.1669	3.24	1	43	0.00078	1	17114
	R.GGGGGGYGSGGSSYGSGGGSYGSGGGGGGGR.G	U	1		1192.4746	2382.9347	2382.9447	-4.19	0	164	4.2e-017	1	17409
	R.GGGGGGYGSGGSSYGSGGGSYGSGGGGGGGR.G	U	1		795.3229	2382.9468	2382.9447	0.90	0	(74)	3.7e-008	1	17410
	K.SKAEAESLYQSKYEELQITAGR.H	U	1		834.4254	2500.2544	2500.2445	3.98	2	71	1.2e-006	1	17789
	R.MSGECAPNVSVSVSTSHTTISGGGSR.G	U	2		855.7252	2564.1538	2564.1595	-2.23	0	(37)	0.0012	1	17938
	R.->M<-SGECAPNVSVSVSTSHTTISGGGSR.G	U	2	Oxidation (M)	861.0602	2580.1587	2580.1545	1.65	0	62	2.7e-006	1	17973
	K->.<-QISNLQQSISDAEQRGENALKDAK.N	U	1	Gln->pyro-Glu (N-term Q)	876.1120	2625.3142	2625.2994	5.63	2	(24)	0.062	1	18084
	K.QISNLQQSISDAEQRGENALKDAK.N	U	1		661.5898	2642.3300	2642.3259	1.55	2	37	0.0025	1	18120
	R.GSYGSGGSSYGSGGGSYGSGGGGGGHGSYGSGSSSGGYR.G	U	1		1104.7707	3311.2904	3311.3009	-3.17	0	65	2.9e-007	1	20125
P13645	Keratin, type I cytoskeletal 10 OS=Homo sapiens OX=9606 GN=KRT10 PE=1 SV=6	59020	3492	122(105)	32(31)	8.75	49%	P13645_uniprot
	Peptide	Unique	Matches	Modification	Observed	Mr(expt)	Mr(calc)	ppm	Miss	Score	Expect	Rank	Query
	R.LAADDFR.L		9		404.2041	806.3936	806.3923	1.72	0	55	4.9e-005	1	256
	K.SEITELR.R	U	1		424.2296	846.4446	846.4447	-0.08	0	31	0.017	1	500
	K.YENEVALR.Q	U	1		497.2534	992.4922	992.4927	-0.51	0	44	0.00077	1	1610
	K.SEITELRR.N	U	1		502.2788	1002.5430	1002.5458	-2.76	1	29	0.025	1	1715
	R.VLDELTLTK.A	U	7		516.3048	1030.5949	1030.5910	3.81	0	52	8e-005	1	2102
	R.LASYLDKVR.A		6		532.8082	1063.6018	1063.6026	-0.74	1	59	1.2e-005	1	2557
	K.VTMQNLNDR.L		7		545.7683	1089.5221	1089.5237	-1.48	0	77	2.8e-007	1	2811
	K.VT->M<-QNLNDR.L		1	Oxidation (M)	553.7650	1105.5153	1105.5186	-2.94	0	(69)	1.5e-006	1	2997
	K.DAEAWFNEK.S	U	6		555.2514	1108.4882	1108.4825	5.17	0	46	0.00015	1	3040
	R.LENEIQTYR.S	U	5		583.2967	1164.5789	1164.5775	1.27	0	68	2.4e-006	1	3926
	R->.<-QSVEADINGLR.R		1	Gln->pyro-Glu (N-term Q)	592.8000	1183.5854	1183.5833	1.79	0	(33)	0.0057	1	4277
	R.RVLDELTLTK.A	U	3		594.3542	1186.6938	1186.6921	1.44	1	49	0.00015	1	4357
	R.QSVEADINGLR.R		2		601.3132	1200.6118	1200.6098	1.62	0	64	6.4e-006	1	4606
	R.LKYENEVALR.Q	U	2		617.8442	1233.6738	1233.6717	1.72	1	68	2e-006	1	5061
	R.LKYENEVALR.Q	U	1		412.2326	1233.6759	1233.6717	3.40	1	(64)	4.9e-006	1	5063
	R.KDAEAWFNEK.S	U	1		619.2974	1236.5802	1236.5775	2.18	1	42	0.00059	1	5142
	R.SLLEGEGSSGGGGR.G	U	2		631.8024	1261.5902	1261.5899	0.26	0	71	8.3e-007	1	5574
	K.NHEEEMKDLR.N	U	1		434.2036	1299.5888	1299.5877	0.86	1	31	0.0055	1	6210
	R->.<-QSVEADINGLRR.V		1	Gln->pyro-Glu (N-term Q)	670.8519	1339.6893	1339.6844	3.65	1	(26)	0.038	1	6948
	R.QSVEADINGLRR.V		5		679.3629	1356.7113	1356.7110	0.25	1	35	0.0061	1	7237
	R.SQYEQLAEQNR.K	U	1		683.3239	1364.6333	1364.6320	0.92	0	66	2.7e-006	1	7381
	R.ALEESNYELEGK.I	U	3		691.3281	1380.6417	1380.6408	0.63	0	93	5.6e-009	1	7569
	K.QSLEASLAETEGR.Y	U	14		695.8458	1389.6770	1389.6736	2.46	0	87	2.6e-008	1	7684
	K.KNHEEEMKDLR.N	U	1		714.8480	1427.6814	1427.6827	-0.91	2	(33)	0.0068	1	8378
	K.KNHEEEMKDLR.N	U	1		476.9013	1427.6820	1427.6827	-0.46	2	50	0.00012	1	8379
	K.IRLENEIQTYR.S	U	5		717.8886	1433.7625	1433.7626	-0.06	1	87	2.9e-008	1	8472
	K.IRLENEIQTYR.S	U	1		478.9285	1433.7637	1433.7626	0.72	1	(37)	0.003	1	8474
	R.SQYEQLAEQNRK.D	U	1		498.5825	1492.7256	1492.7270	-0.95	1	(34)	0.006	1	9429
	R.SQYEQLAEQNRK.D	U	5		747.3711	1492.7276	1492.7270	0.44	1	64	6.4e-006	1	9431
	K.GSLGGGFSSGGFSGGSFSR.G	U	5		854.3889	1706.7633	1706.7649	-0.95	0	104	2.7e-010	1	12203
	R.NVQALEIELQSQLALK.Q	U	1		899.0118	1796.0090	1796.0043	2.61	0	85	2.4e-008	1	13226
	K.ELTTEIDNNIEQISSYK.S	U	2		998.9894	1995.9643	1995.9636	0.35	0	79	1.5e-007	1	14749
	R.AETECQNTEYQQLLDIK.I	U	2		1041.9890	2081.9635	2081.9575	2.86	0	117	2.1e-011	1	15277
	R.AETECQNTEYQQLLDIK.I	U	2		694.9955	2081.9648	2081.9575	3.49	0	(21)	0.077	1	15278
	K.VTMQNLNDRLASYLDKVR.A		1		712.7162	2135.1267	2135.1157	5.18	2	29	0.018	1	15783
	K.SKELTTEIDNNIEQISSYK.S	U	4		1106.5570	2211.0995	2211.0906	4.00	1	128	2.9e-012	1	16242
	K.SKELTTEIDNNIEQISSYK.S	U	1		738.0405	2211.0998	2211.0906	4.13	1	(60)	1.8e-005	1	16244
	K.ADLEMQIESLTEELAYLKK.N	U	1		742.0548	2223.1424	2223.1344	3.62	1	(69)	1.7e-006	1	16299
	K.ADLE->M<-QIESLTEELAYLKK.N	U	1	Oxidation (M)	747.3874	2239.1403	2239.1293	4.93	1	81	1.2e-007	1	16508
	K.ADLE->M<-QIESLTEELAYLKK.N	U	1	Oxidation (M)	1120.5873	2239.1600	2239.1293	13.7	1	(31)	0.011	1	16509
	R.GSSGGGCFGGSSGGYGGLGGFGGGSFR.G	U	1		781.6653	2341.9740	2341.9771	-1.34	0	(62)	1.2e-006	1	17176
	R.GSSGGGCFGGSSGGYGGLGGFGGGSFR.G	U	3		1171.9961	2341.9777	2341.9771	0.25	0	131	1.5e-013	1	17177
	R.NVSTGDVNVE->M<-NAAPGVDLTQLLNNMR.S	U	1	Oxidation (M)	963.4700	2887.3881	2887.3804	2.66	0	53	6.6e-005	1	18789
	K.ELTTEIDNNIEQISSYKSEITELRR.N	U	1		746.1346	2980.5095	2980.4989	3.56	2	16	0.32	1	19281
P11142	Heat shock cognate 71 kDa protein OS=Homo sapiens OX=9606 GN=HSPA8 PE=1 SV=1	71082	2369	112(85)	29(25)	4.82	48%	P11142_uniprot
	Peptide	Unique	Matches	Modification	Observed	Mr(expt)	Mr(calc)	ppm	Miss	Score	Expect	Rank	Query
	K.VCNPIITK.L	U	2		472.7640	943.5134	943.5161	-2.84	0	34	0.0082	1	1043
	K.LLQDFFNGK.E		2		541.2897	1080.5648	1080.5604	4.07	0	45	0.00044	1	2679
	K.VQVEYKGETK.S		1		590.8138	1179.6131	1179.6135	-0.35	1	39	0.0021	1	4221
	K.FELTGIPPAPR.G	U	8		599.3350	1196.6554	1196.6554	0.02	0	8	1.8	1	4513
	K.DAGTIAGLNVLR.I	U	4		600.3417	1198.6689	1198.6670	1.63	0	60	1.6e-005	1	4569
	K.VEIIANDQGNR.T		6		614.8182	1227.6219	1227.6207	0.97	0	82	1e-007	1	4959
	R.MVNHFIAEFK.R	U	2		412.5467	1234.6183	1234.6169	1.20	0	(33)	0.0086	1	5066
	R.MVNHFIAEFK.R	U	3		618.3168	1234.6190	1234.6169	1.73	0	(37)	0.0033	1	5067
	R.->M<-VNHFIAEFK.R	U	2	Oxidation (M)	626.3151	1250.6156	1250.6118	3.04	0	52	9.8e-005	1	5378
	K.MKEIAEAYLGK.T	U	1		418.2259	1251.6559	1251.6533	2.14	1	(24)	0.058	1	5396
	K.MKEIAEAYLGK.T	U	3		626.8369	1251.6591	1251.6533	4.70	1	69	1.9e-006	1	5398
	K.->M<-KEIAEAYLGK.T	U	2	Oxidation (M)	634.8334	1267.6523	1267.6482	3.27	1	(67)	3.3e-006	1	5686
	K.NSLESYAFNMK.A	U	2		652.3054	1302.5962	1302.5914	3.66	0	52	5.8e-005	1	6254
	K.CNEIINWLDK.N	U	1		652.8193	1303.6241	1303.6230	0.83	0	22	0.071	1	6339
	K.NSLESYAFN->M<-K.A	U	1	Oxidation (M)	660.3029	1318.5912	1318.5863	3.68	0	(31)	0.0053	1	6600
	R.MVNHFIAEFKR.K	U	1		464.5812	1390.7218	1390.7180	2.76	1	(8)	2.6	1	7698
	R.->M<-VNHFIAEFKR.K	U	1	Oxidation (M)	704.3690	1406.7235	1406.7129	7.54	1	49	0.00023	1	8041
	R.RFDDAVVQSDMK.H	U	2		705.8384	1409.6622	1409.6609	0.91	1	71	8.4e-007	1	8082
	R.RFDDAVVQSD->M<-K.H	U	1	Oxidation (M)	713.8350	1425.6555	1425.6558	-0.25	1	(39)	0.0012	1	8338
	R.ARFEELNADLFR.G		1		494.2584	1479.7535	1479.7470	4.41	1	(51)	0.00012	1	9247
	R.ARFEELNADLFR.G		2		740.8845	1479.7545	1479.7470	5.06	1	84	5.9e-008	1	9248
	K.SQIHDIVLVGGSTR.I	U	6		741.4076	1480.8006	1480.7998	0.56	0	66	3e-006	1	9266
	K.SQIHDIVLVGGSTR.I	U	2		494.6077	1480.8014	1480.7998	1.05	0	(25)	0.038	1	9269
	R.TTPSYVAFTDTER.L		8		744.3550	1486.6955	1486.6940	1.03	0	67	2.1e-006	1	9327
	K.LLQDFFNGKELNK.S		1		783.4222	1564.8299	1564.8249	3.20	1	49	0.00015	1	10420
	K.SFYPEEVSSMVLTK.M	U	1		808.8960	1615.7774	1615.7804	-1.80	0	60	1.3e-005	1	11102
	K.SFYPEEVSS->M<-VLTK.M	U	1	Oxidation (M)	816.8962	1631.7778	1631.7753	1.56	0	(14)	0.53	1	11306
	K.NQVAMNPTNTVFDAK.R	U	3		825.4039	1648.7933	1648.7879	3.28	0	86	3.3e-008	1	11487
	K.HWPFMVVNDAGRPK.V	U	4		551.9495	1652.8266	1652.8246	1.20	0	51	0.00013	1	11526
	K.HWPFMVVNDAGRPK.V	U	3		827.4213	1652.8280	1652.8246	2.06	0	(45)	0.00055	1	11527
	R.IINEPTAAAIAYGLDK.K		3		830.4533	1658.8921	1658.8879	2.52	0	102	9.7e-010	1	11622
	K.NQVA->M<-NPTNTVFDAK.R	U	1	Oxidation (M)	833.3984	1664.7823	1664.7828	-0.30	0	(28)	0.021	1	11703
	K.HWPF->M<-VVNDAGRPK.V	U	2	Oxidation (M)	557.2825	1668.8256	1668.8195	3.65	0	(36)	0.0043	1	11766
	K.STAGDTHLGGEDFDNR.M		4		846.3663	1690.7181	1690.7183	-0.13	0	71	2.1e-007	1	12017
	K.STAGDTHLGGEDFDNR.M		2		564.5814	1690.7224	1690.7183	2.43	0	(31)	0.0022	1	12019
	R.MVQEAEKYKAEDEK.Q	U	1		849.4011	1696.7876	1696.7977	-6.00	2	9	0.99	1	12089
	R.MVQEAEKYKAEDEK.Q	U	1		566.6060	1696.7962	1696.7977	-0.89	2	(1)	7.5	1	12090
	R.IINEPTAAAIAYGLDKK.V		3		596.6700	1786.9883	1786.9828	3.05	1	(69)	1e-006	1	13076
	R.IINEPTAAAIAYGLDKK.V		4		894.5015	1786.9884	1786.9828	3.09	1	86	2e-008	1	13077
	K.NQVAMNPTNTVFDAKR.L	U	1		903.4537	1804.8929	1804.8890	2.17	1	37	0.003	1	13325
	K.LDKSQIHDIVLVGGSTR.I	U	2		613.3428	1837.0065	1837.0058	0.39	1	47	0.00021	1	13730
	K.IQKLLQDFFNGKELNK.S		1		968.0509	1934.0872	1934.0625	12.8	2	2	4.4	1	14380
	K.TVTNAVVTVPAYFNDSQR.Q	U	2		661.3384	1980.9935	1980.9905	1.50	0	(47)	0.00037	1	14664
	K.TVTNAVVTVPAYFNDSQR.Q	U	5		991.5057	1980.9968	1980.9905	3.17	0	68	2.8e-006	1	14667
	K.SINPDEAVAYGAAVQAAILSGDK.S	U	1		1130.5773	2259.1400	2259.1383	0.76	0	61	1.2e-005	1	16727
	K.CNEIINWLDKNQTAEKEEFEHQQK.E	U	1		758.6109	3030.4145	3030.4141	0.13	2	(3)	4.8	1	19455
	K.CNEIINWLDKNQTAEKEEFEHQQK.E	U	1		1011.1459	3030.4160	3030.4141	0.63	2	31	0.0093	1	19456
P0DMV8	Heat shock 70 kDa protein 1A OS=Homo sapiens OX=9606 GN=HSPA1A PE=1 SV=1	70294	2337	98(83)	25(25)	3.95	45%	P0DMV8_uniprot
P0DMV9	Heat shock 70 kDa protein 1B OS=Homo sapiens OX=9606 GN=HSPA1B PE=1 SV=1	70294	2337	98(83)	25(25)		45%	P0DMV9_uniprot
	Peptide	Unique	Matches	Modification	Observed	Mr(expt)	Mr(calc)	ppm	Miss	Score	Expect	Rank	Query
	K.LLQDFFNGR.D	U	3		555.2921	1108.5697	1108.5665	2.82	0	54	6e-005	1	3045
	K.VQVSYKGETK.A	U	1		569.8091	1137.6036	1137.6030	0.55	1	51	0.00012	1	3521
	K.DAGVIAGLNVLR.I		7		599.3544	1196.6942	1196.6877	5.41	0	69	9.7e-007	1	4526
	K.FGDPVVQSDMK.H	U	1		611.7932	1221.5719	1221.5700	1.54	0	53	5.5e-005	1	4868
	K.VEIIANDQGNR.T		6		614.8182	1227.6219	1227.6207	0.97	0	82	1e-007	1	4959
	R.LVNHFVEEFK.R	U	5		631.3326	1260.6507	1260.6503	0.36	0	57	3.1e-005	1	5556
	R.LVNHFVEEFK.R	U	1		421.2246	1260.6521	1260.6503	1.45	0	(20)	0.16	1	5557
	K.NALESYAFNMK.S		3		644.3060	1286.5974	1286.5965	0.70	0	53	3.9e-005	1	6030
	R.FEELCSDLFR.S		4		658.3029	1314.5912	1314.5914	-0.20	0	75	2.2e-007	1	6507
	R.KFGDPVVQSDMK.H	U	1		675.8415	1349.6684	1349.6649	2.58	1	43	0.00079	1	7129
	R.LVNHFVEEFKR.K	U	4		709.3834	1416.7523	1416.7514	0.65	1	(48)	0.00028	1	8205
	R.LVNHFVEEFKR.K	U	3		473.2585	1416.7537	1416.7514	1.64	1	52	0.00013	1	8207
	K.AQIHDLVLVGGSTR.I	U	3		733.4127	1464.8109	1464.8049	4.10	0	67	2e-006	1	9009
	R.TTPSYVAFTDTER.L		8		744.3550	1486.6955	1486.6940	1.03	0	67	2.1e-006	1	9327
	R.ARFEELCSDLFR.S		3		771.8738	1541.7330	1541.7296	2.18	1	65	3.9e-006	1	10108
	K.AFYPEEISSMVLTK.M		3		807.9097	1613.8049	1613.8011	2.38	0	54	6.5e-005	1	11064
	K.AFYPEEISS->M<-VLTK.M		4	Oxidation (M)	815.9091	1629.8037	1629.7960	4.72	0	(23)	0.08	1	11286
	K.NQVALNPQNTVFDAK.R	U	4		829.9320	1657.8493	1657.8424	4.20	0	83	7.4e-008	1	11600
	K.ATAGDTHLGGEDFDNR.L		4		838.3688	1674.7231	1674.7234	-0.16	0	70	4.1e-007	1	11838
	K.ATAGDTHLGGEDFDNR.L		1		559.2495	1674.7265	1674.7234	1.86	0	(50)	3.8e-005	1	11840
	K.HWPFQVINDGDKPK.V	U	3		560.9560	1679.8461	1679.8420	2.47	0	46	0.00039	1	11886
	K.HWPFQVINDGDKPK.V	U	3		840.9308	1679.8470	1679.8420	3.00	0	(43)	0.00082	1	11887
	R.IINEPTAAAIAYGLDR.T		6		844.4564	1686.8982	1686.8940	2.45	0	94	5.6e-009	1	11972
	R.IINEPTAAAIAYGLDR.T		3		563.3068	1686.8985	1686.8940	2.61	0	(61)	1.1e-005	1	11973
	K.NQVALNPQNTVFDAKR.L	U	2		605.6566	1813.9480	1813.9435	2.51	1	60	1.5e-005	1	13477
	K.LDKAQIHDLVLVGGSTR.I	U	1		608.0096	1821.0069	1821.0108	-2.16	1	(60)	7.6e-006	1	13560
	K.LDKAQIHDLVLVGGSTR.I	U	1		911.5144	1821.0142	1821.0108	1.87	1	75	2.5e-007	1	13561
	R.MVQEAEKYKAEDEVQR.E	U	1		651.6516	1951.9328	1951.9309	0.99	2	(52)	7.6e-005	1	14464
	R.MVQEAEKYKAEDEVQR.E	U	1		976.9747	1951.9348	1951.9309	2.00	2	93	6.2e-009	1	14465
	R.->M<-VQEAEKYKAEDEVQR.E	U	1	Oxidation (M)	656.9821	1967.9244	1967.9258	-0.74	2	(42)	0.00068	1	14574
	K.AAAIGIDLGTTYSCVGVFQHGK.V	U	1		755.7198	2264.1375	2264.1260	5.11	0	25	0.044	1	16750
	K.CQEVISWLDANTLAEKDEFEHK.R	U	1		888.0865	2661.2378	2661.2381	-0.09	1	62	5.8e-006	1	18160
	K.CQEVISWLDANTLAEKDEFEHK.R	U	1		1331.6314	2661.2481	2661.2381	3.79	1	(25)	0.034	1	18162
	K.CQEVISWLDANTLAEKDEFEHK.R	U	1		666.3197	2661.2497	2661.2381	4.38	1	(30)	0.01	1	18163
	K.VLDKCQEVISWLDANTLAEKDEFEHK.R	U	1		1039.8488	3116.5244	3116.5124	3.85	2	23	0.051	1	19668
	K.RKELEQVCNPIISGLYQGAGGPGPGGFGAQGPK.G	U	1		1113.9044	3338.6914	3338.6830	2.53	2	(21)	0.1	1	20175
	K.RKELEQVCNPIISGLYQGAGGPGPGGFGAQGPK.G	U	1		835.6807	3338.6938	3338.6830	3.24	2	40	0.0011	1	20176
P08238	Heat shock protein HSP 90-beta OS=Homo sapiens OX=9606 GN=HSP90AB1 PE=1 SV=4	83554	2327	105(83)	41(29)	4.03	48%	P08238_uniprot
	Peptide	Unique	Matches	Modification	Observed	Mr(expt)	Mr(calc)	ppm	Miss	Score	Expect	Rank	Query
	R.LSELLR.Y		1		365.7269	729.4392	729.4385	1.08	0	43	0.0011	1	35
	R.ALLFIPR.R	U	3		415.2698	828.5251	828.5221	3.53	0	34	0.0027	1	369
	K.LMKEILDK.K		1		495.2900	988.5655	988.5627	2.89	1	17	0.26	3	1488
	R.YESLTDPSK.L		1		520.2514	1038.4882	1038.4869	1.26	0	58	2e-005	1	2200
	R.APFDLFENK.K	U	3		540.7713	1079.5280	1079.5287	-0.65	0	9	1.9	1	2654
	K.YIDQEELNK.T		1		576.2833	1150.5521	1150.5506	1.33	0	63	7.5e-006	1	3690
	K.SIYYITGESK.E		2		580.7960	1159.5774	1159.5761	1.11	0	39	0.002	1	3864
	K.IDIIPNPQER.T	U	6		597.8289	1193.6433	1193.6404	2.41	0	63	6.1e-006	1	4473
	R.APFDLFENKK.K	U	1		604.8207	1207.6268	1207.6237	2.57	1	19	0.21	1	4702
	R.RAPFDLFENK.K	U	5		618.8227	1235.6308	1235.6299	0.79	1	44	0.00067	1	5076
	K.ADLINNLGTIAK.S		4		621.8584	1241.7022	1241.6979	3.48	0	71	1.1e-006	1	5223
	K.EQVANSAFVER.V	U	2		625.3119	1248.6092	1248.6098	-0.50	0	35	0.0046	1	5349
	R.ELISNASDALDK.I		4		638.3249	1274.6353	1274.6354	-0.02	0	81	1.3e-007	1	5833
	K.IRYESLTDPSK.L		1		654.8474	1307.6803	1307.6721	6.24	1	3	8.1	1	6393
	K.EDQTEYLEER.R		1		656.2890	1310.5634	1310.5626	0.64	0	57	1e-005	1	6420
	K.HFSVEGQLEFR.A		3		674.8395	1347.6645	1347.6572	5.47	0	53	8.9e-005	1	7107
	R.TLTLVDTGIGMTK.A	U	4		675.3721	1348.7297	1348.7272	1.85	0	87	2.8e-008	1	7123
	R.RAPFDLFENKK.K	U	5		455.5836	1363.7291	1363.7248	3.16	2	54	6.6e-005	1	7374
	R.TLTLVDTGIG->M<-TK.A	U	1	Oxidation (M)	683.3719	1364.7292	1364.7221	5.20	0	(32)	0.0096	1	7383
	K.EKYIDQEELNK.T		1		704.8492	1407.6838	1407.6881	-3.07	1	24	0.065	1	8051
	K.EGLELPEDEEEK.K		1		708.8225	1415.6305	1415.6303	0.09	0	17	0.12	1	8195
	K.EDQTEYLEERR.V		1		734.3397	1466.6648	1466.6637	0.72	1	14	0.28	1	9069
	R.GVVDSEDLPLNISR.E		3		757.3976	1512.7806	1512.7784	1.47	0	89	1.9e-008	1	9681
	K.SLTNDWEDHLAVK.H		3		509.9196	1526.7369	1526.7365	0.22	0	(51)	0.0001	1	9852
	K.SLTNDWEDHLAVK.H		3		764.3762	1526.7378	1526.7365	0.82	0	104	4.4e-010	1	9853
	R.YESLTDPSKLDSGK.E		3		770.3794	1538.7442	1538.7464	-1.41	1	69	2e-006	1	10033
	K.EGLELPEDEEEKK.K		1		772.8652	1543.7159	1543.7253	-6.08	1	14	0.36	1	10156
	R.ELISNASDALDKIR.Y		2		772.9196	1543.8247	1543.8205	2.69	1	90	1.5e-008	1	10157
	R.ELISNASDALDKIR.Y		1		515.6161	1543.8264	1543.8205	3.82	1	(70)	1.5e-006	1	10159
	K.ELKIDIIPNPQER.T	U	1		782.9402	1563.8658	1563.8620	2.44	1	36	0.0023	1	10408
	K.EGLELPEDEEEKKK.M		1		558.2827	1671.8263	1671.8203	3.62	2	(12)	1.2	1	11802
	K.EGLELPEDEEEKKK.M		1		836.9210	1671.8274	1671.8203	4.26	2	14	0.65	1	11803
	K.HLEINPDHPIVETLR.Q	U	2		594.9861	1781.9366	1781.9424	-3.25	0	(50)	0.00016	1	12993
	K.HLEINPDHPIVETLR.Q	U	2		891.9813	1781.9480	1781.9424	3.12	0	67	3.2e-006	1	12995
	K.HSQFIGYPITLYLEK.E	U	2		603.6588	1807.9546	1807.9509	2.07	0	(45)	0.00053	1	13354
	K.HSQFIGYPITLYLEK.E	U	3		904.9850	1807.9554	1807.9509	2.53	0	92	9.6e-009	1	13355
	R.NPDDITQEEYGEFYK.S	U	2		924.3990	1846.7835	1846.7897	-3.34	0	67	7e-007	1	13808
	R.YESLTDPSKLDSGKELK.I		1		637.3339	1908.9798	1908.9680	6.16	2	10	1.6	1	14258
	K.KHLEINPDHPIVETLR.Q	U	2		956.0234	1910.0322	1910.0374	-2.70	1	46	0.00028	1	14268
	K.KHLEINPDHPIVETLR.Q	U	2		637.6872	1910.0397	1910.0374	1.24	1	(39)	0.001	1	14271
	K.KHLEINPDHPIVETLR.Q	U	1		478.5186	1910.0455	1910.0374	4.25	1	(41)	0.00066	1	14272
	K.KHSQFIGYPITLYLEK.E	U	1		646.3565	1936.0477	1936.0458	0.98	1	8	1.5	1	14399
	K.CLELFSELAEDKENYK.K	U	1		994.4665	1986.9184	1986.9244	-3.01	1	52	5.3e-005	1	14700
	K.VILHLKEDQTEYLEER.R		2		672.3544	2014.0415	2014.0371	2.18	1	(64)	7.3e-006	1	14869
	K.VILHLKEDQTEYLEER.R		1		1008.0281	2014.0416	2014.0371	2.25	1	79	2.1e-007	1	14870
	K.VILHLKEDQTEYLEER.R		1		504.5182	2014.0437	2014.0371	3.27	1	(38)	0.0027	1	14871
	K.CLELFSELAEDKENYKK.F	U	1		529.7617	2115.0175	2115.0194	-0.86	2	(23)	0.067	1	15574
	K.CLELFSELAEDKENYKK.F	U	1		706.0151	2115.0236	2115.0194	2.00	2	(37)	0.0025	1	15575
	K.CLELFSELAEDKENYKK.F	U	1		1058.5215	2115.0284	2115.0194	4.28	2	53	8.1e-005	1	15576
	R.YHTSQSGDEMTSLSEYVSR.M	U	2		1088.9800	2175.9454	2175.9379	3.47	0	108	6.3e-011	1	16084
	R.LVSSPCCIVTSTYGWTANMER.I	U	1		811.3710	2431.0911	2431.0970	-2.45	0	55	2e-005	1	17588
	R.LVSSPCCIVTSTYGWTANMER.I	U	2		1216.5560	2431.0975	2431.0970	0.19	0	(40)	0.00068	1	17590
	R.GFEVVYMTEPIDEYCVQQLK.E	U	1		1224.5779	2447.1412	2447.1389	0.95	0	55	3.2e-005	1	17639
	R.GFEVVYMTEPIDEYCVQQLK.E	U	1		816.7222	2447.1449	2447.1389	2.44	0	(28)	0.016	1	17640
	K.DLVVLLFETALLSSGFSLEDPQTHSNR.I	U	1		996.8574	2987.5504	2987.5240	8.84	0	13	0.52	1	19295
A0A075B6S2	Immunoglobulin kappa variable 2D-29 OS=Homo sapiens OX=9606 GN=IGKV2D-29 PE=3 SV=1	13249	2323	94(62)	4(4)	2.98	19%	A0A075B6S2_uniprot
A0A0A0MRZ7	Immunoglobulin kappa variable 2D-26 OS=Homo sapiens OX=9606 GN=IGKV2D-26 PE=3 SV=1	13403	2323	94(62)	4(4)		19%	A0A0A0MRZ7_uniprot
A2NJV5	Immunoglobulin kappa variable 2-29 OS=Homo sapiens OX=9606 GN=IGKV2-29 PE=3 SV=2	13191	2323	94(62)	4(4)		19%	A2NJV5_uniprot
	Peptide	Unique	Matches	Modification	Observed	Mr(expt)	Mr(calc)	ppm	Miss	Score	Expect	Rank	Query
	R.FSGVPDR.F		8		389.1971	776.3797	776.3817	-2.56	0	35	0.0045	1	120
	R.FSGSGSGTDFTLK.I		71		652.3146	1302.6147	1302.6092	4.23	0	93	5.9e-009	1	6306
	R.FSGSGSGTDFTLKISR.V		3		830.4235	1658.8325	1658.8264	3.66	1	122	1.2e-011	1	11609
	R.FSGSGSGTDFTLKISR.V		1		553.9522	1658.8348	1658.8264	5.06	1	(83)	8.3e-008	1	11612
	R.FSGVPDRFSGSGSGTDFTLK.I	U	6		1031.4973	2060.9801	2060.9804	-0.15	1	27	0.025	1	15138
	R.FSGVPDRFSGSGSGTDFTLK.I	U	5		688.0010	2060.9813	2060.9804	0.44	1	(27)	0.025	1	15140
P35527	Keratin, type I cytoskeletal 9 OS=Homo sapiens OX=9606 GN=KRT9 PE=1 SV=3	62255	2179	79(61)	29(23)	5.71	57%	P35527_uniprot
	Peptide	Unique	Matches	Modification	Observed	Mr(expt)	Mr(calc)	ppm	Miss	Score	Expect	Rank	Query
	R.MTLDDFR.I	U	2		449.2114	896.4083	896.4062	2.35	0	46	0.00017	1	726
	R.->M<-TLDDFR.I	U	2	Oxidation (M)	457.2090	912.4035	912.4011	2.66	0	(23)	0.019	1	826
	K.IQDWYDK.K	U	1		484.2310	966.4475	966.4447	2.96	0	27	0.016	1	1266
	K.TLLDIDNTR.M	U	10		530.7858	1059.5570	1059.5560	0.90	0	72	1.5e-006	1	2509
	K.FEMEQNLR.Q	U	1		533.7532	1065.4918	1065.4913	0.46	0	(43)	0.00053	1	2598
	R.QFSSSYLSR.S	U	1		537.7642	1073.5138	1073.5142	-0.37	0	31	0.0093	1	2607
	K.FE->M<-EQNLR.Q	U	1	Oxidation (M)	541.7511	1081.4876	1081.4862	1.32	0	63	4e-006	1	2689
	K.IQDWYDKK.G	U	1		548.2783	1094.5421	1094.5396	2.23	1	38	0.002	1	2878
	R->.<-QEYEQLIAK.N	U	1	Gln->pyro-Glu (N-term Q)	552.7841	1103.5537	1103.5499	3.46	0	42	0.0012	1	2967
	R->.<-QGVDADINGLR.Q	U	1	Gln->pyro-Glu (N-term Q)	570.7885	1139.5625	1139.5571	4.70	0	(57)	3e-005	1	3544
	R.QGVDADINGLR.Q	U	2		579.3000	1156.5854	1156.5836	1.54	0	67	2.5e-006	1	3816
	R->.<-QVLDNLT->M<-EK.S	U	1	Gln->pyro-Glu (N-term Q); Oxidation (M)	595.2917	1188.5688	1188.5696	-0.68	0	(14)	0.47	1	4399
	R.QVLDNLTMEK.S	U	2		595.8080	1189.6015	1189.6013	0.23	0	(11)	1.3	2	4415
	R.QVLDNLT->M<-EK.S	U	2	Oxidation (M)	603.8065	1205.5984	1205.5962	1.82	0	46	0.00052	1	4677
	R.IKFEMEQNLR.Q	U	2		436.5655	1306.6748	1306.6703	3.45	1	63	8.7e-006	1	6374
	K.DQIVDLTVGNNK.T	U	1		658.3500	1314.6854	1314.6779	5.67	0	7	4	1	6514
	R.IKFE->M<-EQNLR.Q	U	2	Oxidation (M)	662.3403	1322.6660	1322.6652	0.57	1	(38)	0.0025	1	6698
	R.IKFE->M<-EQNLR.Q	U	2	Oxidation (M)	441.8960	1322.6661	1322.6652	0.64	1	(62)	9.3e-006	1	6699
	K.VQALEEANNDLENK.I	U	4		793.8877	1585.7608	1585.7583	1.59	0	83	6.9e-008	1	10705
	R.GGSGGSYGGGGSGGGYGGGSGSR.G	U	1		896.3680	1790.7215	1790.7205	0.58	0	126	2.3e-013	1	13121
	R.HGVQELEIELQSQLSK.K	U	2		613.3301	1836.9684	1836.9581	5.61	0	(37)	0.0024	1	13727
	R.HGVQELEIELQSQLSK.K	U	2		919.4918	1836.9691	1836.9581	5.97	0	159	1.8e-015	1	13729
	K.TLNDMRQEYEQLIAK.N	U	4		926.4674	1850.9201	1850.9196	0.30	1	42	0.0012	1	13849
	K.TLNDMRQEYEQLIAK.N	U	1		617.9811	1850.9216	1850.9196	1.08	1	(12)	1.1	1	13850
	K.TLND->M<-RQEYEQLIAK.N	U	2	Oxidation (M)	934.4669	1866.9192	1866.9145	2.49	1	(28)	0.026	1	13972
	R.HGVQELEIELQSQLSKK.A	U	1		983.5331	1965.0517	1965.0531	-0.68	1	86	3.1e-008	1	14557
	R.HGVQELEIELQSQLSKK.A	U	3		656.0251	1965.0534	1965.0531	0.19	1	(79)	1.5e-007	1	14559
	R.QEIECQNQEYSLLLSIK.M	U	1		1048.0225	2094.0304	2094.0303	0.05	0	15	0.53	1	15338
	K.SDLEMQYETLQEELMALKK.N	U	1		767.0474	2298.1203	2298.1123	3.47	1	(79)	1.8e-007	1	16978
	K.SDLEMQYETLQEEL->M<-ALKK.N	U	1	Oxidation (M)	1158.0617	2314.1087	2314.1072	0.67	1	(27)	0.025	1	17053
	K.SDLEMQYETLQEEL->M<-ALKK.N	U	1	Oxidation (M)	772.3774	2314.1103	2314.1072	1.35	1	(59)	1.9e-005	1	17054
	K.SDLE->M<-QYETLQEELMALKK.N	U	1	Oxidation (M)	772.3795	2314.1166	2314.1072	4.04	1	92	9.9e-009	1	17055
	K.SDLE->M<-QYETLQEEL->M<-ALKK.N	U	1	2 Oxidation (M)	1166.0608	2330.1070	2330.1021	2.11	1	(50)	0.00014	1	17120
	K.SDLE->M<-QYETLQEEL->M<-ALKK.N	U	1	2 Oxidation (M)	777.7112	2330.1117	2330.1021	4.12	1	(65)	3.9e-006	1	17121
	R.HGVQELEIELQSQLSKKAALEK.S	U	1		826.7936	2477.3591	2477.3489	4.12	2	14	0.25	1	17741
	K.EIETYHNLLEGGQEDFESSGAGK.I	U	3		837.3834	2509.1283	2509.1245	1.51	0	(68)	8.7e-007	1	17813
	K.EIETYHNLLEGGQEDFESSGAGK.I	U	2		1255.5723	2509.1300	2509.1245	2.20	0	89	6.5e-009	1	17815
	K.VQALEEANNDLENKIQDWYDK.K	U	1		845.7420	2534.2042	2534.1925	4.62	1	4	5.2	1	17869
	K.VQALEEANNDLENKIQDWYDKK.G	U	1		666.5820	2662.2990	2662.2874	4.36	2	(22)	0.082	1	18170
	K.VQALEEANNDLENKIQDWYDKK.G	U	2		888.4430	2662.3073	2662.2874	7.48	2	26	0.038	1	18171
	R.GGGGSFGYSYGGGSGGGFSASSLGGGFGGGSR.G	U	1		1353.0870	2704.1595	2704.1539	2.08	0	13	0.15	1	18256
	R.LEKEIETYHNLLEGGQEDFESSGAGK.I	U	1		960.7924	2879.3553	2879.3461	3.19	1	60	1.2e-005	1	18723
	K.NYSPYYNTIDDLKDQIVDLTVGNNK.T	U	1		968.1439	2901.4099	2901.4032	2.32	1	98	1.8e-009	1	18871
	R.GGSGGSHGGGSGFGGESGGSYGGGEEASGSGGGYGGGSGK.S	U	1		1075.1018	3222.2836	3222.2744	2.86	0	133	4.6e-014	1	19845
	K.DIENQYETQITQIEHEVSSSGQEVQSSAK.E	U	1		1088.8422	3263.5047	3263.5066	-0.58	0	78	1.5e-007	1	19907
	K.NHKEEMSQLTGQNSGDVNVEINVAPGKDLTK.T	U	1		1118.2239	3351.6498	3351.6365	3.98	2	49	0.00015	1	20187
	R.KDIENQYETQITQIEHEVSSSGQEVQSSAK.E	U	1		1131.5464	3391.6173	3391.6015	4.67	1	4	3.5	1	20204
P07437	Tubulin beta chain OS=Homo sapiens OX=9606 GN=TUBB PE=1 SV=2	50095	2153	87(72)	24(24)	8.93	65%	P07437_uniprot
	Peptide	Unique	Matches	Modification	Observed	Mr(expt)	Mr(calc)	ppm	Miss	Score	Expect	Rank	Query
	K.TAVCDIPPR.G		10		514.7646	1027.5146	1027.5121	2.49	0	58	2.2e-005	1	2062
	R.YLTVAAVFR.G		4		520.3024	1038.5902	1038.5862	3.83	0	50	9.2e-005	1	2207
	K.NMMAACDPR.H		1		533.2167	1064.4188	1064.4201	-1.27	0	41	0.00014	1	2562
	R.FPGQLNADLR.K		4		565.8018	1129.5890	1129.5880	0.86	0	62	1.3e-005	1	3385
	K.LAVNMVPFPR.L		5		572.3214	1142.6283	1142.6270	1.08	0	(58)	3.3e-005	1	3584
	K.LAVN->M<-VPFPR.L		2	Oxidation (M)	580.3180	1158.6215	1158.6219	-0.35	0	77	3.9e-007	1	3853
	R.ISEQFTAMFR.R		3		615.3054	1228.5962	1228.5910	4.18	0	87	2e-008	1	4974
	R.ISEQFTA->M<-FR.R		1	Oxidation (M)	623.3006	1244.5866	1244.5860	0.56	0	(14)	0.5	1	5283
	R.FPGQLNADLRK.L		5		629.8505	1257.6864	1257.6830	2.72	1	45	0.00071	1	5514
	R.KLAVNMVPFPR.L		2		424.5819	1270.7240	1270.7220	1.58	1	(43)	0.00062	1	5746
	R.KLAVNMVPFPR.L		2		636.3696	1270.7246	1270.7220	2.05	1	75	4.3e-007	1	5747
	R.KLAVN->M<-VPFPR.L		1	Oxidation (M)	644.3667	1286.7188	1286.7169	1.51	1	(42)	0.00083	1	6038
	R.ISVYYNEATGGK.Y	U	1		651.3225	1300.6303	1300.6299	0.33	0	42	0.0007	1	6217
	R.IMNTFSVVPSPK.V		3		660.3564	1318.6982	1318.6955	2.05	0	83	8.5e-008	1	6652
	R.I->M<-NTFSVVPSPK.V		4	Oxidation (M)	668.3583	1334.7020	1334.6904	8.67	0	(56)	4.5e-005	1	6880
	K.EVDEQ->M<-LNVQNK.N		1	Oxidation (M)	731.8470	1461.6794	1461.6769	1.69	0	51	7.4e-005	1	8972
	R.AILVDLEPGTMDSVR.S		3		808.4282	1614.8418	1614.8287	8.09	0	62	1.2e-005	1	11083
	R.LHFFMPGFAPLTSR.G		1		540.9515	1619.8326	1619.8283	2.69	0	63	9.6e-006	1	11141
	R.LHFFMPGFAPLTSR.G		2		810.9236	1619.8327	1619.8283	2.77	0	(40)	0.0017	1	11142
	R.AILVDLEPGT->M<-DSVR.S		2	Oxidation (M)	816.4212	1630.8278	1630.8236	2.59	0	(30)	0.019	1	11304
	R.LHFF->M<-PGFAPLTSR.G		4	Oxidation (M)	818.9193	1635.8239	1635.8232	0.47	0	(50)	0.00018	1	11338
	R.LHFF->M<-PGFAPLTSR.G		1	Oxidation (M)	546.2842	1635.8307	1635.8232	4.60	0	(43)	0.00082	1	11340
	R.ALTVPELTQQVFDAK.N	U	4		830.4534	1658.8922	1658.8879	2.56	0	64	6.3e-006	1	11623
	K.NSSYFVEWIPNNVK.T		4		848.9219	1695.8292	1695.8257	2.10	0	42	0.0013	1	12081
	R.EIVHIQAGQCGNQIGAK.F		2		911.9661	1821.9176	1821.9156	1.10	0	73	9.9e-007	1	13566
	R.EIVHIQAGQCGNQIGAK.F		1		608.3138	1821.9197	1821.9156	2.27	0	(21)	0.14	1	13567
	K.MAVTFIGNSTAIQELFK.R	U	1		935.4961	1868.9776	1868.9706	3.75	0	(75)	4.2e-007	1	13980
	K.->M<-AVTFIGNSTAIQELFK.R	U	1	Oxidation (M)	943.4923	1884.9701	1884.9655	2.41	0	77	3.5e-007	1	14117
	K.GHYTEGAELVDSVLDVVR.K		1		979.9968	1957.9790	1957.9745	2.28	0	99	1.9e-009	1	14489
	K.GHYTEGAELVDSVLDVVR.K		1		653.6671	1957.9795	1957.9745	2.54	0	(75)	4.7e-007	1	14490
	K.MAVTFIGNSTAIQELFKR.I	U	1		1013.5475	2025.0804	2025.0717	4.30	1	(16)	0.32	1	14953
	K.MAVTFIGNSTAIQELFKR.I	U	1		676.0353	2025.0842	2025.0717	6.16	1	25	0.037	1	14954
	K.GHYTEGAELVDSVLDVVRK.E		1		696.3653	2086.0741	2086.0695	2.20	1	(72)	1e-006	1	15290
	K.GHYTEGAELVDSVLDVVRK.E		1		522.5261	2086.0751	2086.0695	2.71	1	(19)	0.19	1	15291
	K.GHYTEGAELVDSVLDVVRK.E		1		1044.0455	2086.0765	2086.0695	3.36	1	96	4.4e-009	1	15292
	-.MREIVHIQAGQCGNQIGAK.F		1		704.0247	2109.0523	2109.0571	-2.28	1	54	7e-005	1	15503
	K.LTTPTYGDLNHLVSATMSGVTTCLR.F		1		903.4523	2707.3350	2707.3310	1.48	0	69	2.1e-006	1	18265
	R.SGPFGQIFRPDNFVFGQSGAGNNWAK.G		1		1399.6793	2797.3441	2797.3361	2.85	0	(17)	0.27	1	18513
	R.SGPFGQIFRPDNFVFGQSGAGNNWAK.G		1		933.4559	2797.3460	2797.3361	3.52	0	59	1.7e-005	1	18514
	K.EAESCDCLQGFQLTHSLGGGTGSGMGTLLISK.I		1		1104.5177	3310.5313	3310.5268	1.34	0	54	3.4e-005	1	20124
P35908	Keratin, type II cytoskeletal 2 epidermal OS=Homo sapiens OX=9606 GN=KRT2 PE=1 SV=2	65678	2088	77(67)	36(32)	7.15	63%	P35908_uniprot
	Peptide	Unique	Matches	Modification	Observed	Mr(expt)	Mr(calc)	ppm	Miss	Score	Expect	Rank	Query
	K.FASFIDK.V		3		414.2185	826.4225	826.4225	-0.04	0	53	5.4e-005	1	352
	K.IEISELNR.V		4		487.2703	972.5260	972.5240	2.11	0	50	0.00019	1	1309
	K.LLEGEECR.M		1		503.2369	1004.4591	1004.4597	-0.52	0	47	0.00016	1	1722
	R.YLDGLTAER.T	U	3		519.2675	1036.5204	1036.5189	1.41	0	46	0.00035	1	2174
	K.VDPEIQNVK.A	U	1		521.2831	1040.5516	1040.5502	1.34	0	27	0.026	1	2225
	K.FASFIDKVR.F		1		361.5383	1081.5932	1081.5920	1.05	1	(41)	0.00087	1	2699
	K.FASFIDKVR.F		3		541.8041	1081.5937	1081.5920	1.57	1	64	4.4e-006	1	2700
	K.DVDNAY->M<-IK.V	U	1	Oxidation (M)	542.7537	1083.4929	1083.4906	2.07	0	40	0.00078	1	2717
	K.AQYEEIAQR.S		5		554.2744	1106.5343	1106.5356	-1.20	0	41	0.0011	1	3012
	R.STSSFSCLSR.H	U	1		566.2600	1130.5053	1130.5026	2.41	0	43	0.00028	1	3388
	R.DYQELMNVK.L		2		570.2753	1138.5360	1138.5328	2.77	0	19	0.13	1	3523
	K.YEELQVTVGR.H	U	1		597.3124	1192.6103	1192.6088	1.29	0	23	0.077	1	4451
	K.KDVDNAYMIK.V	U	1		598.8021	1195.5896	1195.5907	-0.93	1	47	0.00028	1	4496
	K.GGSISGGGYGSGGGK.H	U	1		599.2792	1196.5438	1196.5422	1.32	0	28	0.012	1	4504
	R.GFSSGSAVVSGGSR.R	U	1		627.8070	1253.5995	1253.6001	-0.47	0	78	1.9e-007	1	5438
	R.HGGGGGGFGGGGFGSR.S	U	1		660.7952	1319.5759	1319.5756	0.23	0	54	1.7e-005	1	6656
	R.HGGGGGGFGGGGFGSR.S	U	1		440.8669	1319.5789	1319.5756	2.50	0	(30)	0.0046	1	6657
	K.NVQDAIADAEQR.G	U	1		665.3235	1328.6325	1328.6320	0.39	0	22	0.082	1	6762
	R.NLDLDSIIAEVK.A		2		665.3692	1328.7238	1328.7187	3.86	0	68	2.5e-006	1	6817
	R.TAAENDFVTLKK.D	U	1		668.8601	1335.7057	1335.7034	1.69	1	71	1.1e-006	1	6898
	K.EIKIEISELNR.V	U	1		672.3830	1342.7514	1342.7456	4.37	1	39	0.0015	1	6997
	K.LNDLEEALQQAK.E	U	2		686.3598	1370.7050	1370.7041	0.68	0	64	6.3e-006	1	7427
	R.SKEEAEALYHSK.Y	U	1		696.3383	1390.6620	1390.6728	-7.79	1	78	2.1e-007	1	7695
	R.SKEEAEALYHSK.Y	U	1		464.5625	1390.6657	1390.6728	-5.13	1	(5)	4.8	1	7696
	K.VDLLNQEIEFLK.V	U	2		730.9063	1459.7981	1459.7922	4.01	0	112	1e-010	1	8959
	R.FLEQQNQVLQTK.W		8		738.3978	1474.7811	1474.7780	2.12	0	77	3.6e-007	1	9196
	R.LLRDYQELMNVK.L		1		507.9421	1520.8045	1520.8021	1.60	1	31	0.013	1	9786
	R.LLRDYQELMNVK.L		1		761.4108	1520.8070	1520.8021	3.24	1	(28)	0.021	1	9787
	R.NKLNDLEEALQQAK.E	U	2		807.4330	1612.8515	1612.8420	5.91	1	84	5.5e-008	1	11052
	R.GSSSGGGYSSGSSSYGSGGR.Q	U	1		870.8549	1739.6952	1739.6983	-1.81	0	49	1.1e-005	1	12521
	R.GGSGGGGSISGGGYGSGGGSGGR.Y	U	1		581.2540	1740.7403	1740.7412	-0.55	0	(2)	1.8	1	12543
	R.GGSGGGGSISGGGYGSGGGSGGR.Y	U	1		871.3795	1740.7445	1740.7412	1.87	0	98	5.2e-010	1	12544
	K.LNDLEEALQQAKEDLAR.L	U	1		652.6752	1955.0039	1954.9959	4.06	1	(68)	2.9e-006	1	14481
	K.LNDLEEALQQAKEDLAR.L	U	1		978.5098	1955.0051	1954.9959	4.70	1	104	7e-010	1	14482
	K.NVQDAIADAEQRGEHALK.D	U	2		655.6663	1963.9771	1963.9711	3.06	1	51	0.00012	1	14540
	K.NVQDAIADAEQRGEHALK.D	U	1		492.0019	1963.9785	1963.9711	3.73	1	(21)	0.12	1	14541
	R.TSQNSELNNMQDLVEDYK.K	U	1		1064.4804	2126.9461	2126.9426	1.67	0	32	0.0031	1	15704
	R.NKLNDLEEALQQAKEDLAR.L	U	1		733.3876	2197.1411	2197.1338	3.30	2	75	4.2e-007	1	16174
	R.TSQNSELNNMQDLVEDYKK.K	U	1		1128.5299	2255.0453	2255.0376	3.42	1	(47)	0.00021	1	16686
	R.TSQNSELNNMQDLVEDYKK.K	U	2		752.6901	2255.0484	2255.0376	4.79	1	87	2.3e-008	1	16687
	R.TSQNSELNN->M<-QDLVEDYKK.K	U	2	Oxidation (M)	758.0185	2271.0336	2271.0325	0.52	1	(45)	0.00023	1	16775
	R.TSQNSELNN->M<-QDLVEDYKK.K	U	1	Oxidation (M)	1136.5242	2271.0338	2271.0325	0.58	1	(29)	0.011	1	16776
	K.NVQDAIADAEQRGEHALKDAR.N	U	1		577.5416	2306.1371	2306.1363	0.37	2	(24)	0.058	1	17018
	K.NVQDAIADAEQRGEHALKDAR.N	U	1		769.7200	2306.1383	2306.1363	0.85	2	28	0.024	1	17019
	R.GGGFGGGSSFGGGSGFSGGGFGGGGFGGGR.F	U	1		800.3425	2398.0056	2398.0113	-2.37	0	(32)	0.001	1	17466
	R.GGGFGGGSSFGGGSGFSGGGFGGGGFGGGR.F	U	1		1200.0148	2398.0150	2398.0113	1.55	0	99	2.4e-010	1	17467
	K.VLYDAEISQIHQSVTDTNVILSMDNSR.N	U	1		1016.8382	3047.4928	3047.4870	1.90	0	62	8.2e-006	1	19512
	K.VLYDAEISQIHQSVTDTNVILS->M<-DNSR.N	U	1	Oxidation (M)	1022.1752	3063.5037	3063.4819	7.11	0	(25)	0.04	1	19560
	R.FGGFGGPGGVGGLGGPGGFGPGGYPGGIHEVSVNQSLLQPLNVK.V	U	1		1364.7001	4091.0784	4091.0654	3.16	0	19	0.09	1	20826
P10809	60 kDa heat shock protein, mitochondrial OS=Homo sapiens OX=9606 GN=HSPD1 PE=1 SV=2	61187	2018	70(57)	28(25)	5.25	52%	P10809_uniprot
	Peptide	Unique	Matches	Modification	Observed	Mr(expt)	Mr(calc)	ppm	Miss	Score	Expect	Rank	Query
	K.IGIEIIK.R	U	1		393.2615	784.5085	784.5058	3.46	0	22	0.028	1	133
	K.LSDGVAVLK.V	U	2		451.2709	900.5272	900.5280	-0.87	0	20	0.21	1	741
	K.VGLQVVAVK.A	U	3		456.7976	911.5807	911.5804	0.28	0	56	1.2e-005	1	824
	K.IGIEIIKR.T	U	2		471.3112	940.6079	940.6069	1.03	1	42	0.00022	1	1001
	R.LKVGLQVVAVK.A	U	1		577.3874	1152.7603	1152.7594	0.80	1	36	0.00029	1	3771
	R.TLKIPAMTIAK.N	U	1		396.2452	1185.7136	1185.7155	-1.57	1	(11)	0.46	1	4345
	R.TLKIPAMTIAK.N	U	2		593.8674	1185.7203	1185.7155	4.07	1	20	0.043	1	4346
	K.EIGNIISDAMK.K	U	1		595.8080	1189.6015	1189.6012	0.24	0	17	0.35	1	4415
	R.TLKIPA->M<-TIAK.N	U	1	Oxidation (M)	601.8621	1201.7097	1201.7104	-0.59	1	(5)	2.5	1	4623
	K.NAGVEGSLIVEK.I	U	1		608.3315	1214.6484	1214.6507	-1.85	0	46	0.00061	1	4833
	K.VGGTSDVEVNEK.K	U	1		617.3002	1232.5858	1232.5885	-2.18	0	74	5e-007	1	5035
	R.TVIIEQSWGSPK.V	U	4		672.8643	1343.7140	1343.7085	4.06	0	60	1.8e-005	1	7022
	R.GYISPYFINTSK.G	U	3		695.3574	1388.7003	1388.6976	1.93	0	61	1.6e-005	1	7675
	K.TLNDELEIIEGMK.F	U	2		752.8834	1503.7522	1503.7490	2.09	0	92	1e-008	1	9574
	R.GVMLAVDAVIAELKK.Q	U	1		778.9584	1555.9022	1555.9007	0.94	1	89	8e-009	1	10328
	R.GV->M<-LAVDAVIAELKK.Q	U	2	Oxidation (M)	786.9584	1571.9022	1571.8956	4.16	1	(81)	4.8e-008	1	10524
	K.CEFQDAYVLLSEK.K	U	2		801.3781	1600.7417	1600.7443	-1.64	0	61	6.6e-006	1	10919
	K.VGEVIVTKDDAMLLK.G	U	2		544.3079	1629.9019	1629.9011	0.49	1	(23)	0.058	1	11295
	K.VGEVIVTKDDAMLLK.G	U	2		815.9586	1629.9026	1629.9011	0.88	1	71	9.5e-007	1	11296
	K.VGGTSDVEVNEKKDR.V	U	1		816.9167	1631.8189	1631.8115	4.58	2	16	0.47	1	11308
	R.AAVEEGIVLGGGCALLR.C	U	2		842.9593	1683.9040	1683.8978	3.71	0	58	2.3e-005	1	11928
	R.RGVMLAVDAVIAELKK.Q	U	1		571.6751	1712.0033	1712.0018	0.87	2	69	3.7e-007	1	12252
	K.CEFQDAYVLLSEKK.I	U	1		577.2887	1728.8443	1728.8392	2.91	1	(56)	3.6e-005	1	12387
	K.CEFQDAYVLLSEKK.I	U	2		865.4306	1728.8466	1728.8392	4.28	1	79	1.9e-007	1	12389
	R.CIPALDSLTPANEDQK.I	U	4		886.4320	1770.8493	1770.8458	2.01	0	84	5.4e-008	1	12888
	K.ISSIQSIVPALEIANAHR.K	U	4		640.3618	1918.0636	1918.0636	0.03	0	97	1.7e-009	1	14302
	K.TLNDELEIIEGMKFDR.G	U	1		641.6565	1921.9476	1921.9455	1.12	1	42	0.0011	1	14326
	K.TLNDELEIIEG->M<-KFDR.G	U	1	Oxidation (M)	969.9827	1937.9508	1937.9404	5.35	1	(26)	0.039	1	14403
	K.KISSIQSIVPALEIANAHR.K	U	2		1024.0891	2046.1637	2046.1585	2.51	1	(48)	7.5e-005	1	15085
	K.KISSIQSIVPALEIANAHR.K	U	2		683.0620	2046.1640	2046.1585	2.69	1	50	4.9e-005	1	15086
	R.ALMLQGVDLLADAVAVTMGPK.G	U	1		705.0553	2112.1441	2112.1323	5.58	0	(102)	7.4e-010	1	15533
	R.ALMLQGVDLLADAVAVTMGPK.G	U	1		1057.0804	2112.1463	2112.1323	6.65	0	(107)	2.3e-010	1	15534
	R.ALMLQGVDLLADAVAVT->M<-GPK.G	U	1	Oxidation (M)	1065.0745	2128.1344	2128.1272	3.37	0	(42)	0.0008	1	15708
	R.ALMLQGVDLLADAVAVT->M<-GPK.G	U	1	Oxidation (M)	710.3854	2128.1345	2128.1272	3.43	0	107	2.6e-010	1	15709
	R.AL->M<-LQGVDLLADAVAVTMGPK.G	U	1	Oxidation (M)	710.3862	2128.1367	2128.1272	4.46	0	(75)	3.8e-007	1	15710
	R.AL->M<-LQGVDLLADAVAVT->M<-GPK.G	U	1	2 Oxidation (M)	715.7180	2144.1321	2144.1221	4.63	0	(7)	3	1	15871
	R.IQEIIEQLDVTTSEYEKEK.L	U	2		1148.0887	2294.1629	2294.1529	4.38	1	(45)	0.00046	1	16967
	R.IQEIIEQLDVTTSEYEKEK.L	U	2		765.7292	2294.1659	2294.1529	5.68	1	59	1.6e-005	1	16969
	R.KPLVIIAEDVDGEALSTLVLNR.L	U	1		789.1163	2364.3270	2364.3264	0.25	0	94	1.4e-009	1	17241
	K.RIQEIIEQLDVTTSEYEKEK.L	U	1		817.7593	2450.2562	2450.2540	0.90	2	47	0.00026	1	17646
	K.LVQDVANNTNEEAGDGTTTATVLAR.S	U	1		1280.6302	2559.2459	2559.2413	1.83	0	(64)	5.6e-006	1	17919
	K.LVQDVANNTNEEAGDGTTTATVLAR.S	U	2		854.0899	2559.2479	2559.2413	2.58	0	86	3.5e-008	1	17920
P38646	Stress-70 protein, mitochondrial OS=Homo sapiens OX=9606 GN=HSPA9 PE=1 SV=2	73920	1929	81(61)	27(21)	2.52	43%	P38646_uniprot
	Peptide	Unique	Matches	Modification	Observed	Mr(expt)	Mr(calc)	ppm	Miss	Score	Expect	Rank	Query
	K.LFE->M<-AYK.K	U	1	Oxidation (M)	459.2317	916.4489	916.4364	13.6	0	9	2.3	2	869
	M.ISASRAAAAR.L	U	2		487.2790	972.5434	972.5464	-3.09	1	13	0.86	3	1311
	K.LFEMAYKK.M	U	2		515.2778	1028.5411	1028.5365	4.53	1	26	0.042	1	2070
	R.QAASSLQQASLK.L	U	1		616.3355	1230.6563	1230.6568	-0.35	0	73	8.9e-007	1	5002
	K.DAGQISGLNVLR.V	U	6		621.8446	1241.6746	1241.6728	1.50	0	62	1.1e-005	1	5217
	K.VQQTVQDLFGR.A	U	6		645.8434	1289.6723	1289.6728	-0.38	0	68	3.4e-006	1	6091
	R.AQFEGIVTDLIR.R	U	1		681.3773	1360.7400	1360.7351	3.61	0	62	8.9e-006	1	7325
	K.SDIGEVILVGGMTR.M	U	3		723.8858	1445.7570	1445.7548	1.54	0	62	1.2e-005	1	8694
	R.TTPSVVAFTADGER.L	U	7		725.8641	1449.7137	1449.7100	2.58	0	52	0.00012	1	8754
	R.TTPSVVAFTADGER.L	U	1		484.2491	1449.7255	1449.7100	10.7	0	(1)	15	1	8818
	K.SDIGEVILVGG->M<-TR.M	U	1	Oxidation (M)	731.8859	1461.7573	1461.7497	5.18	0	(25)	0.055	1	8977
	R.EQQIVIQSSGGLSK.D	U	1		737.3984	1472.7822	1472.7835	-0.85	0	49	0.00023	1	9136
	R.RYDDPEVQKDIK.N	U	1		502.5911	1504.7516	1504.7522	-0.39	2	42	0.0011	1	9589
	R.AQFEGIVTDLIRR.T	U	1		759.4244	1516.8343	1516.8362	-1.21	1	5	4.1	1	9738
	K.LYSPSQIGAFVLMK.M	U	2		777.4264	1552.8382	1552.8323	3.80	0	77	2.9e-007	1	10269
	R.QAVTNPNNTFYATK.R	U	4		784.8905	1567.7664	1567.7631	2.16	0	70	1.3e-006	1	10464
	K.LYSPSQIGAFVL->M<-K.M	U	5	Oxidation (M)	785.4231	1568.8316	1568.8272	2.81	0	(65)	5.4e-006	1	10481
	K.MKETAENYLGHTAK.N	U	2		796.8873	1591.7601	1591.7664	-3.95	1	69	1.7e-006	1	10808
	K.MKETAENYLGHTAK.N	U	1		531.5967	1591.7684	1591.7664	1.25	1	(56)	3.5e-005	1	10813
	K.LLGQFTLIGIPPAPR.G	U	5		796.9828	1591.9510	1591.9450	3.79	0	77	3.4e-008	1	10819
	K.->M<-KETAENYLGHTAK.N	U	1	Oxidation (M)	804.8882	1607.7619	1607.7613	0.38	1	(59)	1.8e-005	1	11011
	R.VINEPTAAALAYGLDK.S	U	4		823.4459	1644.8773	1644.8723	3.06	0	101	1.2e-009	1	11429
	R.ETGVDLTKDNMALQR.V	U	1		564.2827	1689.8263	1689.8356	-5.49	1	(37)	0.0028	1	12006
	R.ETGVDLTKDNMALQR.V	U	2		845.9257	1689.8369	1689.8356	0.78	1	54	7.5e-005	1	12009
	K.NAVITVPAYFNDSQR.Q	U	3		847.9316	1693.8486	1693.8424	3.68	0	67	3.3e-006	1	12050
	R.ETGVDLTKDN->M<-ALQR.V	U	1	Oxidation (M)	853.9246	1705.8347	1705.8305	2.46	1	(41)	0.0016	1	12196
	R->.<-QAVTNPNNTFYATKR.L	U	1	Gln->pyro-Glu (N-term Q)	854.4286	1706.8427	1706.8376	3.00	1	(1)	13	1	12212
	R.QAVTNPNNTFYATKR.L	U	1		862.9407	1723.8669	1723.8642	1.59	1	13	0.97	1	12357
	K.MEEFKDQLPADECNK.L	U	2		927.4077	1852.8009	1852.7971	2.02	1	28	0.0066	1	13866
	R.VEAVNMAEGIIHDTETK.M	U	1		619.6406	1855.9001	1855.8986	0.81	0	(45)	0.00048	1	13903
	R.VEAVNMAEGIIHDTETK.M	U	2		928.9601	1855.9057	1855.8986	3.86	0	87	3.2e-008	1	13904
	K.STNGDTFLGGEDFDQALLR.H	U	1		1028.4878	2054.9610	2054.9545	3.16	0	56	2.9e-005	1	15110
	R.VINEPTAAALAYGLDKSEDK.V	U	1		1053.0416	2104.0687	2104.0688	-0.03	1	100	1.9e-009	1	15392
	R.VINEPTAAALAYGLDKSEDK.V	U	1		702.3643	2104.0711	2104.0688	1.12	1	(68)	2.9e-006	1	15393
	K.ERVEAVNMAEGIIHDTETK.M	U	1		714.6883	2141.0430	2141.0423	0.37	1	15	0.5	1	15854
	K.ERVEAVNMAEGIIHDTETK.M	U	1		1071.5300	2141.0455	2141.0423	1.52	1	(5)	4.6	1	15855
	K.AMQDAEVSKSDIGEVILVGGMTR.M	U	1		802.7412	2405.2018	2405.1930	3.64	1	26	0.043	1	17490
	K.AMQDAEVSKSDIGEVILVGGMTR.M	U	1		1203.6108	2405.2071	2405.1930	5.86	1	(21)	0.15	1	17491
	R.EQQIVIQSSGGLSKDDIENMVK.N	U	1		1209.6160	2417.2174	2417.2108	2.73	1	(4)	6.5	1	17548
	R.EQQIVIQSSGGLSKDDIENMVK.N	U	1		806.7474	2417.2205	2417.2108	4.02	1	23	0.092	1	17549
P68371	Tubulin beta-4B chain OS=Homo sapiens OX=9606 GN=TUBB4B PE=1 SV=1	50255	1891	82(65)	23(22)	7.13	68%	P68371_uniprot
	Peptide	Unique	Matches	Modification	Observed	Mr(expt)	Mr(calc)	ppm	Miss	Score	Expect	Rank	Query
	K.TAVCDIPPR.G		10		514.7646	1027.5146	1027.5121	2.49	0	58	2.2e-005	1	2062
	R.YLTVAAVFR.G		4		520.3024	1038.5902	1038.5862	3.83	0	50	9.2e-005	1	2207
	K.NMMAACDPR.H		1		533.2167	1064.4188	1064.4201	-1.27	0	41	0.00014	1	2562
	R.FPGQLNADLR.K		4		565.8018	1129.5890	1129.5880	0.86	0	62	1.3e-005	1	3385
	K.LAVNMVPFPR.L		5		572.3214	1142.6283	1142.6270	1.08	0	(58)	3.3e-005	1	3584
	K.LAVN->M<-VPFPR.L		2	Oxidation (M)	580.3180	1158.6215	1158.6219	-0.35	0	77	3.9e-007	1	3853
	R.ISEQFTAMFR.R		3		615.3054	1228.5962	1228.5910	4.18	0	87	2e-008	1	4974
	R.ISEQFTA->M<-FR.R		1	Oxidation (M)	623.3006	1244.5866	1244.5860	0.56	0	(14)	0.5	1	5283
	R.FPGQLNADLRK.L		5		629.8505	1257.6864	1257.6830	2.72	1	45	0.00071	1	5514
	R.KLAVNMVPFPR.L		2		424.5819	1270.7240	1270.7220	1.58	1	(43)	0.00062	1	5746
	R.KLAVNMVPFPR.L		2		636.3696	1270.7246	1270.7220	2.05	1	75	4.3e-007	1	5747
	R.KLAVN->M<-VPFPR.L		1	Oxidation (M)	644.3667	1286.7188	1286.7169	1.51	1	(42)	0.00083	1	6038
	R.IMNTFSVVPSPK.V		3		660.3564	1318.6982	1318.6955	2.05	0	83	8.5e-008	1	6652
	R.I->M<-NTFSVVPSPK.V		4	Oxidation (M)	668.3583	1334.7020	1334.6904	8.67	0	(56)	4.5e-005	1	6880
	K.EVDEQ->M<-LNVQNK.N		1	Oxidation (M)	731.8470	1461.6794	1461.6769	1.69	0	51	7.4e-005	1	8972
	R.AVLVDLEPGTMDSVR.S		3		801.4116	1600.8086	1600.8131	-2.81	0	29	0.021	1	10924
	R.AVLVDLEPGT->M<-DSVR.S		1	Oxidation (M)	809.4100	1616.8055	1616.8080	-1.53	0	(28)	0.025	1	11115
	R.LHFFMPGFAPLTSR.G		1		540.9515	1619.8326	1619.8283	2.69	0	63	9.6e-006	1	11141
	R.LHFFMPGFAPLTSR.G		2		810.9236	1619.8327	1619.8283	2.77	0	(40)	0.0017	1	11142
	R.LHFF->M<-PGFAPLTSR.G		4	Oxidation (M)	818.9193	1635.8239	1635.8232	0.47	0	(50)	0.00018	1	11338
	R.LHFF->M<-PGFAPLTSR.G		1	Oxidation (M)	546.2842	1635.8307	1635.8232	4.60	0	(43)	0.00082	1	11340
	R.ALTVPELTQQMFDAK.N		2		846.4410	1690.8674	1690.8600	4.38	0	38	0.0029	1	12026
	K.NSSYFVEWIPNNVK.T		4		848.9219	1695.8292	1695.8257	2.10	0	42	0.0013	1	12081
	R.ALTVPELTQQ->M<-FDAK.N		1	Oxidation (M)	854.4371	1706.8596	1706.8549	2.74	0	(0)	17	2	12213
	R.EIVHLQAGQCGNQIGAK.F		2		911.9661	1821.9176	1821.9156	1.10	0	73	9.9e-007	1	13566
	R.EIVHLQAGQCGNQIGAK.F		1		608.3138	1821.9197	1821.9156	2.27	0	(21)	0.14	1	13567
	K.GHYTEGAELVDSVLDVVR.K		1		979.9968	1957.9790	1957.9745	2.28	0	99	1.9e-009	1	14489
	K.GHYTEGAELVDSVLDVVR.K		1		653.6671	1957.9795	1957.9745	2.54	0	(75)	4.7e-007	1	14490
	K.MSATFIGNSTAIQELFKR.I		1		672.0217	2013.0432	2013.0353	3.90	1	61	1.5e-005	1	14865
	K.GHYTEGAELVDSVLDVVRK.E		1		696.3653	2086.0741	2086.0695	2.20	1	(72)	1e-006	1	15290
	K.GHYTEGAELVDSVLDVVRK.E		1		522.5261	2086.0751	2086.0695	2.71	1	(19)	0.19	1	15291
	K.GHYTEGAELVDSVLDVVRK.E		1		1044.0455	2086.0765	2086.0695	3.36	1	96	4.4e-009	1	15292
	-.MREIVHLQAGQCGNQIGAK.F		1		704.0247	2109.0523	2109.0571	-2.28	1	54	7e-005	1	15503
	K.LTTPTYGDLNHLVSATMSGVTTCLR.F		1		903.4523	2707.3350	2707.3310	1.48	0	69	2.1e-006	1	18265
	R.SGPFGQIFRPDNFVFGQSGAGNNWAK.G		1		1399.6793	2797.3441	2797.3361	2.85	0	(17)	0.27	1	18513
	R.SGPFGQIFRPDNFVFGQSGAGNNWAK.G		1		933.4559	2797.3460	2797.3361	3.52	0	59	1.7e-005	1	18514
	K.FWEVISDEHGIDPTGTYHGDSDLQLER.I		1		1039.4817	3115.4232	3115.4159	2.34	0	11	0.58	1	19665
	K.EAESCDCLQGFQLTHSLGGGTGSGMGTLLISK.I		1		1104.5177	3310.5313	3310.5268	1.34	0	54	3.4e-005	1	20124
P07900	Heat shock protein HSP 90-alpha OS=Homo sapiens OX=9606 GN=HSP90AA1 PE=1 SV=5	85006	1763	71(58)	32(26)	2.62	37%	P07900_uniprot
	Peptide	Unique	Matches	Modification	Observed	Mr(expt)	Mr(calc)	ppm	Miss	Score	Expect	Rank	Query
	K.LSELLR.Y		1		365.7269	729.4392	729.4385	1.08	0	43	0.0011	1	35
	R.ALLFVPR.R	U	3		408.2607	814.5069	814.5065	0.53	0	34	0.0028	1	301
	K.FYEQFSK.N	U	2		474.7280	947.4415	947.4389	2.78	0	34	0.0037	1	1096
	K.IMKDILEK.K	U	1		495.2900	988.5655	988.5627	2.89	1	42	0.00074	1	1488
	R.YESLTDPSK.L		1		520.2514	1038.4882	1038.4869	1.26	0	58	2e-005	1	2200
	R.APFDLFENR.K	U	1		554.7761	1107.5377	1107.5349	2.52	0	48	0.00018	1	3032
	K.YIDQEELNK.T		1		576.2833	1150.5521	1150.5506	1.33	0	63	7.5e-006	1	3690
	K.HIYYITGETK.D		3		612.8147	1223.6148	1223.6186	-3.08	0	41	0.0011	1	4875
	K.ADLINNLGTIAK.S		4		621.8584	1241.7022	1241.6979	3.48	0	71	1.1e-006	1	5223
	R.RAPFDLFENR.K	U	5		632.8266	1263.6386	1263.6360	2.09	1	69	2.1e-006	1	5594
	K.IRYESLTDPSK.L		1		654.8474	1307.6803	1307.6721	6.24	1	3	8.1	1	6393
	K.EDQTEYLEER.R		1		656.2890	1310.5634	1310.5626	0.64	0	57	1e-005	1	6420
	K.HFSVEGQLEFR.A		3		674.8395	1347.6645	1347.6572	5.47	0	53	8.9e-005	1	7107
	R.TLTIVDTGIGMTK.A		4		675.3721	1348.7297	1348.7272	1.85	0	87	2.8e-008	1	7123
	R.TLTIVDTGIG->M<-TK.A		1	Oxidation (M)	683.3719	1364.7292	1364.7221	5.20	0	(32)	0.0096	1	7383
	K.EKYIDQEELNK.T		1		704.8492	1407.6838	1407.6881	-3.07	1	24	0.065	1	8051
	K.EGLELPEDEEEK.K		1		708.8225	1415.6305	1415.6303	0.09	0	17	0.12	1	8195
	K.EDQTEYLEERR.I		1		734.3397	1466.6648	1466.6637	0.72	1	14	0.28	1	9069
	R.GVVDSEDLPLNISR.E		3		757.3976	1512.7806	1512.7784	1.47	0	89	1.9e-008	1	9681
	K.SLTNDWEDHLAVK.H		3		509.9196	1526.7369	1526.7365	0.22	0	(51)	0.0001	1	9852
	K.SLTNDWEDHLAVK.H		3		764.3762	1526.7378	1526.7365	0.82	0	104	4.4e-010	1	9853
	R.YESLTDPSKLDSGK.E		3		770.3794	1538.7442	1538.7464	-1.41	1	69	2e-006	1	10033
	K.EGLELPEDEEEKK.K		1		772.8652	1543.7159	1543.7253	-6.08	1	14	0.36	1	10156
	R.ELISNSSDALDKIR.Y	U	1		780.9164	1559.8182	1559.8155	1.76	1	73	9.4e-007	1	10363
	K.EGLELPEDEEEKKK.Q		1		558.2827	1671.8263	1671.8203	3.62	2	(12)	1.2	1	11802
	K.EGLELPEDEEEKKK.Q		1		836.9210	1671.8274	1671.8203	4.26	2	14	0.65	1	11803
	K.HSQFIGYPITLFVEK.E		2		889.9802	1777.9459	1777.9403	3.14	0	50	0.00013	1	12963
	K.HSQFIGYPITLFVEK.E		1		593.6567	1777.9482	1777.9403	4.45	0	(33)	0.0056	1	12965
	K.HLEINPDHSIIETLR.Q	U	2		893.9782	1785.9417	1785.9373	2.48	0	58	2.9e-005	1	13058
	K.HLEINPDHSIIETLR.Q	U	2		596.3223	1785.9452	1785.9373	4.39	0	(39)	0.002	1	13061
	R.NPDDITNEEYGEFYK.S	U	2		917.3921	1832.7696	1832.7741	-2.42	0	107	5.9e-011	1	13682
	K.KHLEINPDHSIIETLR.Q	U	1		958.0279	1914.0412	1914.0323	4.68	1	(54)	4.4e-005	1	14287
	K.KHLEINPDHSIIETLR.Q	U	1		639.0216	1914.0430	1914.0323	5.61	1	64	4.5e-006	1	14288
	K.VILHLKEDQTEYLEER.R		2		672.3544	2014.0415	2014.0371	2.18	1	(64)	7.3e-006	1	14869
	K.VILHLKEDQTEYLEER.R		1		1008.0281	2014.0416	2014.0371	2.25	1	79	2.1e-007	1	14870
	K.VILHLKEDQTEYLEER.R		1		504.5182	2014.0437	2014.0371	3.27	1	(38)	0.0027	1	14871
	K.HSQFIGYPITLFVEKER.D	U	1		688.7027	2063.0863	2063.0840	1.10	1	42	0.00081	1	15162
	R.LVTSPCCIVTSTYGWTANMER.I	U	1		1223.5632	2445.1119	2445.1127	-0.32	0	36	0.0019	1	17625
	R.LVTSPCCIVTSTYGWTANMER.I	U	1		816.0459	2445.1159	2445.1127	1.30	0	(30)	0.0091	1	17626
	K.HGLEVIYMIEPIDEYCVQQLK.E	U	1		859.7649	2576.2728	2576.2655	2.87	0	43	0.00069	1	17964
	R.KHGLEVIYMIEPIDEYCVQQLK.E	U	1		902.4656	2704.3749	2704.3604	5.36	1	49	0.00016	1	18260
P04350	Tubulin beta-4A chain OS=Homo sapiens OX=9606 GN=TUBB4A PE=1 SV=2	50010	1619	77(61)	21(20)	5.36	63%	P04350_uniprot
	Peptide	Unique	Matches	Modification	Observed	Mr(expt)	Mr(calc)	ppm	Miss	Score	Expect	Rank	Query
	K.TAVCDIPPR.G		10		514.7646	1027.5146	1027.5121	2.49	0	58	2.2e-005	1	2062
	R.YLTVAAVFR.G		4		520.3024	1038.5902	1038.5862	3.83	0	50	9.2e-005	1	2207
	K.IREEFPDR.I		1		531.2720	1060.5294	1060.5301	-0.71	1	27	0.039	1	2519
	K.NMMAACDPR.H		1		533.2167	1064.4188	1064.4201	-1.27	0	41	0.00014	1	2562
	R.FPGQLNADLR.K		4		565.8018	1129.5890	1129.5880	0.86	0	62	1.3e-005	1	3385
	K.LAVNMVPFPR.L		5		572.3214	1142.6283	1142.6270	1.08	0	(58)	3.3e-005	1	3584
	K.LAVN->M<-VPFPR.L		2	Oxidation (M)	580.3180	1158.6215	1158.6219	-0.35	0	77	3.9e-007	1	3853
	R.ISEQFTAMFR.R		3		615.3054	1228.5962	1228.5910	4.18	0	87	2e-008	1	4974
	R.ISEQFTA->M<-FR.R		1	Oxidation (M)	623.3006	1244.5866	1244.5860	0.56	0	(14)	0.5	1	5283
	R.FPGQLNADLRK.L		5		629.8505	1257.6864	1257.6830	2.72	1	45	0.00071	1	5514
	R.KLAVNMVPFPR.L		2		424.5819	1270.7240	1270.7220	1.58	1	(43)	0.00062	1	5746
	R.KLAVNMVPFPR.L		2		636.3696	1270.7246	1270.7220	2.05	1	75	4.3e-007	1	5747
	R.KLAVN->M<-VPFPR.L		1	Oxidation (M)	644.3667	1286.7188	1286.7169	1.51	1	(42)	0.00083	1	6038
	R.IMNTFSVVPSPK.V		3		660.3564	1318.6982	1318.6955	2.05	0	83	8.5e-008	1	6652
	R.I->M<-NTFSVVPSPK.V		4	Oxidation (M)	668.3583	1334.7020	1334.6904	8.67	0	(56)	4.5e-005	1	6880
	R.AVLVDLEPGTMDSVR.S		3		801.4116	1600.8086	1600.8131	-2.81	0	29	0.021	1	10924
	R.AVLVDLEPGT->M<-DSVR.S		1	Oxidation (M)	809.4100	1616.8055	1616.8080	-1.53	0	(28)	0.025	1	11115
	R.LHFFMPGFAPLTSR.G		1		540.9515	1619.8326	1619.8283	2.69	0	63	9.6e-006	1	11141
	R.LHFFMPGFAPLTSR.G		2		810.9236	1619.8327	1619.8283	2.77	0	(40)	0.0017	1	11142
	R.LHFF->M<-PGFAPLTSR.G		4	Oxidation (M)	818.9193	1635.8239	1635.8232	0.47	0	(50)	0.00018	1	11338
	R.LHFF->M<-PGFAPLTSR.G		1	Oxidation (M)	546.2842	1635.8307	1635.8232	4.60	0	(43)	0.00082	1	11340
	R.ALTVPELTQQMFDAK.N		2		846.4410	1690.8674	1690.8600	4.38	0	38	0.0029	1	12026
	K.NSSYFVEWIPNNVK.T		4		848.9219	1695.8292	1695.8257	2.10	0	42	0.0013	1	12081
	R.ALTVPELTQQ->M<-FDAK.N		1	Oxidation (M)	854.4371	854.4371	1706.8596	2.74	0	(0)	17	2	12213
	R.EIVHLQAGQCGNQIGAK.F		2		911.9661	1821.9176	1821.9156	1.10	0	73	9.9e-007	1	13566
	R.EIVHLQAGQCGNQIGAK.F		1		608.3138	1821.9197	1821.9156	2.27	0	(21)	0.14	1	13567
	K.->M<-AATFIGNSTAIQELFKR.I	U	1	Oxidation (M)	672.0217	2013.0432	2013.0353	3.90	1	61	1.5e-005	1	14865
	-.MREIVHLQAGQCGNQIGAK.F		1		704.0247	2109.0523	2109.0571	-2.28	1	54	7e-005	1	15503
	K.LTTPTYGDLNHLVSATMSGVTTCLR.F		1		903.4523	2707.3350	2707.3310	1.48	0	69	2.1e-006	1	18265
	R.SGPFGQIFRPDNFVFGQSGAGNNWAK.G		1		1399.6793	2797.3441	2797.3361	2.85	0	(17)	0.27	1	18513
	R.SGPFGQIFRPDNFVFGQSGAGNNWAK.G		1		933.4559	2797.3460	2797.3361	3.52	0	59	1.7e-005	1	18514
	K.FWEVISDEHGIDPTGTYHGDSDLQLER.I		1		1039.4817	3115.4232	3115.4159	2.34	0	11	0.58	1	19665
	K.EAESCDCLQGFQLTHSLGGGTGSGMGTLLISK.I		1		1104.5177	3310.5313	3310.5268	1.34	0	54	3.4e-005	1	20124
P68363	Tubulin alpha-1B chain OS=Homo sapiens OX=9606 GN=TUBA1B PE=1 SV=1	50804	1585	67(52)	16(16)	3.81	47%	P68363_uniprot
	Peptide	Unique	Matches	Modification	Observed	Mr(expt)	Mr(calc)	ppm	Miss	Score	Expect	Rank	Query
	K.DVNAAIATIK.T		4		508.2944	1014.5743	1014.5709	3.32	0	57	4.4e-005	1	1859
	K.EIIDLVLDR.I		4		543.3130	1084.6114	1084.6128	-1.27	0	57	3e-005	1	2735
	K.YMACCLLYR.G		2		625.2828	1248.5511	1248.5453	4.64	0	57	1.2e-005	1	5347
	K.Y->M<-ACCLLYR.G		1	Oxidation (M)	633.2792	1264.5439	1264.5403	2.91	0	(33)	0.0021	1	5614
	R.LDHKFDLMYAK.R		1		690.8526	1379.6906	1379.6907	-0.06	1	40	0.0015	1	7562
	R->.<-QLFHPEQLITGK.E		1	Gln->pyro-Glu (N-term Q)	697.3789	1392.7431	1392.7402	2.15	0	(32)	0.0098	1	7747
	R.LDHKFDL->M<-YAK.R		1	Oxidation (M)	466.2406	1395.7001	1395.6857	10.3	1	(6)	4.1	1	7833
	R.QLFHPEQLITGK.E		2		470.9303	1409.7691	1409.7667	1.69	0	(19)	0.14	1	8091
	R.QLFHPEQLITGK.E		3		705.8928	1409.7711	1409.7667	3.12	0	41	0.00093	1	8093
	R.LISQIVSSITASLR.F		1		744.4456	1486.8767	1486.8719	3.24	0	75	1.9e-007	1	9337
	R.SIQFVDWCPTGFK.V	U	3		792.8780	1583.7414	1583.7443	-1.80	0	52	5.8e-005	1	10688
	R.AVFVDLEPTVIDEVR.T		2		851.4591	1700.9035	1700.8985	2.96	0	48	0.0003	1	12136
	R.AVFVDLEPTVIDEVR.T		1		567.9752	1700.9038	1700.8985	3.13	0	(27)	0.033	1	12138
	R.NLDIERPTYTNLNR.L		3		859.9460	1717.8775	1717.8747	1.64	0	31	0.016	1	12310
	R.NLDIERPTYTNLNR.L		1		573.6338	1717.8795	1717.8747	2.81	0	(21)	0.16	1	12313
	K.RSIQFVDWCPTGFK.V	U	1		580.9579	1739.8518	1739.8454	3.71	1	46	0.00039	1	12527
	K.RSIQFVDWCPTGFK.V	U	1		870.9363	1739.8581	1739.8454	7.33	1	(33)	0.0077	1	12529
	R.IHFPLATYAPVISAEK.A		4		878.9860	1755.9575	1755.9559	0.89	0	89	1.4e-008	1	12680
	R.IHFPLATYAPVISAEK.A		6		586.3287	1755.9642	1755.9559	4.70	0	(43)	0.00057	1	12684
	K.VGINYQPPTVVPGGDLAK.V		7		912.9983	1823.9821	1823.9782	2.18	0	36	0.003	1	13595
	R.AVCMLSNTTAIAEAWAR.L		2		622.3082	1863.9029	1863.8971	3.09	0	(56)	3.8e-005	1	13939
	R.AVCMLSNTTAIAEAWAR.L		1		932.9598	1863.9051	1863.8971	4.30	0	108	2.8e-010	1	13941
	R.AVC->M<-LSNTTAIAEAWAR.L		1	Oxidation (M)	940.9576	1879.9006	1879.8920	4.56	0	(95)	4.7e-009	1	14072
	K.TIGGGDDSFNTFFSETGAGK.H		3		1004.4490	2006.8835	2006.8858	-1.13	0	117	1.2e-011	1	14833
	R->.<-QLFHPEQLITGKEDAANNYAR.G		1	Gln->pyro-Glu (N-term Q)	1199.5983	2397.1820	2397.1713	4.46	1	(14)	0.65	1	17462
	R->.<-QLFHPEQLITGKEDAANNYAR.G		2	Gln->pyro-Glu (N-term Q)	800.0687	2397.1844	2397.1713	5.45	1	(39)	0.002	1	17463
	R.QLFHPEQLITGKEDAANNYAR.G		1		1208.1068	2414.1991	2414.1978	0.51	1	(15)	0.56	1	17529
	R.QLFHPEQLITGKEDAANNYAR.G		2		604.5572	2414.1997	2414.1978	0.76	1	(47)	0.00034	1	17530
	R.QLFHPEQLITGKEDAANNYAR.G		3		805.7406	2414.2000	2414.1978	0.89	1	51	0.00014	1	17531
	K.AYHEQLSVAEITNACFEPANQMVK.C		1		917.4366	2749.2881	2749.2840	1.52	0	65	2.9e-006	1	18395
	K.AYHEQLSVAEITNACFEPANQ->M<-VK.C		1	Oxidation (M)	922.7686	2765.2838	2765.2789	1.79	0	(17)	0.2	1	18424
P11021	Endoplasmic reticulum chaperone BiP OS=Homo sapiens OX=9606 GN=HSPA5 PE=1 SV=2	72402	1452	55(44)	26(21)	2.46	46%	P11021_uniprot
	Peptide	Unique	Matches	Modification	Observed	Mr(expt)	Mr(calc)	ppm	Miss	Score	Expect	Rank	Query
	R.VMEHFIK.L	U	1		452.2420	902.4695	902.4684	1.23	0	21	0.19	1	757
	K.EFFNGKEPSR.G	U	1		605.7982	1209.5818	1209.5778	3.26	1	28	0.018	1	4725
	K.DAGTIAGLNVMR.I	U	1		609.3192	1216.6237	1216.6234	0.29	0	52	0.00011	1	4845
	R.VEIIANDQGNR.I		6		614.8182	1227.6219	1227.6207	0.97	0	82	1e-007	1	4959
	R.NELESYAYSLK.N	U	2		658.8225	1315.6303	1315.6295	0.61	0	40	0.0014	1	6543
	K.ELEEIVQPIISK.L	U	1		699.3985	1396.7824	1396.7813	0.81	0	49	0.00011	1	7848
	R.TWNDPSVQQDIK.F	U	2		715.8518	1429.6889	1429.6838	3.63	0	45	0.00051	1	8398
	K.SDIDEIVLVGGSTR.I	U	1		730.8868	1459.7591	1459.7518	4.99	0	55	6.4e-005	1	8955
	R.AKFEELNMDLFR.S	U	1		756.8782	1511.7419	1511.7442	-1.53	1	72	1e-006	1	9671
	K.TFAPEEISAMVLTK.M	U	1		768.9040	1535.7935	1535.7905	1.98	0	61	1.2e-005	1	10001
	K.TFAPEEISA->M<-VLTK.M	U	1	Oxidation (M)	776.9050	1551.7955	1551.7854	6.49	0	(17)	0.33	1	10253
	R.ITPSYVAFTPEGER.L	U	3		783.8984	1565.7822	1565.7726	6.16	0	61	1.4e-005	1	10429
	K.KSDIDEIVLVGGSTR.I	U	1		794.9334	1587.8521	1587.8468	3.37	1	97	3.6e-009	1	10725
	K.KSDIDEIVLVGGSTR.I	U	1		530.2921	1587.8545	1587.8468	4.85	1	(23)	0.097	1	10726
	K.TKPYIQVDIGGGQTK.T	U	2		802.9350	1603.8554	1603.8570	-0.95	0	67	3.3e-006	1	10946
	R.MVNDAEKFAEEDKK.L	U	1		827.3940	1652.7734	1652.7715	1.13	2	87	2.1e-008	1	11514
	R.MVNDAEKFAEEDKK.L	U	1		551.9321	1652.7746	1652.7715	1.83	2	(41)	0.0009	1	11515
	K.KKELEEIVQPIISK.L	U	1		551.9959	1652.9657	1652.9712	-3.33	2	22	0.026	1	11537
	R.IINEPTAAAIAYGLDK.R		3		830.4533	1658.8921	1658.8879	2.52	0	102	9.7e-010	1	11622
	K.NQLTSNPENTVFDAK.R	U	3		839.4095	1676.8045	1676.8006	2.37	0	96	3.8e-009	1	11856
	R.IINEPTAAAIAYGLDKR.E	U	2		606.0053	1814.9941	1814.9890	2.81	1	(64)	4.2e-006	1	13489
	R.IINEPTAAAIAYGLDKR.E	U	2		908.5045	1814.9945	1814.9890	3.02	1	100	1e-009	1	13490
	K.NQLTSNPENTVFDAKR.L	U	1		917.4606	1832.9066	1832.9017	2.68	1	17	0.32	1	13683
	K.SQIFSTASDNQPTVTIK.V	U	3		918.9749	1835.9353	1835.9265	4.77	0	83	8.6e-008	1	13715
	K.VTHAVVTVPAYFNDAQR.Q	U	2		629.9943	1886.9611	1886.9639	-1.47	0	53	7.7e-005	1	14133
	K.VTHAVVTVPAYFNDAQR.Q	U	1		944.4988	1886.9830	1886.9639	10.1	0	(38)	0.0025	1	14138
	K.DNHLLGTFDLTGIPPAPR.G	U	4		645.3444	1933.0114	1933.0058	2.93	0	36	0.004	1	14377
	R.STMKPVQKVLEDSDLKK.S	U	1		973.5269	1945.0392	1945.0554	-8.34	2	1	10	5	14432
	K.IEWLESHQDADIEDFKAK.K	U	1		1087.5219	2173.0291	2173.0327	-1.65	1	65	3.5e-006	1	16060
	K.IEWLESHQDADIEDFKAK.K	U	1		725.3520	2173.0341	2173.0327	0.65	1	(33)	0.0062	1	16061
	K.LYGSAGPPPTGEEDTAEKDEL.-	U	2		1088.5010	2174.9874	2174.9855	0.87	1	15	0.23	1	16075
	K.VLEDSDLKKSDIDEIVLVGGSTR.I	U	1		830.1119	2487.3140	2487.3068	2.89	2	13	0.52	1	17757
P60709	Actin, cytoplasmic 1 OS=Homo sapiens OX=9606 GN=ACTB PE=1 SV=1	42052	1264	69(56)	16(16)	6.14	54%	P60709_uniprot
P63261	Actin, cytoplasmic 2 OS=Homo sapiens OX=9606 GN=ACTG1 PE=1 SV=1	42108	1264	69(56)	16(16)		54%	P63261_uniprot
	Peptide	Unique	Matches	Modification	Observed	Mr(expt)	Mr(calc)	ppm	Miss	Score	Expect	Rank	Query
	K.IIAPPER.K		1		398.2385	794.4625	794.4650	-3.15	0	37	0.0012	1	172
	K.RGILTLK.Y		1		400.7723	799.5301	799.5280	2.72	1	22	0.019	1	214
	K.AGFAGDDAPR.A		1		488.7277	975.4408	975.4410	-0.25	0	46	0.00017	1	1347
	R.DLTDYLMK.I		5		499.7483	997.4820	997.4790	2.96	0	(32)	0.0066	1	1653
	R.DLTDYL->M<-K.I		7	Oxidation (M)	507.7487	1013.4828	1013.4739	8.77	0	39	0.0011	1	1835
	R.GYSFTTTAER.E	U	4		566.7694	1131.5243	1131.5197	4.08	0	44	0.00038	1	3403
	R.AVFPSIVGRPR.H		4		599.8578	1197.7011	1197.6982	2.44	0	50	7.9e-005	1	4555
	R.AVFPSIVGRPR.H		3		400.2412	1197.7017	1197.6982	2.91	0	(34)	0.0037	1	4559
	K.DSYVGDEAQSKR.G		1		677.8122	1353.6098	1353.6161	-4.60	1	34	0.0038	1	7191
	K.IWHHTFYNELR.V		4		758.3783	1514.7420	1514.7419	0.12	0	39	0.0017	1	9702
	K.IWHHTFYNELR.V		4		505.9214	1514.7424	1514.7419	0.37	0	(37)	0.0024	1	9704
	K.IWHHTFYNELR.V		1		379.6931	1514.7431	1514.7419	0.81	0	(6)	3.5	2	9706
	K.QEYDESGPSIVHR.K		4		758.8568	1515.6991	1515.6954	2.44	0	(61)	7.7e-006	1	9722
	K.QEYDESGPSIVHR.K		3		506.2411	1515.7014	1515.6954	3.94	0	64	3.6e-006	1	9724
	K.QEYDESGPSIVHRK.C		1		822.8987	1643.7829	1643.7903	-4.50	1	61	9.1e-006	1	11411
	K.SYELPDGQVITIGNER.F		6		895.9521	1789.8897	1789.8846	2.86	0	101	1.4e-009	1	13111
	R.VAPEEHPVLLTEAPLNPK.A	U	3		977.5345	1953.0545	1953.0571	-1.31	0	71	9.5e-007	1	14470
	R.VAPEEHPVLLTEAPLNPK.A	U	3		652.0255	1953.0547	1953.0571	-1.23	0	(36)	0.0025	1	14472
	K.DLYANTVLSGGTTMYPGIADR.M	U	1		1108.0330	2214.0514	2214.0627	-5.11	0	71	1e-006	1	16268
	R.KDLYANTVLSGGTTMYPGIADR.M	U	1		781.7300	2342.1681	2342.1576	4.47	1	75	4.7e-007	1	17179
	R.KDLYANTVLSGGTTMYPGIADR.M	U	1		1172.0930	2342.1715	2342.1576	5.91	1	(44)	0.00068	1	17180
	R.TTGIVMDSGDGVTHTVPIYEGYALPHAILR.L	U	2		796.6613	3182.6159	3182.6071	2.78	0	(41)	0.00094	1	19796
	R.TTGIVMDSGDGVTHTVPIYEGYALPHAILR.L	U	2		1061.8794	3182.6163	3182.6071	2.92	0	(46)	0.00033	1	19797
	R.TTGIV->M<-DSGDGVTHTVPIYEGYALPHAILR.L	U	3	Oxidation (M)	1067.2122	3198.6147	3198.6020	3.96	0	(40)	0.0012	1	19819
	R.TTGIV->M<-DSGDGVTHTVPIYEGYALPHAILR.L	U	1	Oxidation (M)	800.6616	3198.6171	3198.6020	4.74	0	64	5e-006	1	19820
	R.CPEALFQPSFLGMESCGIHETTFNSIMK.C	U	1		1077.8249	3230.4530	3230.4545	-0.46	0	55	2e-005	1	19852
	R.CPEALFQPSFLG->M<-ESCGIHETTFNSIMK.C	U	1	Oxidation (M)	1083.1610	3246.4612	3246.4494	3.63	0	(21)	0.043	1	19888
Q9BQE3	Tubulin alpha-1C chain OS=Homo sapiens OX=9606 GN=TUBA1C PE=1 SV=1	50548	1242	60(45)	15(14)	2.54	46%	Q9BQE3_uniprot
	Peptide	Unique	Matches	Modification	Observed	Mr(expt)	Mr(calc)	ppm	Miss	Score	Expect	Rank	Query
	K.DVNAAIATIK.T		4		508.2944	1014.5743	1014.5709	3.32	0	57	4.4e-005	1	1859
	K.EIIDLVLDR.I		4		543.3130	1084.6114	1084.6128	-1.27	0	57	3e-005	1	2735
	K.YMACCLLYR.G		2		625.2828	1248.5511	1248.5453	4.64	0	57	1.2e-005	1	5347
	K.Y->M<-ACCLLYR.G		1	Oxidation (M)	633.2792	1264.5439	1264.5403	2.91	0	(33)	0.0021	1	5614
	R.LDHKFDLMYAK.R		1		690.8526	1379.6906	1379.6907	-0.06	1	40	0.0015	1	7562
	R->.<-QLFHPEQLITGK.E		1	Gln->pyro-Glu (N-term Q)	697.3789	1392.7431	1392.7402	2.15	0	(32)	0.0098	1	7747
	R.LDHKFDL->M<-YAK.R		1	Oxidation (M)	466.2406	1395.7001	1395.6857	10.3	1	(6)	4.1	1	7833
	R.QLFHPEQLITGK.E		2		470.9303	1409.7691	1409.7667	1.69	0	(19)	0.14	1	8091
	R.QLFHPEQLITGK.E		3		705.8928	1409.7711	1409.7667	3.12	0	41	0.00093	1	8093
	R.LISQIVSSITASLR.F		1		744.4456	1486.8767	1486.8719	3.24	0	75	1.9e-007	1	9337
	R.TIQFVDWCPTGFK.V		2		799.8865	1597.7585	1597.7599	-0.88	0	45	0.00047	1	10880
	R.AVFVDLEPTVIDEVR.T		2		851.4591	1700.9035	1700.8985	2.96	0	48	0.0003	1	12136
	R.AVFVDLEPTVIDEVR.T		1		567.9752	1700.9038	1700.8985	3.13	0	(27)	0.033	1	12138
	R.NLDIERPTYTNLNR.L		3		859.9460	1717.8775	1717.8747	1.64	0	31	0.016	1	12310
	R.NLDIERPTYTNLNR.L		1		573.6338	1717.8795	1717.8747	2.81	0	(21)	0.16	1	12313
	R.IHFPLATYAPVISAEK.A		4		878.9860	1755.9575	1755.9559	0.89	0	89	1.4e-008	1	12680
	R.IHFPLATYAPVISAEK.A		6		586.3287	1755.9642	1755.9559	4.70	0	(43)	0.00057	1	12684
	K.VGINYQPPTVVPGGDLAK.V		7		912.9983	1823.9821	1823.9782	2.18	0	36	0.003	1	13595
	R.AVCMLSNTTAVAEAWAR.L	U	1		617.6339	1849.8797	1849.8815	-0.94	0	31	0.011	1	13837
	K.TIGGGDDSFNTFFSETGAGK.H		3		1004.4490	2006.8835	2006.8858	-1.13	0	117	1.2e-011	1	14833
	R->.<-QLFHPEQLITGKEDAANNYAR.G		1	Gln->pyro-Glu (N-term Q)	1199.5983	2397.1820	2397.1713	4.46	1	(14)	0.65	1	17462
	R->.<-QLFHPEQLITGKEDAANNYAR.G		2	Gln->pyro-Glu (N-term Q)	800.0687	2397.1844	2397.1713	5.45	1	(39)	0.002	1	17463
	R.QLFHPEQLITGKEDAANNYAR.G		1		1208.1068	2414.1991	2414.1978	0.51	1	(15)	0.56	1	17529
	R.QLFHPEQLITGKEDAANNYAR.G		2		604.5572	2414.1997	2414.1978	0.76	1	(47)	0.00034	1	17530
	R.QLFHPEQLITGKEDAANNYAR.G		3		805.7406	2414.2000	2414.1978	0.89	1	51	0.00014	1	17531
	K.AYHEQLTVAEITNACFEPANQMVK.C	U	1		922.1078	2763.3015	2763.2996	0.70	0	6	2.6	1	18419
P68104	Elongation factor 1-alpha 1 OS=Homo sapiens OX=9606 GN=EEF1A1 PE=1 SV=1	50451	1221	60(47)	16(13)	1.93	38%	P68104_uniprot
Q5VTE0	Putative elongation factor 1-alpha-like 3 OS=Homo sapiens OX=9606 GN=EEF1A1P5 PE=5 SV=1	50495	1221	60(47)	16(13)		38%	Q5VTE0_uniprot
	Peptide	Unique	Matches	Modification	Observed	Mr(expt)	Mr(calc)	ppm	Miss	Score	Expect	Rank	Query
	K.QLIVGVNK.M		3		435.7748	869.5351	869.5334	1.93	0	29	0.0081	1	558
	R.QTVAVGVIK.A		2		457.7883	913.5621	913.5597	2.66	0	41	0.0011	1	849
	R.LPLQDVYK.I		5		488.2802	974.5459	974.5437	2.32	0	52	0.00011	1	1341
	K.IGGIGTVPVGR.V		9		513.3099	1024.6053	1024.6030	2.32	0	73	2.9e-007	1	2007
	K.STTTGHLIYK.C		1		560.8023	1119.5901	1119.5924	-2.10	0	47	0.00035	1	3239
	K.MDSTEPPYSQK.R	U	1		641.7832	1281.5518	1281.5547	-2.23	0	51	3.8e-005	1	5932
	R.EHALLAYTLGVK.Q		2		438.9190	1313.7351	1313.7343	0.61	0	(38)	0.002	1	6491
	R.EHALLAYTLGVK.Q		5		657.8761	1313.7376	1313.7343	2.54	0	64	6e-006	1	6493
	K.YYVTIIDAPGHR.D	U	7		702.8674	1403.7202	1403.7197	0.32	0	74	7.6e-007	1	7972
	K.YYVTIIDAPGHR.D	U	3		468.9141	1403.7205	1403.7197	0.56	0	(39)	0.0022	1	7973
	R.YEEIVKEVSTYIK.K	U	2		800.9282	1599.8419	1599.8396	1.46	1	36	0.0047	1	10914
	K.YYVTIIDAPGHRDFIK.N	U	1		636.6729	1906.9969	1906.9941	1.46	1	15	0.5	1	14246
	R.VETGVLKPGMVVTFAPVNVTTEVK.S	U	1		1258.1919	2514.3692	2514.3768	-3.01	0	(0)	6	1	17827
	R.VETGVLKPGMVVTFAPVNVTTEVK.S	U	2		839.1334	2514.3784	2514.3768	0.66	0	67	1e-006	1	17828
	R.VETGVLKPG->M<-VVTFAPVNVTTEVK.S	U	2	Oxidation (M)	844.4659	2530.3758	2530.3717	1.62	0	(48)	0.00012	1	17859
	K.SGDAAIVDMVPGKPMCVESFSDYPPLGR.F	U	2		999.1417	2994.4032	2994.3926	3.54	0	59	1.5e-005	1	19308
	K.SGDAAIVDMVPGKP->M<-CVESFSDYPPLGR.F	U	3	Oxidation (M)	1004.4710	3010.3912	3010.3875	1.24	0	(17)	0.18	1	19367
	K.DGNASGTTLLEALDCILPPTRPTDKPLR.L	U	1		756.1491	3020.5673	3020.5601	2.40	0	(18)	0.17	1	19424
	K.DGNASGTTLLEALDCILPPTRPTDKPLR.L	U	1		1007.8637	3020.5693	3020.5601	3.06	0	46	0.00028	1	19425
	K.SGDAAIVD->M<-VPGKP->M<-CVESFSDYPPLGR.F	U	1	2 Oxidation (M)	1009.8024	3026.3853	3026.3824	0.95	0	(17)	0.13	1	19441
	R.KDGNASGTTLLEALDCILPPTRPTDKPLR.L	U	2		788.1718	3148.6581	3148.6550	0.99	1	(37)	0.0014	1	19742
	R.KDGNASGTTLLEALDCILPPTRPTDKPLR.L	U	2		1050.5605	3148.6598	3148.6550	1.52	1	44	0.00031	1	19743
	K.DGNASGTTLLEALDCILPPTRPTDKPLRLPLQDVYK.I	U	1		1326.7078	3977.1015	3977.0932	2.08	1	6	1.1	1	20812
	R.KDGNASGTTLLEALDCILPPTRPTDKPLRLPLQDVYK.I	U	1		1027.3117	4105.2175	4105.1881	7.15	2	17	0.058	1	20833
P06576	ATP synthase subunit beta, mitochondrial OS=Homo sapiens OX=9606 GN=ATP5B PE=1 SV=3	56525	1064	43(32)	18(17)	3.12	48%	P06576_uniprot
	Peptide	Unique	Matches	Modification	Observed	Mr(expt)	Mr(calc)	ppm	Miss	Score	Expect	Rank	Query
	K.IGLFGGAGVGK.T	U	4		488.2863	974.5581	974.5549	3.24	0	51	9.5e-005	1	1344
	K.LVPLKETIK.G	U	1		520.8406	1039.6666	1039.6641	2.40	1	21	0.016	1	2219
	K.VVDLLAPYAK.G	U	3		544.8218	1087.6291	1087.6277	1.28	0	64	4e-006	1	2793
	R.TIAMDGTEGLVR.G	U	1		631.8262	1261.6378	1261.6336	3.29	0	69	2.4e-006	1	5576
	R.IMNVIGEPIDER.G	U	2		693.3599	1384.7052	1384.7020	2.27	0	48	0.00024	1	7624
	K.AHGGYSVFAGVGER.T	U	4		703.8448	1405.6751	1405.6739	0.91	0	51	0.00013	1	8025
	R.FTQAGSEVSALLGR.I	U	4		718.3835	1434.7525	1434.7467	4.07	0	97	3.3e-009	1	8500
	R.VALTGLTVAEYFR.D	U	1		720.4006	1438.7867	1438.7820	3.26	0	88	1.7e-008	1	8531
	K.TVLIMELINNVAK.A	U	1		729.4252	1456.8358	1456.8323	2.39	0	70	8.1e-007	1	8919
	K.TVLI->M<-ELINNVAK.A	U	1	Oxidation (M)	737.4241	1472.8337	1472.8272	4.40	0	(55)	3.6e-005	1	9145
	K.VALVYGQMNEPPGAR.A	U	2		801.4110	1600.8075	1600.8031	2.70	0	49	0.0002	1	10922
	K.VALVYGQ->M<-NEPPGAR.A	U	1	Oxidation (M)	809.4100	809.4100	1616.8055	4.60	0	(2)	11	2	11115
	R.LVLEVAQHLGESTVR.T	U	1		550.9778	1649.9117	1649.9101	0.99	0	(36)	0.0025	1	11494
	R.LVLEVAQHLGESTVR.T	U	2		825.9634	1649.9123	1649.9101	1.37	0	87	2.1e-008	1	11495
	R.IMNVIGEPIDERGPIK.T	U	1		594.3260	1779.9561	1779.9553	0.49	1	(16)	0.32	1	12983
	R.IMNVIGEPIDERGPIK.T	U	1		890.9858	1779.9571	1779.9553	1.04	1	29	0.014	1	12984
	R.IMDPNIVGSEHYDVAR.G	U	1		605.9629	1814.8670	1814.8621	2.70	0	38	0.0019	1	13485
	R.IMDPNIVGSEHYDVAR.G	U	1		908.4435	1814.8724	1814.8621	5.67	0	(30)	0.012	1	13486
	R.I->M<-DPNIVGSEHYDVAR.G	U	1	Oxidation (M)	916.4349	1830.8553	1830.8570	-0.94	0	(21)	0.075	1	13670
	K.VLDSGAPIKIPVGPETLGR.I	U	2		640.3696	1918.0871	1918.0888	-0.89	1	48	7.2e-005	1	14308
	K.VLDSGAPIKIPVGPETLGR.I	U	2		960.0512	1918.0877	1918.0888	-0.53	1	(37)	0.00087	1	14309
	R.AIAELGIYPAVDPLDSTSR.I	U	1		994.5259	1987.0372	1987.0262	5.54	0	46	0.00039	1	14706
	R.FLSQPFQVAEVFTGHMGK.L	U	1		1012.0098	2022.0051	2022.0033	0.87	0	(73)	6.5e-007	1	14942
	R.FLSQPFQVAEVFTGHMGK.L	U	1		675.0094	2022.0064	2022.0033	1.50	0	90	1.6e-008	1	14943
	R.IPSAVGYQPTLATDMGTMQER.I	U	1		1133.5480	2265.0814	2265.0770	1.96	0	(17)	0.26	1	16756
	R.IPSAVGYQPTLATDMGTMQER.I	U	1		756.0367	2265.0882	2265.0770	4.97	0	23	0.074	1	16757
	R.TREGNDLYHEMIESGVINLK.D	U	1		773.3908	2317.1504	2317.1372	5.70	1	45	0.00045	1	17079
P06733	Alpha-enolase OS=Homo sapiens OX=9606 GN=ENO1 PE=1 SV=2	47481	969	39(25)	17(13)	1.74	47%	P06733_uniprot
	Peptide	Unique	Matches	Modification	Observed	Mr(expt)	Mr(calc)	ppm	Miss	Score	Expect	Rank	Query
	K.EGLELLK.T	U	1		401.2441	800.4736	800.4643	11.6	0	6	5.1	1	218
	K.TIAPALVSK.K	U	2		450.2829	898.5512	898.5488	2.78	0	13	0.42	1	730
	R.NFRNPLAK.-	U	1		480.2767	958.5388	958.5348	4.20	1	12	1.2	6	1181
	K.SCNCLLLK.V	U	3		504.2543	1006.4941	1006.4940	0.15	0	35	0.0048	1	1740
	R.IGAEVYHNLK.N	U	1		381.8765	1142.6076	1142.6084	-0.73	0	40	0.0021	1	3575
	R.IGAEVYHNLK.N	U	3		572.3118	1142.6090	1142.6084	0.53	0	(11)	1.4	1	3576
	K.LMIEMDGTENK.S	U	2		640.7982	1279.5818	1279.5788	2.32	0	34	0.0033	1	5901
	K.LNVTEQEKIDK.L	U	1		658.8568	1315.6991	1315.6983	0.57	1	64	8.3e-006	1	6555
	R.GNPTVEVDLFTSK.G	U	2		703.8636	1405.7126	1405.7089	2.64	0	63	8.9e-006	1	8027
	R.YISPDQLADLYK.S	U	4		713.3671	1424.7197	1424.7187	0.69	0	72	9.1e-007	1	8327
	K.LAQANGWGVMVSHR.S	U	2		763.3888	1524.7630	1524.7620	0.70	0	85	5e-008	1	9828
	K.VVIG->M<-DVAASEFFR.S	U	1	Oxidation (M)	778.8948	1555.7751	1555.7705	2.99	0	33	0.0072	1	10298
	K.VNQIGSVTESLQACK.L	U	4		817.4147	1632.8149	1632.8141	0.48	0	88	2.8e-008	1	11316
	R.AAVPSGASTGIYEALELR.D		1		602.3178	1803.9316	1803.9366	-2.80	0	(41)	0.0015	1	13316
	R.AAVPSGASTGIYEALELR.D		2		902.9770	1803.9394	1803.9366	1.54	0	116	4.5e-011	1	13317
	R.SGKYDLDFKSPDDPSR.Y	U	2		913.9321	1825.8497	1825.8483	0.80	2	54	3.6e-005	1	13611
	K.LAMQEFMILPVGAANFR.E	U	1		636.6690	1906.9850	1906.9797	2.78	0	(41)	0.0013	1	14244
	K.LAMQEFMILPVGAANFR.E	U	1		954.5003	1906.9861	1906.9797	3.33	0	49	0.00017	1	14245
	K.DATNVGDEGGFAPNILENK.E	U	3		980.9679	1959.9212	1959.9174	1.97	0	67	2.4e-006	1	14501
	R.AAVPSGASTGIYEALELRDNDKTR.Y	U	1		845.4321	2533.2744	2533.2772	-1.11	2	20	0.16	1	17867
	R.AAVPSGASTGIYEALELRDNDKTR.Y	U	1		634.3283	2533.2841	2533.2772	2.74	2	(11)	1.1	1	17868
P14618	Pyruvate kinase PKM OS=Homo sapiens OX=9606 GN=PKM PE=1 SV=4	58470	897	47(33)	25(21)	3.15	51%	P14618_uniprot
	Peptide	Unique	Matches	Modification	Observed	Mr(expt)	Mr(calc)	ppm	Miss	Score	Expect	Rank	Query
	R.APIIAVTR.N	U	1		420.7700	839.5254	839.5229	3.04	0	35	0.0011	1	415
	R.GIFPVLCK.D	U	1		467.2653	932.5160	932.5154	0.65	0	23	0.075	1	937
	R.VNFAMNVGK.A	U	1		490.2553	978.4960	978.4957	0.33	0	51	0.0001	1	1392
	K.GDYPLEAVR.M	U	2		510.2614	1018.5083	1018.5083	-0.02	0	30	0.023	1	1900
	R.GDLGIEIPAEK.V		2		571.3095	1140.6045	1140.6026	1.61	0	33	0.0062	1	3555
	K.ITLDNAYMEK.C	U	3		599.2941	1196.5736	1196.5747	-0.92	0	19	0.15	1	4507
	K.CCSGAIIVLTK.S	U	1		611.3220	1220.6295	1220.6257	3.09	0	37	0.0033	1	4863
	R.NTGIICTIGPASR.S	U	5		680.3550	1358.6954	1358.6976	-1.64	0	66	5.5e-006	1	7271
	K.CDENILWLDYK.N	U	2		734.8408	1467.6670	1467.6704	-2.33	0	59	9.7e-006	1	9082
	K.GVNLPGAAVDLPAVSEK.D	U	2		818.9530	1635.8914	1635.8832	5.05	0	58	1.9e-005	1	11343
	K.DPVQEAWAEDVDLR.V	U	1		821.8906	1641.7666	1641.7635	1.89	0	30	0.0096	1	11388
	K.KGVNLPGAAVDLPAVSEK.D	U	2		882.9983	1763.9821	1763.9781	2.28	1	(35)	0.0024	1	12816
	K.KGVNLPGAAVDLPAVSEK.D	U	1		589.0019	1763.9840	1763.9781	3.34	1	48	0.00013	1	12817
	K.KGATLKITLDNAYMEK.C	U	1		599.3173	1794.9300	1794.9549	-13.91	2	1	10	1	13163
	R.RFDEILEASDGIMVAR.G	U	1		911.4652	1820.9159	1820.9091	3.74	1	(21)	0.13	1	13558
	R.RFDEILEASDGIMVAR.G	U	1		607.9797	1820.9172	1820.9091	4.48	1	72	1.1e-006	1	13559
	R.AGKPVICATQMLESMIK.K	U	1		938.9902	1875.9659	1875.9620	2.07	0	65	4.5e-006	1	14051
	R.AGKPVICATQMLESMIK.K	U	1		626.3302	1875.9688	1875.9620	3.60	0	(50)	0.00016	1	14052
	R.LNFSHGTHEYHAETIK.N	U	1		942.4563	1882.8980	1882.8962	0.98	0	86	3.8e-008	1	14093
	R.LNFSHGTHEYHAETIK.N	U	1		628.6409	1882.9010	1882.8962	2.53	0	(65)	4.2e-006	1	14094
	R.LNFSHGTHEYHAETIK.N	U	1		471.7327	1882.9016	1882.8962	2.86	0	(38)	0.0022	1	14095
	R.AGKPVICATQ->M<-LES->M<-IK.K	U	1	2 Oxidation (M)	636.9970	1907.9692	1907.9519	9.09	0	(7)	4	1	14252
	R.EAEAAIYHLQLFEELRR.L	U	2		696.7011	2087.0813	2087.0799	0.67	1	46	0.00043	1	15293
	R.LAPITSDPTEATAVGAVEASFK.C	U	1		1088.0592	2174.1038	2174.1107	-3.14	0	110	1.7e-010	1	16071
	R.LAPITSDPTEATAVGAVEASFK.C	U	1		725.7100	2174.1081	2174.1107	-1.21	0	(22)	0.092	1	16072
	K.GDVVIVLTGWRPGSGFTNTMR.V	U	1		755.0607	2262.1604	2262.1580	1.06	0	31	0.012	1	16745
	K.GVNLPGAAVDLPAVSEKDIQDLK.F	U	1		783.7629	2348.2668	2348.2587	3.44	1	29	0.0099	1	17195
	K.KGDVVIVLTGWRPGSGFTNTMR.V	U	1		797.7586	2390.2540	2390.2529	0.46	1	25	0.041	1	17430
	K.KGDVVIVLTGWRPGSGFTNT->M<-R.V	U	1	Oxidation (M)	803.0932	2406.2578	2406.2478	4.13	1	(6)	2.7	1	17493
	R.TATESFASDPILYRPVAVALDTK.G	U	1		1233.1522	2464.2899	2464.2849	2.01	0	(7)	2.5	1	17706
	R.TATESFASDPILYRPVAVALDTK.G	U	1		822.4380	2464.2921	2464.2849	2.92	0	40	0.0011	1	17707
	K.KGVNLPGAAVDLPAVSEKDIQDLK.F	U	2		826.4612	2476.3617	2476.3537	3.24	2	56	1.3e-005	1	17738
	R.GIFPVLCKDPVQEAWAEDVDLR.V	U	1		853.0996	2556.2768	2556.2683	3.35	1	90	1.3e-008	1	17912
	R.TATESFASDPILYRPVAVALDTKGPEIR.T	U	1		1006.5382	3016.5928	3016.5869	1.95	1	15	0.27	1	19387
P02533	Keratin, type I cytoskeletal 14 OS=Homo sapiens OX=9606 GN=KRT14 PE=1 SV=4	51872	813	43(34)	19(15)	1.85	43%	P02533_uniprot
	Peptide	Unique	Matches	Modification	Observed	Mr(expt)	Mr(calc)	ppm	Miss	Score	Expect	Rank	Query
	R.LAADDFR.T		9		404.2041	806.3936	806.3923	1.72	0	55	4.9e-005	1	256
	K.SEISELRR.T	U	1		495.2729	988.5312	988.5301	1.12	1	21	0.15	1	1487
	R.VLDELTLAR.A		1		515.2987	1028.5829	1028.5866	-3.62	0	42	0.0014	1	2075
	K.IRDWYQR.Q		1		518.7696	1035.5246	1035.5250	-0.35	1	18	0.29	1	2170
	R.LASYLDKVR.A		6		532.8082	1063.6018	1063.6026	-0.74	1	59	1.2e-005	1	2557
	K.VTMQNLNDR.L		7		545.7683	1089.5221	1089.5237	-1.48	0	77	2.8e-007	1	2811
	K.VT->M<-QNLNDR.L		1	Oxidation (M)	553.7650	1105.5153	1105.5186	-2.94	0	(69)	1.5e-006	1	2997
	R.ISSVLAGGSCR.A		1		553.7914	1105.5683	1105.5550	12.1	0	46	0.00052	1	2998
	R.LEQEIATYR.R		1		561.7943	1121.5739	1121.5717	2.04	0	48	0.00036	1	3267
	K.ASLENSLEETK.G		1		610.8050	1219.5954	1219.5932	1.85	0	32	0.0096	1	4855
	K.NHEEEMNALR.G	U	1		621.7802	1241.5457	1241.5458	-0.07	0	22	0.028	1	5208
	R.TKYETELNLR.M	U	1		633.8380	1265.6615	1265.6615	-0.05	1	47	0.00035	1	5648
	R.MSVEADINGLRR.V		1		680.8558	1359.6970	1359.6929	3.04	1	16	0.53	1	7291
	R.EVATNSELVQSGK.S	U	1		681.3472	1360.6798	1360.6834	-2.66	0	58	2.9e-005	1	7321
	R.APSTYGGGLSVSSSR.F	U	2		713.3512	1424.6878	1424.6896	-1.21	0	61	1.2e-005	1	8324
	R.ILNEMRDQYEK.M	U	1		719.8550	1437.6954	1437.6922	2.25	1	36	0.0032	1	8519
	R->.<-QRPAEIKDYSPYFK.T	U	1	Gln->pyro-Glu (N-term Q)	862.9401	1723.8656	1723.8569	5.00	1	22	0.11	1	12356
	K.VTMQNLNDRLASYLDKVR.A		1		712.7162	2135.1267	2135.1157	5.18	2	29	0.018	1	15783
	R.ADLEMQIESLKEELAYLKK.N	U	1		751.0704	2250.1895	2250.1817	3.47	2	(32)	0.0068	1	16669
	R.ADLE->M<-QIESLKEELAYLKK.N	U	1	Oxidation (M)	756.4034	2266.1885	2266.1766	5.26	2	45	0.00034	1	16761
	R.LLEGEDAHLSSSQFSSGSQSSR.D	U	2		770.3590	2308.0552	2308.0567	-0.66	0	40	0.00094	1	17029
	R.LLEGEDAHLSSSQFSSGSQSSR.D	U	1		1155.0358	2308.0570	2308.0567	0.11	0	(13)	0.5	1	17030
P13647	Keratin, type II cytoskeletal 5 OS=Homo sapiens OX=9606 GN=KRT5 PE=1 SV=3	62568	806	49(33)	23(19)	2.08	37%	P13647_uniprot
	Peptide	Unique	Matches	Modification	Observed	Mr(expt)	Mr(calc)	ppm	Miss	Score	Expect	Rank	Query
	K.FASFIDK.V		3		414.2185	826.4225	826.4225	-0.04	0	53	5.4e-005	1	352
	R.SLYNLGGSK.R	U	1		469.7509	937.4872	937.4869	0.37	0	26	0.025	1	973
	K.LLEGEECR.L		1		503.2369	1004.4591	1004.4597	-0.52	0	47	0.00016	1	1722
	R.QLDSIVGER.G		3		508.7722	1015.5298	1015.5298	0.01	0	35	0.0071	1	1862
	R.LRAEIDNVK.K	U	2		529.3004	1056.5863	1056.5927	-6.10	1	12	1	1	2467
	K.FASFIDKVR.F		1		361.5383	1081.5932	1081.5920	1.05	1	(41)	0.00087	1	2699
	K.FASFIDKVR.F		3		541.8041	1081.5937	1081.5920	1.57	1	64	4.4e-006	1	2700
	K.AQYEEIANR.S	U	3		547.2673	1092.5200	1092.5199	0.04	0	41	0.0011	1	2859
	R.ISISTSGGSFR.N	U	2		556.2921	1110.5695	1110.5669	2.35	0	57	2.5e-005	1	3092
	K.LAELEEALQK.A	U	3		572.3160	1142.6175	1142.6183	-0.64	0	56	5e-005	1	3578
	K.YEELQQTAGR.H	U	2		597.7863	1193.5581	1193.5676	-8.00	0	76	3.3e-007	1	4468
	K.WTLLQEQGTK.T		5		602.3249	1202.6352	1202.6295	4.74	0	55	5.9e-005	1	4637
	R.NMQDLVEDFK.N	U	1		619.7902	1237.5658	1237.5649	0.72	0	45	0.00026	1	5158
	R.TTAENEFVMLK.K	U	1		641.8207	1281.6268	1281.6275	-0.52	0	41	0.001	1	5939
	K.NKYEDEINKR.T		2		436.8875	1307.6406	1307.6469	-4.83	2	(46)	0.00037	1	6389
	K.NKYEDEINKR.T		2		654.8277	1307.6408	1307.6469	-4.65	2	48	0.00022	1	6390
	R.NLDLDSIIAEVK.A		2		665.3692	1328.7238	1328.7187	3.86	0	68	2.5e-006	1	6817
	R.VSLAGACGVGGYGSR.S	U	1		705.8451	1409.6756	1409.6722	2.46	0	70	1.3e-006	1	8083
	R.TTAENEFVMLKK.D	U	1		705.8659	1409.7173	1409.7224	-3.66	1	41	0.0014	1	8085
	R.TTAENEFV->M<-LKK.D	U	1	Oxidation (M)	713.8666	1425.7187	1425.7173	0.97	1	(7)	3.3	1	8342
	K.VDALMDEINF->M<-K.M	U	1	Oxidation (M)	721.3403	1440.6661	1440.6629	2.25	0	(15)	0.25	1	8556
	K.VDAL->M<-DEINFMK.M	U	2	Oxidation (M)	721.3425	1440.6705	1440.6629	5.30	0	21	0.073	1	8559
	R.SRTEAESWYQTK.Y	U	1		743.3514	1484.6883	1484.6895	-0.82	1	21	0.074	1	9308
	K.DVDAAYMNKVELEAK.V		1		848.4201	1694.8256	1694.8185	4.22	1	43	0.00071	1	12060
	K.QCANLQNAIADAEQR.G	U	1		851.4059	1700.7972	1700.7900	4.24	0	47	0.0002	1	12134
	R.QNLEPLFEQYINNLR.R		1		945.9924	1889.9703	1889.9635	3.59	0	78	2.6e-007	1	14157
	R.QNLEPLFEQYINNLRR.Q		1		683.0309	2046.0708	2046.0646	3.03	1	(15)	0.54	1	15080
	R.QNLEPLFEQYINNLRR.Q		1		1024.0438	2046.0731	2046.0646	4.14	1	21	0.14	1	15081
P13639	Elongation factor 2 OS=Homo sapiens OX=9606 GN=EEF2 PE=1 SV=4	96246	794	44(29)	25(19)	1.23	33%	P13639_uniprot
	Peptide	Unique	Matches	Modification	Observed	Mr(expt)	Mr(calc)	ppm	Miss	Score	Expect	Rank	Query
	R.FYAFGR.V	U	1		380.6926	759.3706	759.3704	0.24	0	36	0.0029	1	92
	R.TILMMGR.Y	U	1		411.2228	820.4309	820.4299	1.28	0	25	0.042	1	326
	K.GPLMMYISK.M	U	2		520.2703	1038.5260	1038.5242	1.72	0	31	0.01	1	2201
	K.GPLM->M<-YISK.M	U	2	Oxidation (M)	528.2679	1054.5212	1054.5191	2.00	0	(8)	2.2	1	2443
	R.IMGPNYTPGK.K	U	1		539.2740	1076.5335	1076.5325	1.02	0	11	1.3	1	2612
	K.VFDAIMNFK.K	U	1		542.7800	1083.5454	1083.5423	2.85	0	64	6.4e-006	1	2719
	K.QFAEMYVAK.F	U	1		543.7691	1085.5236	1085.5215	1.94	0	46	0.00027	1	2754
	M.VNFTVDQIR.A	U	1		546.2964	1090.5782	1090.5771	1.02	0	71	1.3e-006	1	2833
	R.I->M<-GPNYTPGK.K	U	1	Oxidation (M)	547.2681	547.2681	1092.5217	-5.19	0	(3)	7.8	5	2862
	R.VFSGLVSTGLK.V	U	2		554.3240	1106.6334	1106.6336	-0.17	0	69	1.2e-006	1	3030
	K.YEWDVAEAR.K	U	3		569.7587	1137.5028	1137.5091	-5.52	0	32	0.0032	1	3517
	K.EGALCEENMR.G	U	2		604.7558	1207.4970	1207.4961	0.77	0	50	2.1e-005	1	4697
	K.VFDAIMNFKK.E	U	1		606.8284	1211.6423	1211.6373	4.17	1	22	0.072	1	4804
	K.EDLYLKPIQR.T	U	3		637.8611	1273.7076	1273.7030	3.62	0	27	0.025	1	5821
	R.NMSVIAHVDHGK.S	U	1		654.3303	1306.6461	1306.6452	0.68	0	(28)	0.027	1	6371
	R.NMSVIAHVDHGK.S	U	1		436.5567	1306.6484	1306.6452	2.42	0	45	0.0005	1	6372
	R.CLYASVLTAQPR.L	U	3		689.8617	1377.7088	1377.7075	0.99	0	60	1.7e-005	1	7548
	K.KEDLYLKPIQR.T	U	1		701.9078	1401.8011	1401.7980	2.26	1	58	1.6e-005	1	7950
	K.KEDLYLKPIQR.T	U	1		468.2745	1401.8016	1401.7980	2.61	1	(45)	0.00032	1	7951
	K.EGIPALDNFLDKL.-	U	1		722.8910	1443.7675	1443.7609	4.59	1	12	1	1	8655
	R.TFCQLILDPIFK.V	U	1		747.9067	1493.7989	1493.7952	2.48	0	60	1.9e-005	1	9440
	R.RCLYASVLTAQPR.L	U	1		512.2799	1533.8177	1533.8086	5.97	1	5	5.2	1	9987
	K.TGTITTFEHAHNMR.V	U	1		808.3826	1614.7507	1614.7573	-4.07	0	82	4.6e-008	1	11077
	K.TGTITTFEHAHNMR.V	U	2		539.2598	1614.7575	1614.7573	0.13	0	(42)	0.00054	1	11078
	K.TGTITTFEHAHN->M<-R.V	U	1	Oxidation (M)	816.3853	1630.7561	1630.7522	2.37	0	(20)	0.099	1	11300
	K.LDSEDKDKEGKPLLK.A	U	1		857.9633	1713.9121	1713.9148	-1.61	2	28	0.029	1	12273
	K.LDSEDKDKEGKPLLK.A	U	1		572.3135	1713.9186	1713.9148	2.20	2	(26)	0.04	1	12274
	R.CELLYEGPPDDEAAMGIK.S	U	1		1004.4590	2006.9034	2006.8965	3.44	0	33	0.004	1	14836
	K.ARPFPDGLAEDIDKGEVSAR.Q	U	1		1072.0457	2142.0767	2142.0705	2.90	1	7	3.2	1	15866
	R.KIWCFGPDGTGPNILTDITK.G	U	1		745.0503	2232.1290	2232.1249	1.85	1	81	1.3e-007	1	16482
	R.KIWCFGPDGTGPNILTDITK.G	U	1		1117.0723	2232.1300	2232.1249	2.28	1	(79)	1.9e-007	1	16483
	R.WLPAGDALLQMITIHLPSPVTAQK.Y	U	1		867.4882	2599.4428	2599.4196	8.94	0	11	0.4	1	18021
	R.YVEPIEDVPCGNIVGLVGVDQFLVK.T	U	1		920.4847	2758.4322	2758.4252	2.55	0	45	0.00038	1	18406
P78371	T-complex protein 1 subunit beta OS=Homo sapiens OX=9606 GN=CCT2 PE=1 SV=4	57794	784	32(23)	23(18)	2.38	53%	P78371_uniprot
	Peptide	Unique	Matches	Modification	Observed	Mr(expt)	Mr(calc)	ppm	Miss	Score	Expect	Rank	Query
	K.VLVDMSR.V	U	1		410.2244	818.4342	818.4320	2.72	0	29	0.02	1	317
	K.LAVEAVLR.L	U	4		435.7735	869.5324	869.5334	-1.13	0	63	4.5e-006	1	550
	K.NIGVDNPAAK.V	U	1		499.7671	997.5196	997.5192	0.33	0	5	4.2	1	1657
	K.EKVERILK.H	U	3		507.8153	1013.6161	1013.6233	-7.07	2	5	3.2	3	1843
	K.EAVAMESYAK.A	U	1		549.7612	1097.5078	1097.5063	1.38	0	31	0.0063	1	2899
	K.IHPQTIIAGWR.E	U	1		646.3704	1290.7263	1290.7197	5.12	0	30	0.01	1	6112
	R.GATQQILDEAER.S	U	1		665.8394	1329.6643	1329.6524	8.91	0	31	0.012	1	6830
	K.KIHPQTIIAGWR.E	U	1		710.4174	1418.8202	1418.8146	3.90	1	13	0.28	1	8249
	R.QDLMNIAGTTLSSK.L	U	1		739.8813	1477.7480	1477.7446	2.30	0	74	7.2e-007	1	9231
	R.LKGSGNLEAIHIIK.K	U	1		498.3003	1491.8790	1491.8773	1.19	1	29	0.0035	1	9409
	R.LTSFIGAIAIGDLVK.S	U	1		759.4515	1516.8884	1516.8865	1.27	0	48	5.7e-005	1	9740
	R.AAHSEGNTTAGLDMR.E	U	1		765.8503	1529.6861	1529.6892	-2.03	0	36	0.0015	1	9884
	K.ILIANTGMDTDKIK.I	U	1		766.9239	1531.8333	1531.8280	3.52	1	86	3.4e-008	1	9931
	R.DASLMVTNDGATILK.N	U	1		774.9022	1547.7898	1547.7865	2.11	0	44	0.00078	1	10182
	R.SLHDALCVLAQTVK.D	U	2		777.9203	1553.8260	1553.8236	1.59	0	79	1.6e-007	1	10282
	R.QVLLSAAEAAEVILR.V	U	1		791.9630	1581.9115	1581.9090	1.58	0	90	8.1e-009	1	10683
	R.EALLSSAVDHGSDEVK.F	U	1		828.9092	1655.8039	1655.8002	2.23	0	63	6.9e-006	1	11564
	K.FRQDLMNIAGTTLSSK.L	U	1		594.6462	1780.9167	1780.9142	1.44	1	20	0.18	1	12989
	K.FRQDLMNIAGTTLSSK.L	U	1		891.4673	1780.9200	1780.9142	3.30	1	(20)	0.18	1	12990
	R.EALLSSAVDHGSDEVKFR.Q	U	1		654.0002	1958.9787	1958.9698	4.57	1	19	0.19	1	14493
	R.LALVTGGEIASTFDHPELVK.L	U	1		699.7155	2096.1247	2096.1154	4.47	0	(32)	0.0078	1	15354
	R.LALVTGGEIASTFDHPELVK.L	U	1		1049.0706	2096.1266	2096.1154	5.34	0	42	0.00073	1	15355
	R.VQDDEVGDGTTSVTVLAAELLR.E	U	1		763.3926	2287.1561	2287.1544	0.76	0	(38)	0.0023	1	16895
	R.VQDDEVGDGTTSVTVLAAELLR.E	U	1		1144.5872	2287.1598	2287.1544	2.37	0	112	9.7e-011	1	16896
	R.MLPTIIADNAGYDSADLVAQLR.A	U	1		783.0740	2346.2001	2346.1889	4.76	0	81	1.2e-007	1	17187
	R.TVYGGGCSEMLMAHAVTQLANR.T	U	1		789.3695	2365.0865	2365.0977	-4.73	0	81	5.9e-008	1	17243
O14744	Protein arginine N-methyltransferase 5 OS=Homo sapiens OX=9606 GN=PRMT5 PE=1 SV=4	73322	765	47(30)	22(15)	1.62	37%	O14744_uniprot
	Peptide	Unique	Matches	Modification	Observed	Mr(expt)	Mr(calc)	ppm	Miss	Score	Expect	Rank	Query
	K.GFPVLSK.M	U	1		374.2234	746.4323	746.4327	-0.52	0	14	0.51	1	47
	R.WLGEPIK.A	U	2		421.7422	841.4699	841.4698	0.14	0	9	1.4	1	431
	K.KGFPVLSK.M	U	1		438.2721	874.5296	874.5276	2.21	1	15	0.23	1	594
	R.DWNTLIVGK.L	U	3		523.2891	1044.5637	1044.5604	3.15	0	44	0.00075	1	2297
	R.VPLVAPEDLR.D	U	1		554.8240	1107.6334	1107.6288	4.14	0	35	0.0026	1	3034
	K.LSPWIRPDSK.V	U	1		400.2260	1197.6561	1197.6506	4.61	0	23	0.069	1	4551
	K.YSQYQQAIYK.C	U	1		646.3185	1290.6224	1290.6244	-1.56	0	35	0.0046	1	6103
	K.TWMWWHNFR.T	U	1		455.2096	1362.6069	1362.6080	-0.80	0	(25)	0.018	1	7331
	K.TWMWWHNFR.T	U	1		682.3121	1362.6097	1362.6080	1.23	0	(28)	0.0099	1	7332
	K.TW->M<-WWHNFR.T	U	2	Oxidation (M)	690.3116	1378.6086	1378.6030	4.10	0	42	0.00046	1	7551
	K.AAILPTSIFLTNK.K	U	2		694.9115	1387.8084	1387.8075	0.70	0	75	2.1e-007	1	7671
	K.AAILPTSIFLTNKK.G	U	1		758.9620	1515.9095	1515.9024	4.68	1	60	2.4e-006	1	9733
	K.AAILPTSIFLTNKK.G	U	2		506.3109	1515.9108	1515.9024	5.53	1	(53)	1.3e-005	1	9734
	K->.<-QGFDFLCMPVFHPR.F	U	1	Gln->pyro-Glu (N-term Q)	867.4020	1732.7895	1732.7854	2.36	0	(64)	3.4e-006	1	12420
	K.QGFDFLCMPVFHPR.F	U	1		875.9140	1749.8134	1749.8120	0.84	0	94	4e-009	1	12617
	K.QGFDFLCMPVFHPR.F	U	1		584.2785	1749.8137	1749.8120	0.97	0	(53)	4.9e-005	1	12618
	K.QGFDFLC->M<-PVFHPR.F	U	1	Oxidation (M)	883.9139	1765.8132	1765.8069	3.57	0	(33)	0.0044	1	12840
	K.QGFDFLC->M<-PVFHPR.F	U	1	Oxidation (M)	589.6118	1765.8135	1765.8069	3.71	0	(17)	0.21	1	12841
	R.DLNCVPEIADTLGAVAK.Q	U	2		893.4597	1784.9048	1784.8978	3.88	0	34	0.0067	1	13055
	K.DRDPEAQFEMPYVVR.L	U	1		926.4390	1850.8635	1850.8621	0.75	1	(5)	3.4	1	13844
	K.DRDPEAQFEMPYVVR.L	U	1		617.9620	1850.8643	1850.8621	1.17	1	11	0.96	1	13845
	R.EKDRDPEAQFEMPYVVR.L	U	1		1055.0068	2107.9991	2107.9997	-0.25	2	(14)	0.51	1	15416
	R.EKDRDPEAQFEMPYVVR.L	U	1		528.0071	2107.9995	2107.9997	-0.10	2	(11)	0.89	1	15417
	R.EKDRDPEAQFEMPYVVR.L	U	2		703.6777	2108.0114	2107.9997	5.55	2	54	5.3e-005	1	15419
	R.EKDRDPEAQFE->M<-PYVVR.L	U	1	Oxidation (M)	709.0070	2123.9991	2123.9946	2.10	2	(11)	1	1	15649
	K.DDGVSIPGEYTSFLAPISSSK.L	U	1		1085.5367	2169.0589	2169.0477	5.16	0	39	0.002	1	16030
	R.VPEEEKDTNVQVLMVLGAGR.G	U	1		728.7211	2183.1414	2183.1256	7.22	1	40	0.0016	1	16110
	R.DDIIENAPTTHTEEYSGEEK.T	U	1		1139.5031	2276.9915	2276.9920	-0.22	0	44	0.00017	1	16824
	K.VWYEWAVTAPVCSAIHNPTGR.S	U	1		805.3958	2413.1656	2413.1637	0.77	0	24	0.052	1	17525
	R.LHNFHQLSAPQPCFTFSHPNR.D	U	1		634.5600	2534.2109	2534.2026	3.28	0	49	0.00015	1	17871
	K.KVWYEWAVTAPVCSAIHNPTGR.S	U	1		1271.6331	2541.2516	2541.2587	-2.81	1	(32)	0.008	1	17883
	K.KVWYEWAVTAPVCSAIHNPTGR.S	U	2		848.0914	2541.2525	2541.2587	-2.45	1	74	5.2e-007	1	17884
	K.KVWYEWAVTAPVCSAIHNPTGR.S	U	1		636.3219	2541.2585	2541.2587	-0.08	1	(17)	0.24	1	17886
	R.VPLVAPEDLRDDIIENAPTTHTEEYSGEEK.T	U	2		1123.2141	3366.6205	3366.6103	3.03	1	43	0.00045	1	20189
	R.VPLVAPEDLRDDIIENAPTTHTEEYSGEEK.T	U	1		842.6626	3366.6213	3366.6103	3.27	1	(7)	1.9	1	20190
	R.LHNFHQLSAPQPCFTFSHPNRDPMIDNNR.Y	U	1		698.9303	3489.6151	3489.6207	-1.61	1	(10)	0.7	1	20236
	R.LHNFHQLSAPQPCFTFSHPNRDPMIDNNR.Y	U	1		873.4165	3489.6369	3489.6207	4.63	1	19	0.11	1	20237
P14625	Endoplasmin OS=Homo sapiens OX=9606 GN=HSP90B1 PE=1 SV=1	92696	738	25(22)	17(14)	0.74	24%	P14625_uniprot
	Peptide	Unique	Matches	Modification	Observed	Mr(expt)	Mr(calc)	ppm	Miss	Score	Expect	Rank	Query
	K.TFEINPR.H	U	1		438.7265	875.4385	875.4501	-13.25	0	2	9.6	1	600
	K.LIINSLYK.N	U	1		482.2976	962.5806	962.5800	0.60	0	49	3.9e-005	1	1247
	R.GLFDEYGSK.K	U	1		508.2405	1014.4664	1014.4658	0.58	0	38	0.00099	1	1851
	K.IYFMAGSSR.K	U	1		516.2534	1030.4923	1030.4906	1.65	0	51	8.4e-005	1	2086
	K.FAFQAEVNR.M	U	2		541.2779	1080.5412	1080.5352	5.55	0	58	2.5e-005	1	2676
	R.LSLNIDPDAK.V	U	1		543.2954	1084.5763	1084.5764	-0.14	0	6	3.9	1	2731
	K.SILFVPTSAPR.G	U	2		594.3443	1186.6740	1186.6710	2.56	0	50	0.00014	1	4354
	R.ELISNASDALDK.I		4		638.3249	1274.6353	1274.6354	-0.02	0	81	1.3e-007	1	5833
	K.DISTNYYASQKK.T	U	1		709.3508	1416.6871	1416.6885	-0.97	1	45	0.00041	1	8200
	K.GVVDSDDLPLNVSR.E	U	1		743.3787	1484.7428	1484.7471	-2.92	0	81	1.3e-007	1	9311
	K.IADDKYNDTFWK.E	U	1		758.3627	1514.7109	1514.7041	4.46	1	49	0.00012	1	9700
	R.ELISNASDALDKIR.L		2		772.9196	1543.8247	1543.8205	2.69	1	90	1.5e-008	1	10157
	R.ELISNASDALDKIR.L		1		515.6161	1543.8264	1543.8205	3.82	1	(70)	1.5e-006	1	10159
	R.VFITDDFHDMMPK.Y	U	1		798.3674	1594.7203	1594.7160	2.70	0	2	4.6	1	10841
	R.EAVEKEFEPLLNWMK.D	U	1		931.9739	1861.9333	1861.9284	2.66	1	60	1.7e-005	1	13932
	K.YSQFINFPIYVWSSK.T	U	1		939.9783	1877.9420	1877.9352	3.61	0	76	3.9e-007	1	14068
	R.FQSSHHPTDITSLDQYVER.M	U	1		754.0287	2259.0644	2259.0556	3.89	0	75	3.5e-007	1	16725
	R.FQSSHHPTDITSLDQYVER.M	U	1		1130.5399	2259.0653	2259.0556	4.27	0	(38)	0.0018	1	16726
	K.TVWDWELMNDIKPIWQRPSK.E	U	1		848.1046	2541.2918	2541.2838	3.15	0	40	0.0013	1	17887
Q15208	Serine/threonine-protein kinase 38 OS=Homo sapiens OX=9606 GN=STK38 PE=1 SV=1	54498	735	34(24)	15(13)	1.87	41%	Q15208_uniprot
	Peptide	Unique	Matches	Modification	Observed	Mr(expt)	Mr(calc)	ppm	Miss	Score	Expect	Rank	Query
	R.FEGLTAR.G	U	1		397.2145	792.4143	792.4130	1.71	0	32	0.0095	1	163
	R.IGAPGVEEIK.S	U	4		506.7884	1011.5623	1011.5600	2.22	0	53	4.4e-005	1	1806
	R.LGLEDFESLK.V	U	4		575.8049	1149.5953	1149.5917	3.11	0	70	1.4e-006	1	3680
	R.FCCEWEHR.I	U	1		612.2407	1222.4668	1222.4648	1.61	0	33	0.00053	1	4871
	K.LSDFGLCTGLKK.A		1		669.8579	1337.7013	1337.7013	-0.04	1	54	6.7e-005	1	6933
	R.DIKPDNLLLDSK.G	U	2		685.8824	1369.7503	1369.7453	3.71	0	44	0.00048	1	7415
	K.VMEEEGLKDEEK.R	U	1		718.3337	1434.6528	1434.6548	-1.38	1	59	1.1e-005	1	8488
	K.ETLTFPPEVPISEK.A	U	6		793.9253	1585.8360	1585.8239	7.63	0	14	0.72	1	10714
	K.NKDWVFINYTYK.R	U	1		795.9025	1589.7905	1589.7878	1.70	1	52	0.00011	1	10743
	K.VMEEEGLKDEEKR.L	U	1		796.3815	1590.7484	1590.7559	-4.72	2	106	3.2e-010	1	10770
	K.VMEEEGLKDEEKR.L	U	1		531.2572	1590.7498	1590.7559	-3.85	2	(48)	0.00018	1	10771
	R.KADMLEKEQVGHIR.A	U	1		827.4418	1652.8691	1652.8668	1.40	2	64	6.4e-006	1	11532
	R.KADMLEKEQVGHIR.A	U	1		551.9642	1652.8709	1652.8668	2.46	2	(55)	4.1e-005	1	11533
	K.SNSFFEGVDWEHIR.E	U	1		574.9362	1721.7867	1721.7798	3.99	0	(37)	0.002	1	12340
	K.SNSFFEGVDWEHIR.E	U	2		861.9011	1721.7876	1721.7798	4.52	0	70	9.1e-007	1	12341
	K.VTLENFYSNLIAQHEER.E	U	1		1032.0126	2062.0106	2062.0119	-0.65	0	(50)	0.00016	1	15149
	K.VTLENFYSNLIAQHEER.E	U	2		688.3446	2062.0120	2062.0119	0.02	0	60	1.7e-005	1	15150
	R.NLNHSLPSDFTFQNMNSK.R	U	1		698.6631	2092.9676	2092.9636	1.91	0	(35)	0.0031	1	15333
	R.NLNHSLPSDFTFQNMNSK.R	U	1		1047.4913	2092.9681	2092.9636	2.14	0	45	0.00031	1	15334
	K.SIDDTSNFDEFPESDILKPTVATSNHPETDYK.N	U	1		1204.8893	3611.6460	3611.6427	0.90	0	12	0.33	1	20449
P08779	Keratin, type I cytoskeletal 16 OS=Homo sapiens OX=9606 GN=KRT16 PE=1 SV=4	51578	726	36(29)	15(11)	1.24	28%	P08779_uniprot
	Peptide	Unique	Matches	Modification	Observed	Mr(expt)	Mr(calc)	ppm	Miss	Score	Expect	Rank	Query
	R.LAADDFR.T		9		404.2041	806.3936	806.3923	1.72	0	55	4.9e-005	1	256
	R.SEVTELRR.V	U	1		495.2729	495.2729	988.5312	1.10	1	11	1.8	2	1487
	R.VLDELTLAR.T		1		515.2987	1028.5829	1028.5866	-3.62	0	42	0.0014	1	2075
	K.IRDWYQR.Q		1		518.7696	1035.5246	1035.5250	-0.35	1	18	0.29	1	2170
	R.LASYLDKVR.A		6		532.8082	1063.6018	1063.6026	-0.74	1	59	1.2e-005	1	2557
	K.VTMQNLNDR.L		7		545.7683	1089.5221	1089.5237	-1.48	0	77	2.8e-007	1	2811
	K.VT->M<-QNLNDR.L		1	Oxidation (M)	553.7650	1105.5153	1105.5186	-2.94	0	(69)	1.5e-006	1	2997
	R.ISSVLAGGSCR.A		1		553.7914	1105.5683	1105.5550	12.1	0	46	0.00052	1	2998
	R.LEQEIATYR.R		1		561.7943	1121.5739	1121.5717	2.04	0	48	0.00036	1	3267
	R.QTVEADVNGLR.R	U	1		601.3132	601.3132	1200.6118	1.60	0	4	7.5	5	4606
	K.ASLENSLEETK.G		1		610.8050	1219.5954	1219.5932	1.85	0	32	0.0096	1	4855
	R.TKYEHELALR.Q	U	1		630.3415	1258.6684	1258.6669	1.18	1	(38)	0.0028	1	5531
	R.TKYEHELALR.Q	U	1		420.5634	1258.6684	1258.6669	1.18	1	45	0.00058	1	5532
	R.QTVEADVNGLRR.V	U	1		679.3643	679.3643	1356.7141	2.30	1	1	14	3	7239
	K.EVASNSELVQSSR.S	U	1		703.3499	1404.6853	1404.6845	0.57	0	33	0.0073	1	8013
	K.IIAATIENAQPILQIDNAR.L	U	1		1032.5804	2063.1463	2063.1375	4.30	0	64	2.8e-006	1	15163
	K.VTMQNLNDRLASYLDKVR.A		1		712.7162	2135.1267	2135.1157	5.18	2	29	0.018	1	15783
P04406	Glyceraldehyde-3-phosphate dehydrogenase OS=Homo sapiens OX=9606 GN=GAPDH PE=1 SV=3	36201	723	32(24)	14(13)	3.84	52%	P04406_uniprot
	Peptide	Unique	Matches	Modification	Observed	Mr(expt)	Mr(calc)	ppm	Miss	Score	Expect	Rank	Query
	K.LTGMAFR.V		5		398.2128	794.4111	794.4109	0.28	0	57	2e-005	1	168
	K.VGVNGFGR.I	U	1		403.2194	804.4242	804.4243	-0.11	0	34	0.0082	1	242
	K.VIPELNGK.L	U	1		435.2591	868.5036	868.5018	2.03	0	26	0.022	1	542
	R.VVDLMAHMASK.E	U	1		601.3063	1200.5981	1200.5995	-1.13	0	56	4.1e-005	1	4603
	R.VVDLMAHMASKE.-	U	2		665.8261	1329.6375	1329.6421	-3.40	1	40	0.0012	1	6828
	R.GALQNIIPASTGAAK.A	U	6		706.4017	1410.7888	1410.7831	4.07	0	68	1.6e-006	1	8149
	R.LEKPAKYDDIKK.V	U	1		483.2754	1446.8043	1446.8082	-2.72	2	19	0.16	1	8704
	R.VPTANVSVVDLTCR.L	U	1		765.8997	1529.7849	1529.7872	-1.51	0	81	1.4e-007	1	9890
	R.VPTANVSVVDLTCR.L	U	1		510.9359	1529.7857	1529.7872	-0.97	0	(36)	0.004	1	9891
	K.LVINGNPITIFQER.D	U	1		807.4559	1612.8972	1612.8937	2.18	0	85	4.5e-008	1	11054
	K.IISNASCTTNCLAPLAK.V	U	2		917.4657	1832.9168	1832.9124	2.41	0	84	5.7e-008	1	13684
	K.LVINGNPITIFQERDPSK.I	U	1		681.0405	2040.0998	2040.1004	-0.30	1	(38)	0.0016	1	15012
	K.LVINGNPITIFQERDPSK.I	U	2		1021.0614	2040.1082	2040.1004	3.86	1	48	0.00014	1	15014
	R.VIISAPSADAPMFVMGVNHEK.Y	U	2		738.3770	2212.1092	2212.1020	3.24	0	63	7.7e-006	1	16257
	R.VIISAPSADAPMFVMGVNHEK.Y	U	1		1107.0626	2212.1107	2212.1020	3.91	0	(21)	0.11	1	16259
	K.WGDAGAEYVVESTGVFTTMEK.A	U	1		759.6864	2276.0374	2276.0307	2.92	0	24	0.031	1	16819
	K.VIHDNFGIVEGLMTTVHAITATQK.T	U	1		865.7947	2594.3622	2594.3527	3.68	0	105	3.5e-010	1	18007
	K.VIHDNFGIVEGLMTTVHAITATQK.T	U	1		1298.1892	2594.3639	2594.3527	4.31	0	(41)	0.00084	1	18008
	K.VIHDNFGIVEGL->M<-TTVHAITATQK.T	U	1	Oxidation (M)	871.1260	2610.3561	2610.3476	3.26	0	(100)	1.1e-009	1	18037
Q05639	Elongation factor 1-alpha 2 OS=Homo sapiens OX=9606 GN=EEF1A2 PE=1 SV=1	50780	696	28(26)	7(7)	0.65	15%	Q05639_uniprot
	Peptide	Unique	Matches	Modification	Observed	Mr(expt)	Mr(calc)	ppm	Miss	Score	Expect	Rank	Query
	K.QLIVGVNK.M		3		435.7748	869.5351	869.5334	1.93	0	29	0.0081	1	558
	R.QTVAVGVIK.N		2		457.7883	913.5621	913.5597	2.66	0	41	0.0011	1	849
	R.LPLQDVYK.I		5		488.2802	974.5459	974.5437	2.32	0	52	0.00011	1	1341
	K.IGGIGTVPVGR.V		9		513.3099	1024.6053	1024.6030	2.32	0	73	2.9e-007	1	2007
	K.STTTGHLIYK.C		1		560.8023	1119.5901	1119.5924	-2.10	0	47	0.00035	1	3239
	R.EHALLAYTLGVK.Q		2		438.9190	1313.7351	1313.7343	0.61	0	(38)	0.002	1	6491
	R.EHALLAYTLGVK.Q		5		657.8761	1313.7376	1313.7343	2.54	0	64	6e-006	1	6493
	K.YYITIIDAPGHR.D	U	1		709.8737	1417.7329	1417.7354	-1.76	0	59	2.7e-005	1	8231
P25705	ATP synthase subunit alpha, mitochondrial OS=Homo sapiens OX=9606 GN=ATP5A1 PE=1 SV=1	59828	647	32(24)	16(13)	1.12	38%	P25705_uniprot
	Peptide	Unique	Matches	Modification	Observed	Mr(expt)	Mr(calc)	ppm	Miss	Score	Expect	Rank	Query
	K.APGIIPR.I	U	1		362.2298	722.4450	722.4439	1.52	0	44	0.00012	1	9
	R.ELIIGDR.Q	U	1		408.2347	814.4548	814.4548	-0.05	0	35	0.008	1	293
	R.STVAQLVK.R	U	1		423.2587	844.5029	844.5018	1.29	0	16	0.46	1	483
	R.Q->M<-SLLLR.R	U	2	Oxidation (M)	438.7512	875.4878	875.4899	-2.38	0	13	0.9	2	611
	R.VLSIGDGIAR.V	U	3		500.7942	999.5738	999.5713	2.48	0	35	0.0057	1	1683
	K.HALIIYDDLSK.Q	U	3		644.3496	1286.6847	1286.6870	-1.83	0	67	3.6e-006	1	6035
	K.TSIAIDTIINQK.R	U	1		658.8755	1315.7365	1315.7347	1.40	0	4	5.9	3	6558
	K.TGTAEMSSILEER.I	U	2		712.3440	1422.6734	1422.6660	5.20	0	80	1.3e-007	1	8295
	K.LKEIVTNFLAGFEA.-	U	1		776.4262	1550.8379	1550.8344	2.22	1	40	0.0012	1	10251
	R.EAYPGDVFYLHSR.L	U	5		777.3736	1552.7326	1552.7310	1.04	0	61	1.1e-005	1	10263
	R.ILGADTSVDLEETGR.V	U	1		788.3996	1574.7846	1574.7788	3.73	0	55	5.4e-005	1	10585
	R.TGAIVDVPVGEELLGR.V	U	3		812.9518	1623.8890	1623.8832	3.58	0	45	0.00045	1	11206
	R.VVDALGNAIDGKGPIGSK.T	U	2		855.9764	1709.9383	1709.9312	4.17	1	62	7.1e-006	1	12233
	K.QGQYSPMAIEEQVAVIYAGVR.G	U	1		1155.0874	2308.1602	2308.1521	3.51	0	41	0.0012	1	17032
	R.EVAAFAQFGSDLDAATQQLLSR.G	U	1		780.0617	2337.1633	2337.1601	1.38	0	46	0.00037	1	17154
	K.FENAFLSHVVSQHQALLGTIR.A	U	2		789.7546	2366.2419	2366.2495	-3.21	0	64	5.6e-006	1	17246
	K.FENAFLSHVVSQHQALLGTIR.A	U	1		592.5686	2366.2453	2366.2495	-1.78	0	(21)	0.092	1	17247
	K.FENAFLSHVVSQHQALLGTIR.A	U	1		1184.1350	2366.2555	2366.2495	2.52	0	(28)	0.019	1	17248
P02538	Keratin, type II cytoskeletal 6A OS=Homo sapiens OX=9606 GN=KRT6A PE=1 SV=3	60293	621	36(27)	15(13)	1.22	24%	P02538_uniprot
	Peptide	Unique	Matches	Modification	Observed	Mr(expt)	Mr(calc)	ppm	Miss	Score	Expect	Rank	Query
	K.FASFIDK.V		3		414.2185	826.4225	826.4225	-0.04	0	53	5.4e-005	1	352
	K.LLEGEECR.L		1		503.2369	1004.4591	1004.4597	-0.52	0	47	0.00016	1	1722
	R.SGFSSVSVSR.S	U	1		506.7573	1011.5000	1011.4985	1.42	0	34	0.0043	1	1802
	R.QLDSIVGER.G		3		508.7722	1015.5298	1015.5298	0.01	0	35	0.0071	1	1862
	K.FASFIDKVR.F		1		361.5383	1081.5932	1081.5920	1.05	1	(41)	0.00087	1	2699
	K.FASFIDKVR.F		3		541.8041	1081.5937	1081.5920	1.57	1	64	4.4e-006	1	2700
	K.AQYEEIAQR.S		5		554.2744	1106.5343	1106.5356	-1.20	0	41	0.0011	1	3012
	K.WTLLQEQGTK.T		5		602.3249	1202.6352	1202.6295	4.74	0	55	5.9e-005	1	4637
	K.NKYEDEINKR.T		2		436.8875	1307.6406	1307.6469	-4.83	2	(46)	0.00037	1	6389
	K.NKYEDEINKR.T		2		654.8277	1307.6408	1307.6469	-4.65	2	48	0.00022	1	6390
	K.LEGLEDALQKAK.Q		1		657.8678	657.8678	1313.7210	1.53	1	12	1	2	6489
	R.NLDLDSIIAEVK.A		2		665.3692	1328.7238	1328.7187	3.86	0	68	2.5e-006	1	6817
	R.TAAENEFVTLKK.D		1		675.8654	1349.7162	1349.7191	-2.14	1	61	1.2e-005	1	7133
	K.NKLEGLEDALQK.A		2		679.3720	1356.7295	1356.7249	3.40	1	42	0.0012	1	7245
	R.ISIGGGSCAISGGYGSR.A		1		799.8900	1597.7653	1597.7519	8.44	0	28	0.019	1	10883
	R.QNLEPLFEQYINNLR.R		1		945.9924	1889.9703	1889.9635	3.59	0	78	2.6e-007	1	14157
	R.QNLEPLFEQYINNLRR.Q		1		683.0309	2046.0708	2046.0646	3.03	1	(15)	0.54	1	15080
	R.QNLEPLFEQYINNLRR.Q		1		1024.0438	2046.0731	2046.0646	4.14	1	21	0.14	1	15081
P07195	L-lactate dehydrogenase B chain OS=Homo sapiens OX=9606 GN=LDHB PE=1 SV=2	36900	619	33(18)	15(12)	2.06	48%	P07195_uniprot
	Peptide	Unique	Matches	Modification	Observed	Mr(expt)	Mr(calc)	ppm	Miss	Score	Expect	Rank	Query
	K.IVVVTAGVR.Q	U	7		457.2957	912.5767	912.5757	1.18	0	47	0.00016	1	837
	K.FIIPQIVK.Y	U	4		479.3118	956.6090	956.6059	3.31	0	30	0.0043	1	1150
	R.GLTSVINQK.L	U	1		480.2833	958.5521	958.5447	7.69	0	58	3e-005	1	1183
	R.IHPVSTMVK.G	U	1		506.2842	1010.5539	1010.5583	-4.32	0	5	3.8	2	1795
	K.LKDDEVAQLK.K	U	1		579.8212	1157.6279	1157.6292	-1.10	1	10	2.2	1	3841
	K.SADTLWDIQK.D	U	2		588.8006	1175.5866	1175.5822	3.75	0	51	0.00015	1	4150
	R.VIGSGCNLDSAR.F		3		624.8013	1247.5881	1247.5928	-3.79	0	38	0.0016	1	5334
	K.MVVESAYEVIK.L	U	3		634.3331	1266.6516	1266.6530	-1.08	0	56	3.7e-005	1	5674
	K.LKDDEVAQLKK.S	U	1		643.8683	1285.7221	1285.7241	-1.55	2	47	0.00031	1	6026
	K.IVADKDYSVTANSK.I	U	2		755.8910	1509.7675	1509.7675	0.05	1	84	6e-008	1	9656
	K.IVADKDYSVTANSK.I	U	1		504.2633	1509.7682	1509.7675	0.48	1	(66)	4e-006	1	9657
	K.SLADELALVDVLEDK.L	U	1		815.4355	1628.8564	1628.8509	3.42	0	97	3.2e-009	1	11252
	K.LIAPVAEEEATVPNNK.I	U	2		847.9529	1693.8913	1693.8886	1.60	0	82	8e-008	1	12054
	K.SLADELALVDVLEDKLK.G	U	1		936.0250	1870.0354	1870.0299	2.94	1	66	2.2e-006	1	14022
	K.GEMMDLQHGSLFLQTPK.I	U	1		644.6531	1930.9376	1930.9281	4.92	0	12	0.99	1	14371
	K.ITVVGVGQVGMACAISILGK.S	U	1		987.0504	1972.0863	1972.0850	0.67	0	82	5.7e-008	1	14591
	K.ITVVGVGQVGMACAISILGK.S	U	1		658.3743	1972.1010	1972.0850	8.12	0	(18)	0.12	1	14592
P19338	Nucleolin OS=Homo sapiens OX=9606 GN=NCL PE=1 SV=3	76625	614	17(15)	14(12)	0.80	27%	P19338_uniprot
	Peptide	Unique	Matches	Modification	Observed	Mr(expt)	Mr(calc)	ppm	Miss	Score	Expect	Rank	Query
	R.LELQGPR.G	U	1		406.7334	811.4522	811.4552	-3.62	0	45	0.00029	1	268
	K.ALELTGLK.V	U	1		422.7618	843.5090	843.5065	2.92	0	5	5.9	3	474
	K.GIAYIEFK.T	U	1		470.7619	939.5092	939.5065	2.81	0	30	0.0096	1	990
	R.LVSKDGKSK.G	U	1		481.2935	960.5724	960.5604	12.5	2	8	0.99	2	1240
	K.NDLAVVDVR.I	U	2		500.7759	999.5373	999.5349	2.36	0	50	0.00016	1	1679
	R.SISLYYTGEK.G	U	1		580.7969	1159.5792	1159.5761	2.70	0	56	4.3e-005	1	3865
	K.TEADAEKTFEEK.Q	U	1		699.3230	1396.6314	1396.6358	-3.10	1	67	1.7e-006	1	7845
	K.GFGFVDFNSEEDAK.A	U	1		781.3422	1560.6698	1560.6733	-2.24	0	82	1.9e-008	1	10365
	K.FGYVDFESAEDLEK.A	U	1		824.8762	1647.7379	1647.7304	4.53	0	70	6.3e-007	1	11479
	K.VTQDELKEVFEDAAEIR.L	U	1		664.6702	1990.9887	1990.9847	1.99	1	(85)	5.3e-008	1	14718
	K.VTQDELKEVFEDAAEIR.L	U	1		996.5032	1990.9918	1990.9847	3.55	1	126	4.2e-012	1	14719
	K.GLSEDTTEETLKESFDGSVR.A	U	1		734.0146	2199.0221	2199.0179	1.92	1	(46)	0.00026	1	16179
	K.GLSEDTTEETLKESFDGSVR.A	U	1		1100.5192	2199.0238	2199.0179	2.68	1	86	3.2e-008	1	16180
	K.VEGTEPTTAFNLFVGNLNFNK.S	U	1		1156.5866	2311.1585	2311.1485	4.36	0	65	4.4e-006	1	17040
	K.EAMEDGEIDGNKVTLDWAKPK.G	U	1		782.7172	2345.1297	2345.1209	3.73	1	37	0.0022	1	17183
	K.GYAFIEFASFEDAKEALNSCNKR.E	U	1		889.7555	2666.2446	2666.2435	0.45	2	38	0.0014	1	18184
P68032	Actin, alpha cardiac muscle 1 OS=Homo sapiens OX=9606 GN=ACTC1 PE=1 SV=1	42334	611	44(32)	10(9)	1.66	25%	P68032_uniprot
P68133	Actin, alpha skeletal muscle OS=Homo sapiens OX=9606 GN=ACTA1 PE=1 SV=1	42366	611	44(32)	10(9)		25%	P68133_uniprot
	Peptide	Unique	Matches	Modification	Observed	Mr(expt)	Mr(calc)	ppm	Miss	Score	Expect	Rank	Query
	K.IIAPPER.K		1		398.2385	794.4625	794.4650	-3.15	0	37	0.0012	1	172
	K.RGILTLK.Y		1		400.7723	799.5301	799.5280	2.72	1	22	0.019	1	214
	K.AGFAGDDAPR.A		1		488.7277	975.4408	975.4410	-0.25	0	46	0.00017	1	1347
	R.DLTDYLMK.I		5		499.7483	997.4820	997.4790	2.96	0	(32)	0.0066	1	1653
	R.DLTDYL->M<-K.I		7	Oxidation (M)	507.7487	1013.4828	1013.4739	8.77	0	39	0.0011	1	1835
	R.AVFPSIVGRPR.H		4		599.8578	1197.7011	1197.6982	2.44	0	50	7.9e-005	1	4555
	R.AVFPSIVGRPR.H		3		400.2412	1197.7017	1197.6982	2.91	0	(34)	0.0037	1	4559
	K.DSYVGDEAQSKR.G		1		677.8122	1353.6098	1353.6161	-4.60	1	34	0.0038	1	7191
	K.IWHHTFYNELR.V		4		758.3783	1514.7420	1514.7419	0.12	0	39	0.0017	1	9702
	K.IWHHTFYNELR.V		4		505.9214	1514.7424	1514.7419	0.37	0	(37)	0.0024	1	9704
	K.IWHHTFYNELR.V		1		379.6931	379.6931	1514.7431	0.81	0	(6)	3.5	2	9706
	K.SYELPDGQVITIGNER.F		6		895.9521	1789.8897	1789.8846	2.86	0	101	1.4e-009	1	13111
	K.YPIEHGIITNWDDMEK.I	U	3		654.3098	1959.9076	1959.9036	2.02	0	(25)	0.031	1	14498
	K.YPIEHGIITNWDDMEK.I	U	2		980.9618	1959.9090	1959.9036	2.75	0	37	0.0018	1	14499
	K.YPIEHGIITNWDDMEKIWHHTFYNELR.V	U	1		1153.2180	3456.6322	3456.6349	-0.79	1	12	0.51	1	20225
P34932	Heat shock 70 kDa protein 4 OS=Homo sapiens OX=9606 GN=HSPA4 PE=1 SV=4	95127	574	20(17)	16(14)	0.66	27%	P34932_uniprot
	Peptide	Unique	Matches	Modification	Observed	Mr(expt)	Mr(calc)	ppm	Miss	Score	Expect	Rank	Query
	K.LKETAESVLK.K	U	1		559.3283	1116.6419	1116.6390	2.63	1	44	0.00044	1	3172
	K.QDLPALEEKPR.N	U	1		648.3527	1294.6909	1294.6881	2.17	0	36	0.0034	1	6147
	K.VLATAFDTTLGGR.K	U	3		661.3588	1320.7031	1320.7038	-0.51	0	62	8.7e-006	1	6674
	K.NAVEEYVYEMR.D	U	1		701.8210	1401.6275	1401.6234	2.93	0	61	4e-006	1	7920
	R.AGGIETIANEYSDR.C	U	1		748.3563	1494.6981	1494.6950	2.05	0	62	6.7e-006	1	9443
	K.ELSTTLNADEAVTR.G	U	1		760.3773	1518.7401	1518.7525	-8.20	0	49	0.00019	1	9754
	R.GCALQCAILSPAFK.V		2		768.3933	1534.7721	1534.7636	5.52	0	66	4.5e-006	1	9993
	K.FVSEDDRNSFTLK.L	U	1		779.3824	1556.7503	1556.7471	2.10	1	18	0.21	1	10331
	R.NFTTEQVTAMLLSK.L	U	1		791.9148	1581.8150	1581.8072	4.93	0	73	7.1e-007	1	10679
	R.SVMDATQIAGLNCLR.L	U	1		824.9141	1647.8136	1647.8073	3.83	0	72	1.1e-006	1	11480
	K.LKKEDIYAVEIVGGATR.I	U	1		931.5226	1861.0306	1861.0309	-0.15	2	(39)	0.00097	1	13927
	K.LKKEDIYAVEIVGGATR.I	U	1		621.3531	1861.0374	1861.0309	3.52	2	50	6.5e-005	1	13930
	K.NKEDQYDHLDAADMTK.V	U	1		947.4215	1892.8283	1892.8210	3.87	1	13	0.38	1	14180
	K.SNLAYDIVQLPTGLTGIK.V	U	1		952.0325	1902.0505	1902.0462	2.25	0	81	5.6e-008	1	14224
	R.WNSPAEEGSSDCEVFSK.N	U	1		964.9047	1927.7948	1927.7894	2.78	0	21	0.013	1	14363
	K.LEDTENWLYEDGEDQPK.Q	U	1		1040.9569	2079.8993	2079.8909	4.03	0	73	1.9e-007	1	15271
	K.KPVVDCVVSVPCFYTDAERR.S	U	1		799.7279	2396.1619	2396.1617	0.08	1	27	0.031	1	17455
P50990	T-complex protein 1 subunit theta OS=Homo sapiens OX=9606 GN=CCT8 PE=1 SV=4	60153	550	24(19)	17(14)	1.11	34%	P50990_uniprot
	Peptide	Unique	Matches	Modification	Observed	Mr(expt)	Mr(calc)	ppm	Miss	Score	Expect	Rank	Query
	K.YNIMLVR.L	U	1		454.7567	907.4989	907.4949	4.40	0	53	4.6e-005	1	786
	K.APGFAQMLK.E	U	1		481.7622	961.5098	961.5055	4.47	0	11	1.4	1	1246
	K.LATNAAVTVLR.V	U	4		564.8415	1127.6684	1127.6662	1.94	0	68	2e-006	1	3362
	R.DIDEVSSLLR.T	U	1		573.8036	1145.5926	1145.5928	-0.15	0	37	0.0043	1	3616
	K.FAEAFEAIPR.A	U	2		575.7994	1149.5842	1149.5818	2.07	0	56	3.2e-005	1	3679
	K.EDGAISTIVLR.G	U	1		587.3231	1172.6317	1172.6401	-7.17	0	9	2.9	1	4123
	K.VADMALHYANK.Y	U	1		616.8066	1231.5987	1231.6019	-2.59	0	41	0.0012	1	5015
	K.VAD->M<-ALHYANK.Y	U	1	Oxidation (M)	624.8054	1247.5963	1247.5968	-0.44	0	(18)	0.18	1	5336
	K.KFAEAFEAIPR.A	U	1		639.8482	1277.6819	1277.6768	3.98	1	27	0.033	1	5875
	K.LFVTNDAATILR.E	U	2		667.3795	1332.7445	1332.7401	3.26	0	70	1.1e-006	1	6862
	R.LVPGGGATEIELAK.Q	U	1		677.8842	1353.7538	1353.7504	2.51	0	60	9.3e-006	1	7197
	R.GSTDNLMDDIER.A	U	1		683.3045	1364.5944	1364.5878	4.87	0	44	0.00018	1	7379
	K.AIADTGANVVVTGGK.V	U	2		686.8769	1371.7393	1371.7358	2.58	0	78	2.4e-007	1	7441
	K.DMLEAGILDTYLGK.Y	U	1		769.8944	1537.7741	1537.7698	2.84	0	82	1.3e-007	1	10025
	K.HEKEDGAISTIVLR.G	U	1		784.4257	1566.8368	1566.8365	0.14	1	45	0.00047	1	10451
	K.AHEILPNLVCCSAK.N	U	1		806.4059	1610.7972	1610.7909	3.94	0	29	0.021	1	11038
	K.IAVYSCPFDGMITETK.G	U	1		916.4351	1830.8557	1830.8532	1.35	0	40	0.00093	1	13671
	K.QITSYGETCPGLEQYAIKK.F	U	1		729.3668	2185.0786	2185.0725	2.81	1	13	0.85	1	16119
Q7Z794	Keratin, type II cytoskeletal 1b OS=Homo sapiens OX=9606 GN=KRT77 PE=1 SV=3	62149	529	16(16)	4(4)	0.29	5%	Q7Z794_uniprot
	Peptide	Unique	Matches	Modification	Observed	Mr(expt)	Mr(calc)	ppm	Miss	Score	Expect	Rank	Query
	K.FASFIDK.V		3		414.2185	826.4225	826.4225	-0.04	0	53	5.4e-005	1	352
	K.FASFIDKVR.F		1		361.5383	1081.5932	1081.5920	1.05	1	(41)	0.00087	1	2699
	K.FASFIDKVR.F		3		541.8041	1081.5937	1081.5920	1.57	1	64	4.4e-006	1	2700
	R.SKDEAEALYQTK.Y	U	1		691.8441	1381.6737	1381.6725	0.87	1	54	6.6e-005	1	7584
	R.FLEQQNQVLQTK.W		8		738.3978	1474.7811	1474.7780	2.12	0	77	3.6e-007	1	9196
P60174	Triosephosphate isomerase OS=Homo sapiens OX=9606 GN=TPI1 PE=1 SV=3	31057	498	18(16)	11(11)	2.75	57%	P60174_uniprot
	Peptide	Unique	Matches	Modification	Observed	Mr(expt)	Mr(calc)	ppm	Miss	Score	Expect	Rank	Query
	K.FFVGGNWK.M	U	1		477.7454	953.4762	953.4760	0.29	0	24	0.036	1	1135
	K.IAVAAQNCYK.V	U	1		569.2893	1136.5641	1136.5648	-0.65	0	56	3.7e-005	1	3463
	K.SNVSDAVAQSTR.I	U	1		617.8040	1233.5935	1233.5949	-1.18	0	72	7.9e-007	1	5055
	K.VIADNVKDWSK.V	U	1		637.8412	1273.6679	1273.6666	1.03	1	56	4.7e-005	1	5815
	R.IIYGGSVTGATCK.E	U	2		663.8409	1325.6673	1325.6649	1.80	0	100	1.3e-009	1	6729
	R.HVFGESDELIGQK.V	U	2		729.8658	1457.7171	1457.7151	1.42	0	60	1.6e-005	1	8926
	R.KQSLGELIGTLNAAK.V	U	1		514.9689	1541.8848	1541.8777	4.61	1	39	0.0012	1	10119
	K.VVLAYEPVWAIGTGK.T	U	2		801.9525	1601.8903	1601.8817	5.38	0	82	7.5e-008	1	10933
	K.VAHALAEGLGVIACIGEK.L	U	1		904.4933	1806.9721	1806.9662	3.30	0	(53)	6.7e-005	1	13338
	K.VAHALAEGLGVIACIGEK.L	U	2		603.3319	1806.9737	1806.9662	4.17	0	53	6e-005	1	13340
	K.VPADTEVVCAPPTAYIDFAR.Q	U	1		731.3626	2191.0658	2191.0620	1.76	0	41	0.0011	1	16154
	K.VPADTEVVCAPPTAYIDFAR.Q	U	2		1096.5425	2191.0704	2191.0620	3.85	0	(36)	0.0039	1	16156
	K.ELASQPDVDGFLVGGASLKPEFVDIINAK.Q	U	1		1010.5330	3028.5771	3028.5757	0.44	0	25	0.032	1	19453
P60842	Eukaryotic initiation factor 4A-I OS=Homo sapiens OX=9606 GN=EIF4A1 PE=1 SV=1	46353	481	26(16)	15(10)	1.44	41%	P60842_uniprot
	Peptide	Unique	Matches	Modification	Observed	Mr(expt)	Mr(calc)	ppm	Miss	Score	Expect	Rank	Query
	R.AILPCIK.G	U	3		407.7462	813.4779	813.4782	-0.34	0	22	0.095	1	282
	R.IGRGGRFGR.K		2		488.2881	488.2881	974.5617	9.77	2	3	5.4	5	1346
	R.KVDWLTEK.M		1		509.7837	1017.5529	1017.5495	3.35	1	39	0.0028	1	1892
	R.VFDMLNRR.Y		1		525.7801	1049.5456	1049.5440	1.53	1	11	1.2	1	2377
	K.EELTLEGIR.Q	U	1		530.2891	1058.5637	1058.5608	2.77	0	35	0.0078	1	2494
	R.VLITTDLLAR.G		4		557.8471	1113.6797	1113.6758	3.52	0	66	1.4e-006	1	3144
	K.ATQALVLAPTR.E	U	1		570.8414	1139.6683	1139.6662	1.81	0	33	0.0038	1	3548
	R.RKVDWLTEK.M		1		587.8338	1173.6530	1173.6506	2.10	2	8	2.2	1	4134
	R.GFKDQIYDIFQK.L	U	1		751.3929	1500.7713	1500.7613	6.70	1	50	0.0002	1	9518
	K.MFVLDEADEMLSR.G		1		778.3622	1554.7099	1554.7058	2.66	0	85	3.3e-008	1	10288
	K.->M<-FVLDEADEMLSR.G		1	Oxidation (M)	786.3566	1570.6986	1570.7007	-1.35	0	(22)	0.04	1	10497
	K.MFVLDEADE->M<-LSR.G		1	Oxidation (M)	786.3572	1570.6999	1570.7007	-0.50	0	(25)	0.02	1	10498
	R.KGVAINMVTEEDKR.T	U	1		530.6157	1588.8253	1588.8243	0.67	2	56	4.4e-005	1	10737
	K.LQMEAPHIIVGTPGR.V	U	1		809.9390	1617.8634	1617.8661	-1.68	0	91	1.5e-008	1	11121
	K.LQMEAPHIIVGTPGR.V	U	1		540.2957	1617.8651	1617.8661	-0.60	0	(65)	5.7e-006	1	11122
	K.LQ->M<-EAPHIIVGTPGR.V	U	1	Oxidation (M)	545.6295	1633.8667	1633.8610	3.50	0	(34)	0.0067	1	11325
	R.QFYINVEREEWK.L		1		547.6067	1639.7982	1639.7994	-0.72	1	(18)	0.24	1	11381
	R.QFYINVEREEWK.L		1		820.9069	1639.7993	1639.7994	-0.08	1	43	0.00063	1	11382
	R.GIYAYGFEKPSAIQQR.A		1		914.4752	1826.9359	1826.9315	2.40	0	76	3.6e-007	1	13615
	K.LNSNTQVVLLSATMPSDVLEVTKK.F	U	1		863.1426	2586.4059	2586.3938	4.67	1	10	0.64	1	17988
P40926	Malate dehydrogenase, mitochondrial OS=Homo sapiens OX=9606 GN=MDH2 PE=1 SV=3	35937	479	21(15)	10(7)	0.85	38%	P40926_uniprot
	Peptide	Unique	Matches	Modification	Observed	Mr(expt)	Mr(calc)	ppm	Miss	Score	Expect	Rank	Query
	R.ANTFVAELK.G	U	1		496.7741	991.5337	991.5338	-0.16	0	22	0.11	1	1606
	K.MISDAIPELK.A	U	2		558.8032	1115.5918	1115.5896	1.93	0	25	0.069	1	3157
	R.VNVPVIGGHAGK.T	U	1		383.2242	1146.6506	1146.6510	-0.29	0	(19)	0.11	1	3639
	R.VNVPVIGGHAGK.T	U	4		574.3337	1146.6528	1146.6510	1.62	0	42	0.00063	1	3641
	K.IFGVTTLDIVR.A	U	3		617.3650	1232.7154	1232.7129	2.06	0	69	9.5e-007	1	5045
	K.GCDVVVIPAGVPR.K	U	1		669.8628	1337.7111	1337.7126	-1.07	0	50	0.00016	1	6935
	K.TIIPLISQCTPK.V	U	2		685.8913	1369.7680	1369.7639	3.02	0	50	0.00011	1	7418
	K.GYLGPEQLPDCLK.G	U	1		745.3710	1488.7275	1488.7283	-0.50	0	21	0.12	1	9355
	K.VDFPQDQLTALTGR.I	U	4		780.9073	1559.8000	1559.7944	3.62	0	89	2e-008	1	10357
	K.VAVLGASGGIGQPLSLLLK.N	U	1		897.0502	1792.0858	1792.0822	1.99	0	85	3.4e-009	1	13139
	K.SQETECTYFSTPLLLGK.K	U	1		987.4821	1972.9496	1972.9452	2.22	0	55	4.5e-005	1	14594
P49368	T-complex protein 1 subunit gamma OS=Homo sapiens OX=9606 GN=CCT3 PE=1 SV=4	61066	478	28(17)	18(11)	1.08	38%	P49368_uniprot
	Peptide	Unique	Matches	Modification	Observed	Mr(expt)	Mr(calc)	ppm	Miss	Score	Expect	Rank	Query
	K.SMIEISR.T	U	1		418.2224	834.4301	834.4269	3.88	0	15	0.56	1	397
	K.ALDDMISTLK.K	U	1		553.7935	1105.5724	1105.5689	3.14	0	38	0.0028	1	2999
	R.AVAQALEVIPR.T	U	2		583.8488	1165.6831	1165.6819	1.03	0	65	1.6e-006	1	3934
	K.TAVETAVLLLR.I	U	2		593.3641	1184.7136	1184.7129	0.61	0	48	0.0001	1	4319
	K.ALDDMISTLKK.I	U	1		617.8419	1233.6692	1233.6638	4.31	1	45	0.00043	1	5059
	K.ELGIWEPLAVK.L	U	2		627.8602	1253.7059	1253.7019	3.16	0	41	0.00073	1	5444
	R.IVLLDSSLEYK.K	U	2		640.3636	1278.7126	1278.7071	4.33	0	55	3.1e-005	1	5896
	R.TLIQNCGASTIR.L	U	1		667.3475	1332.6804	1332.6820	-1.19	0	26	0.048	1	6861
	K.AMTGVEQWPYR.A	U	1		669.3217	1336.6289	1336.6234	4.11	0	53	5.6e-005	1	6910
	K.KGESQTDIEITR.E	U	1		688.8559	1375.6972	1375.6943	2.14	1	18	0.32	1	7469
	K.GISDLAQHYLMR.A	U	2		702.3567	1402.6988	1402.7027	-2.76	0	81	1.2e-007	1	7955
	K.GISDLAQHYL->M<-R.A	U	1	Oxidation (M)	710.3530	1418.6915	1418.6976	-4.31	0	(24)	0.058	1	8244
	K.TIADIIRTCLGPK.S	U	1		486.6083	486.6083	1456.8030	-2.86	1	2	9.5	3	8915
	R.WSSLACNIALDAVK.M	U	2		774.4021	1546.7896	1546.7813	5.37	0	80	1.7e-007	1	10178
	K.KIGDEYFTFITDCKDPK.A	U	1		1039.0024	2075.9903	2075.9874	1.41	2	16	0.34	1	15242
	K.KIGDEYFTFITDCKDPK.A	U	1		693.0061	2075.9965	2075.9874	4.37	2	(9)	1.7	1	15243
	K.KGESQTDIEITREEDFTR.I	U	1		718.6848	2153.0326	2153.0236	4.16	2	8	2	2	15929
	R.IVSRPEELREDDVGTGAGLLEIK.K	U	2		832.7839	2495.3298	2495.3231	2.68	1	20	0.082	1	17774
	R.NVLLDPQLVPGGGASEMAVAHALTEK.S	U	1		873.1304	2616.3695	2616.3581	4.33	0	56	3.1e-005	1	18058
	R.IVSRPEELREDDVGTGAGLLEIKK.I	U	1		875.4822	2623.4247	2623.4181	2.54	2	18	0.12	1	18083
	R.NVLLDPQLVPGGGASE->M<-AVAHALTEK.S	U	1	Oxidation (M)	878.4609	2632.3610	2632.3530	3.02	0	(6)	3.6	1	18095
P05141	ADP/ATP translocase 2 OS=Homo sapiens OX=9606 GN=SLC25A5 PE=1 SV=7	33059	472	27(19)	12(10)	2.81	40%	P05141_uniprot
	Peptide	Unique	Matches	Modification	Observed	Mr(expt)	Mr(calc)	ppm	Miss	Score	Expect	Rank	Query
	K.GMLPDPK.N		1		379.1993	756.3841	756.3840	0.09	0	17	0.19	1	65
	R.GLGDCLVK.I		1		431.2291	860.4436	860.4426	1.13	0	20	0.17	1	527
	K.GAWSNVLR.G		3		451.7458	901.4770	901.4770	-0.02	0	43	0.00099	1	748
	K->.<-QIFLGGVDKR.T	U	1	Gln->pyro-Glu (N-term Q)	558.3148	1114.6150	1114.6135	1.31	1	(42)	0.00097	1	3149
	K.EQGVLSFWR.G		6		561.2935	1120.5724	1120.5665	5.20	0	37	0.0036	1	3250
	K.QIFLGGVDKR.T	U	1		378.2205	1131.6396	1131.6400	-0.36	1	(36)	0.0027	1	3409
	K.QIFLGGVDKR.T	U	3		566.8274	1131.6402	1131.6400	0.16	1	42	0.00064	1	3410
	K.LLLQVQHASK.Q		1		379.5653	1135.6742	1135.6713	2.52	0	41	0.00037	1	3454
	R.AAYFGIYDTAK.G	U	1		610.3057	1218.5968	1218.5921	3.85	0	41	0.0012	1	4850
	K.DFLAGGVAAAISK.T	U	1		610.3380	1218.6615	1218.6608	0.53	0	37	0.0029	1	4851
	R.VKLLLQVQHASK.Q		1		682.4257	1362.8369	1362.8347	1.60	1	45	3.4e-005	1	7333
	R.YFPTQALNFAFK.D		2		723.8762	1445.7379	1445.7343	2.46	0	58	3.3e-005	1	8693
	R.GMGGAFVLVLYDEIKK.Y		2		870.4771	1738.9397	1738.9328	3.97	1	75	4.3e-007	1	12483
	R.G->M<-GGAFVLVLYDEIKK.Y		1	Oxidation (M)	878.4717	1754.9289	1754.9277	0.71	1	(53)	7.8e-005	1	12668
	R.KGTDIMYTGTLDCWR.K	U	1		908.9239	1815.8333	1815.8284	2.72	1	87	1.7e-008	1	13495
	R.KGTDIMYTGTLDCWR.K	U	1		606.2855	1815.8347	1815.8284	3.49	1	(39)	0.0013	1	13496
P49411	Elongation factor Tu, mitochondrial OS=Homo sapiens OX=9606 GN=TUFM PE=1 SV=2	49852	467	20(16)	13(11)	1.16	35%	P49411_uniprot
	Peptide	Unique	Matches	Modification	Observed	Mr(expt)	Mr(calc)	ppm	Miss	Score	Expect	Rank	Query
	K.FNLILR.Q	U	1		388.2454	774.4763	774.4752	1.42	0	41	0.00046	1	117
	R.GTVVTGTLER.G	U	1		516.7878	1031.5611	1031.5611	-0.01	0	9	2.7	1	2116
	K.VEAQVYILSK.E	U	1		575.3262	1148.6378	1148.6441	-5.50	0	28	0.019	1	3671
	R.AEAGDNLGALVR.G	U	1		593.3173	1184.6200	1184.6149	4.25	0	69	1.9e-006	1	4309
	R.TVVTGIEMFHK.S	U	2		631.3317	1260.6489	1260.6537	-3.77	0	49	0.00019	1	5554
	R.TVVTGIE->M<-FHK.S	U	1	Oxidation (M)	639.3342	1276.6538	1276.6486	4.08	0	(17)	0.29	1	5854
	K.YEEIDNAPEER.A	U	1		682.8019	1363.5893	1363.5891	0.14	0	60	4.1e-006	1	7370
	K.LLDAVDTYIPVPAR.D	U	3		771.9330	1541.8515	1541.8453	4.02	0	80	1.3e-007	1	10118
	R.GITINAAHVEYSTAAR.H	U	2		837.4346	1672.8546	1672.8533	0.80	0	64	7.4e-006	1	11822
	R.HYAHTDCPGHADYVK.N	U	1		590.9269	1769.7590	1769.7580	0.55	0	38	0.00045	1	12877
	R.HYAHTDCPGHADYVK.N	U	1		885.8868	1769.7590	1769.7580	0.56	0	(8)	0.53	1	12878
	R.DKPHVNVGTIGHVDHGK.T	U	1		603.9832	1808.9278	1808.9282	-0.21	0	65	5.1e-006	1	13362
	R.DKPHVNVGTIGHVDHGK.T	U	1		453.2393	1808.9281	1808.9282	-0.08	0	(27)	0.032	1	13363
	R.TIGTGLVTNTLAMTEEEK.N	U	1		954.4924	1906.9703	1906.9558	7.63	0	44	0.00062	1	14243
	R.DLEKPFLLPVEAVYSVPGR.G	U	1		710.3950	2128.1631	2128.1568	2.92	0	48	0.00014	1	15711
	R.TIGTGLVTNTLAMTEEEKNIK.W	U	1		755.0699	2262.1880	2262.1777	4.57	1	5	3.8	1	16746
P53396	ATP-citrate synthase OS=Homo sapiens OX=9606 GN=ACLY PE=1 SV=3	121674	462	21(16)	20(15)	0.49	23%	P53396_uniprot
	Peptide	Unique	Matches	Modification	Observed	Mr(expt)	Mr(calc)	ppm	Miss	Score	Expect	Rank	Query
	K.LTLLNPK.G	U	2		399.7591	797.5037	797.5011	3.29	0	54	1.8e-005	1	192
	K.EAGVFVPR.S	U	1		437.7423	873.4701	873.4709	-0.90	0	34	0.0096	1	586
	K.LIMGIGHR.V	U	1		448.7613	895.5081	895.5062	2.20	0	30	0.0068	1	725
	K.TILSLMTR.E	U	1		467.7727	933.5309	933.5317	-0.85	0	15	0.4	1	962
	K.EILIPVFK.N	U	1		479.8044	957.5943	957.5899	4.63	0	41	0.00065	1	1171
	R.VTPDTDWAR.L	U	1		530.7577	1059.5008	1059.4985	2.16	0	20	0.1	1	2502
	K.AIVWGMQTR.A	U	1		531.2838	1060.5531	1060.5488	4.04	0	39	0.0022	1	2522
	K.FICTTSAIQNR.F	U	1		655.8317	1309.6488	1309.6449	2.99	0	43	0.00081	1	6411
	K.LYRPGSVAYVSR.S	U	1		684.3764	1366.7382	1366.7357	1.85	0	10	1.4	1	7399
	K.IGNTGGMLDNILASK.L	U	1		752.3962	1502.7779	1502.7763	1.11	0	66	4.9e-006	1	9569
	R.KPASFMTSICDER.G	U	1		771.3559	1540.6972	1540.7014	-2.69	0	66	1.8e-006	1	10095
	K.AFDSGIIPMEFVNK.M	U	1		784.3951	1566.7756	1566.7752	0.26	0	39	0.0018	1	10448
	R.TIAIIAEGIPEALTR.K	U	1		784.4576	1566.9007	1566.8981	1.70	0	90	6.2e-009	1	10458
	R.EAYPEEAYIADLDAK.S	U	1		849.4000	1696.7855	1696.7831	1.38	0	28	0.012	1	12088
	R.KHPEVDVLINFASLR.S	U	1		579.9905	1736.9496	1736.9573	-4.45	1	30	0.011	1	12459
	K.GVTIIGPATVGGIKPGCFK.I	U	1		936.5260	1871.0374	1871.0339	1.89	0	22	0.066	1	14027
	R.SAYDSTMETMNYAQIR.T	U	1		940.9125	1879.8105	1879.8080	1.34	0	84	1.7e-008	1	14071
	R.QHFPATPLLDYALEVEK.I	U	1		657.6824	1970.0255	1970.0149	5.36	0	37	0.0031	1	14580
	R.EGDYVLFHHEGGVDVGDVDAK.A	U	1		753.3518	2257.0336	2257.0288	2.14	0	16	0.19	1	16697
	R.LLQDHPWLLSQNLVVKPDQLIK.R	U	1		866.5007	2596.4804	2596.4741	2.42	0	60	1.7e-006	1	18013
P00338	L-lactate dehydrogenase A chain OS=Homo sapiens OX=9606 GN=LDHA PE=1 SV=2	36950	448	31(20)	14(12)	2.05	53%	P00338_uniprot
	Peptide	Unique	Matches	Modification	Observed	Mr(expt)	Mr(calc)	ppm	Miss	Score	Expect	Rank	Query
	K.LVIITAGAR.Q	U	8		457.2964	912.5782	912.5756	2.77	0	53	3.2e-005	1	840
	K.FIIPNVVK.Y	U	2		465.2958	928.5769	928.5746	2.54	0	27	0.014	1	913
	K.SADTLWGIQK.E	U	4		559.7985	1117.5825	1117.5768	5.12	0	43	0.001	1	3183
	K.DQLIYNLLK.E	U	3		560.3240	1118.6334	1118.6335	-0.13	0	37	0.0024	1	3225
	K.VTLTSEEEAR.L	U	1		567.7847	1133.5548	1133.5564	-1.43	0	42	0.0011	1	3430
	R.VIGSGCNLDSAR.F		3		624.8013	1247.5881	1247.5928	-3.79	0	38	0.0016	1	5334
	K.QVVESAYEVIK.L	U	2		632.8455	1263.6765	1263.6711	4.30	0	30	0.014	1	5601
	K.GEMMDLQHGSLFLR.T	U	1		817.3954	1632.7763	1632.7752	0.69	0	25	0.044	1	11312
	K.DLADELALVDVIEDK.L	U	1		829.4338	1656.8530	1656.8458	4.36	0	98	3e-009	1	11574
	K.LKGEMMDLQHGSLFLR.T	U	1		625.6603	1873.9592	1873.9542	2.64	1	10	1.9	1	14040
	K.TLHPDLGTDKDKEQWK.E	U	1		955.9851	1909.9555	1909.9534	1.13	2	55	5.4e-005	1	14265
	K.TLHPDLGTDKDKEQWK.E	U	1		637.6595	1909.9568	1909.9534	1.80	2	(39)	0.0018	1	14266
	K.LLIVSNPVDILTYVAWK.I	U	1		972.5684	1943.1223	1943.1132	4.69	0	104	1.2e-010	1	14423
	K.DQLIYNLLKEEQTPQNK.I	U	1		692.0341	2073.0804	2073.0742	2.97	1	13	0.73	1	15225
	R.LGVHPLSCHGWVLGEHGDSSVPVWSGMNVAGVSLK.T	U	1		917.9589	3667.8063	3667.8028	0.95	0	40	0.0011	1	20488
O75688	Protein phosphatase 1B OS=Homo sapiens OX=9606 GN=PPM1B PE=1 SV=1	53180	437	23(14)	13(8)	0.72	31%	O75688_uniprot
	Peptide	Unique	Matches	Modification	Observed	Mr(expt)	Mr(calc)	ppm	Miss	Score	Expect	Rank	Query
	R.VNGSLAVSR.A		1		451.7567	901.4989	901.4981	0.89	0	5	8.4	2	751
	R.ALGDYDYK.C	U	1		472.7222	943.4298	943.4287	1.16	0	19	0.072	1	1037
	R.INHRGNYR.Q	U	1		515.2734	1028.5323	1028.5264	5.78	1	1	11	4	2068
	R.NVIEAVYSR.L	U	2		525.7830	1049.5515	1049.5505	0.91	0	41	0.0013	1	2378
	K.LVEALRQMR.I	U	1		558.3179	1114.6212	1114.6281	-6.17	1	3	7.8	3	3150
	R.YGLSSMQGWR.V		2		592.7793	1183.5440	1183.5444	-0.31	0	46	0.00019	1	4271
	R.SGSTAVGVMISPK.H	U	1		617.3311	1232.6477	1232.6435	3.42	0	56	5.6e-005	1	5041
	R.IQNAGGSVMIQR.V		2		637.3383	1272.6621	1272.6608	0.98	0	90	1.9e-008	1	5795
	R.IQNAGGSV->M<-IQR.V		1	Oxidation (M)	645.3347	1288.6549	1288.6558	-0.68	0	(66)	5.1e-006	1	6062
	K.SGSALELSVENVK.N	U	2		666.8565	1331.6983	1331.6932	3.84	0	63	1e-005	1	6854
	R.QLLEEMLTSYR.L	U	2		691.8544	1381.6942	1381.6911	2.22	0	51	0.00013	1	7585
	K.SGEEGMPDLAHVMR.I	U	2		764.8468	1527.6790	1527.6810	-1.27	0	70	5.9e-007	1	9867
	R.ILSAENIPNLPPGGGLAGK.R	U	4		909.5097	1817.0048	1817.0047	0.10	0	14	0.39	1	13511
	K.GPTEQLVSPEPEVYEILR.A	U	1		1028.5371	2055.0597	2055.0524	3.53	0	56	4.3e-005	1	15111
P62258	14-3-3 protein epsilon OS=Homo sapiens OX=9606 GN=YWHAE PE=1 SV=1	29326	430	16(14)	13(12)	3.05	45%	P62258_uniprot
	Peptide	Unique	Matches	Modification	Observed	Mr(expt)	Mr(calc)	ppm	Miss	Score	Expect	Rank	Query
	R.NLLSVAYK.N		1		454.2666	906.5187	906.5174	1.40	0	42	0.00056	1	785
	K.DSTLIMQLLR.D		1		595.3350	1188.6554	1188.6536	1.47	0	49	0.00021	1	4403
	K.HLIPAANTGESK.V	U	1		619.3292	1236.6438	1236.6462	-1.99	0	63	7e-006	1	5146
	R.YLAEFATGNDR.K	U	1		628.7999	1255.5853	1255.5833	1.60	0	40	0.00093	1	5480
	R.YDEMVESMKK.V	U	1		630.2867	1258.5588	1258.5573	1.18	1	50	4.6e-005	1	5522
	R.KEAAENSLVAYK.A	U	1		661.8538	1321.6931	1321.6877	4.05	1	25	0.052	1	6692
	R.YLAEFATGNDRK.E	U	1		692.8489	1383.6832	1383.6783	3.58	1	63	8e-006	1	7616
	R.IISSIEQKEENK.G	U	1		709.3801	1416.7457	1416.7460	-0.19	1	69	2.7e-006	1	8203
	K.LICCDILDVLDK.H	U	1		738.8779	1475.7412	1475.7364	3.25	0	58	2.9e-005	1	9221
	K.AASDIAMTELPPTHPIR.L	U	2		910.4760	1818.9375	1818.9298	4.22	0	82	1.1e-007	1	13532
	R.IISSIEQKEENKGGEDK.L	U	1		952.4819	1902.9493	1902.9534	-2.15	2	(3)	8.7	1	14226
	R.IISSIEQKEENKGGEDK.L	U	1		635.3240	1902.9501	1902.9534	-1.74	2	48	0.00025	1	14227
	K.LAEQAERYDEMVESMKK.V	U	1		686.3293	2055.9662	2055.9605	2.80	2	29	0.013	1	15113
	K.LICCDILDVLDKHLIPAANTGESK.V	U	1		674.5988	2694.3659	2694.3721	-2.29	1	(37)	0.0028	1	18236
	K.LICCDILDVLDKHLIPAANTGESK.V	U	1		899.1310	2694.3713	2694.3721	-0.28	1	40	0.0012	1	18237
Q99832	T-complex protein 1 subunit eta OS=Homo sapiens OX=9606 GN=CCT7 PE=1 SV=2	59842	402	26(19)	17(16)	1.35	33%	Q99832_uniprot
	Peptide	Unique	Matches	Modification	Observed	Mr(expt)	Mr(calc)	ppm	Miss	Score	Expect	Rank	Query
	K.TLVDIAK.S	U	1		380.2346	758.4546	758.4538	1.02	0	36	0.005	1	91
	K.ALEIIPR.Q	U	2		406.2568	810.4991	810.4963	3.41	0	40	0.00039	1	262
	K.TCTFILR.G	U	2		455.7430	909.4713	909.4742	-3.17	0	41	0.00082	1	794
	K.IKEIAVTVK.K	U	1		500.8242	999.6338	999.6328	0.96	1	36	0.0014	1	1686
	K.LLDVVHPAAK.T	U	1		531.8204	1061.6263	1061.6233	2.81	0	40	0.00068	1	2538
	K.QQLLIGAYAK.A	U	2		552.8258	1103.6371	1103.6339	2.90	0	38	0.0016	1	2974
	R.SLHDAIMIVR.R	U	1		577.8214	1153.6283	1153.6277	0.45	0	35	0.0041	1	3777
	K.ATISNDGATILK.L	U	1		602.3340	1202.6534	1202.6507	2.29	0	56	4.4e-005	1	4644
	R.GGAEQFMEETER.S	U	2		692.2961	1382.5777	1382.5772	0.36	0	29	0.0032	1	7592
	R.GKATISNDGATILK.L	U	1		694.8932	1387.7718	1387.7671	3.42	1	53	6.9e-005	1	7668
	K.TFSYAGFEMQPK.K	U	1		703.3259	1404.6372	1404.6384	-0.85	0	46	0.00019	1	8007
	K.TFSYAGFE->M<-QPK.K	U	1	Oxidation (M)	711.3273	1420.6400	1420.6333	4.71	0	(5)	1.8	1	8272
	K.KTFSYAGFEMQPK.K	U	1		767.3771	1532.7397	1532.7333	4.17	1	43	0.00072	1	9936
	K.LPIGDVATQYFADR.D	U	3		783.4047	1564.7948	1564.7886	3.97	0	79	1.8e-007	1	10416
	K.VQGGALEDSQLVAGVAFKK.T	U	1		639.6858	1916.0357	1916.0367	-0.53	1	16	0.25	1	14295
	K->.<-QVKPYVEEGLHPQIIIR.A	U	1	Gln->pyro-Glu (N-term Q)	668.0421	2001.1045	2001.1047	-0.12	0	(11)	0.62	1	14788
	K.QVKPYVEEGLHPQIIIR.A	U	2		673.7177	2018.1313	2018.1313	0.02	0	29	0.0063	1	14891
	K.LPIGDVATQYFADRDMFCAGR.V	U	1		801.7123	2402.1150	2402.1147	0.11	1	23	0.048	1	17479
	R.INALTAASEAACLIVSVDETIKNPR.S	U	1		886.1411	2655.4015	2655.3901	4.29	1	76	2.4e-007	1	18143
P26641	Elongation factor 1-gamma OS=Homo sapiens OX=9606 GN=EEF1G PE=1 SV=3	50429	386	22(15)	12(12)	1.14	25%	P26641_uniprot
	Peptide	Unique	Matches	Modification	Observed	Mr(expt)	Mr(calc)	ppm	Miss	Score	Expect	Rank	Query
	R.TPEFLR.K	U	2		381.7115	761.4084	761.4072	1.64	0	27	0.03	1	94
	R.TFLVGER.V	U	1		411.2305	820.4464	820.4443	2.54	0	35	0.0045	1	327
	R.ILGLLDAYLK.T	U	1		559.8460	1117.6773	1117.6747	2.40	0	77	9.4e-008	1	3186
	K.AKDPFAHLPK.S	U	1		375.2140	1122.6201	1122.6186	1.41	1	(20)	0.1	1	3277
	K.AKDPFAHLPK.S	U	1		562.3185	1122.6224	1122.6186	3.43	1	39	0.0011	1	3278
	K.STFVLDEFKR.K	U	1		621.3291	1240.6436	1240.6452	-1.24	1	37	0.0028	1	5185
	K.STFVLDEFKR.K	U	1		414.5557	1240.6452	1240.6452	-0.03	1	(19)	0.19	1	5186
	R.RILGLLDAYLK.T	U	1		637.8958	1273.7771	1273.7758	1.02	1	31	0.0023	1	5823
	K.ALIAAQYSGAQVR.V	U	2		674.3744	1346.7342	1346.7306	2.68	0	65	4e-006	1	7105
	K.LDPGSEETQTLVR.E	U	1		722.8662	1443.7179	1443.7205	-1.85	0	34	0.0071	1	8624
	R.KLDPGSEETQTLVR.E	U	2		786.9164	1571.8183	1571.8155	1.80	1	97	3.9e-009	1	10512
	R.WFLTCINQPQFR.A	U	1		805.4025	1608.7904	1608.7871	2.03	0	59	1.7e-005	1	11015
	R.EYFSWEGAFQHVGK.A	U	2		842.8953	1683.7760	1683.7682	4.64	0	43	0.00048	1	11918
	R.EYFSWEGAFQHVGK.A	U	1		562.2663	1683.7771	1683.7682	5.29	0	(18)	0.17	1	11919
	R.VLSAPPHFHFGQTNR.T	U	1		569.9616	1706.8630	1706.8641	-0.66	0	(18)	0.3	1	12214
	R.VLSAPPHFHFGQTNR.T	U	3		854.4437	1706.8729	1706.8641	5.14	0	48	0.00025	1	12216
P12236	ADP/ATP translocase 3 OS=Homo sapiens OX=9606 GN=SLC25A6 PE=1 SV=4	33073	386	23(15)	12(9)	1.60	37%	P12236_uniprot
	Peptide	Unique	Matches	Modification	Observed	Mr(expt)	Mr(calc)	ppm	Miss	Score	Expect	Rank	Query
	K.GMLPDPK.N		1		379.1993	756.3841	756.3840	0.09	0	17	0.19	1	65
	R.GLGDCLVK.I		1		431.2291	860.4436	860.4426	1.13	0	20	0.17	1	527
	K.GAWSNVLR.G		3		451.7458	901.4770	901.4770	-0.02	0	43	0.00099	1	748
	K.EQGVLSFWR.G		6		561.2935	1120.5724	1120.5665	5.20	0	37	0.0036	1	3250
	K.LLLQVQHASK.Q		1		379.5653	1135.6742	1135.6713	2.52	0	41	0.00037	1	3454
	R.AAYFGVYDTAK.G		1		603.2959	1204.5772	1204.5764	0.68	0	52	8.1e-005	1	4661
	K.DFLAGGIAAAISK.T	U	1		617.3444	1232.6742	1232.6765	-1.87	0	62	9.7e-006	1	5043
	R.VKLLLQVQHASK.Q		1		682.4257	1362.8369	1362.8347	1.60	1	45	3.4e-005	1	7333
	R.YFPTQALNFAFK.D		2		723.8762	1445.7379	1445.7343	2.46	0	58	3.3e-005	1	8693
	K.GADIMYTGTVDCWR.K		1		822.8627	1643.7109	1643.7072	2.24	0	17	0.087	1	11409
	R.GMGGAFVLVLYDELKK.V	U	2		870.4771	1738.9397	1738.9328	3.97	1	75	4.3e-007	1	12483
	R.G->M<-GGAFVLVLYDELKK.V	U	1	Oxidation (M)	878.4717	1754.9289	1754.9277	0.71	1	(53)	7.8e-005	1	12668
	R.KGADIMYTGTVDCWR.K		1		886.9116	1771.8086	1771.8022	3.60	1	32	0.0053	1	12923
	R.KGADIMYTGTVDCWR.K		1		591.6103	1771.8090	1771.8022	3.87	1	(16)	0.22	1	12924
P23396	40S ribosomal protein S3 OS=Homo sapiens OX=9606 GN=RPS3 PE=1 SV=2	26842	386	26(20)	10(9)	2.62	46%	P23396_uniprot
	Peptide	Unique	Matches	Modification	Observed	Mr(expt)	Mr(calc)	ppm	Miss	Score	Expect	Rank	Query
	K.LLGGLAVR.R	U	5		399.7648	797.5150	797.5123	3.35	0	55	1.2e-005	1	195
	R.ACYGVLR.F	U	1		419.7159	837.4173	837.4167	0.75	0	25	0.033	1	410
	R.TEIIILATR.T	U	3		515.3194	1028.6242	1028.6230	1.24	0	39	0.0011	1	2076
	K.AELNEFLTR.E	U	2		546.7869	1091.5592	1091.5611	-1.75	0	45	0.00061	1	2842
	K.IMLPWDPTGK.I	U	3		579.3041	1156.5936	1156.5951	-1.26	0	52	8.8e-005	1	3818
	K.I->M<-LPWDPTGK.I	U	1	Oxidation (M)	587.3021	1172.5897	1172.5900	-0.25	0	(14)	0.67	1	4122
	R.ELAEDGYSGVEVR.V	U	1		712.3394	1422.6642	1422.6627	1.05	0	63	4.3e-006	1	8293
	K.DEILPTTPISEQK.G	U	2		735.8908	1469.7669	1469.7613	3.83	0	41	0.0015	1	9100
	R.FGFPEGSVELYAEK.V	U	1		786.8860	1571.7575	1571.7508	4.32	0	50	0.00016	1	10511
	K.GGKPEPPAMPQPVPTA.-	U	3		787.4058	1572.7971	1572.7970	0.05	0	19	0.25	1	10532
	K.KPLPDHVSIVEPKDEILPTTPISEQK.G	U	2		970.8671	2909.5794	2909.5750	1.52	1	39	0.00077	1	18945
	K.KPLPDHVSIVEPKDEILPTTPISEQK.G	U	2		728.4027	2909.5817	2909.5750	2.33	1	(24)	0.025	1	18947
P12277	Creatine kinase B-type OS=Homo sapiens OX=9606 GN=CKB PE=1 SV=1	42902	372	17(13)	10(9)	1.10	40%	P12277_uniprot
	Peptide	Unique	Matches	Modification	Observed	Mr(expt)	Mr(calc)	ppm	Miss	Score	Expect	Rank	Query
	K.FSEVLKR.L	U	1		439.7577	877.5009	877.5021	-1.35	1	53	5.6e-005	1	622
	K.LLIEMEQR.L	U	1		516.2828	1030.5511	1030.5481	2.96	0	59	2.5e-005	1	2091
	K.VLTPELYAELR.A	U	3		652.3658	1302.7171	1302.7183	-0.92	0	25	0.047	1	6333
	R.FCTGLTQIETLFK.S	U	1		779.4023	1556.7900	1556.7909	-0.56	0	78	2.9e-007	1	10334
	K.LAVEALSSLDGDLAGR.Y	U	3		793.9257	1585.8369	1585.8311	3.63	0	88	2.7e-008	1	10715
	R.LEQGQAIDDLMPAQK.-	U	1		828.9163	1655.8180	1655.8188	-0.53	0	56	4.2e-005	1	11566
	K.TFLVWVNEEDHLR.V	U	3		829.4235	1656.8324	1656.8260	3.84	0	42	0.00091	1	11573
	R.LEQGQAIDDL->M<-PAQK.-	U	1	Oxidation (M)	836.9179	1671.8211	1671.8138	4.42	0	(28)	0.026	1	11801
	R.LGFSEVELVQMVVDGVK.L	U	1		924.9926	1847.9705	1847.9703	0.13	0	94	5.3e-009	1	13821
	K.LRFPAEDEFPDLSAHNNHMAK.V	U	1		813.7214	2438.1425	2438.1437	-0.49	1	23	0.059	1	17614
	K.SMTEAEQQQLIDDHFLFDKPVSPLLLASGMAR.D	U	1		1196.6017	3586.7832	3586.7800	0.90	0	44	0.0004	1	20407
P05023	Sodium/potassium-transporting ATPase subunit alpha-1 OS=Homo sapiens OX=9606 GN=ATP1A1 PE=1 SV=1	114135	369	19(10)	14(9)	0.33	17%	P05023_uniprot
	Peptide	Unique	Matches	Modification	Observed	Mr(expt)	Mr(calc)	ppm	Miss	Score	Expect	Rank	Query
	R.LIFDNLKK.S		2		495.8033	989.5921	989.5909	1.14	1	30	0.0056	1	1558
	K.TSATWLALSR.I	U	1		553.3044	1104.5943	1104.5927	1.43	0	60	1.5e-005	1	2980
	R.AVAGDASESALLK.C	U	1		616.3304	1230.6463	1230.6456	0.63	0	24	0.073	1	4996
	R.LNIPVSQVNPR.D		1		618.8556	1235.6966	1235.6986	-1.60	0	26	0.026	1	5082
	K.IVEIPFNSTNK.Y	U	2		631.3460	1260.6775	1260.6714	4.82	0	49	0.00023	1	5564
	K.NMVPQQALVIR.N		1		634.8631	1267.7116	1267.7071	3.62	0	21	0.09	1	5691
	K.RAVAGDASESALLK.C	U	1		694.3777	1386.7408	1386.7467	-4.20	1	5	5.2	5	7647
	R.SPDFTNENPLETR.N	U	2		760.3580	1518.7014	1518.6950	4.18	0	77	1.6e-007	1	9751
	R.AVFQANQENLPILK.R	U	1		792.9440	1583.8734	1583.8671	3.96	0	51	9.5e-005	1	10694
	K.VDNSSLTGESEPQTR.S		2		810.3789	1618.7431	1618.7435	-0.19	0	60	8.4e-006	1	11126
	R.NIAFFSTNCVEGTAR.G	U	1		843.8987	1685.7828	1685.7832	-0.21	0	76	2.3e-007	1	11940
	K.GVGIISEGNETVEDIAAR.L		1		915.4636	1828.9126	1828.9167	-2.24	0	103	8.6e-010	1	13653
	R.DGPNALTPPPTTPEWIK.F	U	2		917.4765	1832.9384	1832.9309	4.14	0	19	0.19	1	13686
	K.ACVVHGSDLKDMTSEQLDDILK.Y	U	1		825.4013	2473.1819	2473.1829	-0.39	1	2	8.6	1	17728
Q9BQA1	Methylosome protein 50 OS=Homo sapiens OX=9606 GN=WDR77 PE=1 SV=1	37442	369	21(14)	12(8)	1.34	49%	Q9BQA1_uniprot
	Peptide	Unique	Matches	Modification	Observed	Mr(expt)	Mr(calc)	ppm	Miss	Score	Expect	Rank	Query
	R.ILLWDTR.C	U	4		458.7670	915.5194	915.5178	1.81	0	54	9e-005	1	860
	K.ETPPPLVPPAAR.E	U	1		622.8552	1243.6959	1243.6925	2.76	0	35	0.0042	1	5275
	R.CWAGSLWLFK.D	U	1		634.3194	1266.6242	1266.6219	1.82	0	50	0.00016	1	5673
	R.SDGALLLGASSLSGR.C	U	2		702.3793	1402.7440	1402.7416	1.71	0	47	0.00041	1	7959
	K.DSVFLSCSEDNR.I	U	1		714.8082	1427.6018	1427.5987	2.16	0	56	7.2e-006	1	8377
	R.AHAAQVTCVAASPHK.D	U	1		774.3914	1546.7682	1546.7674	0.47	0	1	15	1	10176
	K.VWDLAQQVVLSSYR.A	U	1		832.4462	1662.8778	1662.8730	2.91	0	79	1.8e-007	1	11691
	R.EWNLPPNAPACMER.Q	U	5		842.8827	1683.7508	1683.7497	0.66	0	27	0.014	1	11913
	R.YRSDGALLLGASSLSGR.C	U	1		861.9607	1721.9069	1721.9060	0.54	1	16	0.43	1	12343
	K.YEHDDIVSTVSVLSSGTQAVSGSK.D	U	1		822.7390	2465.1950	2465.1922	1.14	0	(39)	0.0015	1	17708
	K.YEHDDIVSTVSVLSSGTQAVSGSK.D	U	1		1233.6049	2465.1952	2465.1922	1.20	0	80	1.2e-007	1	17709
	K.FCKYEHDDIVSTVSVLSSGTQAVSGSK.D	U	1		967.8040	2900.3902	2900.3862	1.38	1	19	0.17	1	18867
	R.DATWSPLNHSLLTTVGWDHQVVHHVVPTEPLPAPGPASVTE.-	U	1		1464.7425	4391.2058	4391.1975	1.89	0	8	1.1	1	20866
P61978	Heterogeneous nuclear ribonucleoprotein K OS=Homo sapiens OX=9606 GN=HNRNPK PE=1 SV=1	51230	355	18(12)	11(8)	0.86	31%	P61978_uniprot
	Peptide	Unique	Matches	Modification	Observed	Mr(expt)	Mr(calc)	ppm	Miss	Score	Expect	Rank	Query
	K.DLAGSIIGK.G	U	1		437.2560	872.4975	872.4967	0.93	0	22	0.15	1	580
	R.VVLIGGKPDR.V	U	1		351.8861	1052.6364	1052.6342	2.07	0	46	7.4e-005	1	2425
	R.VVLIGGKPDR.V	U	2		527.3256	1052.6366	1052.6342	2.22	0	(40)	0.00033	1	2426
	K.GSDFDCELR.L	U	1		549.7310	1097.4475	1097.4448	2.47	0	43	0.0001	1	2898
	R.NLPLPPPPPPR.G	U	3		597.8557	1193.6969	1193.6921	4.03	0	20	0.046	1	4479
	K.IILDLISESPIK.G	U	2		670.9064	1339.7982	1339.7962	1.46	0	61	5e-006	1	6953
	R.LLIHQSLAGGIIGVK.G	U	1		759.9727	1517.9308	1517.9293	0.94	0	55	3.9e-006	1	9745
	R.LLIHQSLAGGIIGVK.G	U	1		506.9846	1517.9320	1517.9293	1.78	0	(54)	4.2e-006	1	9746
	K.LFQECCPHSTDR.V	U	1		517.2215	1548.6427	1548.6450	-1.48	0	39	0.00018	1	10186
	K.RPAEDMEEEQAFKR.S	U	1		868.4055	1734.7965	1734.7995	-1.73	1	22	0.062	1	12441
	R.TDYNASVSVPDSSGPER.I	U	1		890.9037	1779.7929	1779.7911	1.02	0	57	1.3e-005	1	12977
	R.ILSISADIETIGEILKK.I	U	1		922.0394	1842.0643	1842.0713	-3.81	1	(3)	1.7	1	13774
	R.ILSISADIETIGEILKK.I	U	1		615.0325	1842.0756	1842.0713	2.31	1	5	0.55	1	13775
	R.GSYGDLGGPIITTQVTIPK.D	U	1		959.0225	1916.0305	1916.0255	2.60	0	39	0.0013	1	14294
P11940	Polyadenylate-binding protein 1 OS=Homo sapiens OX=9606 GN=PABPC1 PE=1 SV=2	70854	351	17(13)	15(12)	0.80	28%	P11940_uniprot
	Peptide	Unique	Matches	Modification	Observed	Mr(expt)	Mr(calc)	ppm	Miss	Score	Expect	Rank	Query
	K.FGPALSVK.V	U	1		409.7419	817.4692	817.4698	-0.71	0	39	0.0015	1	315
	K.SGVGNIFIK.N	U	1		467.7739	933.5333	933.5284	5.29	0	13	0.55	1	963
	K.GFGFVSFER.H	U	1		523.2588	1044.5030	1044.5029	0.12	0	39	0.0016	1	2270
	R.KSGVGNIFIK.N	U	1		531.8202	1061.6259	1061.6233	2.47	1	3	2.9	1	2537
	K.FSPAGPILSIR.V	U	1		579.3397	1156.6648	1156.6604	3.75	0	29	0.017	1	3833
	R.ALDTMNFDVIK.G		1		633.8249	1265.6353	1265.6326	2.20	0	52	8.3e-005	1	5645
	K.EFSPFGTITSAK.V	U	1		642.8281	1283.6416	1283.6398	1.40	0	46	0.00031	1	5954
	R.AIEK->M<-NGMLLNDR.K		1	Oxidation (M)	760.8920	1519.7695	1519.7486	13.7	1	1	15	1	9767
	R.IVATKPLYVALAQR.K	U	1		514.9833	1541.9282	1541.9293	-0.73	0	(60)	2.2e-006	1	10122
	R.IVATKPLYVALAQR.K	U	1		771.9728	1541.9310	1541.9293	1.09	0	61	1.6e-006	1	10123
	R.LFPLIQAMHPTLAGK.I	U	1		818.9688	1635.9229	1635.9171	3.60	0	22	0.046	1	11347
	K.GFGFVCFSSPEEATK.A		2		831.8800	1661.7454	1661.7396	3.53	0	47	0.0001	1	11638
	R.SKVDEAVAVLQAHQAK.E	U	1		847.4638	1692.9131	1692.9159	-1.65	1	42	0.00072	1	12044
	K.GYGFVHFETQEAAER.A	U	1		870.9002	1739.7857	1739.7903	-2.64	0	41	0.00064	1	12522
	K.ALYDTFSAFGNILSCK.V		1		903.9415	1805.8685	1805.8658	1.49	0	78	2.2e-007	1	13326
	R.SLGYAYVNFQQPADAER.A		1		964.9627	1927.9107	1927.9064	2.25	0	50	0.00012	1	14364
P63173	60S ribosomal protein L38 OS=Homo sapiens OX=9606 GN=RPL38 PE=1 SV=2	8270	338	19(14)	5(5)	7.26	52%	P63173_uniprot
	Peptide	Unique	Matches	Modification	Observed	Mr(expt)	Mr(calc)	ppm	Miss	Score	Expect	Rank	Query
	K.QSLPPGLAVK.E	U	6		505.3069	1008.5992	1008.5968	2.42	0	28	0.0062	1	1783
	K.LKQSLPPGLAVK.E	U	3		625.8964	1249.7782	1249.7758	1.91	1	17	0.026	1	5367
	K.IEEIKDFLLTAR.R	U	1		483.2764	1446.8075	1446.8082	-0.51	1	(37)	0.0023	1	8705
	K.IEEIKDFLLTAR.R	U	2		724.4139	1446.8132	1446.8082	3.46	1	59	1.2e-005	1	8707
	R.YLYTLVITDKEK.A	U	4		743.4159	1484.8173	1484.8126	3.18	1	65	4.2e-006	1	9320
	R.KIEEIKDFLLTAR.R	U	3		788.4584	1574.9023	1574.9032	-0.52	2	70	5.3e-007	1	10587
P48643	T-complex protein 1 subunit epsilon OS=Homo sapiens OX=9606 GN=CCT5 PE=1 SV=1	60089	333	20(13)	13(10)	0.80	26%	P48643_uniprot
	Peptide	Unique	Matches	Modification	Observed	Mr(expt)	Mr(calc)	ppm	Miss	Score	Expect	Rank	Query
	K.LMVELSK.S	U	2		410.2364	818.4582	818.4572	1.31	0	36	0.0034	1	318
	R.AVTIFIR.G	U	1		410.2593	818.5040	818.5014	3.16	0	35	0.0012	1	323
	R.LMGLEALK.S	U	1		437.7587	873.5028	873.4993	4.01	0	14	0.9	1	589
	K.MIIEEAKR.S	U	1		495.2729	495.2729	988.5312	-6.35	1	5	7	6	1487
	R.IADGYEQAAR.V	U	1		547.2652	1092.5158	1092.5200	-3.76	0	60	1.3e-005	1	2856
	R.SLHDALCVIR.N	U	2		395.2143	1182.6211	1182.6179	2.72	0	32	0.0085	1	4260
	R.SLHDALCVIR.N	U	1		592.3179	1182.6212	1182.6179	2.76	0	(28)	0.019	1	4261
	K.QQISLATQMVR.M	U	1		637.8493	1273.6840	1273.6812	2.20	0	43	0.00088	1	5817
	K.IDDIRKPGESEE.-	U	1		694.3352	1386.6559	1386.6627	-4.90	1	6	2.4	1	7644
	R.DVDFELIKVEGK.V	U	2		696.3767	1390.7389	1390.7344	3.22	1	56	4.3e-005	1	7700
	K.HKLDVTSVEDYK.A	U	1		717.3694	1432.7242	1432.7198	3.07	1	66	5.4e-006	1	8443
	K.IAILTCPFEPPKPK.T	U	3		805.9548	1609.8951	1609.8902	3.07	0	55	3.7e-005	1	11033
	K.GVIVDKDFSHPQMPK.K	U	2		566.6291	1696.8656	1696.8607	2.91	1	31	0.013	1	12096
	R.WVGGPEIELIAIATGGR.I	U	1		869.9817	1737.9488	1737.9414	4.30	0	92	7.4e-009	1	12464
P08758	Annexin A5 OS=Homo sapiens OX=9606 GN=ANXA5 PE=1 SV=2	35971	329	14(10)	13(10)	1.41	40%	P08758_uniprot
	Peptide	Unique	Matches	Modification	Observed	Mr(expt)	Mr(calc)	ppm	Miss	Score	Expect	Rank	Query
	K.FITIFGTR.S	U	1		477.7760	953.5375	953.5335	4.24	0	6	2.1	3	1137
	K.VLTEIIASR.T	U	1		501.3030	1000.5913	1000.5917	-0.33	0	38	0.0019	1	1692
	R.SEIDLFNIR.K	U	1		553.7991	1105.5836	1105.5768	6.18	0	36	0.0046	1	3000
	K.LIVALMKPSR.L	U	2		564.3593	1126.7041	1126.6896	12.8	0	35	0.0013	1	3348
	R.SEIDLFNIRK.E	U	1		617.8426	1233.6706	1233.6717	-0.87	1	45	0.00044	1	5060
	K.NFATSLYSMIK.G	U	1		637.8279	1273.6413	1273.6376	2.90	0	57	3.6e-005	1	5811
	R.GTVTDFPGFDER.A	U	1		670.8096	1339.6047	1339.6045	0.17	0	38	0.0011	1	6941
	R.KNFATSLYSMIK.G	U	1		468.2445	1401.7116	1401.7326	-14.97	1	3	9.5	6	7926
	R.ETSGNLEQLLLAVVK.S	U	1		807.4607	1612.9068	1612.9036	2.02	0	57	2.4e-005	1	11055
	K.GLGTDEESILTLLTSR.S	U	1		852.9573	1703.9001	1703.8941	3.52	0	110	1.7e-010	1	12174
	R.SIPAYLAETLYYAMK.G	U	1		867.4442	1732.8737	1732.8745	-0.46	0	77	3.3e-007	1	12421
	K.WGTDEEKFITIFGTR.S	U	1		900.4520	1798.8894	1798.8890	0.21	1	17	0.29	1	13271
	R.DLLDDLKSELTGKFEK.L	U	1		925.9948	1849.9751	1849.9673	4.21	2	41	0.00095	1	13840
P55072	Transitional endoplasmic reticulum ATPase OS=Homo sapiens OX=9606 GN=VCP PE=1 SV=4	89950	329	29(18)	21(16)	0.77	31%	P55072_uniprot
	Peptide	Unique	Matches	Modification	Observed	Mr(expt)	Mr(calc)	ppm	Miss	Score	Expect	Rank	Query
	K.GDIFLVR.G	U	1		410.2418	818.4690	818.4650	4.80	0	6	2.7	1	321
	R.KGDIFLVR.G	U	1		474.2878	946.5609	946.5600	1.00	1	42	0.00047	1	1079
	K.EMVELPLR.H	U	1		493.7714	985.5282	985.5266	1.62	0	26	0.044	1	1460
	K.MDELQLFR.G	U	1		526.2681	1050.5216	1050.5168	4.56	0	50	0.00015	1	2394
	R.RSVSDNDIR.K	U	1		531.2782	1060.5418	1060.5261	14.8	1	0	18	5	2521
	R.LEILQIHTK.N	U	2		547.8342	1093.6538	1093.6495	3.90	0	41	0.00028	1	2872
	R.ESIESEIRR.E	U	1		559.7956	1117.5766	1117.5727	3.51	1	20	0.19	1	3180
	R.GILLYGPPGTGK.T	U	1		586.8403	1171.6661	1171.6601	5.12	0	32	0.0095	1	4097
	K.GVLFYGPPGCGK.T	U	3		626.3159	1250.6173	1250.6118	4.39	0	29	0.018	1	5379
	R.WALSQSNPSALR.E	U	3		665.3500	1328.6854	1328.6837	1.31	0	33	0.01	1	6812
	R.IVSQLLTLMDGLK.Q	U	1		715.9199	1429.8252	1429.8214	2.62	0	70	8.8e-007	1	8404
	R.LGDVISIQPCPDVK.Y	U	1		770.9047	1539.7949	1539.7967	-1.17	0	31	0.012	1	10047
	R.LDQLIYIPLPDEK.S	U	1		778.9340	1555.8535	1555.8497	2.41	0	44	0.00058	1	10306
	R.KYEMFAQTLQQSR.G	U	1		543.9414	1628.8022	1628.7981	2.56	1	(5)	4.6	1	11245
	R.KYEMFAQTLQQSR.G	U	1		815.4084	1628.8022	1628.7981	2.57	1	31	0.012	1	11246
	K.NAPAIIFIDELDAIAPK.R	U	2		906.0049	1809.9953	1809.9876	4.26	0	47	0.00018	1	13372
	K.NAPAIIFIDELDAIAPK.R	U	1		604.3392	1809.9957	1809.9876	4.46	0	(14)	0.36	1	13373
	R.ELQELVQYPVEHPDK.F	U	1		912.4655	1822.9165	1822.9101	3.50	0	27	0.033	1	13574
	R.QAAPCVLFFDELDSIAK.A	U	1		962.4833	1922.9520	1922.9448	3.75	0	70	1.5e-006	1	14332
	K.GPELLT->M<-WFGESEANVR.E	U	1	Oxidation (M)	976.4676	1950.9206	1950.9146	3.11	0	5	4.2	1	14458
	R.ETVVEVPQVTWEDIGGLEDVKR.E	U	1		833.4324	2497.2753	2497.2701	2.10	1	58	2.4e-005	1	17782
	K.NVFIIGATNRPDIIDPAILRPGR.L	U	1		840.1453	2517.4141	2517.4180	-1.52	0	26	0.007	1	17834
	K.KNVFIIGATNRPDIIDPAILRPGR.L	U	1		662.3881	2645.5234	2645.5129	3.96	1	3	0.82	1	18126
P50991	T-complex protein 1 subunit delta OS=Homo sapiens OX=9606 GN=CCT4 PE=1 SV=4	58401	326	23(16)	15(11)	1.04	32%	P50991_uniprot
	Peptide	Unique	Matches	Modification	Observed	Mr(expt)	Mr(calc)	ppm	Miss	Score	Expect	Rank	Query
	K.TVTIVVR.G	U	1		394.2562	786.4978	786.4964	1.90	0	28	0.012	2	138
	R.MLVELSK.A	U	2		410.2368	818.4590	818.4572	2.29	0	29	0.018	1	319
	K.IDDVVNTR.-	U	1		466.2453	930.4761	930.4771	-1.03	0	29	0.026	1	924
	R.AYILNLVK.Q	U	1		467.2929	932.5713	932.5695	1.99	0	12	0.25	1	944
	K.LVIEEAER.S	U	1		479.7636	957.5127	957.5131	-0.43	0	38	0.0037	1	1170
	K->.<-QMQVLHPAAR.M	U	1	Gln->pyro-Glu (N-term Q)	567.3022	1132.5898	1132.5811	7.67	0	25	0.056	1	3417
	R.SIHDALCVIR.C	U	2		395.2143	1182.6211	1182.6179	2.72	0	32	0.0085	1	4260
	R.SIHDALCVIR.C	U	1		592.3179	1182.6212	1182.6179	2.76	0	(28)	0.019	1	4261
	K.KTGCNVLLIQK.S	U	1		637.3693	1272.7240	1272.7224	1.25	1	16	0.3	1	5799
	K.IGLIQFCLSAPK.T	U	2		673.8816	1345.7486	1345.7428	4.34	0	54	5.3e-005	1	7077
	K.VIDPATATSVDLR.D	U	4		679.3711	1356.7277	1356.7249	2.10	0	67	4.1e-006	1	7243
	K.GIHPTIISESFQK.A	U	1		728.8941	1455.7736	1455.7722	1.01	0	54	6.6e-005	1	8883
	R.DALSDLALHFLNK.M	U	1		728.8944	1455.7743	1455.7722	1.45	0	59	2.3e-005	1	8884
	R.ALIAGGGAPEIELALR.L	U	2		775.9498	1549.8851	1549.8828	1.52	0	63	3.5e-006	1	10245
	K.VVSQYSSLLSP->M<-SVNAVMK.V	U	1	Oxidation (M)	1028.5371	1028.5371	2055.0597	10.5	0	2	9.2	2	15111
	K.MIQDGKGDVTITNDGATILK.Q	U	1		1045.5457	2089.0767	2089.0725	2.02	1	21	0.13	1	15303
Q14974	Importin subunit beta-1 OS=Homo sapiens OX=9606 GN=KPNB1 PE=1 SV=2	98420	325	16(12)	14(11)	0.43	22%	Q14974_uniprot
	Peptide	Unique	Matches	Modification	Observed	Mr(expt)	Mr(calc)	ppm	Miss	Score	Expect	Rank	Query
	R.VAAGLQIK.N	U	1		400.2559	798.4972	798.4963	1.13	0	17	0.23	1	209
	R.VAALQNLVK.I	U	2		478.3020	954.5894	954.5862	3.34	0	29	0.0077	1	1138
	R.VLANPGNSQVAR.V	U	1		613.3343	1224.6541	1224.6575	-2.71	0	42	0.00085	1	4918
	R.SSAYESLMEIVK.N	U	1		678.8422	1355.6698	1355.6642	4.09	0	53	6.5e-005	1	7216
	K.SNEILTAIIQGMR.K	U	1		723.3935	1444.7724	1444.7708	1.15	0	66	5.2e-006	1	8680
	K.TVSPDRLELEAAQK.F	U	2		778.9173	1555.8200	1555.8206	-0.33	1	32	0.011	1	10305
	K.LAATNALLNSLEFTK.A	U	1		803.4483	1604.8820	1604.8773	2.94	0	106	3e-010	1	10959
	K.YMEAFKPFLGIGLK.N	U	1		807.4449	1612.8753	1612.8687	4.12	0	55	4e-005	1	11053
	R.AAVENLPTFLVELSR.V	U	1		829.9618	1657.9090	1657.9039	3.09	0	55	3.9e-005	1	11602
	R.ESCLEAYTGIVQGLK.G	U	1		834.4227	1666.8308	1666.8236	4.31	0	37	0.0028	1	11730
	K.GALQYLVPILTQTLTK.Q	U	1		880.0246	1758.0346	1758.0291	3.15	0	43	9e-005	1	12703
	K.LLETTDRPDGHQNNLR.S	U	1		939.9727	1877.9309	1877.9344	-1.86	0	13	0.9	1	14066
	R.LQQVLQMESHIQSTSDR.I	U	1		667.3361	1998.9865	1998.9793	3.63	0	30	0.018	1	14776
	R.HFIMQVVCEATQCPDTR.V	U	1		697.9852	2090.9337	2090.9336	0.03	0	0	5.2	1	15323
P55060	Exportin-2 OS=Homo sapiens OX=9606 GN=CSE1L PE=1 SV=3	111145	323	21(15)	17(13)	0.50	21%	P55060_uniprot
	Peptide	Unique	Matches	Modification	Observed	Mr(expt)	Mr(calc)	ppm	Miss	Score	Expect	Rank	Query
	R.TGNIPALVR.L	U	1		470.7835	939.5525	939.5502	2.52	0	10	0.66	1	991
	K.IIIPEIQK.V	U	4		477.3044	952.5942	952.5957	-1.55	0	34	0.0015	1	1132
	R.RAACDLVR.G	U	1		480.7614	480.7614	959.5082	11.6	1	3	12	4	1192
	K.YDEEFQR.Y	U	1		493.7149	985.4152	985.4141	1.10	0	47	4.6e-005	1	1457
	R.LLQAFLER.G	U	1		495.2940	988.5734	988.5705	2.90	0	45	0.00033	1	1489
	K.VIVPNMEFR.A	U	1		552.7993	1103.5840	1103.5797	3.83	0	19	0.27	1	2971
	K.SNELWTEIK.L	U	1		560.2886	1118.5626	1118.5608	1.63	0	43	0.00093	1	3219
	R.ILFSSLILISK.L	U	1		617.3946	1232.7746	1232.7744	0.20	0	33	0.00052	1	5049
	K.HKDAAIYLVTSLASK.A	U	1		808.9539	1615.8933	1615.8933	-0.02	1	33	0.0056	1	11107
	K.ALTLPGSSENEYIMK.A	U	1		826.9153	1651.8160	1651.8127	2.01	0	6	4.3	1	11507
	K.LVLDAFALPLTNLFK.A	U	1		837.9998	1673.9851	1673.9756	5.66	0	28	0.0051	1	11830
	R.IVEDEPNKICEADR.V	U	1		844.4036	1686.7927	1686.7883	2.63	1	49	0.00014	1	11964
	K.YGALALQEIFDGIQPK.M	U	1		881.9752	1761.9359	1761.9301	3.28	0	74	4.9e-007	1	12800
	K.ANIVHLMLSSPEQIQK.Q	U	1		603.3311	1806.9713	1806.9662	2.85	0	(32)	0.007	1	13337
	K.ANIVHLMLSSPEQIQK.Q	U	1		904.4940	1806.9735	1806.9662	4.05	0	42	0.00081	1	13339
	K.NLFEDQNTLTSICEK.V	U	1		906.4277	1810.8409	1810.8407	0.11	0	62	6.2e-006	1	13392
	R.AADEEAFEDNSEEYIR.R	U	1		944.3974	1886.7802	1886.7806	-0.18	0	18	0.023	1	14131
	R.GSNTIASAAADKIPGLLGVFQK.L	U	1		720.0699	2157.1878	2157.1794	3.94	1	43	0.00036	1	15956
P22314	Ubiquitin-like modifier-activating enzyme 1 OS=Homo sapiens OX=9606 GN=UBA1 PE=1 SV=3	118858	323	19(13)	17(11)	0.35	21%	P22314_uniprot
	Peptide	Unique	Matches	Modification	Observed	Mr(expt)	Mr(calc)	ppm	Miss	Score	Expect	Rank	Query
	R.GLGVEIAK.N	U	1		393.7389	785.4632	785.4647	-1.86	0	18	0.16	1	134
	K.NIILGGVK.A	U	1		407.2647	812.5147	812.5120	3.41	0	18	0.094	2	274
	K.SIPICTLK.N	U	1		466.2693	930.5241	930.5208	3.57	0	12	1.3	2	927
	R.KPLLESGTLGTK.G	U	1		622.3674	1242.7203	1242.7183	1.59	0	39	0.0013	1	5263
	R.LQTSSVLVSGLR.G	U	2		630.3726	1258.7307	1258.7245	4.91	0	67	2e-006	1	5535
	R.LDQPMTEIVSR.V	U	2		644.8361	1287.6577	1287.6493	6.53	0	34	0.0079	1	6043
	R.QLYVLGHEAMK.R	U	1		644.8387	1287.6628	1287.6645	-1.33	0	13	0.96	2	6052
	K.ATLPSPDKLPGFK.M	U	1		685.8905	1369.7664	1369.7605	4.31	1	18	0.2	1	7416
	R.QFLFRPWDVTK.L	U	1		718.8915	1435.7684	1435.7612	5.00	0	28	0.022	1	8507
	K.DNPGVVTCLDEAR.H	U	1		723.3376	1444.6606	1444.6617	-0.71	0	40	0.00094	1	8667
	K.QPAENVNQYLTDPK.F	U	1		808.8983	1615.7821	1615.7842	-1.29	0	25	0.038	1	11104
	R.LAGTQPLEVLEAVQR.S	U	1		541.9737	1622.8992	1622.8992	0.05	0	43	0.00043	1	11187
	K.NFPNAIEHTLQWAR.D	U	1		848.9308	1695.8470	1695.8481	-0.64	0	14	0.67	1	12086
	R.ALPAVQQNNLDEDLIR.K	U	1		904.9805	1807.9465	1807.9428	2.05	0	74	7.1e-007	1	13349
	K.SLVASLAEPDFVVTDFAK.F	U	1		955.0051	1907.9956	1907.9881	3.95	0	75	5.1e-007	1	14255
	R.AAVATFLQSVQVPEFTPK.S	U	1		967.0289	1932.0433	1932.0357	3.95	0	72	7.3e-007	1	14374
	K.IHVSDQELQSANASVDDSRLEELK.A	U	1		895.1130	2682.3171	2682.3096	2.79	1	29	0.019	1	18208
Q99623	Prohibitin-2 OS=Homo sapiens OX=9606 GN=PHB2 PE=1 SV=2	33276	314	17(13)	11(7)	1.14	41%	Q99623_uniprot
	Peptide	Unique	Matches	Modification	Observed	Mr(expt)	Mr(calc)	ppm	Miss	Score	Expect	Rank	Query
	R.AIFFNR.I	U	1		384.2133	766.4121	766.4126	-0.59	0	28	0.015	1	104
	K.MLGEALSK.N	U	1		424.7323	847.4500	847.4473	3.23	0	16	0.5	1	503
	R.AQVSLLIR.R	U	1		450.2892	898.5638	898.5600	4.26	0	19	0.088	1	734
	K.FNASQLITQR.A	U	2		589.3244	1176.6342	1176.6251	7.77	0	63	9.6e-006	1	4169
	K.DLQMVNISLR.V	U	1		594.8237	1187.6329	1187.6332	-0.27	0	21	0.14	1	4360
	R.VLPSIVNEVLK.S	U	4		605.8763	1209.7381	1209.7333	4.02	0	41	0.00028	1	4758
	R.ESVFTVEGGHR.A	U	1		609.2976	1216.5807	1216.5837	-2.46	0	41	0.00087	1	4844
	K.LLLGAGAVAYGVR.E	U	1		630.3795	1258.7444	1258.7397	3.67	0	47	0.00012	1	5537
	R.IPWFQYPIIYDIR.A	U	1		862.4677	1722.9209	1722.9133	4.37	0	42	0.00093	1	12351
	R.IGGVQQDTILAEGLHFR.I	U	2		618.6693	1852.9861	1852.9796	3.53	0	(48)	0.00018	1	13875
	R.IGGVQQDTILAEGLHFR.I	U	1		927.5034	1852.9923	1852.9796	6.87	0	76	3.1e-007	1	13877
	R.VLSRPNAQELPSMYQR.L	U	1		944.9901	1887.9655	1887.9625	1.63	0	11	1.5	1	14148
Q14697	Neutral alpha-glucosidase AB OS=Homo sapiens OX=9606 GN=GANAB PE=1 SV=3	107263	309	29(14)	19(13)	0.52	24%	Q14697_uniprot
	Peptide	Unique	Matches	Modification	Observed	Mr(expt)	Mr(calc)	ppm	Miss	Score	Expect	Rank	Query
	R.LDLLEDR.S	U	1		437.2381	872.4616	872.4603	1.51	0	68	3.4e-006	1	577
	R.AFFAGSQR.F	U	1		442.2267	882.4389	882.4348	4.63	0	17	0.16	1	652
	R.SLLLSVNAR.G	U	2		486.7966	971.5786	971.5764	2.30	0	29	0.021	1	1305
	R.GLLEFEHQR.A	U	1		564.7943	1127.5739	1127.5723	1.42	0	40	0.0014	1	3354
	R.SIRPGLSPYR.A	U	1		573.3258	1144.6371	1144.6353	1.57	0	23	0.095	1	3607
	R.FRIDELEPR.R	U	2		587.8124	1173.6102	1173.6142	-3.40	1	13	0.97	1	4130
	R.KLVAIVDPHIK.V	U	1		616.8931	1231.7716	1231.7652	5.16	1	19	0.014	1	5029
	K.VLLVLELQGLQK.N	U	1		676.9313	1351.8481	1351.8439	3.15	0	38	0.00022	1	7170
	R.WYQMGAYQPFFR.A	U	1		797.3704	1592.7263	1592.7235	1.78	0	36	0.0026	1	10828
	R.VVIIGAGKPAAVVLQTK.G	U	1		832.5306	1663.0466	1663.0396	4.20	0	47	2.1e-005	1	11692
	R.VVIIGAGKPAAVVLQTK.G	U	1		555.3567	1663.0482	1663.0396	5.18	0	(10)	0.093	1	11693
	R.YRVPDVLVADPPIAR.L	U	1		840.9734	1679.9323	1679.9359	-2.10	1	(6)	2.5	1	11890
	R.YRVPDVLVADPPIAR.L	U	1		560.9862	1679.9368	1679.9359	0.55	1	14	0.31	1	11891
	R.EPWLLPSQHNDIIR.D	U	1		859.4585	1716.9024	1716.8947	4.50	0	10	1.9	1	12303
	R.LSFQHDPETSVLVLR.K	U	1		580.9800	1739.9183	1739.9206	-1.35	0	57	3.2e-005	1	12531
	R.LSFQHDPETSVLVLR.K	U	1		870.9691	1739.9236	1739.9206	1.68	0	(20)	0.15	1	12532
	R.REPWLLPSQHNDIIR.D	U	1		937.5079	1873.0013	1872.9958	2.92	1	(4)	5.3	1	14037
	R.REPWLLPSQHNDIIR.D	U	1		625.3412	1873.0019	1872.9958	3.25	1	37	0.0028	1	14038
	K.MMDYLQGSGETPQTDVR.W	U	1		964.4324	1926.8503	1926.8452	2.67	0	53	3.1e-005	1	14353
	R.FGAVWTGDNTAEWDHLK.I	U	1		973.9587	1945.9029	1945.8959	3.62	0	47	0.00021	1	14436
	R.YSLLPFWYTLLYQAHR.E	U	2		691.0341	2070.0805	2070.0727	3.79	0	(34)	0.0058	1	15196
	R.YSLLPFWYTLLYQAHR.E	U	1		1036.0540	2070.0934	2070.0727	9.99	0	44	0.00059	1	15202
	R.VSQGSKDPAEGDGAQPEETPR.D	U	1		719.0001	2153.9784	2153.9825	-1.93	1	26	0.021	1	15936
	R.VSQGSKDPAEGDGAQPEETPR.D	U	1		1077.9982	2153.9818	2153.9825	-0.34	1	(6)	2.1	1	15937
	R.VSQGSKDPAEGDGAQPEETPRDGDKPEETQGK.A	U	1		835.6368	3338.5180	3338.5135	1.37	2	2	3.8	1	20173
	R.VSQGSKDPAEGDGAQPEETPRDGDKPEETQGK.A	U	1		1113.8475	3338.5208	3338.5135	2.19	2	(2)	4.4	1	20174
P27824	Calnexin OS=Homo sapiens OX=9606 GN=CANX PE=1 SV=2	67982	306	21(11)	12(8)	0.53	26%	P27824_uniprot
	Peptide	Unique	Matches	Modification	Observed	Mr(expt)	Mr(calc)	ppm	Miss	Score	Expect	Rank	Query
	K.LHFIFR.H	U	5		416.7460	831.4775	831.4755	2.37	0	29	0.024	1	382
	R.GTLSGWILSK.A	U	3		531.3040	1060.5934	1060.5917	1.58	0	43	0.00061	1	2524
	K.TPYTIMFGPDK.C	U	1		635.3143	1268.6141	1268.6111	2.36	0	32	0.0072	1	5710
	K.TPELNLDQFHDK.T	U	1		728.8595	1455.7044	1455.6994	3.47	0	57	2.4e-005	1	8876
	R.IVDDWANDGWGLK.K	U	1		744.8596	1487.7047	1487.7045	0.13	0	78	1.6e-007	1	9340
	R.IVDDWANDGWGLKK.A	U	1		808.9065	1615.7984	1615.7995	-0.63	1	82	9.5e-008	1	11105
	R.IVDDWANDGWGLKK.A	U	1		539.6074	1615.8003	1615.7995	0.49	1	(30)	0.018	1	11106
	K.YDGKWEVEEMKESK.L	U	1		879.4078	1756.8011	1756.7978	1.92	2	7	1.6	1	12693
	K.APVPTGEVYFADSFDR.G	U	3		885.9221	1769.8297	1769.8261	2.04	0	52	5.9e-005	1	12879
	R.KIPNPDFFEDLEPFR.M	U	1		621.9827	1862.9264	1862.9203	3.26	1	65	5.9e-006	1	13935
	K.WKPPMIDNPSYQGIWKPR.K	U	1		738.3826	2212.1259	2212.1251	0.34	0	4	6	1	16261
	R.EIEDPEDRKPEDWDERPK.I	U	1		761.6866	2282.0381	2282.0451	-3.05	1	6	2	1	16853
	R.CESAPGCGVWQRPVIDNPNYK.G	U	1		816.3812	2446.1219	2446.1158	2.48	0	18	0.13	1	17636
Q16875	6-phosphofructo-2-kinase/fructose-2,6-bisphosphatase 3 OS=Homo sapiens OX=9606 GN=PFKFB3 PE=1 SV=1	60370	305	22(13)	14(10)	0.70	28%	Q16875_uniprot
	Peptide	Unique	Matches	Modification	Observed	Mr(expt)	Mr(calc)	ppm	Miss	Score	Expect	Rank	Query
	K.QCALAALR.D	U	3		451.7458	451.7458	901.4770	-3.75	0	11	1.6	3	748
	K.VFNVGEYR.R	U	2		492.2527	982.4908	982.4872	3.60	0	58	1.6e-005	1	1414
	R.HMILHFAK.E	U	1		498.7773	995.5401	995.5375	2.66	0	33	0.0051	1	1632
	K.LTPVAYGCR.V	U	2		518.7652	1035.5158	1035.5172	-1.26	0	33	0.0086	1	2169
	K.STIQTAEALR.L	U	1		545.3008	1088.5871	1088.5826	4.19	0	39	0.0028	1	2799
	R.CLLAYFLDK.S		1		571.8008	1141.5871	1141.5842	2.61	0	41	0.0013	1	3559
	R.LEPVIMELER.Q		3		614.8365	1227.6584	1227.6533	4.20	0	41	0.0022	1	4964
	R.NSVTPLASPEPTK.K	U	1		670.8581	1339.7016	1339.6983	2.46	0	44	0.00057	1	6950
	R.YPTGESYQDLVQR.L	U	2		778.3729	1554.7313	1554.7314	-0.09	0	76	3e-007	1	10289
	K.IWVPVDHRPSLPR.S	U	1		524.6322	1570.8748	1570.8732	0.98	0	16	0.31	1	10503
	K.EGGQIAVFDATNTTR.E	U	2		790.3895	1578.7644	1578.7638	0.37	0	38	0.0024	1	10628
	K.LTNSPTVIVMVGLPAR.G	U	1		834.4810	1666.9474	1666.9440	2.01	0	52	5.1e-005	1	11734
	K.KLTRYLNWIGVPTK.V		1		844.9889	1687.9632	1687.9773	-8.36	2	0	5.1	2	11991
	R.NSVTPLASPEPTKKPR.I	U	1		574.6566	1720.9480	1720.9472	0.51	1	13	0.47	1	12338
P06748	Nucleophosmin OS=Homo sapiens OX=9606 GN=NPM1 PE=1 SV=2	32726	301	9(6)	6(4)	0.97	24%	P06748_uniprot
	Peptide	Unique	Matches	Modification	Observed	Mr(expt)	Mr(calc)	ppm	Miss	Score	Expect	Rank	Query
	K.VTLATLK.M	U	1		373.2443	744.4740	744.4745	-0.76	0	30	0.0013	1	45
	K.LLSISGKR.S	U	1		437.2746	872.5346	872.5443	-11.09	1	6	2.6	8	583
	K.VDNDENEHQLSLR.T	U	1		784.8700	1567.7254	1567.7226	1.79	0	102	5.7e-010	1	10460
	R.MTDQEAIQDLWQWR.K	U	1		910.4257	1818.8369	1818.8359	0.54	0	(63)	5.9e-006	1	13529
	R.->M<-TDQEAIQDLWQWR.K	U	1	Oxidation (M)	918.4243	1834.8340	1834.8308	1.71	0	80	1.7e-007	1	13700
	K.MSVQPTVSLGGFEITPPVVLR.L	U	1		1114.1123	2226.2100	2226.2083	0.81	0	93	4.6e-009	1	16447
	K.MSVQPTVSLGGFEITPPVVLR.L	U	1		743.0784	2226.2135	2226.2083	2.34	0	(33)	0.0044	1	16448
	K.->M<-SVQPTVSLGGFEITPPVVLR.L	U	1	Oxidation (M)	1122.1072	2242.1998	2242.2032	-1.50	0	(19)	0.14	1	16606
	K.ADKDYHFKVDNDENEHQLSLR.T	U	1		858.4113	2572.2119	2572.1942	6.88	2	21	0.092	1	17955
P17987	T-complex protein 1 subunit alpha OS=Homo sapiens OX=9606 GN=TCP1 PE=1 SV=1	60819	296	17(14)	12(10)	0.78	26%	P17987_uniprot
	Peptide	Unique	Matches	Modification	Observed	Mr(expt)	Mr(calc)	ppm	Miss	Score	Expect	Rank	Query
	R.QRESDITK.E	U	1		488.7600	975.5055	975.4985	7.20	1	2	12	2	1362
	K.LLEVEHPAAK.V	U	2		553.8140	1105.6134	1105.6131	0.22	0	43	0.00065	1	3005
	R.EQLAIAEFAR.S	U	2		574.3091	1146.6036	1146.6033	0.28	0	27	0.039	1	3635
	K.IACLDFSLQK.T	U	1		597.8146	1193.6146	1193.6114	2.66	0	37	0.0038	1	4470
	K.FATEAAITILR.I	U	2		603.3505	1204.6864	1204.6815	4.00	0	55	2.5e-005	1	4670
	K.YFVEAGAMAVR.R	U	1		607.3066	1212.5986	1212.5961	2.06	0	45	0.00032	1	4811
	K.IHPTSVISGYR.L	U	1		615.3367	1228.6589	1228.6564	2.03	0	17	0.32	1	4975
	R.ICDDELILIK.N	U	2		616.3358	1230.6571	1230.6530	3.36	0	51	0.00018	1	5003
	R.AFHNEAQVNPER.K	U	1		471.2287	1410.6642	1410.6640	0.13	0	26	0.025	1	8098
	R.SQNVMAAASIANIVK.S	U	1		758.9106	1515.8067	1515.8079	-0.76	0	62	1.2e-005	1	9731
	K.HGSYEDAVHSGALND.-	U	1		786.3425	1570.6705	1570.6648	3.63	0	19	0.043	1	10496
	R.SLLVIPNTLAVNAAQDSTDLVAK.L	U	1		1177.1548	2352.2950	2352.2900	2.13	0	82	3.5e-008	1	17206
	R.SLLVIPNTLAVNAAQDSTDLVAK.L	U	1		785.1061	2352.2966	2352.2900	2.79	0	(30)	0.0071	1	17207
P40227	T-complex protein 1 subunit zeta OS=Homo sapiens OX=9606 GN=CCT6A PE=1 SV=3	58444	285	18(11)	14(8)	0.55	28%	P40227_uniprot
	Peptide	Unique	Matches	Modification	Observed	Mr(expt)	Mr(calc)	ppm	Miss	Score	Expect	Rank	Query
	K.EGIVALR.R	U	1		379.2321	756.4497	756.4494	0.50	0	48	0.00024	1	76
	R.GLQDVLR.T		1		400.7349	799.4552	799.4552	0.04	0	30	0.018	1	212
	K.EGIVALRR.A	U	1		457.2856	912.5567	912.5505	6.85	1	20	0.087	2	833
	K.MLVSGAGDIK.L		1		495.7697	989.5249	989.5216	3.34	0	13	1.3	1	1554
	R.IITEGFEAAK.E	U	1		539.7935	1077.5724	1077.5706	1.64	0	28	0.026	1	2626
	R.AQAALAVNISAAR.G	U	1		628.3627	1254.7108	1254.7044	5.10	0	19	0.15	1	5457
	K.GIDPFSLDALSK.E	U	3		631.8375	1261.6604	1261.6554	3.93	0	74	6.8e-007	1	5579
	K.QADLYISEGLHPR.I		1		749.8854	1497.7563	1497.7576	-0.83	0	69	2.1e-006	1	9485
	K.VLAQNSGFDLQETLVK.I	U	2		881.4767	1760.9388	1760.9309	4.51	0	65	5.3e-006	1	12793
	R.AQLGVQAFADALLIIPK.V	U	1		884.5245	1767.0344	1767.0294	2.81	0	44	0.00011	1	12847
	K.VHAELADVLTEAVVDSILAIK.K	U	1		736.0851	2205.2336	2205.2256	3.61	0	17	0.086	1	16208
	K.DGNVLLHEMQIQHPTASLIAK.V	U	2		772.4092	2314.2057	2314.2103	-1.99	0	31	0.012	1	17058
	K.VHAELADVLTEAVVDSILAIKK.Q	U	1		778.7811	2333.3214	2333.3206	0.34	1	6	0.76	1	17141
	R.TKVHAELADVLTEAVVDSILAIK.K	U	1		812.4629	2434.3670	2434.3683	-0.51	1	10	0.38	1	17604
P35232	Prohibitin OS=Homo sapiens OX=9606 GN=PHB PE=1 SV=1	29843	283	14(8)	9(7)	1.33	45%	P35232_uniprot
	Peptide	Unique	Matches	Modification	Observed	Mr(expt)	Mr(calc)	ppm	Miss	Score	Expect	Rank	Query
	R.QVSDDLTER.A	U	1		531.7553	1061.4961	1061.4989	-2.68	0	46	0.00025	1	2531
	R.FDAGELITQR.E	U	1		575.3013	1148.5880	1148.5826	4.71	0	60	1.9e-005	1	3664
	K.DLQNVNITLR.I	U	1		593.3334	1184.6522	1184.6513	0.73	0	49	0.00022	1	4312
	R.VLPSITTEILK.S	U	1		607.3768	1212.7390	1212.7329	5.00	0	36	0.0014	1	4816
	R.ILFRPVASQLPR.I	U	1		466.2872	1395.8397	1395.8350	3.33	0	(17)	0.082	1	7842
	R.ILFRPVASQLPR.I	U	2		698.9273	1395.8401	1395.8350	3.60	0	23	0.025	1	7843
	R.IFTSIGEDYDER.V	U	3		722.8350	1443.6555	1443.6518	2.57	0	15	0.22	1	8619
	R.KLEAAEDIAYQLSR.S	U	1		803.9266	1605.8386	1605.8362	1.50	1	98	2.6e-009	1	10967
	K.AAELIANSLATAGDGLIELR.K	U	1		999.5512	1997.0879	1997.0793	4.31	0	(52)	7.3e-005	1	14765
	K.AAELIANSLATAGDGLIELR.K	U	1		666.7034	1997.0883	1997.0793	4.51	0	76	2.6e-007	1	14766
	R.GVQDIVVGEGTHFLIPWVQKPIIFDCR.S	U	1		1041.8908	3122.6504	3122.6376	4.11	0	13	0.43	1	19681
P19474	E3 ubiquitin-protein ligase TRIM21 OS=Homo sapiens OX=9606 GN=TRIM21 PE=1 SV=1	55162	281	14(11)	12(10)	0.89	28%	P19474_uniprot
	Peptide	Unique	Matches	Modification	Observed	Mr(expt)	Mr(calc)	ppm	Miss	Score	Expect	Rank	Query
	K.LQVALGELR.R	U	1		499.8034	997.5923	997.5920	0.26	0	57	1.7e-005	1	1658
	R.QLANMVNNLK.E	U	1		572.8110	1143.6074	1143.6070	0.34	0	34	0.0057	1	3596
	K.DLDITSPELR.S	U	2		579.8032	1157.5918	1157.5928	-0.89	0	38	0.0029	1	3838
	K.ALCWVCAQSR.K	U	1		625.7921	1249.5697	1249.5696	0.06	0	19	0.13	1	5360
	R.QLQELEKDER.E	U	1		644.3321	1286.6496	1286.6466	2.35	1	49	0.00016	1	6033
	K.SGFWTIWLWNK.Q	U	1		719.3691	1436.7237	1436.7241	-0.26	0	51	0.00013	1	8513
	R.LGDTQQSIPGNEER.F	U	1		772.3710	1542.7274	1542.7274	-0.01	0	52	7.8e-005	1	10142
	R.FDSYPMVLGAQHFHSGK.H	U	1		640.9750	1919.9031	1919.8989	2.21	0	20	0.13	1	14320
	K.LAQQSQALQELISELDR.R	U	1		971.5191	1941.0236	1941.0167	3.59	0	81	1e-007	1	14417
	R.DHAMVPLEEAAQEYQEK.L	U	1		994.4578	1986.9010	1986.8993	0.86	0	22	0.045	1	14699
	R.SESWNLKDLDITSPELR.S	U	1		1002.0082	2002.0019	2002.0007	0.61	1	38	0.0024	1	14792
	R.SESWNLKDLDITSPELR.S	U	1		668.3427	2002.0063	2002.0007	2.80	1	(36)	0.0036	1	14793
	K.LAQQSQALQELISELDRR.C	U	1		700.0477	2097.1212	2097.1178	1.62	1	53	5.3e-005	1	15356
P22234	Multifunctional protein ADE2 OS=Homo sapiens OX=9606 GN=PAICS PE=1 SV=3	47790	274	13(8)	11(7)	0.59	26%	P22234_uniprot
	Peptide	Unique	Matches	Modification	Observed	Mr(expt)	Mr(calc)	ppm	Miss	Score	Expect	Rank	Query
	R.LWPSGDR.S	U	1		415.7122	829.4098	829.4082	1.90	0	21	0.059	1	371
	M.ATAEVLNIGK.K	U	1		508.2943	1014.5741	1014.5709	3.14	0	7	3.9	2	1858
	K.NFEWVAER.V	U	1		525.7555	1049.4964	1049.4930	3.24	0	22	0.077	1	2375
	K.KNFEWVAER.V	U	1		589.7994	1177.5843	1177.5880	-3.10	1	24	0.065	1	4180
	K.EVTPEGLQMVK.K	U	1		615.8254	1229.6362	1229.6326	2.96	0	35	0.0055	1	4982
	R.ASILNTWISLK.Q	U	1		623.3655	1244.7164	1244.7128	2.86	0	39	0.0011	1	5285
	K.EVYELLDSPGK.V	U	1		625.3226	1248.6307	1248.6238	5.56	0	53	8.8e-005	1	5355
	K.ACGNFGIPCELR.V	U	1		697.3221	1392.6297	1392.6278	1.36	0	48	0.00012	1	7708
	K.SWLPQNCTLVDMK.I	U	1		796.3837	1590.7528	1590.7534	-0.41	0	37	0.0025	1	10772
	K.EIVLADVIDNDSWR.L	U	1		822.9187	1643.8228	1643.8155	4.48	0	91	1.4e-008	1	11415
	R.VVVLMGSTSDLGHCEK.I	U	3		866.4239	1730.8332	1730.8332	0.04	0	75	4.1e-007	1	12410
P04843	Dolichyl-diphosphooligosaccharide--protein glycosyltransferase subunit 1 OS=Homo sapiens OX=9606 GN=RPN1 PE=1 SV=1	68641	273	16(10)	8(5)	0.39	14%	P04843_uniprot
	Peptide	Unique	Matches	Modification	Observed	Mr(expt)	Mr(calc)	ppm	Miss	Score	Expect	Rank	Query
	R.FPLFGGWK.T	U	3		476.2598	950.5050	950.5014	3.80	0	17	0.31	1	1113
	R.DVPAYSQDTFK.V	U	1		635.8015	1269.5883	1269.5877	0.48	0	35	0.0029	1	5722
	R.SEDLLDYGPFR.D	U	4		656.3133	1310.6120	1310.6143	-1.71	0	52	6.3e-005	1	6422
	K.NIEIDSPYEISR.A	U	1		718.3592	1434.7038	1434.6990	3.34	0	26	0.046	1	8494
	K.VACITEQVLTLVNK.R	U	1		794.4426	1586.8707	1586.8702	0.33	0	1	10	1	10722
	K.VTAEVVLAHLGGGSTSR.A	U	2		827.4528	1652.8910	1652.8846	3.85	0	65	3.7e-006	1	11535
	K.VTAEVVLAHLGGGSTSR.A	U	1		551.9710	1652.8912	1652.8846	4.00	0	(43)	0.00057	1	11536
	K.VACITEQVLTLVNKR.I	U	1		872.4923	1742.9699	1742.9713	-0.77	1	68	1.7e-006	1	12575
	K.VACITEQVLTLVNKR.I	U	1		581.9980	1742.9721	1742.9713	0.49	1	(57)	2.1e-005	1	12576
	R.FVDHVFDEQVIDSLTVK.I	U	1		996.0142	1990.0139	1990.0048	4.57	0	12	1.1	1	14715
P62249	40S ribosomal protein S16 OS=Homo sapiens OX=9606 GN=RPS16 PE=1 SV=2	16549	272	12(10)	5(5)	1.54	35%	P62249_uniprot
	Peptide	Unique	Matches	Modification	Observed	Mr(expt)	Mr(calc)	ppm	Miss	Score	Expect	Rank	Query
	R.TLLVADPR.R	U	3		442.7648	883.5150	883.5127	2.58	0	32	0.0049	1	669
	K.LLEPVLLLGK.E	U	3		547.8641	1093.7137	1093.7111	2.44	0	63	5.1e-007	1	2877
	K.GPLQSVQVFGR.K	U	3		594.3304	1186.6462	1186.6459	0.28	0	66	5.2e-006	1	4352
	K.GGGHVAQIYAIR.Q	U	1		621.3421	1240.6696	1240.6676	1.61	0	38	0.002	1	5188
	K.EIKDILIQYDR.T	U	2		703.3886	1404.7625	1404.7612	0.93	1	50	0.00014	1	8018
Q9BR76	Coronin-1B OS=Homo sapiens OX=9606 GN=CORO1B PE=1 SV=1	54885	271	22(13)	12(10)	1.01	26%	Q9BR76_uniprot
	Peptide	Unique	Matches	Modification	Observed	Mr(expt)	Mr(calc)	ppm	Miss	Score	Expect	Rank	Query
	R.AIFLADGK.V	U	1		417.7400	833.4654	833.4647	0.88	0	35	0.0047	1	394
	K.VFTTGFSR.M	U	1		457.7401	913.4657	913.4658	-0.07	0	26	0.03	1	847
	R.FYKLHER.K		1		496.7676	991.5205	991.5239	-3.41	1	45	0.00053	1	1605
	R.DADPILISLR.E	U	2		556.8202	1111.6259	1111.6237	2.02	0	35	0.0028	1	3106
	K.NDQCYEDIR.V	U	2		606.7510	1211.4875	1211.4877	-0.13	0	46	3.2e-005	1	4800
	R.VGIIAWHPTAR.N	U	1		407.5686	1219.6840	1219.6826	1.15	0	(20)	0.12	1	4859
	R.VGIIAWHPTAR.N	U	1		610.8496	1219.6845	1219.6826	1.62	0	28	0.018	1	4860
	R.KCEPIVMTVPR.K	U	5		665.3500	665.3500	1328.6854	-6.81	1	9	2.6	3	6812
	K.RVGIIAWHPTAR.N	U	1		459.6023	1375.7850	1375.7837	0.99	1	24	0.032	1	7475
	R.VTWDSTFCAVNPK.F	U	1		762.8602	1523.7059	1523.7079	-1.30	0	57	1.9e-005	1	9820
	R.AGEAGKLEEVMQELR.A	U	1		553.9522	1658.8348	1658.8297	3.06	1	(58)	2.6e-005	1	11611
	R.AGEAGKLEEVMQELR.A	U	2		830.4262	1658.8377	1658.8297	4.84	1	65	5.7e-006	1	11614
	R.AGEAGKLEEV->M<-QELR.A	U	1	Oxidation (M)	838.4232	1674.8318	1674.8246	4.25	1	(15)	0.48	1	11844
	R.NVLSDSRPAMAPGSSHLGAPASTTTAADATPSGSLAR.A	U	1		881.4396	3521.7292	3521.7169	3.51	0	37	0.0023	1	20270
	R.RNVLSDSRPAMAPGSSHLGAPASTTTAADATPSGSLAR.A	U	1		920.4633	3677.8242	3677.8180	1.70	1	20	0.13	1	20491
Q92598	Heat shock protein 105 kDa OS=Homo sapiens OX=9606 GN=HSPH1 PE=1 SV=1	97716	270	14(10)	12(8)	0.30	17%	Q92598_uniprot
	Peptide	Unique	Matches	Modification	Observed	Mr(expt)	Mr(calc)	ppm	Miss	Score	Expect	Rank	Query
	R.FVVQNVSAQK.D	U	1		560.3124	1118.6103	1118.6084	1.71	0	38	0.0028	1	3224
	K.ENLSYDLVPLK.N	U	1		645.8541	1289.6936	1289.6867	5.33	0	10	1.7	1	6096
	K.VLGTAFDPFLGGK.N	U	2		661.3628	1320.7110	1320.7078	2.44	0	74	6.2e-007	1	6677
	K.QAYVDKLEELMK.I	U	1		733.8848	1465.7551	1465.7486	4.42	1	16	0.34	1	9065
	K.VEDVSAVEIVGGATR.I	U	1		751.3939	1500.7732	1500.7784	-3.48	0	43	0.00083	1	9519
	R.GCALQCAILSPAFK.V		2		768.3933	1534.7721	1534.7636	5.52	0	66	4.5e-006	1	9993
	R.SQFEELCAELLQK.I	U	1		797.8944	1593.7741	1593.7708	2.08	0	36	0.0036	1	10835
	R.SVLDAAQIVGLNCLR.L	U	1		814.9414	1627.8683	1627.8716	-2.03	0	34	0.0063	1	11240
	K.NQQITHANNTVSNFK.R	U	1		858.4273	1714.8401	1714.8387	0.81	0	34	0.0054	1	12279
	K.IEVPLYSLLEQTHLK.V	U	1		892.0064	1781.9981	1781.9927	3.05	0	65	2.7e-006	1	13023
	K.NQQITHANNTVSNFKR.F	U	1		624.6535	1870.9387	1870.9398	-0.60	1	24	0.066	1	14026
[truncated: 3,553 more rows]
