# Supplementary material for: Neddylation of Coro1a determines the fate of multivesicular bodies and biogenesis of extracellular vesicles
Source: J Extracell Vesicles. 2021 Oct 8;10(12):e12153. doi: 10.1002/jev2.12153 (PMC8500273; doi:10.1002/jev2.12153)
Supplement: Supplementary file 5 — Supporting Information [file JEV2-10-e12153-s006.xlsx]

## Sheet: Proteins
Supplementary Table 4. Ubiquitination or ubiquitination-like mofificaions of enriched NEDD8-Coro1a
Checked	Protein FDR Confidence: Combined	Master	Accession	Description	Exp. q-value: Combined	Sum PEP Score	Coverage [%]	# Peptides	# PSMs	# Unique Peptides	# Protein Groups	# AAs	MW [kDa]	calc. pI	Score Mascot: Mascot	# Peptides (by Search Engine): Mascot	Biological Process	Cellular Component	Molecular Function	Pfam IDs	Entrez Gene ID	Gene Symbol	Chromosome	Ensembl Gene ID	KEGG Pathways	WikiPathways	# Razor Peptides	Abundances (Scaled): F27: Sample	Found in Sample: [S27] F27: Sample	Modifications
FALSE	High	Master Protein	P13645	Keratin, type I cytoskeletal 10 OS=Homo sapiens OX=9606 GN=KRT10 PE=1 SV=6	0	207.398	61	38	197	30	1	584	58.8	5.21	6011	38	cell death;cell differentiation;metabolic process	cytoplasm;cytoskeleton;cytosol;membrane;nucleus	structural molecule activity	Pf00038, Pf04111	3858	KRT10	17	ENSG00000186395.7	Staphylococcus aureus infection		9	100	High	Phospho [S61; S62; S405; T425]; Methyl [K163; K177; K334; K343]; Acetyl [K163]
	Checked	Confidence	Annotated Sequence	Modifications	Modifications in Master Proteins	Qvality PEP	Qvality q-value	# Protein Groups	# Proteins	# PSMs	Master Protein Accessions	Positions in Master Proteins	# Missed Cleavages	Theo. MH+ [Da]	# Razor Quan Results	Abundances (Scaled): F27: Sample	Quan Info	Found in Sample: [S27] F27: Sample	Confidence (by Search Engine): Mascot	Percolator q-Value (by Search Engine): Mascot	Percolator PEP (by Search Engine): Mascot	Ions Score (by Search Engine): Mascot	Top Apex RT [min]	Sequence in Protein	Positions in Protein	Peptide Group Modifications in Protein	Quan Usage
	FALSE	High	[K].NQILNLTTDNANILLQIDNAR.[L]			2.11472e-07	0	1	1	5	P13645	P13645 [208-228]	0	2367.26	0	100		High	High	0	5.177e-08	125	63.62	K.NQILNLTTDNANILLQIDNAR.L	[208-228]		Used
		Checked	Confidence	Identifying Node	PSM Ambiguity	Annotated Sequence	Modifications	# Protein Groups	# Proteins	Master Protein Accessions	Protein Accessions	# Missed Cleavages	Charge	DeltaScore	DeltaCn	Rank	Search Engine Rank	m/z [Da]	MH+ [Da]	Theo. MH+ [Da]	DeltaM [ppm]	Deltam/z [Da]	Activation Type	MS Order	Isolation Interference [%]	Ion Inject Time [ms]	RT [min]	First Scan	Spectrum File	File ID	Quan Info	Ions Score	Identity Strict	Identity Relaxed	Expectation Value	Percolator q-Value	Percolator PEP	Precursor Abundance	Apex RT [min]
		FALSE	High	Mascot (A5)	Unambiguous	[K].NQILNLTTDNANILLQIDNAR.[L]		1	1	P13645	P13645	0	3	0.9057	0	1	1	789.757	2367.26	2367.26	-2.05	-0.00162	HCD (High Energy Collision Dissociation)	MS2	0	25	64.4068	53962	MS201900102_HA_Flag.raw	F27		53	46	39	0.00229033	0	0.01006	25684494	63.62
		FALSE	High	Mascot (A5)	Unambiguous	[K].NQILNLTTDNANILLQIDNAR.[L]		1	1	P13645	P13645	0	2	0.992	0	1	1	1184.14	2367.26	2367.26	0.64	0.00076	HCD (High Energy Collision Dissociation)	MS2	28.2352	25	63.3863	52729	MS201900102_HA_Flag.raw	F27		125	45	38	1.18404e-10	0	5.177e-08	16271154	63.61
		FALSE	High	Mascot (A5)	Unambiguous	[K].NQILNLTTDNANILLQIDNAR.[L]		1	1	P13645	P13645	0	3	0.9333	0	1	1	789.76	2367.26	2367.26	0.81	0.00064	HCD (High Energy Collision Dissociation)	MS2	42.4169	25	64.4925	54064	MS201900102_HA_Flag.raw	F27		30	45	38	0.392079	0	0.008105	25684494	63.62
		FALSE	High	Mascot (A5)	Unambiguous	[K].NQILNLTTDNANILLQIDNAR.[L]		1	1	P13645	P13645	0	3	0.9655	0	1	1	789.762	2367.27	2367.26	4.01	0.00316	HCD (High Energy Collision Dissociation)	MS2	33.5055	25	64.9741	54646	MS201900102_HA_Flag.raw	F27		29	45	38	0.465802	0	0.002053
		FALSE	High	Mascot (A5)	Unambiguous	[K].NQILNLTTDNANILLQIDNAR.[L]		1	1	P13645	P13645	0	3	0.9798	0	1	1	789.76	2367.26	2367.26	0.62	0.00049	HCD (High Energy Collision Dissociation)	MS2	0.663683	14.312	63.8573	53301	MS201900102_HA_Flag.raw	F27		99	45	38	4.68383e-08	0	5.659e-06	25684494	63.62
	FALSE	High	[R].QSVEADINGLR.[KR]			0.000497262	0	2	3	1	P13645; P13646	P13645 [246-256]; P13646 [202-212]	0	1201.62	0	100	Shared	High	High	0	0.0002563	68	27	R.QSVEADINGLR.R	[246-256]		Used
		Checked	Confidence	Identifying Node	PSM Ambiguity	Annotated Sequence	Modifications	# Protein Groups	# Proteins	Master Protein Accessions	Protein Accessions	# Missed Cleavages	Charge	DeltaScore	DeltaCn	Rank	Search Engine Rank	m/z [Da]	MH+ [Da]	Theo. MH+ [Da]	DeltaM [ppm]	Deltam/z [Da]	Activation Type	MS Order	Isolation Interference [%]	Ion Inject Time [ms]	RT [min]	First Scan	Spectrum File	File ID	Quan Info	Ions Score	Identity Strict	Identity Relaxed	Expectation Value	Percolator q-Value	Percolator PEP	Precursor Abundance	Apex RT [min]
		FALSE	High	Mascot (A5)	Unambiguous	[R].QSVEADINGLR.[KR]		2	3	P13645; P13646	Q2M2I5; P13645; P13646	0	2	0.8088	0	1	1	601.313	1201.62	1201.62	0.7	0.00042	HCD (High Energy Collision Dissociation)	MS2	0	25	26.8344	14631	MS201900102_HA_Flag.raw	F27		68	45	38	5.36079e-05	0	0.0002563	32368340	27
	FALSE	High	[K].QSLEASLAETEGR.[Y]			2.40575e-05	0	1	1	7	P13645	P13645 [387-399]	0	1390.68	0	100		High	High	0	0.0001084	93	28.53	K.QSLEASLAETEGR.Y	[387-399]		Used
		Checked	Confidence	Identifying Node	PSM Ambiguity	Annotated Sequence	Modifications	# Protein Groups	# Proteins	Master Protein Accessions	Protein Accessions	# Missed Cleavages	Charge	DeltaScore	DeltaCn	Rank	Search Engine Rank	m/z [Da]	MH+ [Da]	Theo. MH+ [Da]	DeltaM [ppm]	Deltam/z [Da]	Activation Type	MS Order	Isolation Interference [%]	Ion Inject Time [ms]	RT [min]	First Scan	Spectrum File	File ID	Quan Info	Ions Score	Identity Strict	Identity Relaxed	Expectation Value	Percolator q-Value	Percolator PEP	Precursor Abundance	Apex RT [min]
		FALSE	High	Mascot (A5)	Unambiguous	[K].QSLEASLAETEGR.[Y]		1	1	P13645	P13645	0	2	0.8462	0	1	1	695.846	1390.69	1390.68	3.23	0.00224	HCD (High Energy Collision Dissociation)	MS2	40.89	25	29.9471	17709	MS201900102_HA_Flag.raw	F27		13	47	40	24.2546	0	0.009275
		FALSE	High	Mascot (A5)	Unambiguous	[K].QSLEASLAETEGR.[Y]		1	1	P13645	P13645	0	2	0.8667	0	1	1	695.845	1390.68	1390.68	1.31	0.00091	HCD (High Energy Collision Dissociation)	MS2	63.3544	25	41.4647	30041	MS201900102_HA_Flag.raw	F27		60	47	40	0.000504367	0	0.0005641	3.89361e+06	41.64
		FALSE	High	Mascot (A5)	Unambiguous	[K].QSLEASLAETEGR.[Y]		1	1	P13645	P13645	0	2	0.914	0	1	1	695.845	1390.68	1390.68	0.69	0.00048	HCD (High Energy Collision Dissociation)	MS2	1.58489	3.591	28.7038	16375	MS201900102_HA_Flag.raw	F27		93	47	40	2.78678e-07	0	0.0001084	137048768	28.53
		FALSE	High	Mascot (A5)	Unambiguous	[K].QSLEASLAETEGR.[Y]		1	1	P13645	P13645	0	2	0.9444	0	1	1	695.844	1390.68	1390.68	-0.59	-0.00041	HCD (High Energy Collision Dissociation)	MS2	0	25	29.6054	17324	MS201900102_HA_Flag.raw	F27		72	47	40	3.4042e-05	0	4.381e-05	1.78703e+06	29.51
		FALSE	High	Mascot (A5)	Unambiguous	[K].QSLEASLAETEGR.[Y]		1	1	P13645	P13645	0	2	0.881	0	1	1	695.843	1390.68	1390.68	-1.75	-0.00121	HCD (High Energy Collision Dissociation)	MS2	17.5531	24.718	29.1364	16830	MS201900102_HA_Flag.raw	F27		84	47	40	1.97697e-06	0	9.252e-06	137048768	28.53
		FALSE	High	Mascot (A5)	Unambiguous	[K].QSLEASLAETEGR.[Y]		1	1	P13645	P13645	0	2	0.9365	0	1	1	695.843	1390.68	1390.68	-1.53	-0.00106	HCD (High Energy Collision Dissociation)	MS2	64.4468	25	28.2274	15835	MS201900102_HA_Flag.raw	F27		63	47	40	0.000259793	0	0.0001132	137048768	28.53
		FALSE	High	Mascot (A5)	Unambiguous	[K].QSLEASLAETEGR.[Y]		1	1	P13645	P13645	0	2	1	0	1	1	695.848	1390.69	1390.68	5.26	0.00366	HCD (High Energy Collision Dissociation)	MS2	78.8901	25	31.0966	18976	MS201900102_HA_Flag.raw	F27		7	47	40	105.303	0.002974	0.08636	455172	31.07
	FALSE	High	[R].RVLDELTLTK.[A]			0.00954667	0	1	1	1	P13645	P13645 [257-266]	1	1187.7	0		No Quan Values	High	High	0	0.006532	48		R.RVLDELTLTK.A	[257-266]		Not Used
		Checked	Confidence	Identifying Node	PSM Ambiguity	Annotated Sequence	Modifications	# Protein Groups	# Proteins	Master Protein Accessions	Protein Accessions	# Missed Cleavages	Charge	DeltaScore	DeltaCn	Rank	Search Engine Rank	m/z [Da]	MH+ [Da]	Theo. MH+ [Da]	DeltaM [ppm]	Deltam/z [Da]	Activation Type	MS Order	Isolation Interference [%]	Ion Inject Time [ms]	RT [min]	First Scan	Spectrum File	File ID	Quan Info	Ions Score	Identity Strict	Identity Relaxed	Expectation Value	Percolator q-Value	Percolator PEP	Precursor Abundance	Apex RT [min]
		FALSE	High	Mascot (A5)	Unambiguous	[R].RVLDELTLTK.[A]		1	1	P13645	P13645	1	2	0.3542	0	1	1	594.353	1187.7	1187.7	0.18	0.00011	HCD (High Energy Collision Dissociation)	MS2	0	14.059	25.6606	13931	MS201900102_HA_Flag.raw	F27		48	41	34	0.00196468	0	0.006532	25230176	25.8
	FALSE	High	[R].NVSTGDVNVEMNAAPGVDLTQLLNNMR.[S]	2xOxidation [M11; M26]		0.0014269	0	1	1	3	P13645	P13645 [296-322]	0	2904.38	0	100		High	High	0	0.0008141	70	55.43	R.NVSTGDVNVEMNAAPGVDLTQLLNNMR.S	[296-322]		Used
		Checked	Confidence	Identifying Node	PSM Ambiguity	Annotated Sequence	Modifications	# Protein Groups	# Proteins	Master Protein Accessions	Protein Accessions	# Missed Cleavages	Charge	DeltaScore	DeltaCn	Rank	Search Engine Rank	m/z [Da]	MH+ [Da]	Theo. MH+ [Da]	DeltaM [ppm]	Deltam/z [Da]	Activation Type	MS Order	Isolation Interference [%]	Ion Inject Time [ms]	RT [min]	First Scan	Spectrum File	File ID	Quan Info	Ions Score	Identity Strict	Identity Relaxed	Expectation Value	Percolator q-Value	Percolator PEP	Precursor Abundance	Apex RT [min]
		FALSE	High	Mascot (A5)	Unambiguous	[R].NVSTGDVNVEmNAAPGVDLTQLLNNmR.[S]	M11(Oxidation); M26(Oxidation)	1	1	P13645	P13645	0	3	1	0	1	1	968.802	2904.39	2904.38	2.86	0.00277	HCD (High Energy Collision Dissociation)	MS2	74.9727	25	58.0809	46556	MS201900102_HA_Flag.raw	F27		33	51	44	0.716103	0	0.001408
		FALSE	High	Mascot (A5)	Unambiguous	[R].NVSTGDVNVEmNAAPGVDLTQLLNNmR.[S]	M11(Oxidation); M26(Oxidation)	1	1	P13645	P13645	0	3	1	0	1	1	968.8	2904.39	2904.38	0.85	0.00082	HCD (High Energy Collision Dissociation)	MS2	0	4.429	55.6517	43868	MS201900102_HA_Flag.raw	F27		70	52	45	0.000174068	0	0.0008141	36924044	55.43
		FALSE	High	Mascot (A5)	Unambiguous	[R].NVSTGDVNVEmNAAPGVDLTQLLNNmR.[S]	M11(Oxidation); M26(Oxidation)	1	1	P13645	P13645	0	3	1	0	1	1	968.801	2904.39	2904.38	1.91	0.00185	HCD (High Energy Collision Dissociation)	MS2	100	15.565	55.1622	43310	MS201900102_HA_Flag.raw	F27		4	51	44	636.425	0.000461	0.02276	36924044	55.43
	FALSE	High	[R].NVSTGDVNVEMNAAPGVDLTQLLNNMR.[S]	1xOxidation [M]		2.52532e-06	0	1	1	9	P13645	P13645 [296-322]	0	2888.39	0	100		High	High	0	7.821e-07	103	66.32	R.NVSTGDVNVEMNAAPGVDLTQLLNNMR.S	[296-322]		Used
		Checked	Confidence	Identifying Node	PSM Ambiguity	Annotated Sequence	Modifications	# Protein Groups	# Proteins	Master Protein Accessions	Protein Accessions	# Missed Cleavages	Charge	DeltaScore	DeltaCn	Rank	Search Engine Rank	m/z [Da]	MH+ [Da]	Theo. MH+ [Da]	DeltaM [ppm]	Deltam/z [Da]	Activation Type	MS Order	Isolation Interference [%]	Ion Inject Time [ms]	RT [min]	First Scan	Spectrum File	File ID	Quan Info	Ions Score	Identity Strict	Identity Relaxed	Expectation Value	Percolator q-Value	Percolator PEP	Precursor Abundance	Apex RT [min]
		FALSE	High	Mascot (A5)	Unambiguous	[R].NVSTGDVNVEmNAAPGVDLTQLLNNMR.[S]	M11(Oxidation)	1	1	P13645	P13645	0	3	1	0	1	1	963.466	2888.38	2888.39	-1.53	-0.00147	HCD (High Energy Collision Dissociation)	MS2	0	25	67.0478	57077	MS201900102_HA_Flag.raw	F27		16	51	44	39.4428	0	0.001723	72260392	66.32
		FALSE	High	Mascot (A5)	Unambiguous	[R].NVSTGDVNVEmNAAPGVDLTQLLNNMR.[S]	M11(Oxidation)	1	1	P13645	P13645	0	2	0.9612	0	1	1	1444.7	2888.39	2888.39	0.47	0.00068	HCD (High Energy Collision Dissociation)	MS2	0	25	67.5093	57539	MS201900102_HA_Flag.raw	F27		103	51	44	7.78776e-08	0	7.821e-07
		FALSE	High	Mascot (A5)	Unambiguous	[R].NVSTGDVNVEmNAAPGVDLTQLLNNMR.[S]	M11(Oxidation)	1	1	P13645	P13645	0	3	0.9583	0	1	1	963.468	2888.39	2888.39	0.51	0.00049	HCD (High Energy Collision Dissociation)	MS2	1.43181	4.04	66.5235	56446	MS201900102_HA_Flag.raw	F27		72	51	44	9.18144e-05	0	1.797e-05	72260392	66.32
		FALSE	High	Mascot (A5)	Unambiguous	[R].NVSTGDVNVEMNAAPGVDLTQLLNNmR.[S]	M26(Oxidation)	1	1	P13645	P13645	0	3	1	0	1	1	963.468	2888.39	2888.39	0.65	0.00062	HCD (High Energy Collision Dissociation)	MS2	13.293	9.146	61.3012	50373	MS201900102_HA_Flag.raw	F27		39	51	44	0.212619	0	0.001266	35809656	61.48
		FALSE	High	Mascot (A5)	Unambiguous	[R].NVSTGDVNVEMNAAPGVDLTQLLNNmR.[S]	M26(Oxidation)	1	1	P13645	P13645	0	3	0.9821	0	1	1	963.469	2888.39	2888.39	1.93	0.00186	HCD (High Energy Collision Dissociation)	MS2	12.496	9.04	61.7465	50828	MS201900102_HA_Flag.raw	F27		56	51	44	0.00373728	0	0.0009948	35809656	61.48
		FALSE	High	Mascot (A5)	Unambiguous	[R].NVSTGDVNVEmNAAPGVDLTQLLNNMR.[S]	M11(Oxidation)	1	1	P13645	P13645	0	3	0.9762	0	1	1	963.47	2888.4	2888.39	3.1	0.00299	HCD (High Energy Collision Dissociation)	MS2	0	25	66.0673	55925	MS201900102_HA_Flag.raw	F27		42	51	44	0.100156	0	0.0009328	72260392	66.32
		FALSE	High	Mascot (A5)	Unambiguous	[R].NVSTGDVNVEmNAAPGVDLTQLLNNMR.[S]	M11(Oxidation)	1	1	P13645	P13645	0	3	0.9545	0	1	1	963.475	2888.41	2888.39	7.56	0.00728	HCD (High Energy Collision Dissociation)	MS2		25	68.2099	58352	MS201900102_HA_Flag.raw	F27		44	51	44	0.0517909	0	5.634e-05
		FALSE	High	Mascot (A5)	Unambiguous	[R].NVSTGDVNVEMNAAPGVDLTQLLNNmR.[S]	M26(Oxidation)	1	1	P13645	P13645	0	3	1	0	1	1	963.483	2888.43	2888.39	15.7	0.01511	HCD (High Energy Collision Dissociation)	MS2	47.8934	25	62.0675	51213	MS201900102_HA_Flag.raw	F27		2	50	43	729.49	0.003649	0.1037
		FALSE	High	Mascot (A5)	Unambiguous	[R].NVSTGDVNVEMNAAPGVDLTQLLNNmR.[S]	M26(Oxidation)	1	1	P13645	P13645	0	3	1	0	1	1	963.469	2888.39	2888.39	1.71	0.00165	HCD (High Energy Collision Dissociation)	MS2	35.8412	22.373	62.464	51660	MS201900102_HA_Flag.raw	F27		1	51	44	1288.32	0.006933	0.1784	35809656	61.48
	FALSE	High	[R].NVSTGDVNVEMNAAPGVDLTQLLNNMR.[S]			5.4507e-07	0	1	1	4	P13645	P13645 [296-322]	0	2872.39	0	100		High	High	0	1.461e-07	90	69.22	R.NVSTGDVNVEMNAAPGVDLTQLLNNMR.S	[296-322]		Used
		Checked	Confidence	Identifying Node	PSM Ambiguity	Annotated Sequence	Modifications	# Protein Groups	# Proteins	Master Protein Accessions	Protein Accessions	# Missed Cleavages	Charge	DeltaScore	DeltaCn	Rank	Search Engine Rank	m/z [Da]	MH+ [Da]	Theo. MH+ [Da]	DeltaM [ppm]	Deltam/z [Da]	Activation Type	MS Order	Isolation Interference [%]	Ion Inject Time [ms]	RT [min]	First Scan	Spectrum File	File ID	Quan Info	Ions Score	Identity Strict	Identity Relaxed	Expectation Value	Percolator q-Value	Percolator PEP	Precursor Abundance	Apex RT [min]
		FALSE	High	Mascot (A5)	Unambiguous	[R].NVSTGDVNVEMNAAPGVDLTQLLNNMR.[S]		1	1	P13645	P13645	0	3	1	0	1	1	958.13	2872.37	2872.39	-6.22	-0.00596	HCD (High Energy Collision Dissociation)	MS2	7.54538	25	70.9434	61536	MS201900102_HA_Flag.raw	F27		63	51	44	0.000779929	0	1.637e-05	1.81665e+06	70.59
		FALSE	High	Mascot (A5)	Unambiguous	[R].NVSTGDVNVEMNAAPGVDLTQLLNNMR.[S]		1	1	P13645	P13645	0	3	0.9718	0	1	1	958.13	2872.38	2872.39	-5.67	-0.00543	HCD (High Energy Collision Dissociation)	MS2	18.7286	22.888	69.0336	59260	MS201900102_HA_Flag.raw	F27		71	51	44	0.000114266	0	9.777e-05	116413496	69.22
		FALSE	High	Mascot (A5)	Unambiguous	[R].NVSTGDVNVEMNAAPGVDLTQLLNNMR.[S]		1	1	P13645	P13645	0	3	0.9778	0	1	1	958.135	2872.39	2872.39	-0.59	-0.00057	HCD (High Energy Collision Dissociation)	MS2	0	20.068	69.5351	59860	MS201900102_HA_Flag.raw	F27		90	51	44	1.30327e-06	0	1.461e-07	116413496	69.22
		FALSE	High	Mascot (A5)	Unambiguous	[R].NVSTGDVNVEMNAAPGVDLTQLLNNMR.[S]		1	1	P13645	P13645	0	2	1	0	1	1	1436.7	2872.4	2872.39	1.4	0.00201	HCD (High Energy Collision Dissociation)	MS2	0	25	72.6455	63602	MS201900102_HA_Flag.raw	F27		18	51	44	23.6518	0	0.01217
	FALSE	High	[R].NVQALEIELQSQLALK.[Q]			8.11534e-06	0	1	1	36	P13645	P13645 [371-386]	0	1797.01	0	100		High	High	0	5.826e-06	99	58.99	R.NVQALEIELQSQLALK.Q	[371-386]		Used
		Checked	Confidence	Identifying Node	PSM Ambiguity	Annotated Sequence	Modifications	# Protein Groups	# Proteins	Master Protein Accessions	Protein Accessions	# Missed Cleavages	Charge	DeltaScore	DeltaCn	Rank	Search Engine Rank	m/z [Da]	MH+ [Da]	Theo. MH+ [Da]	DeltaM [ppm]	Deltam/z [Da]	Activation Type	MS Order	Isolation Interference [%]	Ion Inject Time [ms]	RT [min]	First Scan	Spectrum File	File ID	Quan Info	Ions Score	Identity Strict	Identity Relaxed	Expectation Value	Percolator q-Value	Percolator PEP	Precursor Abundance	Apex RT [min]
		FALSE	High	Mascot (A5)	Unambiguous	[R].NVQALEIELQSQLALK.[Q]		1	1	P13645	P13645	0	2	1	0	1	1	899.007	1797.01	1797.01	-3.25	-0.00292	HCD (High Energy Collision Dissociation)	MS2	55.9849	25	62.0801	51227	MS201900102_HA_Flag.raw	F27		52	42	35	0.00121721	0	0.0001907	2.62088e+06	62.14
		FALSE	High	Mascot (A5)	Unambiguous	[R].NVQALEIELQSQLALK.[Q]		1	1	P13645	P13645	0	2	0.9875	0	1	1	899.007	1797.01	1797.01	-2.32	-0.00208	HCD (High Energy Collision Dissociation)	MS2	13.2248	25	74.7997	66077	MS201900102_HA_Flag.raw	F27		80	42	35	1.73652e-06	0	3.273e-05
		FALSE	High	Mascot (A5)	Unambiguous	[R].NVQALEIELQSQLALK.[Q]		1	1	P13645	P13645	0	2	1	0	1	1	899.008	1797.01	1797.01	-2.16	-0.00194	HCD (High Energy Collision Dissociation)	MS2	22.786	25	67.1478	57201	MS201900102_HA_Flag.raw	F27		46	42	35	0.00519077	0	0.0003925
		FALSE	High	Mascot (A5)	Unambiguous	[R].NVQALEIELQSQLALK.[Q]		1	1	P13645	P13645	0	2	1	0	1	1	899.008	1797.01	1797.01	-1.88	-0.00169	HCD (High Energy Collision Dissociation)	MS2	48.8594	25	72.7413	63727	MS201900102_HA_Flag.raw	F27		45	42	35	0.00674033	0	0.000184	1.77628e+06	72.18
		FALSE	High	Mascot (A5)	Unambiguous	[R].NVQALEIELQSQLALK.[Q]		1	1	P13645	P13645	0	2	1	0	1	1	899.008	1797.01	1797.01	-1.4	-0.00126	HCD (High Energy Collision Dissociation)	MS2	34.7502	25	64.4848	54054	MS201900102_HA_Flag.raw	F27		62	42	35	0.000117536	0	5.742e-05	2.62088e+06	62.14
		FALSE	High	Mascot (A5)	Unambiguous	[R].NVQALEIELQSQLALK.[Q]		1	1	P13645	P13645	0	2	1	0	1	1	899.009	1797.01	1797.01	-1.06	-0.00095	HCD (High Energy Collision Dissociation)	MS2	57.6987	25	68.581	58749	MS201900102_HA_Flag.raw	F27		33	42	35	0.0916178	0	0.001929
		FALSE	High	Mascot (A5)	Unambiguous	[R].NVQALEIELQSQLALK.[Q]		1	1	P13645	P13645	0	2	0.925	0	1	1	899.009	1797.01	1797.01	-0.94	-0.00085	HCD (High Energy Collision Dissociation)	MS2	0	25	74.849	66124	MS201900102_HA_Flag.raw	F27		80	42	35	1.71204e-06	0	2.815e-06
		FALSE	High	Mascot (A5)	Unambiguous	[R].NVQALEIELQSQLALK.[Q]		1	1	P13645	P13645	0	2	1	0	1	1	899.011	1797.02	1797.01	2.24	0.00202	HCD (High Energy Collision Dissociation)	MS2	39.6242	25	65.429	55198	MS201900102_HA_Flag.raw	F27		54	42	35	0.000618666	0	0.002387	2.62088e+06	62.14
		FALSE	High	Mascot (A5)	Unambiguous	[R].NVQALEIELQSQLALK.[Q]		1	1	P13645	P13645	0	2	0.9773	0	1	1	899.012	1797.02	1797.01	2.44	0.00219	HCD (High Energy Collision Dissociation)	MS2	20.0958	25	69.3319	59612	MS201900102_HA_Flag.raw	F27		44	42	35	0.00596651	0	0.001492
		FALSE	High	Mascot (A5)	Unambiguous	[R].NVQALEIELQSQLALK.[Q]		1	1	P13645	P13645	0	2	1	0	1	1	899.012	1797.02	1797.01	2.5	0.00224	HCD (High Energy Collision Dissociation)	MS2	40.7501	25	64.9603	54629	MS201900102_HA_Flag.raw	F27		49	42	35	0.00184773	0	0.0008369	2.62088e+06	62.14
		FALSE	High	Mascot (A5)	Unambiguous	[R].NVQALEIELQSQLALK.[Q]		1	1	P13645	P13645	0	2	0.8806	0	1	1	899.012	1797.02	1797.01	2.85	0.00256	HCD (High Energy Collision Dissociation)	MS2	1.16359	25	59.8499	48619	MS201900102_HA_Flag.raw	F27		67	42	35	3.15782e-05	0	2.831e-05	21786286	59.52
		FALSE	High	Mascot (A5)	Unambiguous	[R].NVQALEIELQSQLALK.[Q]		1	1	P13645	P13645	0	2	1	0	1	1	899.013	1797.02	1797.01	3.58	0.00322	HCD (High Energy Collision Dissociation)	MS2	27.7266	25	73.9452	65159	MS201900102_HA_Flag.raw	F27		72	42	35	1.09594e-05	0	3.325e-06
		FALSE	High	Mascot (A5)	Unambiguous	[R].NVQALEIELQSQLALK.[Q]		1	1	P13645	P13645	0	2	1	0	1	1	899.013	1797.02	1797.01	3.94	0.00354	HCD (High Energy Collision Dissociation)	MS2	42.6986	25	71.6971	62440	MS201900102_HA_Flag.raw	F27		40	42	35	0.0157558	0	1.197e-05	1.77628e+06	72.18
		FALSE	High	Mascot (A5)	Unambiguous	[R].NVQALEIELQSQLALK.[Q]		1	1	P13645	P13645	0	2	1	0	1	1	899.011	1797.02	1797.01	2.1	0.00189	HCD (High Energy Collision Dissociation)	MS2	15.4772	25	63.9856	53453	MS201900102_HA_Flag.raw	F27		60	42	35	0.000181324	0	7.699e-05	2.62088e+06	62.14
		FALSE	High	Mascot (A5)	Unambiguous	[R].NVQALEIELQSQLALK.[Q]		1	1	P13645	P13645	0	2	1	0	1	1	899.017	1797.03	1797.01	8.35	0.0075	HCD (High Energy Collision Dissociation)	MS2	75.7578	25	73.0153	64064	MS201900102_HA_Flag.raw	F27		14	41	34	5.56655	0	0.009681
		FALSE	High	Mascot (A5)	Unambiguous	[R].NVQALEIELQSQLALK.[Q]		1	1	P13645	P13645	0	2	1	0	1	1	899.011	1797.02	1797.01	1.87	0.00168	HCD (High Energy Collision Dissociation)	MS2	54.2847	25	72.2389	63092	MS201900102_HA_Flag.raw	F27		55	42	35	0.000599528	0	2.19e-05	1.77628e+06	72.18
		FALSE	High	Mascot (A5)	Unambiguous	[R].NVQALEIELQSQLALK.[Q]		1	1	P13645	P13645	0	2	0.9074	0	1	1	899.011	1797.01	1797.01	1.77	0.00159	HCD (High Energy Collision Dissociation)	MS2	9.6371	25	63.0281	52305	MS201900102_HA_Flag.raw	F27		54	42	35	0.000758245	0	0.002257	2.62088e+06	62.14
		FALSE	High	Mascot (A5)	Unambiguous	[R].NVQALEIELQSQLALK.[Q]		1	1	P13645	P13645	0	2	1	0	1	1	899.01	1797.01	1797.01	0.92	0.00083	HCD (High Energy Collision Dissociation)	MS2	78.5898	25	71.206	61849	MS201900102_HA_Flag.raw	F27		24	42	35	0.665678	0	0.009378	1.77628e+06	72.18
		FALSE	High	Mascot (A5)	Unambiguous	[R].NVQALEIELQSQLALK.[Q]		1	1	P13645	P13645	0	2	1	0	1	1	899.009	1797.01	1797.01	-0.91	-0.00082	HCD (High Energy Collision Dissociation)	MS2	35.6519	25	70.0177	60435	MS201900102_HA_Flag.raw	F27		45	42	35	0.00658711	0	0.000904
		FALSE	High	Mascot (A5)	Unambiguous	[R].NVQALEIELQSQLALK.[Q]		1	1	P13645	P13645	0	2	0.9885	0	1	1	899.009	1797.01	1797.01	-0.43	-0.00039	HCD (High Energy Collision Dissociation)	MS2	6.69631	17.233	60.7443	49704	MS201900102_HA_Flag.raw	F27		87	42	35	3.47204e-07	0	3.158e-05	21786286	59.52
		FALSE	High	Mascot (A5)	Unambiguous	[R].NVQALEIELQSQLALK.[Q]		1	1	P13645	P13645	0	2	1	0	1	1	899.009	1797.01	1797.01	-0.32	-0.00029	HCD (High Energy Collision Dissociation)	MS2	23.5521	25	66.1006	55961	MS201900102_HA_Flag.raw	F27		15	42	35	6.50829	0	0.003072	997148	66.12
		FALSE	High	Mascot (A5)	Unambiguous	[R].NVQALEIELQSQLALK.[Q]		1	1	P13645	P13645	0	2	1	0	1	1	899.009	1797.01	1797.01	-0.25	-0.00022	HCD (High Energy Collision Dissociation)	MS2	3.45182	4.567	58.5098	47078	MS201900102_HA_Flag.raw	F27		78	42	35	2.51289e-06	0	5.79e-05	26230168	58.99
		FALSE	High	Mascot (A5)	Unambiguous	[R].NVQALEIELQSQLALK.[Q]		1	1	P13645	P13645	0	2	0.9178	0	1	1	899.009	1797.01	1797.01	-0.21	-0.00019	HCD (High Energy Collision Dissociation)	MS2	10.1579	24.213	61.6477	50707	MS201900102_HA_Flag.raw	F27		73	42	35	8.22098e-06	0	1.551e-05	3111349	61.28
		FALSE	High	Mascot (A5)	Unambiguous	[R].NVQALEIELQSQLALK.[Q]		1	1	P13645	P13645	0	2	1	0	1	1	899.009	1797.01	1797.01	-0.05	-4e-05	HCD (High Energy Collision Dissociation)	MS2	43.7575	20.476	66.5969	56533	MS201900102_HA_Flag.raw	F27		51	42	35	0.00129397	0	0.0004554	997148	66.12
		FALSE	High	Mascot (A5)	Unambiguous	[R].NVQALEIELQSQLALK.[Q]		1	1	P13645	P13645	0	2	1	0	1	1	899.009	1797.01	1797.01	0.02	2e-05	HCD (High Energy Collision Dissociation)	MS2	1.58988	6.91	59.4206	48163	MS201900102_HA_Flag.raw	F27		80	42	35	1.67465e-06	0	5.934e-05	21786286	59.52
		FALSE	High	Mascot (A5)	Unambiguous	[R].NVQALEIELQSQLALK.[Q]		1	1	P13645	P13645	0	2	1	0	1	1	899.01	1797.01	1797.01	0.08	7e-05	HCD (High Energy Collision Dissociation)	MS2	39.4905	25	73.4879	64619	MS201900102_HA_Flag.raw	F27		57	42	35	0.000351499	0	2.237e-05
		FALSE	High	Mascot (A5)	Unambiguous	[R].NVQALEIELQSQLALK.[Q]		1	1	P13645	P13645	0	2	0.975	0	1	1	899.01	1797.01	1797.01	0.15	0.00014	HCD (High Energy Collision Dissociation)	MS2	7.5362	25	74.3712	65632	MS201900102_HA_Flag.raw	F27		80	42	35	1.70578e-06	0	3.23e-05
		FALSE	High	Mascot (A5)	Unambiguous	[R].NVQALEIELQSQLALK.[Q]		1	1	P13645	P13645	0	2	1	0	1	1	899.01	1797.01	1797.01	0.19	0.00017	HCD (High Energy Collision Dissociation)	MS2	0.880001	3.99	58.9686	47629	MS201900102_HA_Flag.raw	F27		99	42	35	2.12287e-08	0	5.826e-06	26230168	58.99
		FALSE	High	Mascot (A5)	Unambiguous	[R].NVQALEIELQSQLALK.[Q]		1	1	P13645	P13645	0	2	1	0	1	1	899.01	1797.01	1797.01	0.21	0.00019	HCD (High Energy Collision Dissociation)	MS2	85.4445	25	58.0556	46526	MS201900102_HA_Flag.raw	F27		24	42	35	0.71787	0	0.00214	26230168	58.99
		FALSE	High	Mascot (A5)	Unambiguous	[R].NVQALEIELQSQLALK.[Q]		1	1	P13645	P13645	0	2	1	0	1	1	899.01	1797.01	1797.01	0.38	0.00034	HCD (High Energy Collision Dissociation)	MS2	32.843	25	62.5739	51775	MS201900102_HA_Flag.raw	F27		60	42	35	0.000197637	0	1.834e-05	2.62088e+06	62.14
		FALSE	High	Mascot (A5)	Unambiguous	[R].NVQALEIELQSQLALK.[Q]		1	1	P13645	P13645	0	2	0.9892	0	1	1	899.01	1797.01	1797.01	0.39	0.00035	HCD (High Energy Collision Dissociation)	MS2	16.4196	14.149	60.3018	49169	MS201900102_HA_Flag.raw	F27		93	42	35	8.86886e-08	0	3.994e-06	21786286	59.52
		FALSE	High	Mascot (A5)	Unambiguous	[R].NVQALEIELQSQLALK.[Q]		1	1	P13645	P13645	0	2	1	0	1	1	899.01	1797.01	1797.01	0.49	0.00044	HCD (High Energy Collision Dissociation)	MS2	8.35209	25	62.0891	51236	MS201900102_HA_Flag.raw	F27		65	42	35	5.99152e-05	0	4.6e-05	2.62088e+06	62.14
		FALSE	High	Mascot (A5)	Unambiguous	[R].NVQALEIELQSQLALK.[Q]		1	1	P13645	P13645	0	2	0.8706	0	1	1	899.01	1797.01	1797.01	0.66	0.00059	HCD (High Energy Collision Dissociation)	MS2	12.2979	25	61.2099	50264	MS201900102_HA_Flag.raw	F27		85	42	35	5.39209e-07	0	3.021e-06	3111349	61.28
		FALSE	High	Mascot (A5)	Unambiguous	[R].NVQALEIELQSQLALK.[Q]		1	1	P13645	P13645	0	2	0.9661	0	1	1	899.009	1797.01	1797.01	-0.99	-0.00089	HCD (High Energy Collision Dissociation)	MS2	28.1676	25	63.5075	52877	MS201900102_HA_Flag.raw	F27		59	42	35	0.000248035	0	0.001029	2.62088e+06	62.14
		FALSE	High	Mascot (A5)	Unambiguous	[R].NVQALEIELQSQLALK.[Q]		1	1	P13645	P13645	0	2	1	0	1	1	899.009	1797.01	1797.01	-0.35	-0.00031	HCD (High Energy Collision Dissociation)	MS2		25	67.8135	57880	MS201900102_HA_Flag.raw	F27		29	42	35	0.257909	0.000461	0.02008	631183	68.01
		FALSE	High	Mascot (A5)	Unambiguous	[R].NVQALEIELQSQLALK.[Q]		1	1	P13645	P13645	0	3	0.9259	0	1	1	599.675	1797.01	1797.01	-0.14	-9e-05	HCD (High Energy Collision Dissociation)	MS2	14.7339	25	58.1565	46648	MS201900102_HA_Flag.raw	F27		27	42	35	0.321309	0.006657	0.1764	7.55466e+06	58.67
	FALSE	High	[R].LKYENEVALR.[Q]			0.00540881	0	1	1	3	P13645	P13645 [236-245]	1	1234.68	0	100		High	High	0	0.003503	53	19.03	R.LKYENEVALR.Q	[236-245]		Used
		Checked	Confidence	Identifying Node	PSM Ambiguity	Annotated Sequence	Modifications	# Protein Groups	# Proteins	Master Protein Accessions	Protein Accessions	# Missed Cleavages	Charge	DeltaScore	DeltaCn	Rank	Search Engine Rank	m/z [Da]	MH+ [Da]	Theo. MH+ [Da]	DeltaM [ppm]	Deltam/z [Da]	Activation Type	MS Order	Isolation Interference [%]	Ion Inject Time [ms]	RT [min]	First Scan	Spectrum File	File ID	Quan Info	Ions Score	Identity Strict	Identity Relaxed	Expectation Value	Percolator q-Value	Percolator PEP	Precursor Abundance	Apex RT [min]
		FALSE	High	Mascot (A5)	Unambiguous	[R].LKYENEVALR.[Q]		1	1	P13645	P13645	1	2	0.6038	0	1	1	617.843	1234.68	1234.68	0.31	0.00019	HCD (High Energy Collision Dissociation)	MS2	0	4.753	19.241	8668	MS201900102_HA_Flag.raw	F27		53	43	36	0.00125447	0	0.003503	693971008	19.03
		FALSE	High	Mascot (A5)	Unambiguous	[R].LKYENEVALR.[Q]		1	1	P13645	P13645	1	3	0.8519	0	1	1	412.232	1234.68	1234.68	1.13	0.00046	HCD (High Energy Collision Dissociation)	MS2	74.459	25	18.8208	8360	MS201900102_HA_Flag.raw	F27		27	43	36	0.507631	0.000461	0.01561	256848320	19.03
		FALSE	High	Mascot (A5)	Unambiguous	[R].LKYENEVALR.[Q]		1	1	P13645	P13645	1	2	0.5862	0	1	1	617.843	1234.68	1234.68	-0.52	-0.00032	HCD (High Energy Collision Dissociation)	MS2	0	17.618	19.8579	9101	MS201900102_HA_Flag.raw	F27		29	44	37	0.370957	0.0008896	0.03139	693971008	19.03
	FALSE	High	[R].LENEIQTYR.[S]			0.00457972	0	1	1	4	P13645	P13645 [442-450]	0	1165.58	0	100		High	High	0	0.00292	63	19.38	R.LENEIQTYR.S	[442-450]		Used
		Checked	Confidence	Identifying Node	PSM Ambiguity	Annotated Sequence	Modifications	# Protein Groups	# Proteins	Master Protein Accessions	Protein Accessions	# Missed Cleavages	Charge	DeltaScore	DeltaCn	Rank	Search Engine Rank	m/z [Da]	MH+ [Da]	Theo. MH+ [Da]	DeltaM [ppm]	Deltam/z [Da]	Activation Type	MS Order	Isolation Interference [%]	Ion Inject Time [ms]	RT [min]	First Scan	Spectrum File	File ID	Quan Info	Ions Score	Identity Strict	Identity Relaxed	Expectation Value	Percolator q-Value	Percolator PEP	Precursor Abundance	Apex RT [min]
		FALSE	High	Mascot (A5)	Unambiguous	[R].LENEIQTYR.[S]		1	1	P13645	P13645	0	2	0.8571	0	1	1	583.295	1165.58	1165.58	-1.95	-0.00114	HCD (High Energy Collision Dissociation)	MS2	0	10.507	19.2433	8669	MS201900102_HA_Flag.raw	F27		63	45	38	0.000176962	0	0.00292	265135472	19.38
		FALSE	High	Mascot (A5)	Selected	[R].LENEIQTYR.[S]		1	1	P13645	P13645	0	2	0	0	1	1	583.297	1165.59	1165.58	1.67	0.00097	HCD (High Energy Collision Dissociation)	MS2	0	25	21.9414	10586	MS201900102_HA_Flag.raw	F27		21	45	38	3.36434	0.000461	0.01923
		FALSE	High	Mascot (A5)	Unambiguous	[R].LENEIQTYR.[S]		1	1	P13645	P13645	0	2	0.7143	0	1	1	583.296	1165.59	1165.58	0.45	0.00026	HCD (High Energy Collision Dissociation)	MS2	17.8886	3.755	19.3248	8754	MS201900102_HA_Flag.raw	F27		7	45	38	79.2222	0.001711	0.03753	265135472	19.38
		FALSE	High	Mascot (A5)	Unambiguous	[R].LENEIQTYR.[S]		1	1	P13645	P13645	0	2	0.6667	0	1	1	583.297	1165.59	1165.58	1.3	0.00076	HCD (High Energy Collision Dissociation)	MS2	0	25	20.989	9613	MS201900102_HA_Flag.raw	F27		9	45	38	44.4043	0.004866	0.1281	14076538	21.28
	FALSE	High	[R].ISSSKGSLGGGFSSGGFSGGSFSR.[G]			0.00369447	0	1	1	1	P13645	P13645 [36-59]	1	2210.05	0	100		High	High	0	0.002303	27	30.72	R.ISSSKGSLGGGFSSGGFSGGSFSR.G	[36-59]		Used
		Checked	Confidence	Identifying Node	PSM Ambiguity	Annotated Sequence	Modifications	# Protein Groups	# Proteins	Master Protein Accessions	Protein Accessions	# Missed Cleavages	Charge	DeltaScore	DeltaCn	Rank	Search Engine Rank	m/z [Da]	MH+ [Da]	Theo. MH+ [Da]	DeltaM [ppm]	Deltam/z [Da]	Activation Type	MS Order	Isolation Interference [%]	Ion Inject Time [ms]	RT [min]	First Scan	Spectrum File	File ID	Quan Info	Ions Score	Identity Strict	Identity Relaxed	Expectation Value	Percolator q-Value	Percolator PEP	Precursor Abundance	Apex RT [min]
		FALSE	High	Mascot (A5)	Unambiguous	[R].ISSSKGSLGGGFSSGGFSGGSFSR.[G]		1	1	P13645	P13645	1	3	1	0	1	1	737.355	2210.05	2210.05	0.92	0.00068	HCD (High Energy Collision Dissociation)	MS2	32.6668	25	30.6823	18540	MS201900102_HA_Flag.raw	F27		27	50	43	2.16373	0	0.002303	1.53739e+06	30.72
	FALSE	High	[K].IRLENEIQTYR.[S]			4.32428e-05	0	1	1	2	P13645	P13645 [440-450]	1	1434.77	0	100		High	High	0	1.766e-05	67	24.63	K.IRLENEIQTYR.S	[440-450]		Used
		Checked	Confidence	Identifying Node	PSM Ambiguity	Annotated Sequence	Modifications	# Protein Groups	# Proteins	Master Protein Accessions	Protein Accessions	# Missed Cleavages	Charge	DeltaScore	DeltaCn	Rank	Search Engine Rank	m/z [Da]	MH+ [Da]	Theo. MH+ [Da]	DeltaM [ppm]	Deltam/z [Da]	Activation Type	MS Order	Isolation Interference [%]	Ion Inject Time [ms]	RT [min]	First Scan	Spectrum File	File ID	Quan Info	Ions Score	Identity Strict	Identity Relaxed	Expectation Value	Percolator q-Value	Percolator PEP	Precursor Abundance	Apex RT [min]
		FALSE	High	Mascot (A5)	Unambiguous	[K].IRLENEIQTYR.[S]		1	1	P13645	P13645	1	2	0.6567	0	1	1	717.889	1434.77	1434.77	0.29	0.00021	HCD (High Energy Collision Dissociation)	MS2	5.88241	18.724	24.8648	13373	MS201900102_HA_Flag.raw	F27		67	45	38	7.71502e-05	0	1.766e-05	322330080	24.63
		FALSE	High	Mascot (A5)	Unambiguous	[K].IRLENEIQTYR.[S]		1	1	P13645	P13645	1	2	0.6053	0	1	1	717.889	1434.77	1434.77	0.73	0.00053	HCD (High Energy Collision Dissociation)	MS2	0	24.319	24.39	12862	MS201900102_HA_Flag.raw	F27		38	45	38	0.054068	0	0.0007654	322330080	24.63
	FALSE	High	[R].VLDELTLTK.[A]			0.00415781	0	1	1	8	P13645	P13645 [258-266]	0	1031.6	2	100		High	High	0.005446	0.1519	54	30.24	R.VLDELTLTK.A	[258-266]		Used
		Checked	Confidence	Identifying Node	PSM Ambiguity	Annotated Sequence	Modifications	# Protein Groups	# Proteins	Master Protein Accessions	Protein Accessions	# Missed Cleavages	Charge	DeltaScore	DeltaCn	Rank	Search Engine Rank	m/z [Da]	MH+ [Da]	Theo. MH+ [Da]	DeltaM [ppm]	Deltam/z [Da]	Activation Type	MS Order	Isolation Interference [%]	Ion Inject Time [ms]	RT [min]	First Scan	Spectrum File	File ID	Quan Info	Ions Score	Identity Strict	Identity Relaxed	Expectation Value	Percolator q-Value	Percolator PEP	Precursor Abundance	Apex RT [min]
		FALSE	High	Mascot (A5)	Selected	[R].VLDELTLTK.[A]		1	1	P13645	P13645	0	2		0	2	2	516.302	1031.6	1031.6	-1.87	-0.00097	HCD (High Energy Collision Dissociation)	MS2	31.3222	25	32.7773	20886	MS201900102_HA_Flag.raw	F27	Not Reliable	26	42	35	0.459313	0	0.006689
		FALSE	High	Mascot (A5)	Selected	[R].VLDELTLTK.[A]		1	1	P13645	P13645	0	2		0	2	2	516.302	1031.6	1031.6	-1.56	-0.00081	HCD (High Energy Collision Dissociation)	MS2	52.8631	25	31.8057	19793	MS201900102_HA_Flag.raw	F27	Not Reliable	18	42	35	2.88476	0	0.007206
		FALSE	High	Mascot (A5)	Selected	[R].VLDELTLTK.[A]		1	1	P13645	P13645	0	2		0	2	2	516.302	1031.6	1031.6	-1.31	-0.00068	HCD (High Energy Collision Dissociation)	MS2	54.8018	25	29.9297	17689	MS201900102_HA_Flag.raw	F27		31	42	35	0.14874	0	0.002625	416496512	30.24
		FALSE	High	Mascot (A5)	Selected	[R].VLDELTLTK.[A]		1	1	P13645	P13645	0	2		0	2	2	516.302	1031.6	1031.6	-0.97	-0.0005	HCD (High Energy Collision Dissociation)	MS2	0	25	30.8084	18666	MS201900102_HA_Flag.raw	F27		52	42	35	0.00126599	0.001711	0.03981	416496512	30.24
		FALSE	High	Mascot (A5)	Selected	[R].VLDELTLTK.[A]		1	1	P13645	P13645	0	2		0	2	2	516.303	1031.6	1031.6	1.16	0.0006	HCD (High Energy Collision Dissociation)	MS2		25	28.4131	16050	MS201900102_HA_Flag.raw	F27		36	42	35	0.0390349	0.002106	0.04428	1.17561e+06	28.5
		FALSE	High	Mascot (A5)	Unambiguous	[R].VLDELTLTK.[A]		1	1	P13645	P13645	0	2	0.375	0	1	1	516.303	1031.6	1031.6	0.35	0.00018	HCD (High Energy Collision Dissociation)	MS2	0	25	33.6328	21449	MS201900102_HA_Flag.raw	F27		24	42	35	0.665508	0.002974	0.06844
		FALSE	High	Mascot (A5)	Selected	[R].VLDELTLTK.[A]		1	1	P13645	P13645	0	2		0	2	2	516.301	1031.6	1031.6	-2.92	-0.00151	HCD (High Energy Collision Dissociation)	MS2	61.4049	25	31.2937	19204	MS201900102_HA_Flag.raw	F27		14	42	35	8.02488	0.002974	0.06031	416496512	30.24
		FALSE	High	Mascot (A5)	Selected	[R].VLDELTLTK.[A]		1	1	P13645	P13645	0	2		0	2	2	516.303	1031.6	1031.6	0.63	0.00032	HCD (High Energy Collision Dissociation)	MS2	0	1.539	30.3751	18180	MS201900102_HA_Flag.raw	F27		54	42	35	0.000677881	0.005446	0.1519	416496512	30.24
	FALSE	High	[K].YENEVALR.[Q]			0.00848585	0	1	1	1	P13645	P13645 [238-245]	0	993.5	0	100		High	High	0	0.005763	47	17.71	K.YENEVALR.Q	[238-245]		Used
		Checked	Confidence	Identifying Node	PSM Ambiguity	Annotated Sequence	Modifications	# Protein Groups	# Proteins	Master Protein Accessions	Protein Accessions	# Missed Cleavages	Charge	DeltaScore	DeltaCn	Rank	Search Engine Rank	m/z [Da]	MH+ [Da]	Theo. MH+ [Da]	DeltaM [ppm]	Deltam/z [Da]	Activation Type	MS Order	Isolation Interference [%]	Ion Inject Time [ms]	RT [min]	First Scan	Spectrum File	File ID	Quan Info	Ions Score	Identity Strict	Identity Relaxed	Expectation Value	Percolator q-Value	Percolator PEP	Precursor Abundance	Apex RT [min]
		FALSE	High	Mascot (A5)	Unambiguous	[K].YENEVALR.[Q]		1	1	P13645	P13645	0	2	0.766	0	1	1	497.253	993.5	993.5	-0.26	-0.00013	HCD (High Energy Collision Dissociation)	MS2	0	9.874	17.6046	7240	MS201900102_HA_Flag.raw	F27		47	43	36	0.00485562	0	0.005763	126534128	17.71
	FALSE	High	[R].YCVQLSQIQAQISALEEQLQQIR.[A]	1xPropionamide [C2]		5.45024e-06	0	1	1	1	P13645	P13645 [400-422]	0	2760.43	0		No Quan Values	High	High	0	1.823e-06	77		R.YCVQLSQIQAQISALEEQLQQIR.A	[400-422]		Not Used
		Checked	Confidence	Identifying Node	PSM Ambiguity	Annotated Sequence	Modifications	# Protein Groups	# Proteins	Master Protein Accessions	Protein Accessions	# Missed Cleavages	Charge	DeltaScore	DeltaCn	Rank	Search Engine Rank	m/z [Da]	MH+ [Da]	Theo. MH+ [Da]	DeltaM [ppm]	Deltam/z [Da]	Activation Type	MS Order	Isolation Interference [%]	Ion Inject Time [ms]	RT [min]	First Scan	Spectrum File	File ID	Quan Info	Ions Score	Identity Strict	Identity Relaxed	Expectation Value	Percolator q-Value	Percolator PEP	Precursor Abundance	Apex RT [min]
		FALSE	High	Mascot (A5)	Unambiguous	[R].YcVQLSQIQAQISALEEQLQQIR.[A]	C2(Propionamide)	1	1	P13645	P13645	0	3	0.961	0	1	1	920.817	2760.44	2760.43	0.12	0.00011	HCD (High Energy Collision Dissociation)	MS2	2.38799	4.318	72.5827	63523	MS201900102_HA_Flag.raw	F27		77	47	40	1.05019e-05	0	1.823e-06
	FALSE	High	[K].VTMQNLNDRLASYLDKVR.[A]			0.00628549	0	3	3	2	P02533; P13645; P08779	P02533 [117-134]; P13645 [148-165]; P08779 [119-136]	2	2136.12	0	100	Shared	High	High	0	0.004128	52	44.61	K.VTMQNLNDRLASYLDKVR.A	[148-165]		Used
		Checked	Confidence	Identifying Node	PSM Ambiguity	Annotated Sequence	Modifications	# Protein Groups	# Proteins	Master Protein Accessions	Protein Accessions	# Missed Cleavages	Charge	DeltaScore	DeltaCn	Rank	Search Engine Rank	m/z [Da]	MH+ [Da]	Theo. MH+ [Da]	DeltaM [ppm]	Deltam/z [Da]	Activation Type	MS Order	Isolation Interference [%]	Ion Inject Time [ms]	RT [min]	First Scan	Spectrum File	File ID	Quan Info	Ions Score	Identity Strict	Identity Relaxed	Expectation Value	Percolator q-Value	Percolator PEP	Precursor Abundance	Apex RT [min]
		FALSE	High	Mascot (A5)	Unambiguous	[K].VTMQNLNDRLASYLDKVR.[A]		3	3	P02533; P13645; P08779	P02533; P13645; P08779	2	3	1	0	1	1	712.713	2136.12	2136.12	0.17	0.00012	HCD (High Energy Collision Dissociation)	MS2	74.4427	25	45.013	33452	MS201900102_HA_Flag.raw	F27		24	46	39	2.13653	0	0.008386	10830698	44.61
		FALSE	High	Mascot (A5)	Unambiguous	[K].VTMQNLNDRLASYLDKVR.[A]		3	3	P02533; P13645; P08779	P02533; P13645; P08779	2	3	1	0	1	1	712.714	2136.13	2136.12	2.52	0.0018	HCD (High Energy Collision Dissociation)	MS2	0	16.777	44.4636	32835	MS201900102_HA_Flag.raw	F27		52	46	39	0.00316305	0	0.004128	10830698	44.61
	FALSE	High	[K].VTMQNLNDR.[L]	1xOxidation [M3]		0.00279397	0	4	7	2	P02533; Q7Z3Y7; P13645; P08779	P02533 [117-125]; Q7Z3Y7 [88-96]; P13645 [148-156]; P08779 [119-127]	0	1106.53	0	100	Shared	High	High	0	0.002422	55	15.02	K.VTMQNLNDR.L	[148-156]		Used
		Checked	Confidence	Identifying Node	PSM Ambiguity	Annotated Sequence	Modifications	# Protein Groups	# Proteins	Master Protein Accessions	Protein Accessions	# Missed Cleavages	Charge	DeltaScore	DeltaCn	Rank	Search Engine Rank	m/z [Da]	MH+ [Da]	Theo. MH+ [Da]	DeltaM [ppm]	Deltam/z [Da]	Activation Type	MS Order	Isolation Interference [%]	Ion Inject Time [ms]	RT [min]	First Scan	Spectrum File	File ID	Quan Info	Ions Score	Identity Strict	Identity Relaxed	Expectation Value	Percolator q-Value	Percolator PEP	Precursor Abundance	Apex RT [min]
		FALSE	High	Mascot (A5)	Unambiguous	[K].VTmQNLNDR.[L]	M3(Oxidation)	4	7	P02533; Q7Z3Y7; P13645; P08779	P02533; Q7Z3Y7; P13645; Q7Z3Y9; Q7Z3Z0; Q7Z3Y8; P08779	0	2	0.8364	0	1	1	553.766	1106.53	1106.53	-0.23	-0.00013	HCD (High Energy Collision Dissociation)	MS2	51.3677	15.396	14.5897	4300	MS201900102_HA_Flag.raw	F27		55	44	37	0.00104822	0	0.002422
		FALSE	High	Mascot (A5)	Unambiguous	[K].VTmQNLNDR.[L]	M3(Oxidation)	4	7	P02533; Q7Z3Y7; P13645; P08779	P02533; Q7Z3Y7; P13645; Q7Z3Y9; Q7Z3Z0; Q7Z3Y8; P08779	0	2	0.9583	0	1	1	553.767	1106.53	1106.53	0.22	0.00012	HCD (High Energy Collision Dissociation)	MS2	57.9274	25	15.0303	4789	MS201900102_HA_Flag.raw	F27		48	44	37	0.00456513	0	0.001702	3.41485e+06	15.02
	FALSE	High	[K].VTMQNLNDR.[L]			0.00328266	0	4	7	2	P02533; Q7Z3Y7; P13645; P08779	P02533 [117-125]; Q7Z3Y7 [88-96]; P13645 [148-156]; P08779 [119-127]	0	1090.53	0	100	Shared	High	High	0	0.002032	53	16.87	K.VTMQNLNDR.L	[148-156]		Used
		Checked	Confidence	Identifying Node	PSM Ambiguity	Annotated Sequence	Modifications	# Protein Groups	# Proteins	Master Protein Accessions	Protein Accessions	# Missed Cleavages	Charge	DeltaScore	DeltaCn	Rank	Search Engine Rank	m/z [Da]	MH+ [Da]	Theo. MH+ [Da]	DeltaM [ppm]	Deltam/z [Da]	Activation Type	MS Order	Isolation Interference [%]	Ion Inject Time [ms]	RT [min]	First Scan	Spectrum File	File ID	Quan Info	Ions Score	Identity Strict	Identity Relaxed	Expectation Value	Percolator q-Value	Percolator PEP	Precursor Abundance	Apex RT [min]
		FALSE	High	Mascot (A5)	Unambiguous	[K].VTMQNLNDR.[L]		4	7	P02533; Q7Z3Y7; P13645; P08779	P02533; Q7Z3Y7; P13645; Q7Z3Y9; Q7Z3Z0; Q7Z3Y8; P08779	0	2	0.7143	0	1	1	545.768	1090.53	1090.53	-1.34	-0.00073	HCD (High Energy Collision Dissociation)	MS2	25.0927	18.927	17.4028	7037	MS201900102_HA_Flag.raw	F27		35	45	38	0.111223	0	0.00647	3.56501e+06	17.31
		FALSE	High	Mascot (A5)	Unambiguous	[K].VTMQNLNDR.[L]		4	7	P02533; Q7Z3Y7; P13645; P08779	P02533; Q7Z3Y7; P13645; Q7Z3Y9; Q7Z3Z0; Q7Z3Y8; P08779	0	2	0.6792	0	1	1	545.769	1090.53	1090.53	0.52	0.00029	HCD (High Energy Collision Dissociation)	MS2	8.08648	10.384	16.7433	6541	MS201900102_HA_Flag.raw	F27		53	45	38	0.00150886	0	0.002032	980031872	16.87
	FALSE	High	[R].YCVQLSQIQAQISALEEQLQQIR.[A]			5.00029e-05	0	1	1	1	P13645	P13645 [400-422]	0	2689.4	0	100		High	High	0	2.066e-05	74	72.89	R.YCVQLSQIQAQISALEEQLQQIR.A	[400-422]		Used
		Checked	Confidence	Identifying Node	PSM Ambiguity	Annotated Sequence	Modifications	# Protein Groups	# Proteins	Master Protein Accessions	Protein Accessions	# Missed Cleavages	Charge	DeltaScore	DeltaCn	Rank	Search Engine Rank	m/z [Da]	MH+ [Da]	Theo. MH+ [Da]	DeltaM [ppm]	Deltam/z [Da]	Activation Type	MS Order	Isolation Interference [%]	Ion Inject Time [ms]	RT [min]	First Scan	Spectrum File	File ID	Quan Info	Ions Score	Identity Strict	Identity Relaxed	Expectation Value	Percolator q-Value	Percolator PEP	Precursor Abundance	Apex RT [min]
		FALSE	High	Mascot (A5)	Unambiguous	[R].YCVQLSQIQAQISALEEQLQQIR.[A]		1	1	P13645	P13645	0	2	0.9189	0	1	1	1345.2	2689.38	2689.4	-4.98	-0.0067	HCD (High Energy Collision Dissociation)	MS2	0	25	73.0508	64107	MS201900102_HA_Flag.raw	F27		74	48	41	2.61574e-05	0	2.066e-05	7288770	72.89
	FALSE	High	[R].YCVQLSQIQAQISALEEQLQQIR.[A]	1xPhospho [S6]	P13645 1xPhospho [S405]	1.11478e-06	0	1	1	1	P13645	P13645 [400-422]	0	2769.36	0		No Quan Values	High	High	0	3.205e-07	108		R.YCVQLSQIQAQISALEEQLQQIR.A	[400-422]	1xPhospho [S405]	Not Used
		Checked	Confidence	Identifying Node	PSM Ambiguity	Annotated Sequence	Modifications	# Protein Groups	# Proteins	Master Protein Accessions	Protein Accessions	# Missed Cleavages	Charge	DeltaScore	DeltaCn	Rank	Search Engine Rank	m/z [Da]	MH+ [Da]	Theo. MH+ [Da]	DeltaM [ppm]	Deltam/z [Da]	Activation Type	MS Order	Isolation Interference [%]	Ion Inject Time [ms]	RT [min]	First Scan	Spectrum File	File ID	Quan Info	Ions Score	Identity Strict	Identity Relaxed	Expectation Value	Percolator q-Value	Percolator PEP	Precursor Abundance	Apex RT [min]
		FALSE	High	Mascot (A5)	Unambiguous	[R].YCVQLsQIQAQISALEEQLQQIR.[A]	S6(Phospho)	1	1	P13645	P13645	0	3	0.0648	0	1	1	923.789	2769.35	2769.36	-3.84	-0.00355	HCD (High Energy Collision Dissociation)	MS2	0	14.542	73.0441	64099	MS201900102_HA_Flag.raw	F27		108	51	44	2.01933e-08	0	3.205e-07
	FALSE	High	[R].SQYEQLAEQNRKDAEAWFNEK.[S]			0.00314456	0	1	1	1	P13645	P13645 [323-343]	2	2584.21	0	100		High	High	0	0.001939	32	37.99	R.SQYEQLAEQNRKDAEAWFNEK.S	[323-343]		Used
		Checked	Confidence	Identifying Node	PSM Ambiguity	Annotated Sequence	Modifications	# Protein Groups	# Proteins	Master Protein Accessions	Protein Accessions	# Missed Cleavages	Charge	DeltaScore	DeltaCn	Rank	Search Engine Rank	m/z [Da]	MH+ [Da]	Theo. MH+ [Da]	DeltaM [ppm]	Deltam/z [Da]	Activation Type	MS Order	Isolation Interference [%]	Ion Inject Time [ms]	RT [min]	First Scan	Spectrum File	File ID	Quan Info	Ions Score	Identity Strict	Identity Relaxed	Expectation Value	Percolator q-Value	Percolator PEP	Precursor Abundance	Apex RT [min]
		FALSE	High	Mascot (A5)	Unambiguous	[R].SQYEQLAEQNRKDAEAWFNEK.[S]		1	1	P13645	P13645	2	3	0.9688	0	1	1	862.073	2584.2	2584.21	-0.9	-0.00078	HCD (High Energy Collision Dissociation)	MS2	0	25	37.834	25899	MS201900102_HA_Flag.raw	F27		32	51	44	0.985366	0	0.001939	6044481	37.99
	FALSE	High	[R].SQYEQLAEQNRK.[D]			0.0030777	0	1	1	1	P13645	P13645 [323-334]	1	1493.73	0	100		High	High	0	0.001888	56	15.59	R.SQYEQLAEQNRK.D	[323-334]		Used
		Checked	Confidence	Identifying Node	PSM Ambiguity	Annotated Sequence	Modifications	# Protein Groups	# Proteins	Master Protein Accessions	Protein Accessions	# Missed Cleavages	Charge	DeltaScore	DeltaCn	Rank	Search Engine Rank	m/z [Da]	MH+ [Da]	Theo. MH+ [Da]	DeltaM [ppm]	Deltam/z [Da]	Activation Type	MS Order	Isolation Interference [%]	Ion Inject Time [ms]	RT [min]	First Scan	Spectrum File	File ID	Quan Info	Ions Score	Identity Strict	Identity Relaxed	Expectation Value	Percolator q-Value	Percolator PEP	Precursor Abundance	Apex RT [min]
		FALSE	High	Mascot (A5)	Unambiguous	[R].SQYEQLAEQNRK.[D]		1	1	P13645	P13645	1	2	1	0	1	1	747.372	1493.74	1493.73	1.3	0.00097	HCD (High Energy Collision Dissociation)	MS2	54.8965	10.798	15.5027	5324	MS201900102_HA_Flag.raw	F27		56	47	40	0.00134093	0	0.001888	1378983040	15.59
	FALSE	High	[R].SQYEQLAEQNR.[K]			0.000736398	0	1	1	2	P13645	P13645 [323-333]	0	1365.64	0	100		High	High	0	0.000803	52	18.39	R.SQYEQLAEQNR.K	[323-333]		Used
		Checked	Confidence	Identifying Node	PSM Ambiguity	Annotated Sequence	Modifications	# Protein Groups	# Proteins	Master Protein Accessions	Protein Accessions	# Missed Cleavages	Charge	DeltaScore	DeltaCn	Rank	Search Engine Rank	m/z [Da]	MH+ [Da]	Theo. MH+ [Da]	DeltaM [ppm]	Deltam/z [Da]	Activation Type	MS Order	Isolation Interference [%]	Ion Inject Time [ms]	RT [min]	First Scan	Spectrum File	File ID	Quan Info	Ions Score	Identity Strict	Identity Relaxed	Expectation Value	Percolator q-Value	Percolator PEP	Precursor Abundance	Apex RT [min]
		FALSE	High	Mascot (A5)	Unambiguous	[R].SQYEQLAEQNR.[K]		1	1	P13645	P13645	0	2	0.8	0	1	1	683.324	1365.64	1365.64	1.1	0.00075	HCD (High Energy Collision Dissociation)	MS2	0	17.25	18.6733	8221	MS201900102_HA_Flag.raw	F27		40	46	40	0.0513082	0	0.0003933	134109944	18.39
		FALSE	High	Mascot (A5)	Unambiguous	[R].SQYEQLAEQNR.[K]		1	1	P13645	P13645	0	2	0.8462	0	1	1	683.321	1365.63	1365.64	-3.28	-0.00224	HCD (High Energy Collision Dissociation)	MS2	31.2229	7.691	18.2465	7759	MS201900102_HA_Flag.raw	F27		52	46	39	0.00301785	0	0.000803	134109944	18.39
	FALSE	High	[R].SGGGGGGGGCGGGGGVSSLR.[I]	1xPropionamide [C10]		9.08595e-06	0	1	1	1	P13645	P13645 [16-35]	0	1563.69	0		No Quan Values	High	High	0	3.192e-06	113		R.SGGGGGGGGCGGGGGVSSLR.I	[16-35]		Not Used
		Checked	Confidence	Identifying Node	PSM Ambiguity	Annotated Sequence	Modifications	# Protein Groups	# Proteins	Master Protein Accessions	Protein Accessions	# Missed Cleavages	Charge	DeltaScore	DeltaCn	Rank	Search Engine Rank	m/z [Da]	MH+ [Da]	Theo. MH+ [Da]	DeltaM [ppm]	Deltam/z [Da]	Activation Type	MS Order	Isolation Interference [%]	Ion Inject Time [ms]	RT [min]	First Scan	Spectrum File	File ID	Quan Info	Ions Score	Identity Strict	Identity Relaxed	Expectation Value	Percolator q-Value	Percolator PEP	Precursor Abundance	Apex RT [min]
		FALSE	High	Mascot (A5)	Unambiguous	[R].SGGGGGGGGcGGGGGVSSLR.[I]	C10(Propionamide)	1	1	P13645	P13645	0	2	0.9558	0	1	1	782.35	1563.69	1563.69	-0.46	-0.00036	HCD (High Energy Collision Dissociation)	MS2	0	13.84	15.5511	5382	MS201900102_HA_Flag.raw	F27		113	47	40	3.30556e-09	0	3.192e-06
	FALSE	High	[R].SLLEGEGSSGGGGR.[G]			0.0016322	0	1	1	2	P13645	P13645 [451-464]	0	1262.6	0	100		High	High	0	0.0009427	65	16.88	R.SLLEGEGSSGGGGR.G	[451-464]		Used
		Checked	Confidence	Identifying Node	PSM Ambiguity	Annotated Sequence	Modifications	# Protein Groups	# Proteins	Master Protein Accessions	Protein Accessions	# Missed Cleavages	Charge	DeltaScore	DeltaCn	Rank	Search Engine Rank	m/z [Da]	MH+ [Da]	Theo. MH+ [Da]	DeltaM [ppm]	Deltam/z [Da]	Activation Type	MS Order	Isolation Interference [%]	Ion Inject Time [ms]	RT [min]	First Scan	Spectrum File	File ID	Quan Info	Ions Score	Identity Strict	Identity Relaxed	Expectation Value	Percolator q-Value	Percolator PEP	Precursor Abundance	Apex RT [min]
		FALSE	High	Mascot (A5)	Unambiguous	[R].SLLEGEGSSGGGGR.[G]		1	1	P13645	P13645	0	2	0.8293	0	1	1	631.808	1262.61	1262.6	9.31	0.00588	HCD (High Energy Collision Dissociation)	MS2	0	17.922	17.3309	6978	MS201900102_HA_Flag.raw	F27		41	46	39	0.0337288	0	0.001024	400844736	16.88
		FALSE	High	Mascot (A5)	Unambiguous	[R].SLLEGEGSSGGGGR.[G]		1	1	P13645	P13645	0	2	0.6923	0	1	1	631.802	1262.6	1262.6	-0.78	-0.00049	HCD (High Energy Collision Dissociation)	MS2	31.6874	12.579	16.7534	6552	MS201900102_HA_Flag.raw	F27		65	46	39	0.000130048	0	0.0009427	400844736	16.88
	FALSE	High	[K].SKELTTEIDNNIEQISSYK.[S]			0.000111458	0	1	1	8	P13645	P13645 [344-362]	1	2212.1	0	100		High	High	0	7.187e-05	77	41.01	K.SKELTTEIDNNIEQISSYK.S	[344-362]		Used
		Checked	Confidence	Identifying Node	PSM Ambiguity	Annotated Sequence	Modifications	# Protein Groups	# Proteins	Master Protein Accessions	Protein Accessions	# Missed Cleavages	Charge	DeltaScore	DeltaCn	Rank	Search Engine Rank	m/z [Da]	MH+ [Da]	Theo. MH+ [Da]	DeltaM [ppm]	Deltam/z [Da]	Activation Type	MS Order	Isolation Interference [%]	Ion Inject Time [ms]	RT [min]	First Scan	Spectrum File	File ID	Quan Info	Ions Score	Identity Strict	Identity Relaxed	Expectation Value	Percolator q-Value	Percolator PEP	Precursor Abundance	Apex RT [min]
		FALSE	High	Mascot (A5)	Unambiguous	[K].SKELTTEIDNNIEQISSYK.[S]		1	1	P13645	P13645	1	3	0.8571	0	1	1	738.04	2212.1	2212.1	3	0.00221	HCD (High Energy Collision Dissociation)	MS2	13.8725	19.076	42.0209	30663	MS201900102_HA_Flag.raw	F27		42	49	42	0.0609159	0	0.0009896	4.78428e+06	41.98
		FALSE	High	Mascot (A5)	Unambiguous	[K].SKELTTEIDNNIEQISSYK.[S]		1	1	P13645	P13645	1	3	0.8644	0	1	1	738.039	2212.1	2212.1	2.48	0.00183	HCD (High Energy Collision Dissociation)	MS2	68.0166	25	34.7589	22605	MS201900102_HA_Flag.raw	F27		59	49	42	0.0011537	0	0.0002607	14236555	34.93
		FALSE	High	Mascot (A5)	Unambiguous	[K].SKELTTEIDNNIEQISSYK.[S]		1	1	P13645	P13645	1	3	0.9787	0	1	1	738.038	2212.1	2212.1	1	0.00074	HCD (High Energy Collision Dissociation)	MS2	34.5197	12.606	42.2113	30882	MS201900102_HA_Flag.raw	F27		47	49	42	0.0167089	0	0.005953	4.78428e+06	41.98
		FALSE	High	Mascot (A5)	Unambiguous	[K].SKELTTEIDNNIEQISSYK.[S]		1	1	P13645	P13645	1	2	1	0	1	1	1106.55	2212.09	2212.1	-4.69	-0.00519	HCD (High Energy Collision Dissociation)	MS2		25	40.712	29183	MS201900102_HA_Flag.raw	F27		76	49	43	2.37851e-05	0	4.976e-05	131729240	41.01
		FALSE	High	Mascot (A5)	Unambiguous	[K].SKELTTEIDNNIEQISSYK.[S]		1	1	P13645	P13645	1	3	0.987	0	1	1	738.038	2212.1	2212.1	0.35	0.00026	HCD (High Energy Collision Dissociation)	MS2	13.776	1.028	41.1468	29664	MS201900102_HA_Flag.raw	F27		77	49	42	1.97654e-05	0	7.187e-05	448313376	41.01
		FALSE	High	Mascot (A5)	Unambiguous	[K].SKELTTEIDNNIEQISSYK.[S]		1	1	P13645	P13645	1	3	0.9333	0	1	1	738.038	2212.1	2212.1	0.99	0.00073	HCD (High Energy Collision Dissociation)	MS2	0	25	34.7431	22589	MS201900102_HA_Flag.raw	F27		45	49	42	0.0272177	0	0.01332	14236555	34.93
		FALSE	High	Mascot (A5)	Unambiguous	[K].SKELTTEIDNNIEQISSYK.[S]		1	1	P13645	P13645	1	3	0.6667	0	1	1	738.05	2212.14	2212.1	16.95	0.01249	HCD (High Energy Collision Dissociation)	MS2	43.1244	25	44.0764	32390	MS201900102_HA_Flag.raw	F27		3	48	41	361.69	0.002106	0.04469	1.11586e+06	43.88
		FALSE	High	Mascot (A5)	Unambiguous	[K].SKELTTEIDNNIEQISSYK.[S]		1	1	P13645	P13645	1	3	0.5789	0	1	1	738.039	2212.1	2212.1	2.45	0.00181	HCD (High Energy Collision Dissociation)	MS2	94.0423	22.243	41.7434	30347	MS201900102_HA_Flag.raw	F27		19	49	42	12.2778	0.002489	0.04994	4.78428e+06	41.98
	FALSE	High	[K].ELTTEIDNNIEQISSYKSEITELRR.[N]			0.000106763	0	1	1	2	P13645	P13645 [346-370]	2	2981.51	0	100		High	High	0	4.759e-05	35	51.02	K.ELTTEIDNNIEQISSYKSEITELRR.N	[346-370]		Used
		Checked	Confidence	Identifying Node	PSM Ambiguity	Annotated Sequence	Modifications	# Protein Groups	# Proteins	Master Protein Accessions	Protein Accessions	# Missed Cleavages	Charge	DeltaScore	DeltaCn	Rank	Search Engine Rank	m/z [Da]	MH+ [Da]	Theo. MH+ [Da]	DeltaM [ppm]	Deltam/z [Da]	Activation Type	MS Order	Isolation Interference [%]	Ion Inject Time [ms]	RT [min]	First Scan	Spectrum File	File ID	Quan Info	Ions Score	Identity Strict	Identity Relaxed	Expectation Value	Percolator q-Value	Percolator PEP	Precursor Abundance	Apex RT [min]
		FALSE	High	Mascot (A5)	Unambiguous	[K].ELTTEIDNNIEQISSYKSEITELRR.[N]		1	1	P13645	P13645	2	4	1	0	1	1	746.133	2981.51	2981.51	1.38	0.00103	HCD (High Energy Collision Dissociation)	MS2	0	25	50.9225	39547	MS201900102_HA_Flag.raw	F27		35	49	42	0.27519	0	4.759e-05	6.8972e+06	51.02
		FALSE	High	Mascot (A5)	Unambiguous	[K].ELTTEIDNNIEQISSYKSEITELRR.[N]		1	1	P13645	P13645	2	4	0.6154	0	1	1	746.134	2981.52	2981.51	3.31	0.00247	HCD (High Energy Collision Dissociation)	MS2	0	25	51.3803	40087	MS201900102_HA_Flag.raw	F27		13	49	42	44.3575	0.003649	0.09915	6.8972e+06	51.02
	FALSE	High	[K].ELTTEIDNNIEQISSYKSEITELR.[R]			9.69184e-06	0	1	1	1	P13645	P13645 [346-369]	1	2825.41	0	100		High	High	0	3.419e-06	49	57.55	K.ELTTEIDNNIEQISSYKSEITELR.R	[346-369]		Used
		Checked	Confidence	Identifying Node	PSM Ambiguity	Annotated Sequence	Modifications	# Protein Groups	# Proteins	Master Protein Accessions	Protein Accessions	# Missed Cleavages	Charge	DeltaScore	DeltaCn	Rank	Search Engine Rank	m/z [Da]	MH+ [Da]	Theo. MH+ [Da]	DeltaM [ppm]	Deltam/z [Da]	Activation Type	MS Order	Isolation Interference [%]	Ion Inject Time [ms]	RT [min]	First Scan	Spectrum File	File ID	Quan Info	Ions Score	Identity Strict	Identity Relaxed	Expectation Value	Percolator q-Value	Percolator PEP	Precursor Abundance	Apex RT [min]
		FALSE	High	Mascot (A5)	Unambiguous	[K].ELTTEIDNNIEQISSYKSEITELR.[R]		1	1	P13645	P13645	1	3	1	0	1	1	942.471	2825.4	2825.41	-2.29	-0.00216	HCD (High Energy Collision Dissociation)	MS2	0	25	57.5442	45914	MS201900102_HA_Flag.raw	F27		49	50	43	0.0144237	0	3.419e-06	1.6983e+06	57.55
	FALSE	High	[K].ELTTEIDNNIEQISSYK.[S]			1.99287e-05	0	1	1	7	P13645	P13645 [346-362]	0	1996.97	0	100		High	High	0	7.535e-06	87	48.38	K.ELTTEIDNNIEQISSYK.S	[346-362]		Used
		Checked	Confidence	Identifying Node	PSM Ambiguity	Annotated Sequence	Modifications	# Protein Groups	# Proteins	Master Protein Accessions	Protein Accessions	# Missed Cleavages	Charge	DeltaScore	DeltaCn	Rank	Search Engine Rank	m/z [Da]	MH+ [Da]	Theo. MH+ [Da]	DeltaM [ppm]	Deltam/z [Da]	Activation Type	MS Order	Isolation Interference [%]	Ion Inject Time [ms]	RT [min]	First Scan	Spectrum File	File ID	Quan Info	Ions Score	Identity Strict	Identity Relaxed	Expectation Value	Percolator q-Value	Percolator PEP	Precursor Abundance	Apex RT [min]
		FALSE	High	Mascot (A5)	Unambiguous	[K].ELTTEIDNNIEQISSYK.[S]		1	1	P13645	P13645	0	2	0.7188	0	1	1	998.985	1996.96	1996.97	-4.39	-0.00438	HCD (High Energy Collision Dissociation)	MS2	0	8.535	48.9325	37293	MS201900102_HA_Flag.raw	F27		32	49	42	0.605802	0	0.005861	5367238	48.92
		FALSE	High	Mascot (A5)	Unambiguous	[K].ELTTEIDNNIEQISSYK.[S]		1	1	P13645	P13645	0	2	0.8276	0	1	1	998.987	1996.97	1996.97	-1.81	-0.00181	HCD (High Energy Collision Dissociation)	MS2	0	8.524	48.4846	36897	MS201900102_HA_Flag.raw	F27		87	49	42	1.84435e-06	0	7.535e-06	121612648	48.38
		FALSE	High	Mascot (A5)	Unambiguous	[K].ELTTEIDNNIEQISSYK.[S]		1	1	P13645	P13645	0	2	0.8974	0	1	1	998.989	1996.97	1996.97	0.35	0.00035	HCD (High Energy Collision Dissociation)	MS2	52.7849	25	51.3965	40108	MS201900102_HA_Flag.raw	F27		39	49	42	0.124129	0	1.196e-05
		FALSE	High	Mascot (A5)	Unambiguous	[K].ELTTEIDNNIEQISSYK.[S]		1	1	P13645	P13645	0	2	1	0	1	1	998.989	1996.97	1996.97	0.35	0.00035	HCD (High Energy Collision Dissociation)	MS2	74.0356	23.065	42.4292	31130	MS201900102_HA_Flag.raw	F27		73	49	42	4.44549e-05	0	1.309e-05	7.69049e+06	42.54
		FALSE	High	Mascot (A5)	Unambiguous	[K].ELTTEIDNNIEQISSYK.[S]		1	1	P13645	P13645	0	2	0.814	0	1	1	998.99	1996.97	1996.97	1.14	0.00114	HCD (High Energy Collision Dissociation)	MS2	0	17.811	48.0635	36603	MS201900102_HA_Flag.raw	F27		86	49	42	2.26965e-06	0	1.158e-05	121612648	48.38
		FALSE	High	Mascot (A5)	Unambiguous	[K].ELTTEIDNNIEQISSYK.[S]		1	1	P13645	P13645	0	2	0.72	0	1	1	998.992	1996.98	1996.97	2.6	0.0026	HCD (High Energy Collision Dissociation)	MS2	0	25	50.1445	38637	MS201900102_HA_Flag.raw	F27	Not Reliable	25	49	42	2.84382	0	0.003077
		FALSE	High	Mascot (A5)	Unambiguous	[K].ELTTEIDNNIEQISSYK.[S]		1	1	P13645	P13645	0	2	1	0	1	1	998.993	1996.98	1996.97	3.48	0.00348	HCD (High Energy Collision Dissociation)	MS2	33.6752	25	49.3883	37799	MS201900102_HA_Flag.raw	F27	Not Reliable	3	49	42	479.77	0	0.004362
	FALSE	High	[R].AETECQNTEYQQLLDIK.[I]	1xPhospho [T3]	P13645 1xPhospho [T425]	0.000170482	0	1	1	1	P13645	P13645 [423-439]	0	2105.91	0	100		High	High	0	7.913e-05	85	53.38	R.AETECQNTEYQQLLDIK.I	[423-439]	1xPhospho [T425]	Used
		Checked	Confidence	Identifying Node	PSM Ambiguity	Annotated Sequence	Modifications	# Protein Groups	# Proteins	Master Protein Accessions	Protein Accessions	# Missed Cleavages	Charge	DeltaScore	DeltaCn	Rank	Search Engine Rank	m/z [Da]	MH+ [Da]	Theo. MH+ [Da]	DeltaM [ppm]	Deltam/z [Da]	Activation Type	MS Order	Isolation Interference [%]	Ion Inject Time [ms]	RT [min]	First Scan	Spectrum File	File ID	Quan Info	Ions Score	Identity Strict	Identity Relaxed	Expectation Value	Percolator q-Value	Percolator PEP	Precursor Abundance	Apex RT [min]
		FALSE	High	Mascot (A5)	Unambiguous	[R].AEtECQNTEYQQLLDIK.[I]	T3(Phospho)	1	1	P13645	P13645	0	2	0.4118	0	1	1	1053.45	2105.9	2105.91	-6.47	-0.00681	HCD (High Energy Collision Dissociation)	MS2	50.6445	25	53.3324	41687	MS201900102_HA_Flag.raw	F27		85	50	43	3.66958e-06	0	7.913e-05	1.83799e+06	53.38
	FALSE	High	[R].AETECQNTEYQQLLDIK.[I]	1xPropionamide [C5]		4.66254e-05	0	1	1	2	P13645	P13645 [423-439]	0	2096.98	0	100		High	High	0	1.916e-05	72	41.64	R.AETECQNTEYQQLLDIK.I	[423-439]		Used
		Checked	Confidence	Identifying Node	PSM Ambiguity	Annotated Sequence	Modifications	# Protein Groups	# Proteins	Master Protein Accessions	Protein Accessions	# Missed Cleavages	Charge	DeltaScore	DeltaCn	Rank	Search Engine Rank	m/z [Da]	MH+ [Da]	Theo. MH+ [Da]	DeltaM [ppm]	Deltam/z [Da]	Activation Type	MS Order	Isolation Interference [%]	Ion Inject Time [ms]	RT [min]	First Scan	Spectrum File	File ID	Quan Info	Ions Score	Identity Strict	Identity Relaxed	Expectation Value	Percolator q-Value	Percolator PEP	Precursor Abundance	Apex RT [min]
		FALSE	High	Mascot (A5)	Unambiguous	[R].AETEcQNTEYQQLLDIK.[I]	C5(Propionamide)	1	1	P13645	P13645	0	2	1	0	1	1	1048.99	2096.98	2096.98	-1.42	-0.00149	HCD (High Energy Collision Dissociation)	MS2	57.5172	22.817	41.8848	30513	MS201900102_HA_Flag.raw	F27		34	50	43	0.491625	0	0.00017	20687958	41.64
		FALSE	High	Mascot (A5)	Unambiguous	[R].AETEcQNTEYQQLLDIK.[I]	C5(Propionamide)	1	1	P13645	P13645	0	2	0.8889	0	1	1	1048.99	2096.98	2096.98	0.84	0.00088	HCD (High Energy Collision Dissociation)	MS2	19.4513	25	41.4318	30000	MS201900102_HA_Flag.raw	F27		72	50	43	6.42885e-05	0	1.916e-05	20687958	41.64
	FALSE	High	[R].ALEESNYELEGKIKEWYEK.[H]			0.00137419	0	1	1	1	P13645	P13645 [166-184]	2	2358.15	0	100		High	High	0	0.0007814	27	38.95	R.ALEESNYELEGKIKEWYEK.H	[166-184]		Used
		Checked	Confidence	Identifying Node	PSM Ambiguity	Annotated Sequence	Modifications	# Protein Groups	# Proteins	Master Protein Accessions	Protein Accessions	# Missed Cleavages	Charge	DeltaScore	DeltaCn	Rank	Search Engine Rank	m/z [Da]	MH+ [Da]	Theo. MH+ [Da]	DeltaM [ppm]	Deltam/z [Da]	Activation Type	MS Order	Isolation Interference [%]	Ion Inject Time [ms]	RT [min]	First Scan	Spectrum File	File ID	Quan Info	Ions Score	Identity Strict	Identity Relaxed	Expectation Value	Percolator q-Value	Percolator PEP	Precursor Abundance	Apex RT [min]
		FALSE	High	Mascot (A5)	Unambiguous	[R].ALEESNYELEGKIKEWYEK.[H]		1	1	P13645	P13645	2	3	1	0	1	1	786.723	2358.15	2358.15	1.95	0.00154	HCD (High Energy Collision Dissociation)	MS2	52.9794	25	38.8508	27098	MS201900102_HA_Flag.raw	F27		27	50	43	2.03773	0	0.0007814	1.16632e+06	38.95
	FALSE	High	[R].ALEESNYELEGK.[I]			0.00100058	0	1	1	3	P13645	P13645 [166-177]	0	1381.65	0	100		High	High	0	0.0007698	73	22.38	R.ALEESNYELEGK.I	[166-177]		Used
		Checked	Confidence	Identifying Node	PSM Ambiguity	Annotated Sequence	Modifications	# Protein Groups	# Proteins	Master Protein Accessions	Protein Accessions	# Missed Cleavages	Charge	DeltaScore	DeltaCn	Rank	Search Engine Rank	m/z [Da]	MH+ [Da]	Theo. MH+ [Da]	DeltaM [ppm]	Deltam/z [Da]	Activation Type	MS Order	Isolation Interference [%]	Ion Inject Time [ms]	RT [min]	First Scan	Spectrum File	File ID	Quan Info	Ions Score	Identity Strict	Identity Relaxed	Expectation Value	Percolator q-Value	Percolator PEP	Precursor Abundance	Apex RT [min]
		FALSE	High	Mascot (A5)	Unambiguous	[R].ALEESNYELEGK.[I]		1	1	P13645	P13645	0	2	0.8767	0	1	1	691.33	1381.65	1381.65	3.34	0.00231	HCD (High Energy Collision Dissociation)	MS2	39.6506	25	22.1329	10797	MS201900102_HA_Flag.raw	F27		73	47	40	2.85917e-05	0	0.0006988	923329472	22.38
		FALSE	High	Mascot (A5)	Unambiguous	[R].ALEESNYELEGK.[I]		1	1	P13645	P13645	0	2	0.8372	0	1	1	691.329	1381.65	1381.65	1.15	0.00079	HCD (High Energy Collision Dissociation)	MS2	36.8621	25	23.7654	12428	MS201900102_HA_Flag.raw	F27		43	47	40	0.0259649	0	0.0005517	3706199	23.68
		FALSE	High	Mascot (A5)	Unambiguous	[R].ALEESNYELEGK.[I]		1	1	P13645	P13645	0	2	0.8767	0	1	1	691.328	1381.65	1381.65	-0.3	-0.00021	HCD (High Energy Collision Dissociation)	MS2	9.89601	1.124	22.5675	11246	MS201900102_HA_Flag.raw	F27		73	47	40	2.5277e-05	0	0.0007698	923329472	22.38
	FALSE	High	[R].LASYLDKVR.[A]			0.00579956	0	4	7	3	P02533; P13645; Q04695; P08779	P02533 [126-134]; P13645 [157-165]; Q04695 [95-103]; P08779 [128-136]	1	1064.61	0	100	Shared	High	High	0	0.00379	58	18.76	R.LASYLDKVR.A	[157-165]		Used
		Checked	Confidence	Identifying Node	PSM Ambiguity	Annotated Sequence	Modifications	# Protein Groups	# Proteins	Master Protein Accessions	Protein Accessions	# Missed Cleavages	Charge	DeltaScore	DeltaCn	Rank	Search Engine Rank	m/z [Da]	MH+ [Da]	Theo. MH+ [Da]	DeltaM [ppm]	Deltam/z [Da]	Activation Type	MS Order	Isolation Interference [%]	Ion Inject Time [ms]	RT [min]	First Scan	Spectrum File	File ID	Quan Info	Ions Score	Identity Strict	Identity Relaxed	Expectation Value	Percolator q-Value	Percolator PEP	Precursor Abundance	Apex RT [min]
		FALSE	High	Mascot (A5)	Unambiguous	[R].LASYLDKVR.[A]		4	7	P02533; P13645; Q04695; P08779	P02533; P08727; P13645; P19012; Q99456; Q04695; P08779	1	2	0.7586	0	1	1	532.808	1064.61	1064.61	-0.78	-0.00042	HCD (High Energy Collision Dissociation)	MS2	0	15.437	19.0019	8556	MS201900102_HA_Flag.raw	F27		58	41	34	0.00020428	0	0.00379	482817312	18.76
		FALSE	High	Mascot (A5)	Unambiguous	[R].LASYLDKVR.[A]		4	7	P02533; P13645; Q04695; P08779	P02533; P08727; P13645; P19012; Q99456; Q04695; P08779	1	2	0.6842	0	1	1	532.809	1064.61	1064.61	0.15	8e-05	HCD (High Energy Collision Dissociation)	MS2	29.7806	19.581	18.5785	8113	MS201900102_HA_Flag.raw	F27		38	40	33	0.0175301	0	0.01009	482817312	18.76
		FALSE	High	Mascot (A5)	Selected	[R].LASYLDKVR.[A]		4	7	P02533; P13645; Q04695; P08779	P02533; P08727; P13645; P19012; Q99456; Q04695; P08779	1	2	0	0	1	1	532.807	1064.61	1064.61	-2.41	-0.00128	HCD (High Energy Collision Dissociation)	MS2	81.7976	9.458	19.4292	8824	MS201900102_HA_Flag.raw	F27		1	41	34	102.416	0.004866	0.1202	3.25276e+06	19.27
	FALSE	High	[R].LASYLDKVR.[A]	1xAcetyl [K7]	P02533 1xAcetyl [K132]; P13645 1xAcetyl [K163]; Q04695 1xAcetyl [K101]; P08779 1xAcetyl [K134]	0.00688541	0	4	7	1	P02533; P13645; Q04695; P08779	P02533 [126-134]; P13645 [157-165]; Q04695 [95-103]; P08779 [128-136]	1	1106.62	0	100	Shared	High	High	0	0.004562	28	30.99	R.LASYLDKVR.A	[157-165]	1xAcetyl [K163]	Used
		Checked	Confidence	Identifying Node	PSM Ambiguity	Annotated Sequence	Modifications	# Protein Groups	# Proteins	Master Protein Accessions	Protein Accessions	# Missed Cleavages	Charge	DeltaScore	DeltaCn	Rank	Search Engine Rank	m/z [Da]	MH+ [Da]	Theo. MH+ [Da]	DeltaM [ppm]	Deltam/z [Da]	Activation Type	MS Order	Isolation Interference [%]	Ion Inject Time [ms]	RT [min]	First Scan	Spectrum File	File ID	Quan Info	Ions Score	Identity Strict	Identity Relaxed	Expectation Value	Percolator q-Value	Percolator PEP	Precursor Abundance	Apex RT [min]
		FALSE	High	Mascot (A5)	Unambiguous	[R].LASYLDkVR.[A]	K7(Acetyl)	4	7	P02533; P13645; Q04695; P08779	P02533; P08727; P13645; P19012; Q99456; Q04695; P08779	1	2	0.8214	0	1	1	553.814	1106.62	1106.62	0.11	6e-05	HCD (High Energy Collision Dissociation)	MS2	28.9725	25	31.0363	18904	MS201900102_HA_Flag.raw	F27		28	42	35	0.27223	0	0.004562	668752	30.99
	FALSE	High	[K].ADLEMQIESLTEELAYLKK.[N]	1xOxidation [M5]		1.73289e-06	0	1	1	5	P13645	P13645 [267-285]	1	2240.14	0	100		High	High	0	5.192e-07	79	68.99	K.ADLEMQIESLTEELAYLKK.N	[267-285]		Used
		Checked	Confidence	Identifying Node	PSM Ambiguity	Annotated Sequence	Modifications	# Protein Groups	# Proteins	Master Protein Accessions	Protein Accessions	# Missed Cleavages	Charge	DeltaScore	DeltaCn	Rank	Search Engine Rank	m/z [Da]	MH+ [Da]	Theo. MH+ [Da]	DeltaM [ppm]	Deltam/z [Da]	Activation Type	MS Order	Isolation Interference [%]	Ion Inject Time [ms]	RT [min]	First Scan	Spectrum File	File ID	Quan Info	Ions Score	Identity Strict	Identity Relaxed	Expectation Value	Percolator q-Value	Percolator PEP	Precursor Abundance	Apex RT [min]
		FALSE	High	Mascot (A5)	Unambiguous	[K].ADLEmQIESLTEELAYLKK.[N]	M5(Oxidation)	1	1	P13645	P13645	1	3	1	0	1	1	747.386	2240.14	2240.14	2.59	0.00193	HCD (High Energy Collision Dissociation)	MS2	52.5093	25	69.7298	60092	MS201900102_HA_Flag.raw	F27		27	48	41	1.61927	0	0.0003529	212035008	68.99
		FALSE	High	Mascot (A5)	Unambiguous	[K].ADLEmQIESLTEELAYLKK.[N]	M5(Oxidation)	1	1	P13645	P13645	1	3	1	0	1	1	747.385	2240.14	2240.14	2.1	0.00157	HCD (High Energy Collision Dissociation)	MS2	72.5973	25	71.5723	62292	MS201900102_HA_Flag.raw	F27		26	48	41	1.98715	0	0.00131	1.81575e+06	71.01
		FALSE	High	Mascot (A5)	Unambiguous	[K].ADLEmQIESLTEELAYLKK.[N]	M5(Oxidation)	1	1	P13645	P13645	1	3	1	0	1	1	747.385	2240.14	2240.14	1.24	0.00092	HCD (High Energy Collision Dissociation)	MS2	0	25	68.7513	58952	MS201900102_HA_Flag.raw	F27		42	48	41	0.0433023	0	0.0002627	212035008	68.99
		FALSE	High	Mascot (A5)	Unambiguous	[K].ADLEmQIESLTEELAYLKK.[N]	M5(Oxidation)	1	1	P13645	P13645	1	3	1	0	1	1	747.384	2240.14	2240.14	-0.01	-1e-05	HCD (High Energy Collision Dissociation)	MS2	0.391091	0.203	69.2097	59471	MS201900102_HA_Flag.raw	F27		79	48	41	9.77777e-06	0	5.192e-07	212035008	68.99
		FALSE	High	Mascot (A5)	Unambiguous	[K].ADLEmQIESLTEELAYLKK.[N]	M5(Oxidation)	1	1	P13645	P13645	1	3	1	0	1	1	747.383	2240.14	2240.14	-0.69	-0.00052	HCD (High Energy Collision Dissociation)	MS2	0	25	70.1282	60569	MS201900102_HA_Flag.raw	F27		14	48	41	34.2946	0.0008896	0.0316	212035008	68.99
	FALSE	High	[K].ADLEMQIESLTEELAYLKK.[N]			1.40492e-06	0	1	1	6	P13645	P13645 [267-285]	1	2224.14	0	100		High	High	0	4.124e-07	66	68.72	K.ADLEMQIESLTEELAYLKK.N	[267-285]		Used
		Checked	Confidence	Identifying Node	PSM Ambiguity	Annotated Sequence	Modifications	# Protein Groups	# Proteins	Master Protein Accessions	Protein Accessions	# Missed Cleavages	Charge	DeltaScore	DeltaCn	Rank	Search Engine Rank	m/z [Da]	MH+ [Da]	Theo. MH+ [Da]	DeltaM [ppm]	Deltam/z [Da]	Activation Type	MS Order	Isolation Interference [%]	Ion Inject Time [ms]	RT [min]	First Scan	Spectrum File	File ID	Quan Info	Ions Score	Identity Strict	Identity Relaxed	Expectation Value	Percolator q-Value	Percolator PEP	Precursor Abundance	Apex RT [min]
		FALSE	High	Mascot (A5)	Unambiguous	[K].ADLEMQIESLTEELAYLKK.[N]		1	1	P13645	P13645	1	3	0.9429	0	1	1	742.049	2224.13	2224.14	-3.61	-0.00268	HCD (High Energy Collision Dissociation)	MS2	0	22.539	69.425	59727	MS201900102_HA_Flag.raw	F27		35	48	41	0.222178	0	1.017e-05	318470304	68.72
		FALSE	High	Mascot (A5)	Unambiguous	[K].ADLEMQIESLTEELAYLKK.[N]		1	1	P13645	P13645	1	3	0.9545	0	1	1	742.05	2224.14	2224.14	-2.77	-0.00205	HCD (High Energy Collision Dissociation)	MS2	7.91883	5.76	68.9448	59167	MS201900102_HA_Flag.raw	F27		66	48	41	0.000197076	0	7.534e-06	318470304	68.72
		FALSE	High	Mascot (A5)	Unambiguous	[K].ADLEMQIESLTEELAYLKK.[N]		1	1	P13645	P13645	1	3	0.9706	0	1	1	742.051	2224.14	2224.14	-1.73	-0.00128	HCD (High Energy Collision Dissociation)	MS2	16.6096	16.818	69.5944	59931	MS201900102_HA_Flag.raw	F27		34	48	41	0.273832	0	2.934e-06	318470304	68.72
		FALSE	High	Mascot (A5)	Unambiguous	[K].ADLEMQIESLTEELAYLKK.[N]		1	1	P13645	P13645	1	3	0.9697	0	1	1	742.052	2224.14	2224.14	-0.28	-0.00021	HCD (High Energy Collision Dissociation)	MS2	7.43007	10.897	68.5208	58675	MS201900102_HA_Flag.raw	F27		66	48	41	0.000170223	0	4.124e-07	318470304	68.72
		FALSE	High	Mascot (A5)	Unambiguous	[K].ADLEMQIESLTEELAYLKK.[N]		1	1	P13645	P13645	1	3	0.9333	0	1	1	742.055	2224.15	2224.14	3.86	0.00286	HCD (High Energy Collision Dissociation)	MS2	35.2886	18.575	69.9077	60302	MS201900102_HA_Flag.raw	F27		15	47	40	17.2943	0	0.008023	318470304	68.72
		FALSE	High	Mascot (A5)	Unambiguous	[K].ADLEMQIESLTEELAYLKK.[N]		1	1	P13645	P13645	1	3	1	0	1	1	742.052	2224.14	2224.14	0.5	0.00037	HCD (High Energy Collision Dissociation)	MS2	43.4921	25	71.6533	62386	MS201900102_HA_Flag.raw	F27		9	48	41	86.3022	0	0.0001694	1.20615e+06	72.14
	FALSE	High	[K].ADLEMQIESLTEELAYLK.[K]	1xOxidation [M5]		2.12595e-06	0	1	1	1	P13645	P13645 [267-284]	0	2112.04	0	100		High	High	0	6.488e-07	98	72.66	K.ADLEMQIESLTEELAYLK.K	[267-284]		Used
		Checked	Confidence	Identifying Node	PSM Ambiguity	Annotated Sequence	Modifications	# Protein Groups	# Proteins	Master Protein Accessions	Protein Accessions	# Missed Cleavages	Charge	DeltaScore	DeltaCn	Rank	Search Engine Rank	m/z [Da]	MH+ [Da]	Theo. MH+ [Da]	DeltaM [ppm]	Deltam/z [Da]	Activation Type	MS Order	Isolation Interference [%]	Ion Inject Time [ms]	RT [min]	First Scan	Spectrum File	File ID	Quan Info	Ions Score	Identity Strict	Identity Relaxed	Expectation Value	Percolator q-Value	Percolator PEP	Precursor Abundance	Apex RT [min]
		FALSE	High	Mascot (A5)	Unambiguous	[K].ADLEmQIESLTEELAYLK.[K]	M5(Oxidation)	1	1	P13645	P13645	0	2	1	0	1	1	1056.52	2112.04	2112.04	-0.02	-2e-05	HCD (High Energy Collision Dissociation)	MS2	0	4.51	72.6669	63629	MS201900102_HA_Flag.raw	F27		98	49	42	1.42921e-07	0	6.488e-07	65173140	72.66
	FALSE	High	[K].ADLEMQIESLTEELAYLK.[K]			6.47351e-05	0	1	1	1	P13645	P13645 [267-284]	0	2096.05	0	100		High	High	0	2.746e-05	72	72.63	K.ADLEMQIESLTEELAYLK.K	[267-284]		Used
		Checked	Confidence	Identifying Node	PSM Ambiguity	Annotated Sequence	Modifications	# Protein Groups	# Proteins	Master Protein Accessions	Protein Accessions	# Missed Cleavages	Charge	DeltaScore	DeltaCn	Rank	Search Engine Rank	m/z [Da]	MH+ [Da]	Theo. MH+ [Da]	DeltaM [ppm]	Deltam/z [Da]	Activation Type	MS Order	Isolation Interference [%]	Ion Inject Time [ms]	RT [min]	First Scan	Spectrum File	File ID	Quan Info	Ions Score	Identity Strict	Identity Relaxed	Expectation Value	Percolator q-Value	Percolator PEP	Precursor Abundance	Apex RT [min]
		FALSE	High	Mascot (A5)	Unambiguous	[K].ADLEMQIESLTEELAYLK.[K]		1	1	P13645	P13645	0	2	1	0	1	1	1048.53	2096.05	2096.05	0.18	0.00019	HCD (High Energy Collision Dissociation)	MS2	0	1.68	72.6647	63628	MS201900102_HA_Flag.raw	F27		72	49	42	5.74731e-05	0	2.746e-05	59237368	72.63
	FALSE	High	[K].GSLGGGFSSGGFSGGSFSR.[G]			9.90517e-09	0	1	1	36	P13645	P13645 [41-59]	0	1707.77	0	100		High	High	0	1.81e-09	119	36.61	K.GSLGGGFSSGGFSGGSFSR.G	[41-59]		Used
		Checked	Confidence	Identifying Node	PSM Ambiguity	Annotated Sequence	Modifications	# Protein Groups	# Proteins	Master Protein Accessions	Protein Accessions	# Missed Cleavages	Charge	DeltaScore	DeltaCn	Rank	Search Engine Rank	m/z [Da]	MH+ [Da]	Theo. MH+ [Da]	DeltaM [ppm]	Deltam/z [Da]	Activation Type	MS Order	Isolation Interference [%]	Ion Inject Time [ms]	RT [min]	First Scan	Spectrum File	File ID	Quan Info	Ions Score	Identity Strict	Identity Relaxed	Expectation Value	Percolator q-Value	Percolator PEP	Precursor Abundance	Apex RT [min]
		FALSE	High	Mascot (A5)	Unambiguous	[K].GSLGGGFSSGGFSGGSFSR.[G]		1	1	P13645	P13645	0	2	0.971	0	1	1	854.39	1707.77	1707.77	0.26	0.00022	HCD (High Energy Collision Dissociation)	MS2	0	25	44.7161	33109	MS201900102_HA_Flag.raw	F27		69	48	41	9.46082e-05	0	1.213e-05	876693	44.54
		FALSE	High	Mascot (A5)	Unambiguous	[K].GSLGGGFSSGGFSGGSFSR.[G]		1	1	P13645	P13645	0	2	0.9895	0	1	1	854.39	1707.77	1707.77	0.49	0.00042	HCD (High Energy Collision Dissociation)	MS2	27.0267	25	40.6586	29117	MS201900102_HA_Flag.raw	F27		95	48	41	2.46012e-07	0	1.548e-05	1.58022e+06	40.9
		FALSE	High	Mascot (A5)	Unambiguous	[K].GSLGGGFSSGGFSGGSFSR.[G]		1	1	P13645	P13645	0	2	0.9496	0	1	1	854.39	1707.77	1707.77	0.73	0.00062	HCD (High Energy Collision Dissociation)	MS2	0	9.457	36.9104	24907	MS201900102_HA_Flag.raw	F27		119	48	41	9.46039e-10	0	1.81e-09	238100848	36.61
		FALSE	High	Mascot (A5)	Unambiguous	[K].GSLGGGFSSGGFSGGSFSR.[G]		1	1	P13645	P13645	0	2	1	0	1	1	854.39	1707.77	1707.77	0.92	0.00079	HCD (High Energy Collision Dissociation)	MS2	50.4811	25	43.6666	31956	MS201900102_HA_Flag.raw	F27		39	48	41	0.0986601	0	5.475e-05	2.30877e+06	43.65
		FALSE	High	Mascot (A5)	Unambiguous	[K].GSLGGGFSSGGFSGGSFSR.[G]		1	1	P13645	P13645	0	2	1	0	1	1	854.39	1707.77	1707.77	0.93	0.00079	HCD (High Energy Collision Dissociation)	MS2	23.1092	25	46.6845	35349	MS201900102_HA_Flag.raw	F27		24	48	41	2.83231	0	0.001587	1.51031e+06	45.9
		FALSE	High	Mascot (A5)	Unambiguous	[K].GSLGGGFSSGGFSGGSFSR.[G]		1	1	P13645	P13645	0	2	0.8519	0	1	1	854.391	1707.77	1707.77	1.25	0.00106	HCD (High Energy Collision Dissociation)	MS2	81.9685	25	71.7543	62511	MS201900102_HA_Flag.raw	F27		54	48	41	0.00314578	0	0.003	557452	71.83
		FALSE	High	Mascot (A5)	Unambiguous	[K].GSLGGGFSSGGFSGGSFSR.[G]		1	1	P13645	P13645	0	2	1	0	1	1	854.392	1707.78	1707.77	2.86	0.00245	HCD (High Energy Collision Dissociation)	MS2	55.1044	25	50.5159	39066	MS201900102_HA_Flag.raw	F27	Not Reliable	59	48	41	0.000969084	0	0.0002256
		FALSE	High	Mascot (A5)	Unambiguous	[K].GSLGGGFSSGGFSGGSFSR.[G]		1	1	P13645	P13645	0	2	0.8861	0	1	1	854.393	1707.78	1707.77	4.08	0.00348	HCD (High Energy Collision Dissociation)	MS2	0	25	45.4415	33905	MS201900102_HA_Flag.raw	F27	Not Reliable	79	48	41	9.45342e-06	0	1.469e-05
		FALSE	High	Mascot (A5)	Unambiguous	[K].GSLGGGFSSGGFSGGSFSR.[G]		1	1	P13645	P13645	0	2	0.8904	0	1	1	854.394	1707.78	1707.77	4.44	0.00379	HCD (High Energy Collision Dissociation)	MS2	0	25	49.3632	37769	MS201900102_HA_Flag.raw	F27		73	48	41	3.61883e-05	0	0.0006035
		FALSE	High	Mascot (A5)	Unambiguous	[K].GSLGGGFSSGGFSGGSFSR.[G]		1	1	P13645	P13645	0	2	0.8542	0	1	1	854.402	1707.8	1707.77	14.86	0.01269	HCD (High Energy Collision Dissociation)	MS2	18.9729	25	45.7807	34293	MS201900102_HA_Flag.raw	F27		48	49	42	0.0117321	0	0.0007285	1.51031e+06	45.9
		FALSE	High	Mascot (A5)	Unambiguous	[K].GSLGGGFSSGGFSGGSFSR.[G]		1	1	P13645	P13645	0	2	0.8302	0	1	1	854.393	1707.78	1707.77	3.39	0.0029	HCD (High Energy Collision Dissociation)	MS2	69.2282	25	65.486	55266	MS201900102_HA_Flag.raw	F27		53	48	41	0.00381906	0	0.01013	266740	65.38
		FALSE	High	Mascot (A5)	Unambiguous	[K].GSLGGGFSSGGFSGGSFSR.[G]		1	1	P13645	P13645	0	2	0.9362	0	1	1	854.39	1707.77	1707.77	0.04	4e-05	HCD (High Energy Collision Dissociation)	MS2	0	11.442	36.4347	24379	MS201900102_HA_Flag.raw	F27		94	48	41	3.28436e-07	0	1.33e-06	238100848	36.61
		FALSE	High	Mascot (A5)	Unambiguous	[K].GSLGGGFSSGGFSGGSFSR.[G]		1	1	P13645	P13645	0	2	0.8876	0	1	1	854.39	1707.77	1707.77	0	0	HCD (High Energy Collision Dissociation)	MS2	35.9311	14.417	38.6923	26910	MS201900102_HA_Flag.raw	F27		89	48	41	1.01686e-06	0	2.665e-06
		FALSE	High	Mascot (A5)	Unambiguous	[K].GSLGGGFSSGGFSGGSFSR.[G]		1	1	P13645	P13645	0	2	0.9506	0	1	1	854.389	1707.77	1707.77	-0.27	-0.00023	HCD (High Energy Collision Dissociation)	MS2	0	25	39.7253	28045	MS201900102_HA_Flag.raw	F27		81	48	41	6.51114e-06	0	4.279e-07	2415056	39.74
		FALSE	High	Mascot (A5)	Unambiguous	[K].GSLGGGFSSGGFSGGSFSR.[G]		1	1	P13645	P13645	0	2	0.98	0	1	1	854.389	1707.77	1707.77	-0.35	-0.0003	HCD (High Energy Collision Dissociation)	MS2	36.0881	25	49.9275	38390	MS201900102_HA_Flag.raw	F27		50	48	41	0.00786526	0	0.002288
		FALSE	High	Mascot (A5)	Unambiguous	[K].GSLGGGFSSGGFSGGSFSR.[G]		1	1	P13645	P13645	0	2	0.9667	0	1	1	854.382	1707.76	1707.77	-9.07	-0.00775	HCD (High Energy Collision Dissociation)	MS2	49.0803	25	49.3	37701	MS201900102_HA_Flag.raw	F27		60	48	41	0.000694998	0	0.003588
		FALSE	High	Mascot (A5)	Unambiguous	[K].GSLGGGFSSGGFSGGSFSR.[G]		1	1	P13645	P13645	0	2	0.7955	0	1	1	854.384	1707.76	1707.77	-6.45	-0.00551	HCD (High Energy Collision Dissociation)	MS2	17.7201	25	37.3636	25443	MS201900102_HA_Flag.raw	F27		44	48	41	0.0312636	0	5.601e-05	238100848	36.61
		FALSE	High	Mascot (A5)	Unambiguous	[K].GSLGGGFSSGGFSGGSFSR.[G]		1	1	P13645	P13645	0	2	0.9882	0	1	1	854.385	1707.76	1707.77	-5.19	-0.00444	HCD (High Energy Collision Dissociation)	MS2	15.7563	25	44.1321	32455	MS201900102_HA_Flag.raw	F27		85	48	41	2.63698e-06	0	1.531e-06	2.30877e+06	43.65
		FALSE	High	Mascot (A5)	Unambiguous	[K].GSLGGGFSSGGFSGGSFSR.[G]		1	1	P13645	P13645	0	2	0.9115	0	1	1	854.385	1707.76	1707.77	-4.98	-0.00426	HCD (High Energy Collision Dissociation)	MS2	51.1701	22.002	37.8147	25880	MS201900102_HA_Flag.raw	F27		113	48	41	3.9058e-09	0	3.927e-07	3.6048e+06	37.7
		FALSE	High	Mascot (A5)	Unambiguous	[K].GSLGGGFSSGGFSGGSFSR.[G]		1	1	P13645	P13645	0	2	1	0	1	1	854.387	1707.77	1707.77	-3.54	-0.00302	HCD (High Energy Collision Dissociation)	MS2	62.2101	25	41.1218	29634	MS201900102_HA_Flag.raw	F27		22	48	41	4.46374	0	0.001024	1.58022e+06	40.9
		FALSE	High	Mascot (A5)	Unambiguous	[K].GSLGGGFSSGGFSGGSFSR.[G]		1	1	P13645	P13645	0	2	0.84	0	1	1	854.388	1707.77	1707.77	-1.48	-0.00127	HCD (High Energy Collision Dissociation)	MS2	0	25	47.2108	35969	MS201900102_HA_Flag.raw	F27		50	48	41	0.00719093	0	0.001744
		FALSE	High	Mascot (A5)	Unambiguous	[K].GSLGGGFSSGGFSGGSFSR.[G]		1	1	P13645	P13645	0	2	0.9512	0	1	1	854.388	1707.77	1707.77	-1.45	-0.00124	HCD (High Energy Collision Dissociation)	MS2	73.4016	25	74.1785	65420	MS201900102_HA_Flag.raw	F27		41	48	41	0.0549269	0	0.008756
		FALSE	High	Mascot (A5)	Unambiguous	[K].GSLGGGFSSGGFSGGSFSR.[G]		1	1	P13645	P13645	0	2	0.9859	0	1	1	854.389	1707.77	1707.77	-1.28	-0.00109	HCD (High Energy Collision Dissociation)	MS2	45.0203	25	71.2144	61860	MS201900102_HA_Flag.raw	F27		71	48	41	6.87879e-05	0	0.0006331	428771	71.21
		FALSE	High	Mascot (A5)	Unambiguous	[K].GSLGGGFSSGGFSGGSFSR.[G]		1	1	P13645	P13645	0	2	0.9733	0	1	1	854.389	1707.77	1707.77	-0.77	-0.00066	HCD (High Energy Collision Dissociation)	MS2	19.9425	25	39.1666	27473	MS201900102_HA_Flag.raw	F27		75	48	41	2.60739e-05	0	6.216e-07
		FALSE	High	Mascot (A5)	Unambiguous	[K].GSLGGGFSSGGFSGGSFSR.[G]		1	1	P13645	P13645	0	2	0.8615	0	1	1	854.389	1707.77	1707.77	-0.7	-0.0006	HCD (High Energy Collision Dissociation)	MS2	39.822	25	73.7307	64907	MS201900102_HA_Flag.raw	F27		65	48	41	0.000236704	0	0.0003557
		FALSE	High	Mascot (A5)	Unambiguous	[K].GSLGGGFSSGGFSGGSFSR.[G]		1	1	P13645	P13645	0	2	0.8235	0	1	1	854.389	1707.77	1707.77	-0.66	-0.00057	HCD (High Energy Collision Dissociation)	MS2	0	25	38.2602	26403	MS201900102_HA_Flag.raw	F27		51	48	41	0.00641349	0	4.093e-06	3.6048e+06	37.7
		FALSE	High	Mascot (A5)	Unambiguous	[K].GSLGGGFSSGGFSGGSFSR.[G]		1	1	P13645	P13645	0	2	1	0	1	1	854.387	1707.77	1707.77	-3.28	-0.0028	HCD (High Energy Collision Dissociation)	MS2	26.1555	24.272	40.1928	28566	MS201900102_HA_Flag.raw	F27		63	48	41	0.000420349	0	5.155e-07	2415056	39.74
		FALSE	High	Mascot (A5)	Unambiguous	[K].GSLGGGFSSGGFSGGSFSR.[G]		1	1	P13645	P13645	0	2	1	0	1	1	854.39	1707.77	1707.77	0.6	0.00051	HCD (High Energy Collision Dissociation)	MS2	82.5894	25	62.8455	52091	MS201900102_HA_Flag.raw	F27		25	48	41	2.41521	0.000461	0.02558	277163	62.81
		FALSE	High	Mascot (A5)	Unambiguous	[K].GSLGGGFSSGGFSGGSFSR.[G]		1	1	P13645	P13645	0	2	0.8235	0	1	1	854.391	1707.77	1707.77	1.21	0.00103	HCD (High Energy Collision Dissociation)	MS2	90.8618	25	46.2127	34800	MS201900102_HA_Flag.raw	F27		17	48	41	13.9246	0.000461	0.02042	1.51031e+06	45.9
		FALSE	High	Mascot (A5)	Unambiguous	[K].GSLGGGFSSGGFSGGSFSR.[G]		1	1	P13645	P13645	0	2	1	0	1	1	854.393	1707.78	1707.77	3.62	0.00309	HCD (High Energy Collision Dissociation)	MS2	56.6057	25	66.7939	56769	MS201900102_HA_Flag.raw	F27		50	48	41	0.00730458	0.000461	0.01662	216124	66.98
		FALSE	High	Mascot (A5)	Unambiguous	[K].GSLGGGFSSGGFSGGSFSR.[G]		1	1	P13645	P13645	0	2	0.75	0	1	1	854.4	1707.79	1707.77	12.32	0.01052	HCD (High Energy Collision Dissociation)	MS2	0	25	47.2629	36034	MS201900102_HA_Flag.raw	F27		48	48	41	0.0123773	0.000461	0.01718
		FALSE	High	Mascot (A5)	Unambiguous	[K].GSLGGGFSSGGFSGGSFSR.[G]		1	1	P13645	P13645	0	2	0.8269	0	1	1	854.389	1707.77	1707.77	-0.55	-0.00047	HCD (High Energy Collision Dissociation)	MS2	0	25	74.6278	65900	MS201900102_HA_Flag.raw	F27		52	48	41	0.00511189	0.002106	0.0435
		FALSE	High	Mascot (A5)	Unambiguous	[K].GSLGGGFSSGGFSGGSFSR.[G]		1	1	P13645	P13645	0	2	0.8235	0	1	1	854.389	1707.77	1707.77	-0.82	-0.0007	HCD (High Energy Collision Dissociation)	MS2	0	25	58.1145	46597	MS201900102_HA_Flag.raw	F27		51	48	41	0.00576045	0.002974	0.08022
		FALSE	High	Mascot (A5)	Unambiguous	[K].GSLGGGFSSGGFSGGSFSR.[G]		1	1	P13645	P13645	0	2	1	0	1	1	854.391	1707.77	1707.77	1.34	0.00115	HCD (High Energy Collision Dissociation)	MS2	0	15.656	41.7219	30324	MS201900102_HA_Flag.raw	F27		26	48	41	1.80133	0.002974	0.05747	1.15121e+06	41.7
		FALSE	High	Mascot (A5)	Unambiguous	[K].GSLGGGFSSGGFSGGSFSR.[G]		1	1	P13645	P13645	0	2	1	0	1	1	854.391	1707.77	1707.77	1.44	0.00123	HCD (High Energy Collision Dissociation)	MS2	88.446	25	64.9818	54656	MS201900102_HA_Flag.raw	F27		9	48	41	90.0958	0.002974	0.07347	266740	65.38
		FALSE	High	Mascot (A5)	Unambiguous	[K].GSLGGGFSSGGFSGGSFSR.[G]		1	1	P13645	P13645	0	2	0.9524	0	1	1	854.391	1707.77	1707.77	1.04	0.00089	HCD (High Energy Collision Dissociation)	MS2	73.2361	25	64.1966	53709	MS201900102_HA_Flag.raw	F27		21	48	41	6.1484	0.004866	0.1232	202606	63.86
	FALSE	High	[R].GSSGGGCFGGSSGGYGGLGGFGGGSFR.[G]	1xPhospho [S]	P13645 1xPhospho [S]	1.68704e-07	0	1	1	2	P13645	P13645 [60-86]	0	2365.93	0		No Quan Values	High	High	0	4.042e-08	139		R.GSSGGGCFGGSSGGYGGLGGFGGGSFR.G	[60-86]	1xPhospho [S]	Not Used
		Checked	Confidence	Identifying Node	PSM Ambiguity	Annotated Sequence	Modifications	# Protein Groups	# Proteins	Master Protein Accessions	Protein Accessions	# Missed Cleavages	Charge	DeltaScore	DeltaCn	Rank	Search Engine Rank	m/z [Da]	MH+ [Da]	Theo. MH+ [Da]	DeltaM [ppm]	Deltam/z [Da]	Activation Type	MS Order	Isolation Interference [%]	Ion Inject Time [ms]	RT [min]	First Scan	Spectrum File	File ID	Quan Info	Ions Score	Identity Strict	Identity Relaxed	Expectation Value	Percolator q-Value	Percolator PEP	Precursor Abundance	Apex RT [min]
		FALSE	High	Mascot (A5)	Unambiguous	[R].GSsGGGCFGGSSGGYGGLGGFGGGSFR.[G]	S3(Phospho)	1	1	P13645	P13645	0	2	0.4892	0	1	1	1183.46	2365.92	2365.93	-4.39	-0.00519	HCD (High Energy Collision Dissociation)	MS2	0	25	54.9581	43090	MS201900102_HA_Flag.raw	F27		139	49	42	1.28231e-11	0	4.042e-08
		FALSE	High	Mascot (A5)	Unambiguous	[R].GsSGGGCFGGSSGGYGGLGGFGGGSFR.[G]	S2(Phospho)	1	1	P13645	P13645	0	2	0.4892	0	1	2	1183.46	2365.92	2365.93	-4.39	-0.00519	HCD (High Energy Collision Dissociation)	MS2	0	25	54.9581	43090	MS201900102_HA_Flag.raw	F27		139	49	42	1.28231e-11	0	4.633e-08
	FALSE	High	[R].KDAEAWFNEK.[S]			0.0205795	0.000676508	2	2	2	Q7Z3Y7; P13645	Q7Z3Y7 [275-284]; P13645 [334-343]	1	1237.58	0	100	Shared	High	High	0.000461	0.01528	27	21.45	R.KDAEAWFNEK.S	[334-343]		Used
		Checked	Confidence	Identifying Node	PSM Ambiguity	Annotated Sequence	Modifications	# Protein Groups	# Proteins	Master Protein Accessions	Protein Accessions	# Missed Cleavages	Charge	DeltaScore	DeltaCn	Rank	Search Engine Rank	m/z [Da]	MH+ [Da]	Theo. MH+ [Da]	DeltaM [ppm]	Deltam/z [Da]	Activation Type	MS Order	Isolation Interference [%]	Ion Inject Time [ms]	RT [min]	First Scan	Spectrum File	File ID	Quan Info	Ions Score	Identity Strict	Identity Relaxed	Expectation Value	Percolator q-Value	Percolator PEP	Precursor Abundance	Apex RT [min]
		FALSE	High	Mascot (A5)	Unambiguous	[R].KDAEAWFNEK.[S]		2	2	Q7Z3Y7; P13645	Q7Z3Y7; P13645	1	2	1	0	1	1	619.297	1237.59	1237.58	1.76	0.00109	HCD (High Energy Collision Dissociation)	MS2	60.1479	20.256	25.2722	13749	MS201900102_HA_Flag.raw	F27		27	46	39	0.835898	0.000461	0.01528
		FALSE	High	Mascot (A5)	Unambiguous	[R].KDAEAWFNEK.[S]		2	2	Q7Z3Y7; P13645	Q7Z3Y7; P13645	1	2	1	0	1	1	619.297	1237.59	1237.58	1.23	0.00076	HCD (High Energy Collision Dissociation)	MS2	58.2202	25	21.6927	10363	MS201900102_HA_Flag.raw	F27		8	46	39	63.7939	0.002106	0.04493	27625322	21.45
	FALSE	High	[KR].DAEAWFNEK.[S]	1xMethyl [K9]	Q7Z3Y7 1xMethyl [K284]; P13645 1xMethyl [K343]	0.0389603	0.00130659	2	4	1	Q7Z3Y7; P13645	Q7Z3Y7 [276-284]; P13645 [335-343]	0	1123.51	0		No Quan Values	High	High	0.0008896	0.03084	40		K.DAEAWFNEK.S	[335-343]	1xMethyl [K343]	Not Used
		Checked	Confidence	Identifying Node	PSM Ambiguity	Annotated Sequence	Modifications	# Protein Groups	# Proteins	Master Protein Accessions	Protein Accessions	# Missed Cleavages	Charge	DeltaScore	DeltaCn	Rank	Search Engine Rank	m/z [Da]	MH+ [Da]	Theo. MH+ [Da]	DeltaM [ppm]	Deltam/z [Da]	Activation Type	MS Order	Isolation Interference [%]	Ion Inject Time [ms]	RT [min]	First Scan	Spectrum File	File ID	Quan Info	Ions Score	Identity Strict	Identity Relaxed	Expectation Value	Percolator q-Value	Percolator PEP	Precursor Abundance	Apex RT [min]
		FALSE	High	Mascot (A5)	Unambiguous	[KR].DAEAWFNEk.[S]	K9(Methyl)	2	4	Q7Z3Y7; P13645	Q7Z3Y7; P13645; Q7Z3Z0; Q7Z3Y8	0	2	0.85	0	1	1	562.257	1123.51	1123.51	0.87	0.00049	HCD (High Energy Collision Dissociation)	MS2	17.7933	25	38.681	26898	MS201900102_HA_Flag.raw	F27		40	44	37	0.030343	0.0008896	0.03084
	FALSE	High	[KR].DAEAWFNEK.[S]			0.0347174	0.00130659	2	4	4	Q7Z3Y7; P13645	Q7Z3Y7 [276-284]; P13645 [335-343]	0	1109.49	0	100	Shared	High	High	0.002974	0.08234	43	33.32	K.DAEAWFNEK.S	[335-343]		Used
		Checked	Confidence	Identifying Node	PSM Ambiguity	Annotated Sequence	Modifications	# Protein Groups	# Proteins	Master Protein Accessions	Protein Accessions	# Missed Cleavages	Charge	DeltaScore	DeltaCn	Rank	Search Engine Rank	m/z [Da]	MH+ [Da]	Theo. MH+ [Da]	DeltaM [ppm]	Deltam/z [Da]	Activation Type	MS Order	Isolation Interference [%]	Ion Inject Time [ms]	RT [min]	First Scan	Spectrum File	File ID	Quan Info	Ions Score	Identity Strict	Identity Relaxed	Expectation Value	Percolator q-Value	Percolator PEP	Precursor Abundance	Apex RT [min]
		FALSE	High	Mascot (A5)	Unambiguous	[KR].DAEAWFNEK.[S]		2	4	Q7Z3Y7; P13645	Q7Z3Y7; P13645; Q7Z3Z0; Q7Z3Y8	0	2	1	0	1	1	555.248	1109.49	1109.49	-0.66	-0.00037	HCD (High Energy Collision Dissociation)	MS2	41.7661	25	35.7313	23767	MS201900102_HA_Flag.raw	F27		16	44	37	7.22012	0.0008896	0.02713	494760	34.82
		FALSE	High	Mascot (A5)	Unambiguous	[KR].DAEAWFNEK.[S]		2	4	Q7Z3Y7; P13645	Q7Z3Y7; P13645; Q7Z3Z0; Q7Z3Y8	0	2	0.5833	0	1	1	555.249	1109.49	1109.49	0.46	0.00026	HCD (High Energy Collision Dissociation)	MS2	0	25	38.8323	27076	MS201900102_HA_Flag.raw	F27		24	43	36	1.06485	0.002974	0.08101	611082	38.93
		FALSE	High	Mascot (A5)	Unambiguous	[KR].DAEAWFNEK.[S]		2	4	Q7Z3Y7; P13645	Q7Z3Y7; P13645; Q7Z3Z0; Q7Z3Y8	0	2	0.7442	0	1	1	555.248	1109.49	1109.49	-0.76	-0.00042	HCD (High Energy Collision Dissociation)	MS2	0	3.275	33.5402	21355	MS201900102_HA_Flag.raw	F27		43	44	37	0.012605	0.002974	0.08234	374842016	33.32
		FALSE	High	Mascot (A5)	Unambiguous	[KR].DAEAWFNEK.[S]		2	4	Q7Z3Y7; P13645	Q7Z3Y7; P13645; Q7Z3Z0; Q7Z3Y8	0	2	0.7561	0	1	1	555.248	1109.49	1109.49	-1.41	-0.00078	HCD (High Energy Collision Dissociation)	MS2	0	21.399	33.1078	21118	MS201900102_HA_Flag.raw	F27		41	44	37	0.0216881	0.005119	0.1447	374842016	33.32
	FALSE	High	[K].SEITELR.[R]			0.0408373	0.00130659	1	1	1	P13645	P13645 [363-369]	0	847.452	0	100		High	High	0.0008896	0.03256	51	17.5	K.SEITELR.R	[363-369]		Used
		Checked	Confidence	Identifying Node	PSM Ambiguity	Annotated Sequence	Modifications	# Protein Groups	# Proteins	Master Protein Accessions	Protein Accessions	# Missed Cleavages	Charge	DeltaScore	DeltaCn	Rank	Search Engine Rank	m/z [Da]	MH+ [Da]	Theo. MH+ [Da]	DeltaM [ppm]	Deltam/z [Da]	Activation Type	MS Order	Isolation Interference [%]	Ion Inject Time [ms]	RT [min]	First Scan	Spectrum File	File ID	Quan Info	Ions Score	Identity Strict	Identity Relaxed	Expectation Value	Percolator q-Value	Percolator PEP	Precursor Abundance	Apex RT [min]
		FALSE	High	Mascot (A5)	Unambiguous	[K].SEITELR.[R]		1	1	P13645	P13645	0	2	0.549	0	1	1	424.229	847.451	847.452	-0.62	-0.00026	HCD (High Energy Collision Dissociation)	MS2	0	23.497	17.3607	7007	MS201900102_HA_Flag.raw	F27		51	39	32	0.000876825	0.0008896	0.03256	51054808	17.5
	FALSE	High	[KR].LAADDFR.[AITLV]			0.0724669	0.00453298	8	17	4	P02533; Q15323; Q7Z3Y7; P13645; P05783; P13646; Q04695; P08779	P02533 [195-201]; Q15323 [136-142]; Q7Z3Y7 [170-176]; P13645 [229-235]; P05783 [159-165]; P13646 [185-191]; Q04695 [164-170]; P08779 [197-203]	0	807.4	0	100	Shared	High	High	0.002974	0.06144	48	19.11	R.LAADDFR.L	[229-235]		Used
		Checked	Confidence	Identifying Node	PSM Ambiguity	Annotated Sequence	Modifications	# Protein Groups	# Proteins	Master Protein Accessions	Protein Accessions	# Missed Cleavages	Charge	DeltaScore	DeltaCn	Rank	Search Engine Rank	m/z [Da]	MH+ [Da]	Theo. MH+ [Da]	DeltaM [ppm]	Deltam/z [Da]	Activation Type	MS Order	Isolation Interference [%]	Ion Inject Time [ms]	RT [min]	First Scan	Spectrum File	File ID	Quan Info	Ions Score	Identity Strict	Identity Relaxed	Expectation Value	Percolator q-Value	Percolator PEP	Precursor Abundance	Apex RT [min]
		FALSE	High	Mascot (A5)	Unambiguous	[KR].LAADDFR.[AITLV]		8	17	P02533; Q15323; Q7Z3Y7; P13645; P05783; P13646; Q04695; P08779	Q14532; O76015; O76013; P02533; Q15323; Q7Z3Y7; P08727; Q2M2I5; Q14525; P13645; Q92764; P05783; P19012; P13646; Q04695; O76014; P08779	0	2	0.7292	0	1	1	404.203	807.399	807.4	-0.82	-0.00033	HCD (High Energy Collision Dissociation)	MS2	0	11.384	19.3435	8772	MS201900102_HA_Flag.raw	F27		48	36	29	0.000719857	0.002974	0.06144	745335168	19.11
		FALSE	High	Mascot (A5)	Unambiguous	[KR].LAADDFR.[AITLV]		8	17	P02533; Q15323; Q7Z3Y7; P13645; P05783; P13646; Q04695; P08779	Q14532; O76015; O76013; P02533; Q15323; Q7Z3Y7; P08727; Q2M2I5; Q14525; P13645; Q92764; P05783; P19012; P13646; Q04695; O76014; P08779	0	2	0.3077	0	1	1	404.204	807.4	807.4	1.11	0.00045	HCD (High Energy Collision Dissociation)	MS2	37.5359	25	21.2938	9927	MS201900102_HA_Flag.raw	F27		26	36	29	0.106982	0.002974	0.0626	711683	21.31
		FALSE	High	Mascot (A5)	Unambiguous	[KR].LAADDFR.[AITLV]		8	17	P02533; Q15323; Q7Z3Y7; P13645; P05783; P13646; Q04695; P08779	Q14532; O76015; O76013; P02533; Q15323; Q7Z3Y7; P08727; Q2M2I5; Q14525; P13645; Q92764; P05783; P19012; P13646; Q04695; O76014; P08779	0	2	0.8605	0	1	1	404.203	807.398	807.4	-1.39	-0.00056	HCD (High Energy Collision Dissociation)	MS2	0	25	17.9172	7439	MS201900102_HA_Flag.raw	F27		43	36	29	0.00202417	0.005119	0.1375	3.16657e+06	17.91
		FALSE	High	Mascot (A5)	Unambiguous	[KR].LAADDFR.[AITLV]		8	17	P02533; Q15323; Q7Z3Y7; P13645; P05783; P13646; Q04695; P08779	Q14532; O76015; O76013; P02533; Q15323; Q7Z3Y7; P08727; Q2M2I5; Q14525; P13645; Q92764; P05783; P19012; P13646; Q04695; O76014; P08779	0	2	0.7708	0	1	1	404.203	807.4	807.4	-0.05	-2e-05	HCD (High Energy Collision Dissociation)	MS2	0	25	18.9212	8464	MS201900102_HA_Flag.raw	F27		48	36	29	0.000721517	0.006933	0.1854	745335168	19.11
	FALSE	High	[R].ALEESNYELEGK.[I]	1xMethyl [K12]	P13645 1xMethyl [K177]	0.113981	0.00557634	1	1	1	P13645	P13645 [166-177]	0	1395.66	0	100		High	High	0.003649	0.1021	36	25.19	R.ALEESNYELEGK.I	[166-177]	1xMethyl [K177]	Used
		Checked	Confidence	Identifying Node	PSM Ambiguity	Annotated Sequence	Modifications	# Protein Groups	# Proteins	Master Protein Accessions	Protein Accessions	# Missed Cleavages	Charge	DeltaScore	DeltaCn	Rank	Search Engine Rank	m/z [Da]	MH+ [Da]	Theo. MH+ [Da]	DeltaM [ppm]	Deltam/z [Da]	Activation Type	MS Order	Isolation Interference [%]	Ion Inject Time [ms]	RT [min]	First Scan	Spectrum File	File ID	Quan Info	Ions Score	Identity Strict	Identity Relaxed	Expectation Value	Percolator q-Value	Percolator PEP	Precursor Abundance	Apex RT [min]
		FALSE	High	Mascot (A5)	Unambiguous	[R].ALEESNYELEGk.[I]	K12(Methyl)	1	1	P13645	P13645	0	2	0.6944	0	1	1	698.337	1395.67	1395.66	1.77	0.00123	HCD (High Energy Collision Dissociation)	MS2	26.1584	25	25.1199	13583	MS201900102_HA_Flag.raw	F27		36	47	40	0.137313	0.003649	0.1021	5.04134e+06	25.19
	FALSE	High	[R].KDAEAWFNEK.[S]	1xAcetyl [N-Term]; 1xMethyl [K1]	Q7Z3Y7 1xAcetyl [N-Term]; 1xMethyl [K275]; P13645 1xAcetyl [N-Term]; 1xMethyl [K334]	0.120347	0.00611904	2	2	1	Q7Z3Y7; P13645	Q7Z3Y7 [275-284]; P13645 [334-343]	1	1293.61	0		Not Reliable	High	High	0.004365	0.1084	3		R.KDAEAWFNEK.S	[334-343]	1xAcetyl [N-Term]; 1xMethyl [K334]	Not Used
		Checked	Confidence	Identifying Node	PSM Ambiguity	Annotated Sequence	Modifications	# Protein Groups	# Proteins	Master Protein Accessions	Protein Accessions	# Missed Cleavages	Charge	DeltaScore	DeltaCn	Rank	Search Engine Rank	m/z [Da]	MH+ [Da]	Theo. MH+ [Da]	DeltaM [ppm]	Deltam/z [Da]	Activation Type	MS Order	Isolation Interference [%]	Ion Inject Time [ms]	RT [min]	First Scan	Spectrum File	File ID	Quan Info	Ions Score	Identity Strict	Identity Relaxed	Expectation Value	Percolator q-Value	Percolator PEP	Precursor Abundance	Apex RT [min]
		FALSE	High	Mascot (A5)	Unambiguous	[R].kDAEAWFNEK.[S]	N-Term(Acetyl); K1(Methyl)	2	2	Q7Z3Y7; P13645	Q7Z3Y7; P13645	1	2	1	0	1	1	647.309	1293.61	1293.61	0.42	0.00027	HCD (High Energy Collision Dissociation)	MS2	48.5173	20.385	38.1297	26250	MS201900102_HA_Flag.raw	F27	Not Reliable	3	46	39	226.466	0.004365	0.1084
	FALSE	High	[K].SEITELRR.[N]			0.17546	0.00776738	1	1	1	P13645	P13645 [363-370]	1	1003.55	0	100		High	High	0.006368	0.1647	41	15.49	K.SEITELRR.N	[363-370]		Used
		Checked	Confidence	Identifying Node	PSM Ambiguity	Annotated Sequence	Modifications	# Protein Groups	# Proteins	Master Protein Accessions	Protein Accessions	# Missed Cleavages	Charge	DeltaScore	DeltaCn	Rank	Search Engine Rank	m/z [Da]	MH+ [Da]	Theo. MH+ [Da]	DeltaM [ppm]	Deltam/z [Da]	Activation Type	MS Order	Isolation Interference [%]	Ion Inject Time [ms]	RT [min]	First Scan	Spectrum File	File ID	Quan Info	Ions Score	Identity Strict	Identity Relaxed	Expectation Value	Percolator q-Value	Percolator PEP	Precursor Abundance	Apex RT [min]
		FALSE	High	Mascot (A5)	Unambiguous	[K].SEITELRR.[N]		1	1	P13645	P13645	1	2	0.3902	0	1	1	502.28	1003.55	1003.55	-0.55	-0.00028	HCD (High Energy Collision Dissociation)	MS2	13.9029	4.372	15.4461	5254	MS201900102_HA_Flag.raw	F27		41	44	37	0.0252218	0.006368	0.1647	55459556	15.49
	FALSE	High	[R].LASYLDK.[V]	1xMethyl [K7]	P02533 1xMethyl [K132]; P13645 1xMethyl [K163]; Q04695 1xMethyl [K101]; P35527 1xMethyl [K170]; P08779 1xMethyl [K134]	0.193623	0.00863187	5	8	1	P02533; P13645; Q04695; P35527; P08779	P02533 [126-132]; P13645 [157-163]; Q04695 [95-101]; P35527 [164-170]; P08779 [128-134]	0	823.456	0		No Quan Values	High	High	0.006933	0.1847	29		R.LASYLDK.V	[157-163]	1xMethyl [K163]	Not Used
		Checked	Confidence	Identifying Node	PSM Ambiguity	Annotated Sequence	Modifications	# Protein Groups	# Proteins	Master Protein Accessions	Protein Accessions	# Missed Cleavages	Charge	DeltaScore	DeltaCn	Rank	Search Engine Rank	m/z [Da]	MH+ [Da]	Theo. MH+ [Da]	DeltaM [ppm]	Deltam/z [Da]	Activation Type	MS Order	Isolation Interference [%]	Ion Inject Time [ms]	RT [min]	First Scan	Spectrum File	File ID	Quan Info	Ions Score	Identity Strict	Identity Relaxed	Expectation Value	Percolator q-Value	Percolator PEP	Precursor Abundance	Apex RT [min]
		FALSE	High	Mascot (A5)	Selected	[R].LASYLDk.[V]	K7(Methyl)	5	8	P02533; P13645; Q04695; P35527; P08779	P02533; P08727; P13645; P19012; Q99456; Q04695; P35527; P08779	0	2	0	0	1	1	412.232	823.456	823.456	0.17	7e-05	HCD (High Energy Collision Dissociation)	MS2	50.1567	25	17.0099	6799	MS201900102_HA_Flag.raw	F27		29	34	27	0.0423021	0.006933	0.1847	8951933	17.08
FALSE	High	Master Protein	P04264	Keratin, type II cytoskeletal 1 OS=Homo sapiens OX=9606 GN=KRT1 PE=1 SV=6	0	249.298	54	45	191	40	1	644	66	8.12	4660	45	cell death;defense response;metabolic process;regulation of biological process;response to stimulus;transport	cytoskeleton;cytosol;extracellular;membrane;nucleus	catalytic activity;motor activity;protein binding;receptor activity;structural molecule activity	Pf00038, Pf01576, Pf05103, Pf05957, Pf12128, Pf13166, Pf13514	3848	KRT1	12	ENSG00000167768.4		Corticotropin-releasing hormone signaling pathway	4	100	High	Acetyl [K211; K443]; Methyl [K355; K441; K443]; Phospho [S48; S494]
	Checked	Confidence	Annotated Sequence	Modifications	Modifications in Master Proteins	Qvality PEP	Qvality q-value	# Protein Groups	# Proteins	# PSMs	Master Protein Accessions	Positions in Master Proteins	# Missed Cleavages	Theo. MH+ [Da]	# Razor Quan Results	Abundances (Scaled): F27: Sample	Quan Info	Found in Sample: [S27] F27: Sample	Confidence (by Search Engine): Mascot	Percolator q-Value (by Search Engine): Mascot	Percolator PEP (by Search Engine): Mascot	Ions Score (by Search Engine): Mascot	Top Apex RT [min]	Sequence in Protein	Positions in Protein	Peptide Group Modifications in Protein	Quan Usage
	FALSE	High	[RK].NKYEDEINKR.[T]			0.012015	0	4	6	1	P04264; P04259; P02538; P13647	P04264 [268-277]; P04259 [251-260]; P02538 [251-260]; P13647 [256-265]	2	1308.65	0		No Quan Values	High	High	0	0.008409	21		R.NKYEDEINKR.T	[268-277]		Not Used
		Checked	Confidence	Identifying Node	PSM Ambiguity	Annotated Sequence	Modifications	# Protein Groups	# Proteins	Master Protein Accessions	Protein Accessions	# Missed Cleavages	Charge	DeltaScore	DeltaCn	Rank	Search Engine Rank	m/z [Da]	MH+ [Da]	Theo. MH+ [Da]	DeltaM [ppm]	Deltam/z [Da]	Activation Type	MS Order	Isolation Interference [%]	Ion Inject Time [ms]	RT [min]	First Scan	Spectrum File	File ID	Quan Info	Ions Score	Identity Strict	Identity Relaxed	Expectation Value	Percolator q-Value	Percolator PEP	Precursor Abundance	Apex RT [min]
		FALSE	High	Mascot (A5)	Selected	[RK].NKYEDEINKR.[T]		4	6	P04264; P04259; P02538; P13647	P04264; P04259; P02538; P48668; P05787; P13647	2	3		0	2	2	436.89	1308.66	1308.65	0.94	0.00041	HCD (High Energy Collision Dissociation)	MS2	41.3975	25	14.9373	4690	MS201900102_HA_Flag.raw	F27		21	46	39	4.44645	0	0.008409	3.23798e+06	14.94
	FALSE	High	[K].NKLNDLEDALQQAKEDLAR.[L]	1xAcetyl [N-Term]; 1xAcetyl [K2]	P04264 1xAcetyl [K443]; 1xAcetyl [N-Term]	0.00991108	0	1	1	4	P04264	P04264 [442-460]	2	2226.14	0	100		High	High	0.000461	0.02106	21	60.55	K.NKLNDLEDALQQAKEDLAR.L	[442-460]	1xAcetyl [K443]; 1xAcetyl [N-Term]	Used
		Checked	Confidence	Identifying Node	PSM Ambiguity	Annotated Sequence	Modifications	# Protein Groups	# Proteins	Master Protein Accessions	Protein Accessions	# Missed Cleavages	Charge	DeltaScore	DeltaCn	Rank	Search Engine Rank	m/z [Da]	MH+ [Da]	Theo. MH+ [Da]	DeltaM [ppm]	Deltam/z [Da]	Activation Type	MS Order	Isolation Interference [%]	Ion Inject Time [ms]	RT [min]	First Scan	Spectrum File	File ID	Quan Info	Ions Score	Identity Strict	Identity Relaxed	Expectation Value	Percolator q-Value	Percolator PEP	Precursor Abundance	Apex RT [min]
		FALSE	High	Mascot (A5)	Unambiguous	[K].NkLNDLEDALQQAKEDLAR.[L]	K2(Acetyl)	1	1	P04264	P04264	2	3	1	0	1	1	742.717	2226.14	2226.14	-0.13	-0.0001	HCD (High Energy Collision Dissociation)	MS2	74.5441	25	60.6925	49642	MS201900102_HA_Flag.raw	F27		17	48	41	15.0116	0	0.007444	599158	60.55
		FALSE	High	Mascot (A5)	Unambiguous	[K].nKLNDLEDALQQAKEDLAR.[L]	N-Term(Acetyl)	1	1	P04264	P04264	2	3	1	0	1	2	742.717	2226.14	2226.14	-0.13	-0.0001	HCD (High Energy Collision Dissociation)	MS2	74.5441	25	60.6925	49642	MS201900102_HA_Flag.raw	F27		17	48	41	15.0116	0	0.006813	599158	60.55
		FALSE	High	Mascot (A5)	Unambiguous	[K].nKLNDLEDALQQAKEDLAR.[L]	N-Term(Acetyl)	1	1	P04264	P04264	2	3	1	0	1	2	742.719	2226.14	2226.14	3.08	0.00228	HCD (High Energy Collision Dissociation)	MS2	72.3617	25	60.5313	49445	MS201900102_HA_Flag.raw	F27		21	48	41	5.20129	0.000461	0.01844	599158	60.55
		FALSE	High	Mascot (A5)	Unambiguous	[K].NkLNDLEDALQQAKEDLAR.[L]	K2(Acetyl)	1	1	P04264	P04264	2	3	1	0	1	1	742.719	2226.14	2226.14	3.08	0.00228	HCD (High Energy Collision Dissociation)	MS2	72.3617	25	60.5313	49445	MS201900102_HA_Flag.raw	F27		21	48	41	5.20129	0.000461	0.02106	599158	60.55
	FALSE	High	[K].NKLNDLEDALQQAKEDLAR.[L]	1xMethyl [K2]	P04264 1xMethyl [K443]	7.20952e-06	0	1	1	1	P04264	P04264 [442-460]	2	2198.14	0		No Quan Values	High	High	0	2.478e-06	44		K.NKLNDLEDALQQAKEDLAR.L	[442-460]	1xMethyl [K443]	Not Used
		Checked	Confidence	Identifying Node	PSM Ambiguity	Annotated Sequence	Modifications	# Protein Groups	# Proteins	Master Protein Accessions	Protein Accessions	# Missed Cleavages	Charge	DeltaScore	DeltaCn	Rank	Search Engine Rank	m/z [Da]	MH+ [Da]	Theo. MH+ [Da]	DeltaM [ppm]	Deltam/z [Da]	Activation Type	MS Order	Isolation Interference [%]	Ion Inject Time [ms]	RT [min]	First Scan	Spectrum File	File ID	Quan Info	Ions Score	Identity Strict	Identity Relaxed	Expectation Value	Percolator q-Value	Percolator PEP	Precursor Abundance	Apex RT [min]
		FALSE	High	Mascot (A5)	Unambiguous	[K].NkLNDLEDALQQAKEDLAR.[L]	K2(Methyl)	1	1	P04264	P04264	2	3	0.6136	0	1	1	733.383	2198.13	2198.14	-3.71	-0.00272	HCD (High Energy Collision Dissociation)	MS2	85.7049	25	56.0991	44380	MS201900102_HA_Flag.raw	F27		44	48	41	0.0236654	0	2.478e-06	1.89243e+06	55.99
	FALSE	High	[K].NKLNDLEDALQQAKEDLAR.[L]			1.22143e-05	0	1	1	4	P04264	P04264 [442-460]	2	2184.13	0	100		High	High	0	3.163e-05	68	51.79	K.NKLNDLEDALQQAKEDLAR.L	[442-460]		Used
		Checked	Confidence	Identifying Node	PSM Ambiguity	Annotated Sequence	Modifications	# Protein Groups	# Proteins	Master Protein Accessions	Protein Accessions	# Missed Cleavages	Charge	DeltaScore	DeltaCn	Rank	Search Engine Rank	m/z [Da]	MH+ [Da]	Theo. MH+ [Da]	DeltaM [ppm]	Deltam/z [Da]	Activation Type	MS Order	Isolation Interference [%]	Ion Inject Time [ms]	RT [min]	First Scan	Spectrum File	File ID	Quan Info	Ions Score	Identity Strict	Identity Relaxed	Expectation Value	Percolator q-Value	Percolator PEP	Precursor Abundance	Apex RT [min]
		FALSE	High	Mascot (A5)	Unambiguous	[K].NKLNDLEDALQQAKEDLAR.[L]		1	1	P04264	P04264	2	3	0.8772	0	1	1	728.707	2184.11	2184.13	-8.13	-0.00592	HCD (High Energy Collision Dissociation)	MS2		18.687	55.3037	43463	MS201900102_HA_Flag.raw	F27		57	48	41	0.00163638	0	0.0001164
		FALSE	High	Mascot (A5)	Unambiguous	[K].NKLNDLEDALQQAKEDLAR.[L]		1	1	P04264	P04264	2	3	1	0	1	1	728.714	2184.13	2184.13	0.77	0.00056	HCD (High Energy Collision Dissociation)	MS2	11.8076	4.15	51.5202	40252	MS201900102_HA_Flag.raw	F27		57	48	41	0.00130609	0	4.413e-06	195347216	51.79
		FALSE	High	Mascot (A5)	Unambiguous	[K].NKLNDLEDALQQAKEDLAR.[L]		1	1	P04264	P04264	2	3	0.8971	0	1	1	728.714	2184.13	2184.13	0.81	0.00059	HCD (High Energy Collision Dissociation)	MS2	0.157979	1.194	51.9878	40810	MS201900102_HA_Flag.raw	F27		68	48	41	0.000111315	0	3.163e-05	195347216	51.79
		FALSE	High	Mascot (A5)	Unambiguous	[K].NKLNDLEDALQQAKEDLAR.[L]		1	1	P04264	P04264	2	3	0.8409	0	1	1	728.715	2184.13	2184.13	1.92	0.0014	HCD (High Energy Collision Dissociation)	MS2	35.3828	13.962	49.041	37404	MS201900102_HA_Flag.raw	F27		44	47	40	0.0271016	0	0.0003288	1.46052e+06	49
	FALSE	High	[K].NKLNDLEDALQQAK.[E]			4.44218e-05	0	1	1	3	P04264	P04264 [442-455]	1	1599.83	0	100		High	High	0	1.816e-05	87	36.43	K.NKLNDLEDALQQAK.E	[442-455]		Used
		Checked	Confidence	Identifying Node	PSM Ambiguity	Annotated Sequence	Modifications	# Protein Groups	# Proteins	Master Protein Accessions	Protein Accessions	# Missed Cleavages	Charge	DeltaScore	DeltaCn	Rank	Search Engine Rank	m/z [Da]	MH+ [Da]	Theo. MH+ [Da]	DeltaM [ppm]	Deltam/z [Da]	Activation Type	MS Order	Isolation Interference [%]	Ion Inject Time [ms]	RT [min]	First Scan	Spectrum File	File ID	Quan Info	Ions Score	Identity Strict	Identity Relaxed	Expectation Value	Percolator q-Value	Percolator PEP	Precursor Abundance	Apex RT [min]
		FALSE	High	Mascot (A5)	Unambiguous	[K].NKLNDLEDALQQAK.[E]		1	1	P04264	P04264	1	2	0.7701	0	1	1	800.42	1599.83	1599.83	-0.43	-0.00034	HCD (High Energy Collision Dissociation)	MS2	0	25	36.6803	24633	MS201900102_HA_Flag.raw	F27		87	46	39	8.78059e-07	0	1.816e-05	115511744	36.43
		FALSE	High	Mascot (A5)	Unambiguous	[K].NKLNDLEDALQQAK.[E]		1	1	P04264	P04264	1	2	0.7701	0	1	1	800.42	1599.83	1599.83	-0.09	-7e-05	HCD (High Energy Collision Dissociation)	MS2	50.8544	7.771	36.2448	24282	MS201900102_HA_Flag.raw	F27		87	46	39	9.459e-07	0	0.0003239	115511744	36.43
		FALSE	High	Mascot (A5)	Unambiguous	[K].NKLNDLEDALQQAK.[E]		1	1	P04264	P04264	1	2	0.7701	0	1	1	800.421	1599.83	1599.83	0.53	0.00042	HCD (High Energy Collision Dissociation)	MS2	0	10.269	36.2526	24286	MS201900102_HA_Flag.raw	F27		87	46	39	9.23437e-07	0	0.004245	115511744	36.43
	FALSE	High	[K].NMQDMVEDYR.[N]	2xOxidation [M2; M5]		0.00353907	0	1	1	3	P04264	P04264 [258-267]	0	1332.52	0	100		High	High	0	0.002205	55	16.54	K.NMQDMVEDYR.N	[258-267]		Used
		Checked	Confidence	Identifying Node	PSM Ambiguity	Annotated Sequence	Modifications	# Protein Groups	# Proteins	Master Protein Accessions	Protein Accessions	# Missed Cleavages	Charge	DeltaScore	DeltaCn	Rank	Search Engine Rank	m/z [Da]	MH+ [Da]	Theo. MH+ [Da]	DeltaM [ppm]	Deltam/z [Da]	Activation Type	MS Order	Isolation Interference [%]	Ion Inject Time [ms]	RT [min]	First Scan	Spectrum File	File ID	Quan Info	Ions Score	Identity Strict	Identity Relaxed	Expectation Value	Percolator q-Value	Percolator PEP	Precursor Abundance	Apex RT [min]
		FALSE	High	Mascot (A5)	Unambiguous	[K].NmQDmVEDYR.[N]	M2(Oxidation); M5(Oxidation)	1	1	P04264	P04264	0	2	0.9455	0	1	1	666.763	1332.52	1332.52	-0.29	-0.00019	HCD (High Energy Collision Dissociation)	MS2	0	5.991	16.9156	6695	MS201900102_HA_Flag.raw	F27		55	44	37	0.000879237	0	0.002205	23755374	16.54
		FALSE	High	Mascot (A5)	Unambiguous	[K].NmQDmVEDYR.[N]	M2(Oxidation); M5(Oxidation)	1	1	P04264	P04264	0	2	0.9608	0	1	1	666.764	1332.52	1332.52	1.05	0.0007	HCD (High Energy Collision Dissociation)	MS2	0	14.005	16.4844	6300	MS201900102_HA_Flag.raw	F27		51	43	36	0.00187565	0	0.004545	23755374	16.54
		FALSE	High	Mascot (A5)	Unambiguous	[K].NmQDmVEDYR.[N]	M2(Oxidation); M5(Oxidation)	1	1	P04264	P04264	0	2	0.6333	0	1	1	666.765	1332.52	1332.52	1.94	0.00129	HCD (High Energy Collision Dissociation)	MS2	42.0254	25	17.5041	7161	MS201900102_HA_Flag.raw	F27		30	44	37	0.271941	0	0.008224
	FALSE	High	[K].NMQDMVEDYR.[N]	1xOxidation [M]		0.00387744	0	1	1	7	P04264	P04264 [258-267]	0	1316.52	0	100		High	High	0	0.002434	58	23.8	K.NMQDMVEDYR.N	[258-267]		Used
		Checked	Confidence	Identifying Node	PSM Ambiguity	Annotated Sequence	Modifications	# Protein Groups	# Proteins	Master Protein Accessions	Protein Accessions	# Missed Cleavages	Charge	DeltaScore	DeltaCn	Rank	Search Engine Rank	m/z [Da]	MH+ [Da]	Theo. MH+ [Da]	DeltaM [ppm]	Deltam/z [Da]	Activation Type	MS Order	Isolation Interference [%]	Ion Inject Time [ms]	RT [min]	First Scan	Spectrum File	File ID	Quan Info	Ions Score	Identity Strict	Identity Relaxed	Expectation Value	Percolator q-Value	Percolator PEP	Precursor Abundance	Apex RT [min]
		FALSE	High	Mascot (A5)	Unambiguous	[K].NmQDMVEDYR.[N]	M2(Oxidation)	1	1	P04264	P04264	0	2	0.8571	0	1	1	658.768	1316.53	1316.52	3.55	0.00234	HCD (High Energy Collision Dissociation)	MS2	40.0316	25	22.6096	11294	MS201900102_HA_Flag.raw	F27		35	45	38	0.106167	0	0.003086	31837304	23.15
		FALSE	High	Mascot (A5)	Unambiguous	[K].NmQDMVEDYR.[N]	M2(Oxidation)	1	1	P04264	P04264	0	2	0.0769	0	1	1	658.766	1316.53	1316.52	0.64	0.00042	HCD (High Energy Collision Dissociation)	MS2	87.2848	25	23.4895	12210	MS201900102_HA_Flag.raw	F27		13	45	38	16.8682	0	0.006333	31837304	23.15
		FALSE	High	Mascot (A5)	Unambiguous	[K].NMQDmVEDYR.[N]	M5(Oxidation)	1	1	P04264	P04264	0	2	0.9231	0	1	1	658.766	1316.52	1316.52	-0.17	-0.00011	HCD (High Energy Collision Dissociation)	MS2	19.84	25	25.0978	13557	MS201900102_HA_Flag.raw	F27		39	45	38	0.0425643	0	0.008743
		FALSE	High	Mascot (A5)	Unambiguous	[K].NMQDmVEDYR.[N]	M5(Oxidation)	1	1	P04264	P04264	0	2	0.7069	0	1	1	658.766	1316.53	1316.52	0.38	0.00025	HCD (High Energy Collision Dissociation)	MS2	0	9.656	23.0475	11741	MS201900102_HA_Flag.raw	F27		58	45	38	0.000569047	0	0.002434	31837304	23.15
		FALSE	High	Mascot (A5)	Unambiguous	[K].NMQDmVEDYR.[N]	M5(Oxidation)	1	1	P04264	P04264	0	2	0.7	0	1	1	658.766	1316.52	1316.52	-0.12	-8e-05	HCD (High Energy Collision Dissociation)	MS2	0	6.159	23.9081	12533	MS201900102_HA_Flag.raw	F27		50	45	38	0.00287019	0	0.003137	58008908	23.8
		FALSE	High	Mascot (A5)	Unambiguous	[K].NMQDmVEDYR.[N]	M5(Oxidation)	1	1	P04264	P04264	0	2	0.4483	0	1	1	658.767	1316.53	1316.52	1.62	0.00106	HCD (High Energy Collision Dissociation)	MS2	52.3719	25	24.5106	12985	MS201900102_HA_Flag.raw	F27		29	45	38	0.378748	0	0.003109	1144339	24.45
		FALSE	High	Mascot (A5)	Unambiguous	[K].NmQDMVEDYR.[N]	M2(Oxidation)	1	1	P04264	P04264	0	2	0.9211	0	1	1	658.767	1316.53	1316.52	1.9	0.00125	HCD (High Energy Collision Dissociation)	MS2	25.5639	6.179	20.5105	9361	MS201900102_HA_Flag.raw	F27		38	45	38	0.0542023	0	0.005543	29532480	20.61
	FALSE	High	[K].NMQDMVEDYR.[N]			0.00160608	0	1	1	3	P04264	P04264 [258-267]	0	1300.53	0	100		High	High	0	0.001894	59	31.61	K.NMQDMVEDYR.N	[258-267]		Used
		Checked	Confidence	Identifying Node	PSM Ambiguity	Annotated Sequence	Modifications	# Protein Groups	# Proteins	Master Protein Accessions	Protein Accessions	# Missed Cleavages	Charge	DeltaScore	DeltaCn	Rank	Search Engine Rank	m/z [Da]	MH+ [Da]	Theo. MH+ [Da]	DeltaM [ppm]	Deltam/z [Da]	Activation Type	MS Order	Isolation Interference [%]	Ion Inject Time [ms]	RT [min]	First Scan	Spectrum File	File ID	Quan Info	Ions Score	Identity Strict	Identity Relaxed	Expectation Value	Percolator q-Value	Percolator PEP	Precursor Abundance	Apex RT [min]
		FALSE	High	Mascot (A5)	Unambiguous	[K].NMQDMVEDYR.[N]		1	1	P04264	P04264	0	2	1	0	1	1	650.769	1300.53	1300.53	0.34	0.00022	HCD (High Energy Collision Dissociation)	MS2	58.1323	25	32.3648	20428	MS201900102_HA_Flag.raw	F27		32	45	38	0.228345	0	0.0009261	77909432	31.61
		FALSE	High	Mascot (A5)	Unambiguous	[K].NMQDMVEDYR.[N]		1	1	P04264	P04264	0	2	1	0	1	1	650.769	1300.53	1300.53	0.57	0.00037	HCD (High Energy Collision Dissociation)	MS2	21.7253	25	31.8672	19856	MS201900102_HA_Flag.raw	F27		56	45	38	0.000859708	0	0.001114	77909432	31.61
		FALSE	High	Mascot (A5)	Unambiguous	[K].NMQDMVEDYR.[N]		1	1	P04264	P04264	0	2	1	0	1	1	650.769	1300.53	1300.53	0.8	0.00052	HCD (High Energy Collision Dissociation)	MS2	28.6196	24.342	31.4185	19344	MS201900102_HA_Flag.raw	F27		59	44	37	0.000434338	0	0.001894	77909432	31.61
	FALSE	High	[R].MSGECAPNVSVSVSTSHTTISGGGSR.[G]	1xPropionamide [C5]		1.58157e-07	0	1	1	2	P04264	P04264 [493-518]	0	2579.18	0		No Quan Values	High	High	0	3.758e-08	68		R.MSGECAPNVSVSVSTSHTTISGGGSR.G	[493-518]		Not Used
		Checked	Confidence	Identifying Node	PSM Ambiguity	Annotated Sequence	Modifications	# Protein Groups	# Proteins	Master Protein Accessions	Protein Accessions	# Missed Cleavages	Charge	DeltaScore	DeltaCn	Rank	Search Engine Rank	m/z [Da]	MH+ [Da]	Theo. MH+ [Da]	DeltaM [ppm]	Deltam/z [Da]	Activation Type	MS Order	Isolation Interference [%]	Ion Inject Time [ms]	RT [min]	First Scan	Spectrum File	File ID	Quan Info	Ions Score	Identity Strict	Identity Relaxed	Expectation Value	Percolator q-Value	Percolator PEP	Precursor Abundance	Apex RT [min]
		FALSE	High	Mascot (A5)	Unambiguous	[R].MSGEcAPNVSVSVSTSHTTISGGGSR.[G]	C5(Propionamide)	1	1	P04264	P04264	0	3	0.9846	0	1	1	860.4	2579.19	2579.18	1.53	0.00132	HCD (High Energy Collision Dissociation)	MS2	62.5737	22.187	25.263	13739	MS201900102_HA_Flag.raw	F27		65	52	45	0.000495984	0	5.177e-08	6.64798e+06	25.35
		FALSE	High	Mascot (A5)	Unambiguous	[R].MSGEcAPNVSVSVSTSHTTISGGGSR.[G]	C5(Propionamide)	1	1	P04264	P04264	0	3	0.9706	0	1	1	860.399	2579.18	2579.18	-0.52	-0.00045	HCD (High Energy Collision Dissociation)	MS2	0	25	25.2513	13728	MS201900102_HA_Flag.raw	F27		68	52	45	0.000241315	0	3.758e-08	6.64798e+06	25.35
	FALSE	High	[R].MSGECAPNVSVSVSTSHTTISGGGSR.[G]	1xPhospho [S2]	P04264 1xPhospho [S494]	0.000140466	0	1	1	1	P04264	P04264 [493-518]	0	2588.11	0	100		High	High	0	6.424e-05	58	31.18	R.MSGECAPNVSVSVSTSHTTISGGGSR.G	[493-518]	1xPhospho [S494]	Used
		Checked	Confidence	Identifying Node	PSM Ambiguity	Annotated Sequence	Modifications	# Protein Groups	# Proteins	Master Protein Accessions	Protein Accessions	# Missed Cleavages	Charge	DeltaScore	DeltaCn	Rank	Search Engine Rank	m/z [Da]	MH+ [Da]	Theo. MH+ [Da]	DeltaM [ppm]	Deltam/z [Da]	Activation Type	MS Order	Isolation Interference [%]	Ion Inject Time [ms]	RT [min]	First Scan	Spectrum File	File ID	Quan Info	Ions Score	Identity Strict	Identity Relaxed	Expectation Value	Percolator q-Value	Percolator PEP	Precursor Abundance	Apex RT [min]
		FALSE	High	Mascot (A5)	Unambiguous	[R].MsGECAPNVSVSVSTSHTTISGGGSR.[G]	S2(Phospho)	1	1	P04264	P04264	0	2	0.3793	0	1	1	1294.55	2588.1	2588.11	-5.41	-0.007	HCD (High Energy Collision Dissociation)	MS2	0	25	31.1786	19077	MS201900102_HA_Flag.raw	F27		58	52	45	0.00278409	0	6.424e-05	702930	31.18
	FALSE	High	[R].MSGECAPNVSVSVSTSHTTISGGGSR.[G]	1xPropionamide [C5]; 1xOxidation [M1]		6.43936e-06	0	1	1	1	P04264	P04264 [493-518]	0	2595.18	0	100		High	High	0	2.19e-06	61	23.55	R.MSGECAPNVSVSVSTSHTTISGGGSR.G	[493-518]		Used
		Checked	Confidence	Identifying Node	PSM Ambiguity	Annotated Sequence	Modifications	# Protein Groups	# Proteins	Master Protein Accessions	Protein Accessions	# Missed Cleavages	Charge	DeltaScore	DeltaCn	Rank	Search Engine Rank	m/z [Da]	MH+ [Da]	Theo. MH+ [Da]	DeltaM [ppm]	Deltam/z [Da]	Activation Type	MS Order	Isolation Interference [%]	Ion Inject Time [ms]	RT [min]	First Scan	Spectrum File	File ID	Quan Info	Ions Score	Identity Strict	Identity Relaxed	Expectation Value	Percolator q-Value	Percolator PEP	Precursor Abundance	Apex RT [min]
		FALSE	High	Mascot (A5)	Unambiguous	[R].mSGEcAPNVSVSVSTSHTTISGGGSR.[G]	M1(Oxidation); C5(Propionamide)	1	1	P04264	P04264	0	3	0.9836	0	1	1	865.732	2595.18	2595.18	1.1	0.00095	HCD (High Energy Collision Dissociation)	MS2	0	25	23.3386	12051	MS201900102_HA_Flag.raw	F27		61	52	45	0.00130485	0	2.19e-06	3.86348e+06	23.55
	FALSE	High	[K].RTNAENEFVTIKK.[D]			0.00839543	0	1	1	1	P04264	P04264 [277-289]	2	1549.83	0	100		High	High	0	0.005684	58	15.61	K.RTNAENEFVTIKK.D	[277-289]		Used
		Checked	Confidence	Identifying Node	PSM Ambiguity	Annotated Sequence	Modifications	# Protein Groups	# Proteins	Master Protein Accessions	Protein Accessions	# Missed Cleavages	Charge	DeltaScore	DeltaCn	Rank	Search Engine Rank	m/z [Da]	MH+ [Da]	Theo. MH+ [Da]	DeltaM [ppm]	Deltam/z [Da]	Activation Type	MS Order	Isolation Interference [%]	Ion Inject Time [ms]	RT [min]	First Scan	Spectrum File	File ID	Quan Info	Ions Score	Identity Strict	Identity Relaxed	Expectation Value	Percolator q-Value	Percolator PEP	Precursor Abundance	Apex RT [min]
		FALSE	High	Mascot (A5)	Unambiguous	[K].RTNAENEFVTIKK.[D]		1	1	P04264	P04264	2	3	1	0	1	1	517.283	1549.83	1549.83	0.24	0.00012	HCD (High Energy Collision Dissociation)	MS2	57.634	8.344	15.6051	5426	MS201900102_HA_Flag.raw	F27		58	45	38	0.000555983	0	0.005684	13203834	15.61
	FALSE	High	[R].NSKIEISELNR.[V]			0.00645632	0	1	1	1	P04264	P04264 [393-403]	1	1302.7	0	100		High	High	0	0.004266	44	18.52	R.NSKIEISELNR.V	[393-403]		Used
		Checked	Confidence	Identifying Node	PSM Ambiguity	Annotated Sequence	Modifications	# Protein Groups	# Proteins	Master Protein Accessions	Protein Accessions	# Missed Cleavages	Charge	DeltaScore	DeltaCn	Rank	Search Engine Rank	m/z [Da]	MH+ [Da]	Theo. MH+ [Da]	DeltaM [ppm]	Deltam/z [Da]	Activation Type	MS Order	Isolation Interference [%]	Ion Inject Time [ms]	RT [min]	First Scan	Spectrum File	File ID	Quan Info	Ions Score	Identity Strict	Identity Relaxed	Expectation Value	Percolator q-Value	Percolator PEP	Precursor Abundance	Apex RT [min]
		FALSE	High	Mascot (A5)	Unambiguous	[R].NSKIEISELNR.[V]		1	1	P04264	P04264	1	2	0.7273	0	1	1	651.856	1302.7	1302.7	2	0.00131	HCD (High Energy Collision Dissociation)	MS2	28.5678	24.242	18.3727	7905	MS201900102_HA_Flag.raw	F27		44	45	38	0.0170842	0	0.004266	56554436	18.52
	FALSE	High	[K].QISNLQQSISDAEQRGENALKDAK.[N]			1.705e-05	0	1	1	3	P04264	P04264 [418-441]	2	2643.33	0	100		High	High	0	6.374e-06	49	43.95	K.QISNLQQSISDAEQRGENALKDAK.N	[418-441]		Used
		Checked	Confidence	Identifying Node	PSM Ambiguity	Annotated Sequence	Modifications	# Protein Groups	# Proteins	Master Protein Accessions	Protein Accessions	# Missed Cleavages	Charge	DeltaScore	DeltaCn	Rank	Search Engine Rank	m/z [Da]	MH+ [Da]	Theo. MH+ [Da]	DeltaM [ppm]	Deltam/z [Da]	Activation Type	MS Order	Isolation Interference [%]	Ion Inject Time [ms]	RT [min]	First Scan	Spectrum File	File ID	Quan Info	Ions Score	Identity Strict	Identity Relaxed	Expectation Value	Percolator q-Value	Percolator PEP	Precursor Abundance	Apex RT [min]
		FALSE	High	Mascot (A5)	Unambiguous	[K].QISNLQQSISDAEQRGENALKDAK.[N]		1	1	P04264	P04264	2	3	1	0	1	1	881.784	2643.34	2643.33	1.68	0.00148	HCD (High Energy Collision Dissociation)	MS2	1.12593	5.398	44.0834	32399	MS201900102_HA_Flag.raw	F27		49	49	42	0.0105855	0	6.374e-06	70752856	43.95
		FALSE	High	Mascot (A5)	Unambiguous	[K].QISNLQQSISDAEQRGENALKDAK.[N]		1	1	P04264	P04264	2	3	1	0	1	1	881.784	2643.34	2643.33	1.93	0.0017	HCD (High Energy Collision Dissociation)	MS2	0	25	43.6294	31925	MS201900102_HA_Flag.raw	F27		24	49	42	3.59132	0.000461	0.01695	70752856	43.95
		FALSE	High	Mascot (A5)	Unambiguous	[K].QISNLQQSISDAEQRGENALKDAK.[N]		1	1	P04264	P04264	2	3	1	0	1	1	881.782	2643.33	2643.33	-0.37	-0.00032	HCD (High Energy Collision Dissociation)	MS2	0	25	44.5166	32890	MS201900102_HA_Flag.raw	F27		19	49	42	11.6381	0.002489	0.05077	70752856	43.95
	FALSE	High	[K].QISNLQQSISDAEQRGENALK.[D]			0.000131685	0	1	1	1	P04264	P04264 [418-438]	1	2329.17	0	100		High	High	0	5.985e-05	42	43.18	K.QISNLQQSISDAEQRGENALK.D	[418-438]		Used
		Checked	Confidence	Identifying Node	PSM Ambiguity	Annotated Sequence	Modifications	# Protein Groups	# Proteins	Master Protein Accessions	Protein Accessions	# Missed Cleavages	Charge	DeltaScore	DeltaCn	Rank	Search Engine Rank	m/z [Da]	MH+ [Da]	Theo. MH+ [Da]	DeltaM [ppm]	Deltam/z [Da]	Activation Type	MS Order	Isolation Interference [%]	Ion Inject Time [ms]	RT [min]	First Scan	Spectrum File	File ID	Quan Info	Ions Score	Identity Strict	Identity Relaxed	Expectation Value	Percolator q-Value	Percolator PEP	Precursor Abundance	Apex RT [min]
		FALSE	High	Mascot (A5)	Unambiguous	[K].QISNLQQSISDAEQRGENALK.[D]		1	1	P04264	P04264	1	3	1	0	1	1	777.061	2329.17	2329.17	-3	-0.00233	HCD (High Energy Collision Dissociation)	MS2	43.8371	7.487	42.9702	31509	MS201900102_HA_Flag.raw	F27		42	49	42	0.0545604	0	5.985e-05	106571512	43.18
	FALSE	High	[K].QISNLQQSISDAEQR.[G]			6.06936e-06	0	1	1	4	P04264	P04264 [418-432]	0	1716.85	0	100		High	High	0	2.795e-06	91	30.93	K.QISNLQQSISDAEQR.G	[418-432]		Used
		Checked	Confidence	Identifying Node	PSM Ambiguity	Annotated Sequence	Modifications	# Protein Groups	# Proteins	Master Protein Accessions	Protein Accessions	# Missed Cleavages	Charge	DeltaScore	DeltaCn	Rank	Search Engine Rank	m/z [Da]	MH+ [Da]	Theo. MH+ [Da]	DeltaM [ppm]	Deltam/z [Da]	Activation Type	MS Order	Isolation Interference [%]	Ion Inject Time [ms]	RT [min]	First Scan	Spectrum File	File ID	Quan Info	Ions Score	Identity Strict	Identity Relaxed	Expectation Value	Percolator q-Value	Percolator PEP	Precursor Abundance	Apex RT [min]
		FALSE	High	Mascot (A5)	Unambiguous	[K].QISNLQQSISDAEQR.[G]		1	1	P04264	P04264	0	2	0.875	0	1	1	858.928	1716.85	1716.85	-1.92	-0.00165	HCD (High Energy Collision Dissociation)	MS2	0	25	30.6981	18547	MS201900102_HA_Flag.raw	F27		72	48	41	5.05582e-05	0	2.283e-05	131460152	30.93
		FALSE	High	Mascot (A5)	Unambiguous	[K].QISNLQQSISDAEQR.[G]		1	1	P04264	P04264	0	2	0.967	0	1	1	858.929	1716.85	1716.85	0.29	0.00025	HCD (High Energy Collision Dissociation)	MS2	0	12.419	31.1651	19062	MS201900102_HA_Flag.raw	F27		91	48	41	6.00811e-07	0	2.795e-06	131460152	30.93
		FALSE	High	Mascot (A5)	Unambiguous	[K].QISNLQQSISDAEQR.[G]		1	1	P04264	P04264	0	2	0.8125	0	1	1	858.93	1716.85	1716.85	0.43	0.00037	HCD (High Energy Collision Dissociation)	MS2	22.811	25	32.7208	20818	MS201900102_HA_Flag.raw	F27		32	48	41	0.402919	0	0.002161	398268	32.69
		FALSE	High	Mascot (A5)	Unambiguous	[K].QISNLQQSISDAEQR.[G]		1	1	P04264	P04264	0	2	0.9474	0	1	1	858.93	1716.85	1716.85	0.53	0.00046	HCD (High Energy Collision Dissociation)	MS2	26.1586	25	24.6071	13088	MS201900102_HA_Flag.raw	F27		76	48	41	1.88087e-05	0	2.043e-06	1.33981e+06	24.62
	FALSE	High	[R].LLRDYQELMNTK.[L]			0.00579956	0	1	1	2	P04264	P04264 [461-472]	1	1523.79	0	100		High	High	0	0.003796	32	30.21	R.LLRDYQELMNTK.L	[461-472]		Used
		Checked	Confidence	Identifying Node	PSM Ambiguity	Annotated Sequence	Modifications	# Protein Groups	# Proteins	Master Protein Accessions	Protein Accessions	# Missed Cleavages	Charge	DeltaScore	DeltaCn	Rank	Search Engine Rank	m/z [Da]	MH+ [Da]	Theo. MH+ [Da]	DeltaM [ppm]	Deltam/z [Da]	Activation Type	MS Order	Isolation Interference [%]	Ion Inject Time [ms]	RT [min]	First Scan	Spectrum File	File ID	Quan Info	Ions Score	Identity Strict	Identity Relaxed	Expectation Value	Percolator q-Value	Percolator PEP	Precursor Abundance	Apex RT [min]
		FALSE	High	Mascot (A5)	Unambiguous	[R].LLRDYQELMNTK.[L]		1	1	P04264	P04264	1	2	0.875	0	1	1	762.392	1523.78	1523.79	-7.73	-0.00589	HCD (High Energy Collision Dissociation)	MS2	62.4509	25	30.0115	17788	MS201900102_HA_Flag.raw	F27		32	47	40	0.323421	0	0.003796	32165862	30.21
		FALSE	High	Mascot (A5)	Unambiguous	[R].LLRDYQELMNTK.[L]		1	1	P04264	P04264	1	3	1	0	1	1	508.601	1523.79	1523.79	0.59	0.0003	HCD (High Energy Collision Dissociation)	MS2	20.5562	24.139	30.454	18272	MS201900102_HA_Flag.raw	F27		18	46	39	7.28935	0.000461	0.02434	48710696	30.21
	FALSE	High	[K].IEISELNR.[V]			0.0095979	0	2	2	3	P35908; P04264	P35908 [394-401]; P04264 [396-403]	0	973.531	0	100	Shared	High	High	0	0.006574	67	23.74	K.IEISELNR.V	[396-403]		Used
		Checked	Confidence	Identifying Node	PSM Ambiguity	Annotated Sequence	Modifications	# Protein Groups	# Proteins	Master Protein Accessions	Protein Accessions	# Missed Cleavages	Charge	DeltaScore	DeltaCn	Rank	Search Engine Rank	m/z [Da]	MH+ [Da]	Theo. MH+ [Da]	DeltaM [ppm]	Deltam/z [Da]	Activation Type	MS Order	Isolation Interference [%]	Ion Inject Time [ms]	RT [min]	First Scan	Spectrum File	File ID	Quan Info	Ions Score	Identity Strict	Identity Relaxed	Expectation Value	Percolator q-Value	Percolator PEP	Precursor Abundance	Apex RT [min]
		FALSE	High	Mascot (A5)	Unambiguous	[K].IEISELNR.[V]		2	2	P35908; P04264	P35908; P04264	0	2	0.359	0	1	1	487.269	973.531	973.531	0.03	1e-05	HCD (High Energy Collision Dissociation)	MS2	25.6035	14.801	23.5131	12236	MS201900102_HA_Flag.raw	F27		39	44	37	0.0383721	0	0.008067	515456928	23.74
		FALSE	High	Mascot (A5)	Unambiguous	[K].IEISELNR.[V]		2	2	P35908; P04264	P35908; P04264	0	2	0.2985	0	1	1	487.269	973.531	973.531	-0.05	-2e-05	HCD (High Energy Collision Dissociation)	MS2	0	6.421	23.9348	12556	MS201900102_HA_Flag.raw	F27		67	45	38	7.039e-05	0	0.006574	515456928	23.74
		FALSE	High	Mascot (A5)	Unambiguous	[K].IEISELNR.[V]		2	2	P35908; P04264	P35908; P04264	0	2	0.1562	0	1	1	487.271	973.534	973.531	2.5	0.00122	HCD (High Energy Collision Dissociation)	MS2	0	25	24.3638	12842	MS201900102_HA_Flag.raw	F27		32	44	37	0.193474	0.000461	0.02244	3587123	24.33
	FALSE	High	[R].LDSELKNMQDMVEDYR.[N]	2xOxidation [M8; M11]		0.000571903	0	1	1	3	P04264	P04264 [252-267]	1	2017.88	0	100		High	High	0	0.001676	34	23.36	R.LDSELKNMQDMVEDYR.N	[252-267]		Used
		Checked	Confidence	Identifying Node	PSM Ambiguity	Annotated Sequence	Modifications	# Protein Groups	# Proteins	Master Protein Accessions	Protein Accessions	# Missed Cleavages	Charge	DeltaScore	DeltaCn	Rank	Search Engine Rank	m/z [Da]	MH+ [Da]	Theo. MH+ [Da]	DeltaM [ppm]	Deltam/z [Da]	Activation Type	MS Order	Isolation Interference [%]	Ion Inject Time [ms]	RT [min]	First Scan	Spectrum File	File ID	Quan Info	Ions Score	Identity Strict	Identity Relaxed	Expectation Value	Percolator q-Value	Percolator PEP	Precursor Abundance	Apex RT [min]
		FALSE	High	Mascot (A5)	Unambiguous	[R].LDSELKNmQDmVEDYR.[N]	M8(Oxidation); M11(Oxidation)	1	1	P04264	P04264	1	3	1	0	1	1	673.299	2017.88	2017.88	-1.18	-0.00079	HCD (High Energy Collision Dissociation)	MS2	4.82224	25	23.0894	11788	MS201900102_HA_Flag.raw	F27		34	50	43	0.457776	0	0.001676	25335932	23.36
		FALSE	High	Mascot (A5)	Unambiguous	[R].LDSELKNmQDmVEDYR.[N]	M8(Oxidation); M11(Oxidation)	1	1	P04264	P04264	1	3	1	0	1	1	673.3	2017.88	2017.88	0.07	5e-05	HCD (High Energy Collision Dissociation)	MS2	24.7559	22.185	23.5154	12237	MS201900102_HA_Flag.raw	F27		20	50	43	10.1685	0	0.000298	25335932	23.36
		FALSE	High	Mascot (A5)	Unambiguous	[R].LDSELKNmQDmVEDYR.[N]	M8(Oxidation); M11(Oxidation)	1	1	P04264	P04264	1	3	1	0	1	1	673.306	2017.9	2017.88	9.71	0.00653	HCD (High Energy Collision Dissociation)	MS2	63.4466	25	23.0299	11721	MS201900102_HA_Flag.raw	F27		21	50	43	8.00736	0	0.001677	25335932	23.36
	FALSE	High	[R].LLRDYQELMNTK.[L]	1xOxidation [M9]		0.0135129	0	1	1	1	P04264	P04264 [461-472]	1	1539.78	0	100		High	High	0	0.009591	23	21.09	R.LLRDYQELMNTK.L	[461-472]		Used
		Checked	Confidence	Identifying Node	PSM Ambiguity	Annotated Sequence	Modifications	# Protein Groups	# Proteins	Master Protein Accessions	Protein Accessions	# Missed Cleavages	Charge	DeltaScore	DeltaCn	Rank	Search Engine Rank	m/z [Da]	MH+ [Da]	Theo. MH+ [Da]	DeltaM [ppm]	Deltam/z [Da]	Activation Type	MS Order	Isolation Interference [%]	Ion Inject Time [ms]	RT [min]	First Scan	Spectrum File	File ID	Quan Info	Ions Score	Identity Strict	Identity Relaxed	Expectation Value	Percolator q-Value	Percolator PEP	Precursor Abundance	Apex RT [min]
		FALSE	High	Mascot (A5)	Unambiguous	[R].LLRDYQELmNTK.[L]	M9(Oxidation)	1	1	P04264	P04264	1	3	1	0	1	1	513.932	1539.78	1539.78	-0.72	-0.00037	HCD (High Energy Collision Dissociation)	MS2	51.93	14.101	20.8543	9519	MS201900102_HA_Flag.raw	F27		23	47	40	2.66226	0	0.009591	14968222	21.09
	FALSE	High	[K].LNDLEDALQQAKEDLAR.[L]			6.79642e-08	0	1	1	2	P04264	P04264 [444-460]	1	1941.99	0	100		High	High	0	1.49e-08	83	52.41	K.LNDLEDALQQAKEDLAR.L	[444-460]		Used
		Checked	Confidence	Identifying Node	PSM Ambiguity	Annotated Sequence	Modifications	# Protein Groups	# Proteins	Master Protein Accessions	Protein Accessions	# Missed Cleavages	Charge	DeltaScore	DeltaCn	Rank	Search Engine Rank	m/z [Da]	MH+ [Da]	Theo. MH+ [Da]	DeltaM [ppm]	Deltam/z [Da]	Activation Type	MS Order	Isolation Interference [%]	Ion Inject Time [ms]	RT [min]	First Scan	Spectrum File	File ID	Quan Info	Ions Score	Identity Strict	Identity Relaxed	Expectation Value	Percolator q-Value	Percolator PEP	Precursor Abundance	Apex RT [min]
		FALSE	High	Mascot (A5)	Unambiguous	[K].LNDLEDALQQAKEDLAR.[L]		1	1	P04264	P04264	1	3	0.9639	0	1	1	648.002	1941.99	1941.99	1.66	0.00107	HCD (High Energy Collision Dissociation)	MS2	0	25	52.1886	40993	MS201900102_HA_Flag.raw	F27		83	48	41	3.13335e-06	0	1.49e-08	61085980	52.41
		FALSE	High	Mascot (A5)	Unambiguous	[K].LNDLEDALQQAKEDLAR.[L]		1	1	P04264	P04264	1	2	1	0	1	1	971.5	1941.99	1941.99	2.6	0.00252	HCD (High Energy Collision Dissociation)	MS2	97.5637	25	51.642	40403	MS201900102_HA_Flag.raw	F27		4	48	41	226.91	0.002845	0.05197
	FALSE	High	[K].LNDLEDALQQAK.[E]			0.000202507	0	1	1	3	P04264	P04264 [444-455]	0	1357.7	0	100		High	High	0	9.552e-05	73	34.56	K.LNDLEDALQQAK.E	[444-455]		Used
		Checked	Confidence	Identifying Node	PSM Ambiguity	Annotated Sequence	Modifications	# Protein Groups	# Proteins	Master Protein Accessions	Protein Accessions	# Missed Cleavages	Charge	DeltaScore	DeltaCn	Rank	Search Engine Rank	m/z [Da]	MH+ [Da]	Theo. MH+ [Da]	DeltaM [ppm]	Deltam/z [Da]	Activation Type	MS Order	Isolation Interference [%]	Ion Inject Time [ms]	RT [min]	First Scan	Spectrum File	File ID	Quan Info	Ions Score	Identity Strict	Identity Relaxed	Expectation Value	Percolator q-Value	Percolator PEP	Precursor Abundance	Apex RT [min]
		FALSE	High	Mascot (A5)	Unambiguous	[K].LNDLEDALQQAK.[E]		1	1	P04264	P04264	0	2	0.9178	0	1	1	679.352	1357.7	1357.7	0.01	0	HCD (High Energy Collision Dissociation)	MS2	20.7545	24.917	34.2587	22132	MS201900102_HA_Flag.raw	F27		73	46	39	2.04026e-05	0	9.552e-05	52960292	34.56
		FALSE	High	Mascot (A5)	Unambiguous	[K].LNDLEDALQQAK.[E]		1	1	P04264	P04264	0	2	0.9565	0	1	1	679.351	1357.69	1357.7	-0.61	-0.00041	HCD (High Energy Collision Dissociation)	MS2	14.7835	11.899	34.6833	22537	MS201900102_HA_Flag.raw	F27		69	46	39	5.35961e-05	0	0.0001316	52960292	34.56
		FALSE	High	Mascot (A5)	Unambiguous	[K].LNDLEDALQQAK.[E]		1	1	P04264	P04264	0	2	1	0	1	1	679.34	1357.67	1357.7	-16.42	-0.01115	HCD (High Energy Collision Dissociation)	MS2		22.794	34.9111	22783	MS201900102_HA_Flag.raw	F27		44	46	39	0.020885	0	0.004483
	FALSE	High	[K].YEELQITAGR.[H]			0.000441764	0	2	2	11	P04264; P04259	P04264 [377-386]; P04259 [360-369]	0	1179.6	0	100	Shared	High	High	0	0.0008432	57	25.26	K.YEELQITAGR.H	[377-386]		Used
		Checked	Confidence	Identifying Node	PSM Ambiguity	Annotated Sequence	Modifications	# Protein Groups	# Proteins	Master Protein Accessions	Protein Accessions	# Missed Cleavages	Charge	DeltaScore	DeltaCn	Rank	Search Engine Rank	m/z [Da]	MH+ [Da]	Theo. MH+ [Da]	DeltaM [ppm]	Deltam/z [Da]	Activation Type	MS Order	Isolation Interference [%]	Ion Inject Time [ms]	RT [min]	First Scan	Spectrum File	File ID	Quan Info	Ions Score	Identity Strict	Identity Relaxed	Expectation Value	Percolator q-Value	Percolator PEP	Precursor Abundance	Apex RT [min]
		FALSE	High	Mascot (A5)	Unambiguous	[K].YEELQITAGR.[H]		2	2	P04264; P04259	P04264; P04259	0	2	0.5098	0	1	1	590.307	1179.61	1179.6	4.62	0.00272	HCD (High Energy Collision Dissociation)	MS2	38.3082	18.17	27.4543	15032	MS201900102_HA_Flag.raw	F27		51	45	38	0.00289519	0	0.0005467	4177385	27.25
		FALSE	High	Mascot (A5)	Unambiguous	[K].YEELQITAGR.[H]		2	2	P04264; P04259	P04264; P04259	0	2	0.3191	0	1	1	590.306	1179.6	1179.6	3.68	0.00217	HCD (High Energy Collision Dissociation)	MS2	0	25	29.7238	17449	MS201900102_HA_Flag.raw	F27		47	45	38	0.00774881	0	0.0006508	787364	29.68
		FALSE	High	Mascot (A5)	Unambiguous	[K].YEELQITAGR.[H]		2	2	P04264; P04259	P04264; P04259	0	2	0.7097	0	1	1	590.305	1179.6	1179.6	1.12	0.00066	HCD (High Energy Collision Dissociation)	MS2	17.878	25	31.8474	19844	MS201900102_HA_Flag.raw	F27		31	45	38	0.299601	0	0.007256	1.01483e+06	32
		FALSE	High	Mascot (A5)	Unambiguous	[K].YEELQITAGR.[H]		2	2	P04264; P04259	P04264; P04259	0	2	0.2807	0	1	1	590.304	1179.6	1179.6	0.33	0.0002	HCD (High Energy Collision Dissociation)	MS2	0	6.041	25.5316	13873	MS201900102_HA_Flag.raw	F27		57	45	38	0.000694865	0	0.0008432	620588352	25.26
		FALSE	High	Mascot (A5)	Unambiguous	[K].YEELQITAGR.[H]		2	2	P04264; P04259	P04264; P04259	0	2	0.3214	0	1	1	590.304	1179.6	1179.6	-0.06	-3e-05	HCD (High Energy Collision Dissociation)	MS2	4.63623	18.701	25.1091	13571	MS201900102_HA_Flag.raw	F27		56	45	39	0.00111928	0	0.0002254	620588352	25.26
		FALSE	High	Mascot (A5)	Unambiguous	[K].YEELQITAGR.[H]		2	2	P04264; P04259	P04264; P04259	0	2	0.359	0	1	1	590.303	1179.6	1179.6	-2.06	-0.00122	HCD (High Energy Collision Dissociation)	MS2	39.2156	25	27.9069	15515	MS201900102_HA_Flag.raw	F27		39	46	39	0.049663	0	0.0003285
		FALSE	High	Mascot (A5)	Unambiguous	[K].YEELQITAGR.[H]		2	2	P04264; P04259	P04264; P04259	0	2	0.5263	0	1	1	590.302	1179.6	1179.6	-2.37	-0.0014	HCD (High Energy Collision Dissociation)	MS2	0	25	27.0118	14726	MS201900102_HA_Flag.raw	F27		57	46	39	0.000832641	0	0.0006602	3.68413e+06	27.05
		FALSE	High	Mascot (A5)	Unambiguous	[K].YEELQITAGR.[H]		2	2	P04264; P04259	P04264; P04259	0	2	0.5417	0	1	1	590.302	1179.6	1179.6	-3.55	-0.0021	HCD (High Energy Collision Dissociation)	MS2	71.5634	25	31.1005	18981	MS201900102_HA_Flag.raw	F27		24	46	39	1.52196	0	0.008521	2.3392e+06	31.32
		FALSE	High	Mascot (A5)	Unambiguous	[K].YEELQITAGR.[H]		2	2	P04264; P04259	P04264; P04259	0	2	0.9231	0	1	1	590.302	1179.6	1179.6	-3.46	-0.00204	HCD (High Energy Collision Dissociation)	MS2	85.5609	25	29.0183	16723	MS201900102_HA_Flag.raw	F27		13	46	39	18.4538	0.000461	0.01726
		FALSE	High	Mascot (A5)	Unambiguous	[K].YEELQITAGR.[H]		2	2	P04264; P04259	P04264; P04259	0	2	0.7	0	1	1	590.304	1179.6	1179.6	0.08	5e-05	HCD (High Energy Collision Dissociation)	MS2	54.7818	25	30.2581	18057	MS201900102_HA_Flag.raw	F27		20	45	38	3.48211	0.001711	0.03567	1.38733e+06	30.21
		FALSE	High	Mascot (A5)	Unambiguous	[K].YEELQITAGR.[H]		2	2	P04264; P04259	P04264; P04259	0	2	0.4783	0	1	1	590.306	1179.61	1179.6	4.43	0.00261	HCD (High Energy Collision Dissociation)	MS2	32.8007	25	35.7443	23784	MS201900102_HA_Flag.raw	F27		23	45	38	1.91749	0.002974	0.06306
	FALSE	High	[K].WELLQQVDTSTR.[T]			8.60927e-05	0	1	1	10	P04264	P04264 [212-223]	0	1475.75	0	100		High	High	0	3.745e-05	73	40.9	K.WELLQQVDTSTR.T	[212-223]		Used
		Checked	Confidence	Identifying Node	PSM Ambiguity	Annotated Sequence	Modifications	# Protein Groups	# Proteins	Master Protein Accessions	Protein Accessions	# Missed Cleavages	Charge	DeltaScore	DeltaCn	Rank	Search Engine Rank	m/z [Da]	MH+ [Da]	Theo. MH+ [Da]	DeltaM [ppm]	Deltam/z [Da]	Activation Type	MS Order	Isolation Interference [%]	Ion Inject Time [ms]	RT [min]	First Scan	Spectrum File	File ID	Quan Info	Ions Score	Identity Strict	Identity Relaxed	Expectation Value	Percolator q-Value	Percolator PEP	Precursor Abundance	Apex RT [min]
		FALSE	High	Mascot (A5)	Unambiguous	[K].WELLQQVDTSTR.[T]		1	1	P04264	P04264	0	2	0.85	0	1	1	738.376	1475.75	1475.75	-2.54	-0.00188	HCD (High Energy Collision Dissociation)	MS2	0	8.283	41.9515	30591	MS201900102_HA_Flag.raw	F27		60	47	40	0.000574897	0	0.002237
		FALSE	High	Mascot (A5)	Unambiguous	[K].WELLQQVDTSTR.[T]		1	1	P04264	P04264	0	2	0.7778	0	1	1	738.376	1475.75	1475.75	-2.5	-0.00185	HCD (High Energy Collision Dissociation)	MS2		14.178	40.1161	28480	MS201900102_HA_Flag.raw	F27		72	47	40	3.12913e-05	0	0.001041	5266458	40.18
		FALSE	High	Mascot (A5)	Unambiguous	[K].WELLQQVDTSTR.[T]		1	1	P04264	P04264	0	2	0.7534	0	1	1	738.379	1475.75	1475.75	1.45	0.00107	HCD (High Energy Collision Dissociation)	MS2	11.795	19.972	40.613	29069	MS201900102_HA_Flag.raw	F27		73	47	40	2.521e-05	0	3.745e-05	448313376	40.9
		FALSE	High	Mascot (A5)	Unambiguous	[K].WELLQQVDTSTR.[T]		1	1	P04264	P04264	0	2	0.7959	0	1	1	738.376	1475.74	1475.75	-3.19	-0.00236	HCD (High Energy Collision Dissociation)	MS2	17.0386	24.517	42.6234	31279	MS201900102_HA_Flag.raw	F27		49	47	40	0.00612289	0	0.00124	2.05168e+06	42.64
		FALSE	High	Mascot (A5)	Unambiguous	[K].WELLQQVDTSTR.[T]		1	1	P04264	P04264	0	2	1	0	1	1	738.375	1475.74	1475.75	-4.59	-0.00338	HCD (High Energy Collision Dissociation)	MS2	30.7179	25	44.0867	32401	MS201900102_HA_Flag.raw	F27		36	47	40	0.123716	0	0.0003168
		FALSE	High	Mascot (A5)	Unambiguous	[K].WELLQQVDTSTR.[T]		1	1	P04264	P04264	0	2	0.7115	0	1	1	738.374	1475.74	1475.75	-5.11	-0.00377	HCD (High Energy Collision Dissociation)	MS2		0.278	41.0376	29547	MS201900102_HA_Flag.raw	F27		52	47	40	0.00314293	0	0.003117	448313376	40.9
		FALSE	High	Mascot (A5)	Unambiguous	[K].WELLQQVDTSTR.[T]		1	1	P04264	P04264	0	2	0.7091	0	1	1	738.374	1475.74	1475.75	-5.65	-0.00417	HCD (High Energy Collision Dissociation)	MS2		13.087	41.5041	30085	MS201900102_HA_Flag.raw	F27		55	47	40	0.00164226	0	0.0001934	448313376	40.9
		FALSE	High	Mascot (A5)	Unambiguous	[K].WELLQQVDTSTR.[T]		1	1	P04264	P04264	0	2	1	0	1	1	738.384	1475.76	1475.75	7.67	0.00566	HCD (High Energy Collision Dissociation)	MS2	57.7117	25	43.9791	32278	MS201900102_HA_Flag.raw	F27		21	47	40	4.23112	0.000461	0.01784
		FALSE	High	Mascot (A5)	Unambiguous	[K].WELLQQVDTSTR.[T]		1	1	P04264	P04264	0	2	1	0	1	1	738.38	1475.75	1475.75	2.59	0.00191	HCD (High Energy Collision Dissociation)	MS2	28.0542	25	46.0032	34550	MS201900102_HA_Flag.raw	F27		18	47	40	8.011	0.0008896	0.03089
		FALSE	High	Mascot (A5)	Unambiguous	[K].WELLQQVDTSTR.[T]		1	1	P04264	P04264	0	2	1	0	1	1	738.39	1475.77	1475.75	15.82	0.01167	HCD (High Energy Collision Dissociation)	MS2	0	25	46.3898	35008	MS201900102_HA_Flag.raw	F27		18	46	39	6.67078	0.002974	0.07819
	FALSE	High	[R].SLVNLGGSKSISISVAR.[G]			0.0001085	0	1	1	1	P04264	P04264 [66-82]	1	1687.97	0		No Quan Values	High	High	0	4.838e-05	95		R.SLVNLGGSKSISISVAR.G	[66-82]		Not Used
		Checked	Confidence	Identifying Node	PSM Ambiguity	Annotated Sequence	Modifications	# Protein Groups	# Proteins	Master Protein Accessions	Protein Accessions	# Missed Cleavages	Charge	DeltaScore	DeltaCn	Rank	Search Engine Rank	m/z [Da]	MH+ [Da]	Theo. MH+ [Da]	DeltaM [ppm]	Deltam/z [Da]	Activation Type	MS Order	Isolation Interference [%]	Ion Inject Time [ms]	RT [min]	First Scan	Spectrum File	File ID	Quan Info	Ions Score	Identity Strict	Identity Relaxed	Expectation Value	Percolator q-Value	Percolator PEP	Precursor Abundance	Apex RT [min]
		FALSE	High	Mascot (A5)	Unambiguous	[R].SLVNLGGSKSISISVAR.[G]		1	1	P04264	P04264	1	2	0.9474	0	1	1	844.489	1687.97	1687.97	-0.07	-5e-05	HCD (High Energy Collision Dissociation)	MS2	0	25	33.1116	21120	MS201900102_HA_Flag.raw	F27		95	41	34	4.00866e-08	0	4.838e-05
	FALSE	High	[R].SLVNLGGSK.[S]			0.0143298	0	1	1	2	P04264	P04264 [66-74]	0	874.499	0	100		High	High	0	0.01022	67	19.19	R.SLVNLGGSK.S	[66-74]		Used
		Checked	Confidence	Identifying Node	PSM Ambiguity	Annotated Sequence	Modifications	# Protein Groups	# Proteins	Master Protein Accessions	Protein Accessions	# Missed Cleavages	Charge	DeltaScore	DeltaCn	Rank	Search Engine Rank	m/z [Da]	MH+ [Da]	Theo. MH+ [Da]	DeltaM [ppm]	Deltam/z [Da]	Activation Type	MS Order	Isolation Interference [%]	Ion Inject Time [ms]	RT [min]	First Scan	Spectrum File	File ID	Quan Info	Ions Score	Identity Strict	Identity Relaxed	Expectation Value	Percolator q-Value	Percolator PEP	Precursor Abundance	Apex RT [min]
		FALSE	High	Mascot (A5)	Unambiguous	[R].SLVNLGGSK.[S]		1	1	P04264	P04264	0	2	0.5224	0	1	1	437.753	874.5	874.499	0.49	0.00021	HCD (High Energy Collision Dissociation)	MS2	0	8.636	19.4331	8827	MS201900102_HA_Flag.raw	F27		67	41	34	3.01399e-05	0	0.01022	402758272	19.19
		FALSE	High	Mascot (A5)	Unambiguous	[R].SLVNLGGSK.[S]		1	1	P04264	P04264	0	2	0.5714	0	1	1	437.753	874.5	874.499	0.51	0.00022	HCD (High Energy Collision Dissociation)	MS2	0	25	19.0066	8560	MS201900102_HA_Flag.raw	F27		49	41	34	0.00179946	0.004365	0.1083	402758272	19.19
	FALSE	High	[K].SLNNQFASFIDK.[V]			0.00145011	0	1	1	5	P04264	P04264 [186-197]	0	1383.69	0	100		High	High	0.000461	0.02054	74	41.03	K.SLNNQFASFIDK.V	[186-197]		Used
		Checked	Confidence	Identifying Node	PSM Ambiguity	Annotated Sequence	Modifications	# Protein Groups	# Proteins	Master Protein Accessions	Protein Accessions	# Missed Cleavages	Charge	DeltaScore	DeltaCn	Rank	Search Engine Rank	m/z [Da]	MH+ [Da]	Theo. MH+ [Da]	DeltaM [ppm]	Deltam/z [Da]	Activation Type	MS Order	Isolation Interference [%]	Ion Inject Time [ms]	RT [min]	First Scan	Spectrum File	File ID	Quan Info	Ions Score	Identity Strict	Identity Relaxed	Expectation Value	Percolator q-Value	Percolator PEP	Precursor Abundance	Apex RT [min]
		FALSE	High	Mascot (A5)	Unambiguous	[K].SLNNQFASFIDK.[V]		1	1	P04264	P04264	0	2	0.9677	0	1	1	692.35	1383.69	1383.69	1.76	0.00122	HCD (High Energy Collision Dissociation)	MS2	0	14.101	41.5621	30152	MS201900102_HA_Flag.raw	F27		62	46	39	0.000280914	0	0.003275	506095072	41.03
		FALSE	High	Mascot (A5)	Unambiguous	[K].SLNNQFASFIDK.[V]		1	1	P04264	P04264	0	2	0.913	0	1	1	692.349	1383.69	1383.69	0.32	0.00022	HCD (High Energy Collision Dissociation)	MS2	59.6444	25	40.7035	29172	MS201900102_HA_Flag.raw	F27		69	46	39	5.65055e-05	0	0.001708	506095072	41.03
		FALSE	High	Mascot (A5)	Unambiguous	[K].SLNNQFASFIDK.[V]		1	1	P04264	P04264	0	2	1	0	1	1	692.349	1383.69	1383.69	-0.05	-3e-05	HCD (High Energy Collision Dissociation)	MS2	0	25	42.0551	30703	MS201900102_HA_Flag.raw	F27		64	46	39	0.000214751	0	0.0008281	506095072	41.03
		FALSE	High	Mascot (A5)	Unambiguous	[K].SLNNQFASFIDK.[V]		1	1	P04264	P04264	0	2	0.9189	0	1	1	692.349	1383.69	1383.69	0.74	0.00051	HCD (High Energy Collision Dissociation)	MS2	0	0.812	41.1326	29648	MS201900102_HA_Flag.raw	F27		74	46	39	1.76556e-05	0.000461	0.02054	506095072	41.03
		FALSE	High	Mascot (A5)	Unambiguous	[K].SLNNQFASFIDK.[V]		1	1	P04264	P04264	0	2	1	0	1	1	692.339	1383.67	1383.69	-14.19	-0.00982	HCD (High Energy Collision Dissociation)	MS2		19.965	45.3066	33773	MS201900102_HA_Flag.raw	F27		35	47	40	0.151765	0.000461	0.01639
	FALSE	High	[R].SGGGFSSGSAGIINYQR.[R]			1.8187e-05	0	1	1	2	P04264	P04264 [13-29]	0	1657.79	0	100		High	High	0	6.809e-06	73	30.06	R.SGGGFSSGSAGIINYQR.R	[13-29]		Used
		Checked	Confidence	Identifying Node	PSM Ambiguity	Annotated Sequence	Modifications	# Protein Groups	# Proteins	Master Protein Accessions	Protein Accessions	# Missed Cleavages	Charge	DeltaScore	DeltaCn	Rank	Search Engine Rank	m/z [Da]	MH+ [Da]	Theo. MH+ [Da]	DeltaM [ppm]	Deltam/z [Da]	Activation Type	MS Order	Isolation Interference [%]	Ion Inject Time [ms]	RT [min]	First Scan	Spectrum File	File ID	Quan Info	Ions Score	Identity Strict	Identity Relaxed	Expectation Value	Percolator q-Value	Percolator PEP	Precursor Abundance	Apex RT [min]
		FALSE	High	Mascot (A5)	Unambiguous	[R].SGGGFSSGSAGIINYQR.[R]		1	1	P04264	P04264	0	2	1	0	1	1	829.403	1657.8	1657.79	3.18	0.00263	HCD (High Energy Collision Dissociation)	MS2	26.1717	25	30.7243	18574	MS201900102_HA_Flag.raw	F27		47	48	41	0.0134808	0	0.003385	41666236	30.06
		FALSE	High	Mascot (A5)	Unambiguous	[R].SGGGFSSGSAGIINYQR.[R]		1	1	P04264	P04264	0	2	1	0	1	1	829.401	1657.79	1657.79	0.81	0.00067	HCD (High Energy Collision Dissociation)	MS2	0	25	29.8312	17580	MS201900102_HA_Flag.raw	F27		73	48	41	3.54033e-05	0	6.809e-06	41666236	30.06
	FALSE	High	[K].SDQSRLDSELK.[N]			0.0193085	0	1	1	1	P04264	P04264 [247-257]	1	1277.63	0	100		High	High	0	0.01419	43	15.93	K.SDQSRLDSELK.N	[247-257]		Used
		Checked	Confidence	Identifying Node	PSM Ambiguity	Annotated Sequence	Modifications	# Protein Groups	# Proteins	Master Protein Accessions	Protein Accessions	# Missed Cleavages	Charge	DeltaScore	DeltaCn	Rank	Search Engine Rank	m/z [Da]	MH+ [Da]	Theo. MH+ [Da]	DeltaM [ppm]	Deltam/z [Da]	Activation Type	MS Order	Isolation Interference [%]	Ion Inject Time [ms]	RT [min]	First Scan	Spectrum File	File ID	Quan Info	Ions Score	Identity Strict	Identity Relaxed	Expectation Value	Percolator q-Value	Percolator PEP	Precursor Abundance	Apex RT [min]
		FALSE	High	Mascot (A5)	Unambiguous	[K].SDQSRLDSELK.[N]		1	1	P04264	P04264	1	2	0.6744	0	1	1	639.32	1277.63	1277.63	0.06	4e-05	HCD (High Energy Collision Dissociation)	MS2	0	13.105	15.9199	5790	MS201900102_HA_Flag.raw	F27		43	46	39	0.0230199	0	0.01419	28894922	15.93
	FALSE	High	[K].SLNNQFASFIDKVR.[F]			2.09173e-05	0	1	1	5	P04264	P04264 [186-199]	1	1638.86	0	100		High	High	0	1.394e-05	98	43.44	K.SLNNQFASFIDKVR.F	[186-199]		Used
		Checked	Confidence	Identifying Node	PSM Ambiguity	Annotated Sequence	Modifications	# Protein Groups	# Proteins	Master Protein Accessions	Protein Accessions	# Missed Cleavages	Charge	DeltaScore	DeltaCn	Rank	Search Engine Rank	m/z [Da]	MH+ [Da]	Theo. MH+ [Da]	DeltaM [ppm]	Deltam/z [Da]	Activation Type	MS Order	Isolation Interference [%]	Ion Inject Time [ms]	RT [min]	First Scan	Spectrum File	File ID	Quan Info	Ions Score	Identity Strict	Identity Relaxed	Expectation Value	Percolator q-Value	Percolator PEP	Precursor Abundance	Apex RT [min]
		FALSE	High	Mascot (A5)	Unambiguous	[K].SLNNQFASFIDKVR.[F]		1	1	P04264	P04264	1	3	0.806	0	1	1	546.956	1638.85	1638.86	-4.32	-0.00236	HCD (High Energy Collision Dissociation)	MS2	29.0691	7.959	43.2207	31655	MS201900102_HA_Flag.raw	F27		67	46	39	0.000102489	0	2.53e-05	197869488	43.43
		FALSE	High	Mascot (A5)	Unambiguous	[K].SLNNQFASFIDKVR.[F]		1	1	P04264	P04264	1	2	0.8776	0	1	1	819.933	1638.86	1638.86	-0.7	-0.00058	HCD (High Energy Collision Dissociation)	MS2	0	2.461	43.608	31906	MS201900102_HA_Flag.raw	F27		98	46	39	7.98175e-08	0	1.394e-05	290750752	43.44
		FALSE	High	Mascot (A5)	Unambiguous	[K].SLNNQFASFIDKVR.[F]		1	1	P04264	P04264	1	3	0.881	0	1	1	546.958	1638.86	1638.86	-0.6	-0.00033	HCD (High Energy Collision Dissociation)	MS2	0	25	44.0701	32382	MS201900102_HA_Flag.raw	F27		42	46	39	0.026657	0	0.0001971	197869488	43.43
		FALSE	High	Mascot (A5)	Unambiguous	[K].SLNNQFASFIDKVR.[F]		1	1	P04264	P04264	1	3	0.8133	0	1	1	546.958	1638.86	1638.86	-0.52	-0.00028	HCD (High Energy Collision Dissociation)	MS2	47.2491	25	43.1869	31634	MS201900102_HA_Flag.raw	F27		75	46	39	1.28416e-05	0	7.952e-06	197869488	43.43
		FALSE	High	Mascot (A5)	Unambiguous	[K].SLNNQFASFIDKVR.[F]		1	1	P04264	P04264	1	3	0.9762	0	1	1	546.959	1638.86	1638.86	1.23	0.00067	HCD (High Energy Collision Dissociation)	MS2	35.9244	25	44.9745	33412	MS201900102_HA_Flag.raw	F27		42	46	39	0.0266895	0	0.0002061	197869488	43.43
	FALSE	High	[R].SLDLDSIIAEVKAQYEDIAQK.[S]			1.22154e-06	0	1	1	1	P04264	P04264 [344-364]	1	2349.22	0		No Quan Values	High	High	0	3.541e-07	60		R.SLDLDSIIAEVKAQYEDIAQK.S	[344-364]		Not Used
		Checked	Confidence	Identifying Node	PSM Ambiguity	Annotated Sequence	Modifications	# Protein Groups	# Proteins	Master Protein Accessions	Protein Accessions	# Missed Cleavages	Charge	DeltaScore	DeltaCn	Rank	Search Engine Rank	m/z [Da]	MH+ [Da]	Theo. MH+ [Da]	DeltaM [ppm]	Deltam/z [Da]	Activation Type	MS Order	Isolation Interference [%]	Ion Inject Time [ms]	RT [min]	First Scan	Spectrum File	File ID	Quan Info	Ions Score	Identity Strict	Identity Relaxed	Expectation Value	Percolator q-Value	Percolator PEP	Precursor Abundance	Apex RT [min]
		FALSE	High	Mascot (A5)	Unambiguous	[R].SLDLDSIIAEVKAQYEDIAQK.[S]		1	1	P04264	P04264	1	3	1	0	1	1	783.745	2349.22	2349.22	0.43	0.00033	HCD (High Energy Collision Dissociation)	MS2	0	25	72.3901	63276	MS201900102_HA_Flag.raw	F27		60	47	40	0.000563756	0	3.541e-07
	FALSE	High	[R].SLDLDSIIAEVK.[A]			0.000287274	0	1	1	12	P04264	P04264 [344-355]	0	1302.72	0	100		High	High	0	0.0006115	88	59.57	R.SLDLDSIIAEVK.A	[344-355]		Used
		Checked	Confidence	Identifying Node	PSM Ambiguity	Annotated Sequence	Modifications	# Protein Groups	# Proteins	Master Protein Accessions	Protein Accessions	# Missed Cleavages	Charge	DeltaScore	DeltaCn	Rank	Search Engine Rank	m/z [Da]	MH+ [Da]	Theo. MH+ [Da]	DeltaM [ppm]	Deltam/z [Da]	Activation Type	MS Order	Isolation Interference [%]	Ion Inject Time [ms]	RT [min]	First Scan	Spectrum File	File ID	Quan Info	Ions Score	Identity Strict	Identity Relaxed	Expectation Value	Percolator q-Value	Percolator PEP	Precursor Abundance	Apex RT [min]
		FALSE	High	Mascot (A5)	Unambiguous	[R].SLDLDSIIAEVK.[A]		1	1	P04264	P04264	0	2	0.8226	0	1	1	651.861	1302.71	1302.72	-0.14	-9e-05	HCD (High Energy Collision Dissociation)	MS2	0	25	62	51132	MS201900102_HA_Flag.raw	F27		62	45	38	0.000226093	0	0.001008	2.46856e+06	61.21
		FALSE	High	Mascot (A5)	Unambiguous	[R].SLDLDSIIAEVK.[A]		1	1	P04264	P04264	0	2	0.8235	0	1	1	651.862	1302.72	1302.72	0.82	0.00053	HCD (High Energy Collision Dissociation)	MS2	0	25	62.4709	51669	MS201900102_HA_Flag.raw	F27		68	45	38	5.38685e-05	0	0.0001402	756936	62.33
		FALSE	High	Mascot (A5)	Unambiguous	[R].SLDLDSIIAEVK.[A]		1	1	P04264	P04264	0	2	0.8182	0	1	1	651.862	1302.72	1302.72	1.1	0.00072	HCD (High Energy Collision Dissociation)	MS2	0	25	59.2121	47913	MS201900102_HA_Flag.raw	F27		77	45	38	6.62831e-06	0	0.000196	724050112	59.57
		FALSE	High	Mascot (A5)	Unambiguous	[R].SLDLDSIIAEVK.[A]		1	1	P04264	P04264	0	2	0.8171	0	1	1	651.862	1302.72	1302.72	1.16	0.00076	HCD (High Energy Collision Dissociation)	MS2	0	0.964	59.6414	48377	MS201900102_HA_Flag.raw	F27		82	45	38	2.08643e-06	0	0.00371	724050112	59.57
		FALSE	High	Mascot (A5)	Unambiguous	[R].SLDLDSIIAEVK.[A]		1	1	P04264	P04264	0	2	0.8088	0	1	1	651.862	1302.72	1302.72	1.23	0.0008	HCD (High Energy Collision Dissociation)	MS2	4.11908	25	60.5676	49490	MS201900102_HA_Flag.raw	F27		68	45	38	4.92496e-05	0	0.001521	724050112	59.57
		FALSE	High	Mascot (A5)	Unambiguous	[R].SLDLDSIIAEVK.[A]		1	1	P04264	P04264	0	2	0.8068	0	1	1	651.862	1302.72	1302.72	0.68	0.00044	HCD (High Energy Collision Dissociation)	MS2	0.743538	8.177	60.1021	48926	MS201900102_HA_Flag.raw	F27		88	45	38	5.00772e-07	0	0.0006115	724050112	59.57
		FALSE	High	Mascot (A5)	Unambiguous	[R].SLDLDSIIAEVK.[A]		1	1	P04264	P04264	0	2	0.8776	0	1	1	651.861	1302.72	1302.72	0.2	0.00013	HCD (High Energy Collision Dissociation)	MS2	59.741	25	44.5405	32917	MS201900102_HA_Flag.raw	F27		49	45	38	0.00429077	0	0.0008038	5486881	44.62
		FALSE	High	Mascot (A5)	Unambiguous	[R].SLDLDSIIAEVK.[A]		1	1	P04264	P04264	0	2	0.78	0	1	1	651.862	1302.72	1302.72	0.68	0.00044	HCD (High Energy Collision Dissociation)	MS2	60.8342	25	61.5333	50586	MS201900102_HA_Flag.raw	F27		50	45	38	0.00334688	0	0.0004508	2.46856e+06	61.21
		FALSE	High	Mascot (A5)	Unambiguous	[R].SLDLDSIIAEVK.[A]		1	1	P04264	P04264	0	2	0.8	0	1	1	651.862	1302.72	1302.72	0.58	0.00038	HCD (High Energy Collision Dissociation)	MS2	11.9521	25	61.0652	50089	MS201900102_HA_Flag.raw	F27		60	45	38	0.000321912	0	0.0002891	724050112	59.57
		FALSE	High	Mascot (A5)	Unambiguous	[R].SLDLDSIIAEVK.[A]		1	1	P04264	P04264	0	2	0.8478	0	1	1	651.862	1302.72	1302.72	0.51	0.00033	HCD (High Energy Collision Dissociation)	MS2	0	25	63.4678	52827	MS201900102_HA_Flag.raw	F27		46	45	38	0.00837022	0	0.0001619	1.11852e+06	63.42
		FALSE	High	Mascot (A5)	Unambiguous	[R].SLDLDSIIAEVK.[A]		1	1	P04264	P04264	0	2	0.9355	0	1	1	651.862	1302.72	1302.72	1.96	0.00127	HCD (High Energy Collision Dissociation)	MS2	68.5272	25	64.1253	53623	MS201900102_HA_Flag.raw	F27		31	44	37	0.229197	0.001711	0.03961	1.11852e+06	63.42
		FALSE	High	Mascot (A5)	Unambiguous	[R].SLDLDSIIAEVK.[A]		1	1	P04264	P04264	0	2	0.8462	0	1	1	651.86	1302.71	1302.72	-1.12	-0.00073	HCD (High Energy Collision Dissociation)	MS2	27.6246	25	62.9657	52233	MS201900102_HA_Flag.raw	F27		26	45	38	0.929721	0.002845	0.05569	1.11852e+06	63.42
	FALSE	High	[K].SKAEAESLYQSKYEELQITAGR.[H]			4.66296e-06	0	1	1	3	P04264	P04264 [365-386]	2	2501.25	0	100		High	High	0	3.722e-06	54	31.41	K.SKAEAESLYQSKYEELQITAGR.H	[365-386]		Used
		Checked	Confidence	Identifying Node	PSM Ambiguity	Annotated Sequence	Modifications	# Protein Groups	# Proteins	Master Protein Accessions	Protein Accessions	# Missed Cleavages	Charge	DeltaScore	DeltaCn	Rank	Search Engine Rank	m/z [Da]	MH+ [Da]	Theo. MH+ [Da]	DeltaM [ppm]	Deltam/z [Da]	Activation Type	MS Order	Isolation Interference [%]	Ion Inject Time [ms]	RT [min]	First Scan	Spectrum File	File ID	Quan Info	Ions Score	Identity Strict	Identity Relaxed	Expectation Value	Percolator q-Value	Percolator PEP	Precursor Abundance	Apex RT [min]
		FALSE	High	Mascot (A5)	Unambiguous	[K].SKAEAESLYQSKYEELQITAGR.[H]		1	1	P04264	P04264	2	3	1	0	1	1	834.422	2501.25	2501.25	0.34	0.00028	HCD (High Energy Collision Dissociation)	MS2	16.1356	25	31.666	19635	MS201900102_HA_Flag.raw	F27		48	49	42	0.0161257	0	1.537e-06	31055056	31.41
		FALSE	High	Mascot (A5)	Unambiguous	[K].SKAEAESLYQSKYEELQITAGR.[H]		1	1	P04264	P04264	2	3	1	0	1	1	834.427	2501.27	2501.25	5.44	0.00454	HCD (High Energy Collision Dissociation)	MS2	53.156	25	31.2195	19114	MS201900102_HA_Flag.raw	F27		54	49	42	0.00329187	0	3.722e-06	31055056	31.41
		FALSE	High	Mascot (A5)	Unambiguous	[K].SKAEAESLYQSKYEELQITAGR.[H]		1	1	P04264	P04264	2	4	0.9545	0	1	1	626.067	2501.24	2501.25	-2.74	-0.00171	HCD (High Energy Collision Dissociation)	MS2	88.6535	18.479	31.2226	19118	MS201900102_HA_Flag.raw	F27		22	49	42	5.5364	0.0008896	0.03165	27959820	31.4
	FALSE	High	[K].SKAEAESLYQSK.[Y]			0.000613325	0	1	1	1	P04264	P04264 [365-376]	1	1340.67	0	100		High	High	0	0.0003219	78	15.12	K.SKAEAESLYQSK.Y	[365-376]		Used
		Checked	Confidence	Identifying Node	PSM Ambiguity	Annotated Sequence	Modifications	# Protein Groups	# Proteins	Master Protein Accessions	Protein Accessions	# Missed Cleavages	Charge	DeltaScore	DeltaCn	Rank	Search Engine Rank	m/z [Da]	MH+ [Da]	Theo. MH+ [Da]	DeltaM [ppm]	Deltam/z [Da]	Activation Type	MS Order	Isolation Interference [%]	Ion Inject Time [ms]	RT [min]	First Scan	Spectrum File	File ID	Quan Info	Ions Score	Identity Strict	Identity Relaxed	Expectation Value	Percolator q-Value	Percolator PEP	Precursor Abundance	Apex RT [min]
		FALSE	High	Mascot (A5)	Unambiguous	[K].SKAEAESLYQSK.[Y]		1	1	P04264	P04264	1	2	0.8718	0	1	1	670.838	1340.67	1340.67	0.33	0.00022	HCD (High Energy Collision Dissociation)	MS2	17.4166	25	15.0995	4852	MS201900102_HA_Flag.raw	F27		78	46	39	7.99942e-06	0	0.0003219	4.29075e+06	15.12
	FALSE	High	[R].SLDLDSIIAEVK.[A]	1xMethyl [K12]	P04264 1xMethyl [K355]	0.0086696	0	1	1	2	P04264	P04264 [344-355]	0	1316.73	0	100		High	High	0	0.005907	63	66.09	R.SLDLDSIIAEVK.A	[344-355]	1xMethyl [K355]	Used
		Checked	Confidence	Identifying Node	PSM Ambiguity	Annotated Sequence	Modifications	# Protein Groups	# Proteins	Master Protein Accessions	Protein Accessions	# Missed Cleavages	Charge	DeltaScore	DeltaCn	Rank	Search Engine Rank	m/z [Da]	MH+ [Da]	Theo. MH+ [Da]	DeltaM [ppm]	Deltam/z [Da]	Activation Type	MS Order	Isolation Interference [%]	Ion Inject Time [ms]	RT [min]	First Scan	Spectrum File	File ID	Quan Info	Ions Score	Identity Strict	Identity Relaxed	Expectation Value	Percolator q-Value	Percolator PEP	Precursor Abundance	Apex RT [min]
		FALSE	High	Mascot (A5)	Unambiguous	[R].SLDLDSIIAEVk.[A]	K12(Methyl)	1	1	P04264	P04264	0	2	0.7619	0	1	1	658.87	1316.73	1316.73	1.72	0.00113	HCD (High Energy Collision Dissociation)	MS2	0	25	66.0044	55863	MS201900102_HA_Flag.raw	F27		63	44	37	0.000137799	0	0.005907	2.04659e+06	66.09
		FALSE	High	Mascot (A5)	Unambiguous	[R].SLDLDSIIAEVk.[A]	K12(Methyl)	1	1	P04264	P04264	0	2	1	0	1	1	658.871	1316.73	1316.73	3.14	0.00207	HCD (High Energy Collision Dissociation)	MS2	41.4422	25	60.4295	49324	MS201900102_HA_Flag.raw	F27		35	44	37	0.090866	0.002974	0.07037
	FALSE	High	[R].LDSELKNMQDMVEDYR.[N]	1xOxidation [M]		2.70802e-05	0	1	1	3	P04264	P04264 [252-267]	1	2001.89	0	100		High	High	0	1.055e-05	65	28.65	R.LDSELKNMQDMVEDYR.N	[252-267]		Used
		Checked	Confidence	Identifying Node	PSM Ambiguity	Annotated Sequence	Modifications	# Protein Groups	# Proteins	Master Protein Accessions	Protein Accessions	# Missed Cleavages	Charge	DeltaScore	DeltaCn	Rank	Search Engine Rank	m/z [Da]	MH+ [Da]	Theo. MH+ [Da]	DeltaM [ppm]	Deltam/z [Da]	Activation Type	MS Order	Isolation Interference [%]	Ion Inject Time [ms]	RT [min]	First Scan	Spectrum File	File ID	Quan Info	Ions Score	Identity Strict	Identity Relaxed	Expectation Value	Percolator q-Value	Percolator PEP	Precursor Abundance	Apex RT [min]
		FALSE	High	Mascot (A5)	Unambiguous	[R].LDSELKNMQDmVEDYR.[N]	M11(Oxidation)	1	1	P04264	P04264	1	3	0.05	0	1	1	667.969	2001.89	2001.89	1.53	0.00102	HCD (High Energy Collision Dissociation)	MS2	79.67	25	35.7888	23836	MS201900102_HA_Flag.raw	F27		20	50	43	12.2023	0	0.0005642	3.51301e+06	36.07
		FALSE	High	Mascot (A5)	Unambiguous	[R].LDSELKNmQDMVEDYR.[N]	M8(Oxidation)	1	1	P04264	P04264	1	3	0.6	0	1	1	667.968	2001.89	2001.89	0.8	0.00053	HCD (High Energy Collision Dissociation)	MS2	70.4652	25	28.5122	16168	MS201900102_HA_Flag.raw	F27		65	50	43	0.00033827	0	1.055e-05	7.97103e+06	28.65
		FALSE	High	Mascot (A5)	Unambiguous	[R].LDSELKNmQDMVEDYR.[N]	M8(Oxidation)	1	1	P04264	P04264	1	3		0.05	2	2	667.969	2001.89	2001.89	1.53	0.00102	HCD (High Energy Collision Dissociation)	MS2	79.67	25	35.7888	23836	MS201900102_HA_Flag.raw	F27		19	50	43	13.0149	0.0008896	0.02938	3.51301e+06	36.07
	FALSE	High	[R].TLLEGEESR.[M]			0.00379503	0	1	1	3	P04264	P04264 [484-492]	0	1033.52	0	100		High	High	0	0.002384	50	17.16	R.TLLEGEESR.M	[484-492]		Used
		Checked	Confidence	Identifying Node	PSM Ambiguity	Annotated Sequence	Modifications	# Protein Groups	# Proteins	Master Protein Accessions	Protein Accessions	# Missed Cleavages	Charge	DeltaScore	DeltaCn	Rank	Search Engine Rank	m/z [Da]	MH+ [Da]	Theo. MH+ [Da]	DeltaM [ppm]	Deltam/z [Da]	Activation Type	MS Order	Isolation Interference [%]	Ion Inject Time [ms]	RT [min]	First Scan	Spectrum File	File ID	Quan Info	Ions Score	Identity Strict	Identity Relaxed	Expectation Value	Percolator q-Value	Percolator PEP	Precursor Abundance	Apex RT [min]
		FALSE	High	Mascot (A5)	Unambiguous	[R].TLLEGEESR.[M]		1	1	P04264	P04264	0	2	0.66	0	1	1	517.262	1033.52	1033.52	0.09	5e-05	HCD (High Energy Collision Dissociation)	MS2	16.8873	17.324	16.9934	6784	MS201900102_HA_Flag.raw	F27		50	45	38	0.00387917	0	0.002384	978745280	17.16
		FALSE	High	Mascot (A5)	Unambiguous	[R].TLLEGEESR.[M]		1	1	P04264	P04264	0	2	0.6042	0	1	1	517.262	1033.52	1033.52	-0.01	0	HCD (High Energy Collision Dissociation)	MS2	9.21637	5.207	17.4345	7075	MS201900102_HA_Flag.raw	F27		48	45	38	0.00539186	0	0.005857	978745280	17.16
		FALSE	High	Mascot (A5)	Unambiguous	[R].TLLEGEESR.[M]		1	1	P04264	P04264	0	2	0.5357	0	1	1	517.26	1033.51	1033.52	-2.36	-0.00122	HCD (High Energy Collision Dissociation)	MS2	55.1907	23.878	18.0926	7628	MS201900102_HA_Flag.raw	F27		28	44	37	0.442777	0	0.0146	978745280	17.16
	FALSE	High	[R].TNAENEFVTIKKDVDGAYMTK.[V]			0.00529395	0	1	1	2	P04264	P04264 [278-298]	2	2374.16	0		No Quan Values	High	High	0.000461	0.02077	27		R.TNAENEFVTIKKDVDGAYMTK.V	[278-298]		Not Used
		Checked	Confidence	Identifying Node	PSM Ambiguity	Annotated Sequence	Modifications	# Protein Groups	# Proteins	Master Protein Accessions	Protein Accessions	# Missed Cleavages	Charge	DeltaScore	DeltaCn	Rank	Search Engine Rank	m/z [Da]	MH+ [Da]	Theo. MH+ [Da]	DeltaM [ppm]	Deltam/z [Da]	Activation Type	MS Order	Isolation Interference [%]	Ion Inject Time [ms]	RT [min]	First Scan	Spectrum File	File ID	Quan Info	Ions Score	Identity Strict	Identity Relaxed	Expectation Value	Percolator q-Value	Percolator PEP	Precursor Abundance	Apex RT [min]
		FALSE	High	Mascot (A5)	Unambiguous	[R].TNAENEFVTIKKDVDGAYMTK.[V]		1	1	P04264	P04264	2	3	1	0	1	1	792.057	2374.16	2374.16	-0.94	-0.00075	HCD (High Energy Collision Dissociation)	MS2	57.7476	25	37.2752	25347	MS201900102_HA_Flag.raw	F27		16	50	43	26.9653	0	0.003421
		FALSE	High	Mascot (A5)	Unambiguous	[R].TNAENEFVTIKKDVDGAYMTK.[V]		1	1	P04264	P04264	2	3	1	0	1	1	792.057	2374.16	2374.16	-0.72	-0.00057	HCD (High Energy Collision Dissociation)	MS2	42.0242	25	37.1763	25227	MS201900102_HA_Flag.raw	F27		27	50	43	2.43329	0.000461	0.02077
	FALSE	High	[R].TNAENEFVTIK.[K]			0.00350125	0	1	1	2	P04264	P04264 [278-288]	0	1265.64	0	100		High	High	0	0.004577	62	25.29	R.TNAENEFVTIK.K	[278-288]		Used
		Checked	Confidence	Identifying Node	PSM Ambiguity	Annotated Sequence	Modifications	# Protein Groups	# Proteins	Master Protein Accessions	Protein Accessions	# Missed Cleavages	Charge	DeltaScore	DeltaCn	Rank	Search Engine Rank	m/z [Da]	MH+ [Da]	Theo. MH+ [Da]	DeltaM [ppm]	Deltam/z [Da]	Activation Type	MS Order	Isolation Interference [%]	Ion Inject Time [ms]	RT [min]	First Scan	Spectrum File	File ID	Quan Info	Ions Score	Identity Strict	Identity Relaxed	Expectation Value	Percolator q-Value	Percolator PEP	Precursor Abundance	Apex RT [min]
		FALSE	High	Mascot (A5)	Unambiguous	[R].TNAENEFVTIK.[K]		1	1	P04264	P04264	0	2	0.871	0	1	1	633.321	1265.64	1265.64	-1.2	-0.00076	HCD (High Energy Collision Dissociation)	MS2	4.6256	23.522	25.2028	13672	MS201900102_HA_Flag.raw	F27		62	46	39	0.000271226	0	0.004577	266869456	25.29
		FALSE	High	Mascot (A5)	Unambiguous	[R].TNAENEFVTIK.[K]		1	1	P04264	P04264	0	2	0.881	0	1	1	633.321	1265.64	1265.64	-1.35	-0.00086	HCD (High Energy Collision Dissociation)	MS2	0	24.129	26.0639	14160	MS201900102_HA_Flag.raw	F27		42	46	39	0.0263891	0	0.002178	1.35892e+06	26.02
	FALSE	High	[R].THNLEPYFESFINNLRR.[R]			0.00141164	0	1	1	7	P04264	P04264 [224-240]	1	2150.08	0	100		High	High	0	0.004671	21	52.2	R.THNLEPYFESFINNLRR.R	[224-240]		Used
		Checked	Confidence	Identifying Node	PSM Ambiguity	Annotated Sequence	Modifications	# Protein Groups	# Proteins	Master Protein Accessions	Protein Accessions	# Missed Cleavages	Charge	DeltaScore	DeltaCn	Rank	Search Engine Rank	m/z [Da]	MH+ [Da]	Theo. MH+ [Da]	DeltaM [ppm]	Deltam/z [Da]	Activation Type	MS Order	Isolation Interference [%]	Ion Inject Time [ms]	RT [min]	First Scan	Spectrum File	File ID	Quan Info	Ions Score	Identity Strict	Identity Relaxed	Expectation Value	Percolator q-Value	Percolator PEP	Precursor Abundance	Apex RT [min]
		FALSE	High	Mascot (A5)	Unambiguous	[R].THNLEPYFESFINNLRR.[R]		1	1	P04264	P04264	1	3	1	0	1	1	717.363	2150.08	2150.08	-1.05	-0.00076	HCD (High Energy Collision Dissociation)	MS2	0	11.991	53.3143	41674	MS201900102_HA_Flag.raw	F27		10	49	42	88.2004	0	0.006787	9880048	52.87
		FALSE	High	Mascot (A5)	Unambiguous	[R].THNLEPYFESFINNLRR.[R]		1	1	P04264	P04264	1	3	1	0	1	1	717.364	2150.08	2150.08	-0.54	-0.00039	HCD (High Energy Collision Dissociation)	MS2	53.9652	15.683	52.8267	41367	MS201900102_HA_Flag.raw	F27		12	49	42	55.0437	0	0.001396	152198960	52.2
		FALSE	High	Mascot (A5)	Unambiguous	[R].THNLEPYFESFINNLRR.[R]		1	1	P04264	P04264	1	3	1	0	1	1	717.364	2150.08	2150.08	-0.28	-0.0002	HCD (High Energy Collision Dissociation)	MS2	0	25	51.4266	40145	MS201900102_HA_Flag.raw	F27		21	49	42	6.00489	0	0.004671	152198960	52.2
		FALSE	High	Mascot (A5)	Unambiguous	[R].THNLEPYFESFINNLRR.[R]		1	1	P04264	P04264	1	3	1	0	1	1	717.366	2150.08	2150.08	2.23	0.0016	HCD (High Energy Collision Dissociation)	MS2	0.324448	4.025	51.8802	40678	MS201900102_HA_Flag.raw	F27		20	48	41	7.61659	0	0.0008022	152198960	52.2
		FALSE	High	Mascot (A5)	Unambiguous	[R].THNLEPYFESFINNLRR.[R]		1	1	P04264	P04264	1	3	0.9474	0	1	1	717.363	2150.08	2150.08	-0.9	-0.00064	HCD (High Energy Collision Dissociation)	MS2	0	25	53.7439	42033	MS201900102_HA_Flag.raw	F27		19	49	42	10.0068	0.001711	0.03956
		FALSE	High	Mascot (A5)	Unambiguous	[R].THNLEPYFESFINNLRR.[R]		1	1	P04264	P04264	1	3	0.9524	0	1	1	717.364	2150.08	2150.08	-0.64	-0.00046	HCD (High Energy Collision Dissociation)	MS2	0	16.336	53.7551	42043	MS201900102_HA_Flag.raw	F27		21	49	42	6.0914	0.002489	0.04725
		FALSE	High	Mascot (A5)	Unambiguous	[R].THNLEPYFESFINNLRR.[R]		1	1	P04264	P04264	1	3	0.95	0	1	1	717.364	2150.08	2150.08	-0.05	-3e-05	HCD (High Energy Collision Dissociation)	MS2	0	1.139	52.3001	41066	MS201900102_HA_Flag.raw	F27		20	49	42	7.5588	0.002974	0.07393	152198960	52.2
	FALSE	High	[R].THNLEPYFESFINNLR.[R]			2.24325e-05	0	1	1	15	P04264	P04264 [224-239]	0	1993.98	0	100		High	High	0	2.76e-05	57	59.16	R.THNLEPYFESFINNLR.R	[224-239]		Used
		Checked	Confidence	Identifying Node	PSM Ambiguity	Annotated Sequence	Modifications	# Protein Groups	# Proteins	Master Protein Accessions	Protein Accessions	# Missed Cleavages	Charge	DeltaScore	DeltaCn	Rank	Search Engine Rank	m/z [Da]	MH+ [Da]	Theo. MH+ [Da]	DeltaM [ppm]	Deltam/z [Da]	Activation Type	MS Order	Isolation Interference [%]	Ion Inject Time [ms]	RT [min]	First Scan	Spectrum File	File ID	Quan Info	Ions Score	Identity Strict	Identity Relaxed	Expectation Value	Percolator q-Value	Percolator PEP	Precursor Abundance	Apex RT [min]
		FALSE	High	Mascot (A5)	Unambiguous	[R].THNLEPYFESFINNLR.[R]		1	1	P04264	P04264	0	3	0.9655	0	1	1	665.326	1993.96	1993.98	-6.48	-0.00431	HCD (High Energy Collision Dissociation)	MS2	28.3447	25	63.9026	53354	MS201900102_HA_Flag.raw	F27		29	49	42	1.19653	0	0.0009473
		FALSE	High	Mascot (A5)	Unambiguous	[R].THNLEPYFESFINNLR.[R]		1	1	P04264	P04264	0	3	1	0	1	1	665.328	1993.97	1993.98	-3.15	-0.00209	HCD (High Energy Collision Dissociation)	MS2	15.6726	25	64.4246	53985	MS201900102_HA_Flag.raw	F27		27	49	42	1.98438	0	0.001761
		FALSE	High	Mascot (A5)	Unambiguous	[R].THNLEPYFESFINNLR.[R]		1	1	P04264	P04264	0	2	1	0	1	1	997.49	1993.97	1993.98	-1.85	-0.00184	HCD (High Energy Collision Dissociation)	MS2	0	18.164	60.9116	49903	MS201900102_HA_Flag.raw	F27	Not Reliable	39	49	42	0.10281	0	0.0002305
		FALSE	High	Mascot (A5)	Unambiguous	[R].THNLEPYFESFINNLR.[R]		1	1	P04264	P04264	0	2	1	0	1	1	997.491	1993.97	1993.98	-1.3	-0.00129	HCD (High Energy Collision Dissociation)	MS2	5.4912	25	60.4574	49355	MS201900102_HA_Flag.raw	F27	Not Reliable	28	49	42	1.52866	0	1.502e-05
		FALSE	High	Mascot (A5)	Unambiguous	[R].THNLEPYFESFINNLR.[R]		1	1	P04264	P04264	0	3	1	0	1	1	665.33	1993.97	1993.98	-1.03	-0.00069	HCD (High Energy Collision Dissociation)	MS2	43.0285	20.042	60.7986	49768	MS201900102_HA_Flag.raw	F27		28	49	42	1.5543	0	0.001302	114282056	59.16
		FALSE	High	Mascot (A5)	Unambiguous	[R].THNLEPYFESFINNLR.[R]		1	1	P04264	P04264	0	3	0.875	0	1	1	665.33	1993.98	1993.98	-0.42	-0.00028	HCD (High Energy Collision Dissociation)	MS2	32.9234	25	62.6279	51840	MS201900102_HA_Flag.raw	F27		24	49	42	3.39067	0	0.0007963
		FALSE	High	Mascot (A5)	Unambiguous	[R].THNLEPYFESFINNLR.[R]		1	1	P04264	P04264	0	2	1	0	1	1	997.492	1993.98	1993.98	-0.07	-7e-05	HCD (High Energy Collision Dissociation)	MS2	0	25	60.2692	49129	MS201900102_HA_Flag.raw	F27	Not Reliable	26	49	42	2.44843	0	4.171e-05
		FALSE	High	Mascot (A5)	Unambiguous	[R].THNLEPYFESFINNLR.[R]		1	1	P04264	P04264	0	3	1	0	1	1	665.328	1993.97	1993.98	-3.32	-0.0022	HCD (High Energy Collision Dissociation)	MS2	43.7888	25	63.2227	52534	MS201900102_HA_Flag.raw	F27		28	49	42	1.47015	0	0.0003655
		FALSE	High	Mascot (A5)	Unambiguous	[R].THNLEPYFESFINNLR.[R]		1	1	P04264	P04264	0	2	1	0	1	1	997.492	1993.98	1993.98	-0.08	-8e-05	HCD (High Energy Collision Dissociation)	MS2	7.34865	14.051	58.4696	47028	MS201900102_HA_Flag.raw	F27		46	49	42	0.0235986	0	8.583e-06	65000120	59.15
		FALSE	High	Mascot (A5)	Unambiguous	[R].THNLEPYFESFINNLR.[R]		1	1	P04264	P04264	0	3	0.92	0	1	1	665.33	1993.98	1993.98	0.01	1e-05	HCD (High Energy Collision Dissociation)	MS2	75.1343	25	62.0707	51217	MS201900102_HA_Flag.raw	F27		25	49	42	3.03099	0	0.001704	1.00544e+06	62.12
		FALSE	High	Mascot (A5)	Unambiguous	[R].THNLEPYFESFINNLR.[R]		1	1	P04264	P04264	0	3	1	0	1	1	665.331	1993.98	1993.98	0.85	0.00056	HCD (High Energy Collision Dissociation)	MS2	14.4201	1.856	59.3679	48100	MS201900102_HA_Flag.raw	F27		49	49	42	0.0119731	0	1.666e-05	114282056	59.16
		FALSE	High	Mascot (A5)	Unambiguous	[R].THNLEPYFESFINNLR.[R]		1	1	P04264	P04264	0	3	1	0	1	1	665.332	1993.98	1993.98	2.35	0.00156	HCD (High Energy Collision Dissociation)	MS2	0.150687	1.46	58.9222	47574	MS201900102_HA_Flag.raw	F27		57	49	42	0.00169464	0	2.76e-05	114282056	59.16
		FALSE	High	Mascot (A5)	Unambiguous	[R].THNLEPYFESFINNLR.[R]		1	1	P04264	P04264	0	3	0.8696	0	1	1	665.335	1993.99	1993.98	6.49	0.00431	HCD (High Energy Collision Dissociation)	MS2	60.1444	25	62.8973	52154	MS201900102_HA_Flag.raw	F27		23	49	42	4.422	0	0.00574
		FALSE	High	Mascot (A5)	Unambiguous	[R].THNLEPYFESFINNLR.[R]		1	1	P04264	P04264	0	3	1	0	1	1	665.331	1993.98	1993.98	0.61	0.00041	HCD (High Energy Collision Dissociation)	MS2	20.0212	25	58.0118	46471	MS201900102_HA_Flag.raw	F27		27	49	42	1.74166	0	0.002871	114282056	59.16
		FALSE	High	Mascot (A5)	Unambiguous	[R].THNLEPYFESFINNLR.[R]		1	1	P04264	P04264	0	2	1	0	1	1	997.501	1993.99	1993.98	8.68	0.00866	HCD (High Energy Collision Dissociation)	MS2	0	24.852	61.2826	50352	MS201900102_HA_Flag.raw	F27		3	48	41	401.946	0.004637	0.1145
	FALSE	High	[R].LDSELKNMQDMVEDYR.[N]			5.90775e-05	0	1	1	2	P04264	P04264 [252-267]	1	1985.89	0	100		High	High	0	2.486e-05	68	44.46	R.LDSELKNMQDMVEDYR.N	[252-267]		Used
		Checked	Confidence	Identifying Node	PSM Ambiguity	Annotated Sequence	Modifications	# Protein Groups	# Proteins	Master Protein Accessions	Protein Accessions	# Missed Cleavages	Charge	DeltaScore	DeltaCn	Rank	Search Engine Rank	m/z [Da]	MH+ [Da]	Theo. MH+ [Da]	DeltaM [ppm]	Deltam/z [Da]	Activation Type	MS Order	Isolation Interference [%]	Ion Inject Time [ms]	RT [min]	First Scan	Spectrum File	File ID	Quan Info	Ions Score	Identity Strict	Identity Relaxed	Expectation Value	Percolator q-Value	Percolator PEP	Precursor Abundance	Apex RT [min]
		FALSE	High	Mascot (A5)	Unambiguous	[R].LDSELKNMQDMVEDYR.[N]		1	1	P04264	P04264	1	3	1	0	1	1	662.636	1985.89	1985.89	-0.02	-1e-05	HCD (High Energy Collision Dissociation)	MS2	87.0817	25	44.2894	32639	MS201900102_HA_Flag.raw	F27		5	50	43	348.156	0	0.002143	9853722	44.54
		FALSE	High	Mascot (A5)	Unambiguous	[R].LDSELKNMQDMVEDYR.[N]		1	1	P04264	P04264	1	2	1	0	1	1	993.451	1985.89	1985.89	0.35	0.00035	HCD (High Energy Collision Dissociation)	MS2	24.8698	25	44.7265	33120	MS201900102_HA_Flag.raw	F27		68	50	43	0.0002066	0	2.486e-05	9859514	44.46
	FALSE	High	[R].GGGGGGYGSGGSSYGSGGGSYGSGGGGGGGR.[G]			1.65984e-09	0	1	1	2	P04264	P04264 [519-549]	0	2383.95	0	100		High	High	0	2.54876e-10	116	16.97	R.GGGGGGYGSGGSSYGSGGGSYGSGGGGGGGR.G	[519-549]		Used
		Checked	Confidence	Identifying Node	PSM Ambiguity	Annotated Sequence	Modifications	# Protein Groups	# Proteins	Master Protein Accessions	Protein Accessions	# Missed Cleavages	Charge	DeltaScore	DeltaCn	Rank	Search Engine Rank	m/z [Da]	MH+ [Da]	Theo. MH+ [Da]	DeltaM [ppm]	Deltam/z [Da]	Activation Type	MS Order	Isolation Interference [%]	Ion Inject Time [ms]	RT [min]	First Scan	Spectrum File	File ID	Quan Info	Ions Score	Identity Strict	Identity Relaxed	Expectation Value	Percolator q-Value	Percolator PEP	Precursor Abundance	Apex RT [min]
		FALSE	High	Mascot (A5)	Unambiguous	[R].GGGGGGYGSGGSSYGSGGGSYGSGGGGGGGR.[G]		1	1	P04264	P04264	0	2	1	0	1	1	1192.48	2383.95	2383.95	-1.39	-0.00165	HCD (High Energy Collision Dissociation)	MS2	0	25	17.4481	7090	MS201900102_HA_Flag.raw	F27		90	50	43	1.00537e-06	0	1.961e-06	147537360	16.97
		FALSE	High	Mascot (A5)	Unambiguous	[R].GGGGGGYGSGGSSYGSGGGSYGSGGGGGGGR.[G]		1	1	P04264	P04264	0	2	0.9914	0	1	1	1192.48	2383.95	2383.95	-1.01	-0.0012	HCD (High Energy Collision Dissociation)	MS2	0	21.178	16.8408	6635	MS201900102_HA_Flag.raw	F27		116	50	43	2.83504e-09	0	2.54876e-10	147537360	16.97
	FALSE	High	[R].FLEQQNQVLQTKWELLQQVDTSTR.[T]			0.000373913	0	1	1	1	P04264	P04264 [200-223]	1	2932.52	0		No Quan Values	High	High	0	0.0001873	54		R.FLEQQNQVLQTKWELLQQVDTSTR.T	[200-223]		Not Used
		Checked	Confidence	Identifying Node	PSM Ambiguity	Annotated Sequence	Modifications	# Protein Groups	# Proteins	Master Protein Accessions	Protein Accessions	# Missed Cleavages	Charge	DeltaScore	DeltaCn	Rank	Search Engine Rank	m/z [Da]	MH+ [Da]	Theo. MH+ [Da]	DeltaM [ppm]	Deltam/z [Da]	Activation Type	MS Order	Isolation Interference [%]	Ion Inject Time [ms]	RT [min]	First Scan	Spectrum File	File ID	Quan Info	Ions Score	Identity Strict	Identity Relaxed	Expectation Value	Percolator q-Value	Percolator PEP	Precursor Abundance	Apex RT [min]
		FALSE	High	Mascot (A5)	Unambiguous	[R].FLEQQNQVLQTKWELLQQVDTSTR.[T]		1	1	P04264	P04264	1	3	1	0	1	1	978.171	2932.5	2932.52	-5.75	-0.00562	HCD (High Energy Collision Dissociation)	MS2	52.8248	12.63	52.057	40888	MS201900102_HA_Flag.raw	F27		54	48	41	0.00288122	0	0.0001873	9435287	52.3
	FALSE	High	[R].FSSCGGGGGSFGAGGGFGSR.[S]	1xPhospho [S3]	P04264 1xPhospho [S48]	0.00330035	0	1	1	1	P04264	P04264 [46-65]	0	1788.68	0		No Quan Values	High	High	0	0.002039	35		R.FSSCGGGGGSFGAGGGFGSR.S	[46-65]	1xPhospho [S48]	Not Used
		Checked	Confidence	Identifying Node	PSM Ambiguity	Annotated Sequence	Modifications	# Protein Groups	# Proteins	Master Protein Accessions	Protein Accessions	# Missed Cleavages	Charge	DeltaScore	DeltaCn	Rank	Search Engine Rank	m/z [Da]	MH+ [Da]	Theo. MH+ [Da]	DeltaM [ppm]	Deltam/z [Da]	Activation Type	MS Order	Isolation Interference [%]	Ion Inject Time [ms]	RT [min]	First Scan	Spectrum File	File ID	Quan Info	Ions Score	Identity Strict	Identity Relaxed	Expectation Value	Percolator q-Value	Percolator PEP	Precursor Abundance	Apex RT [min]
		FALSE	High	Mascot (A5)	Unambiguous	[R].FSsCGGGGGSFGAGGGFGSR.[S]	S3(Phospho)	1	1	P04264	P04264	0	2	0.0571	0	1	1	894.838	1788.67	1788.68	-5.89	-0.00527	HCD (High Energy Collision Dissociation)	MS2	91.6053	15.176	36.8875	24880	MS201900102_HA_Flag.raw	F27		35	45	38	0.117611	0	0.002039	530749	36.78
	FALSE	High	[R].FSSCGGGGGSFGAGGGFGSR.[S]	1xPropionamide [C4]		4.84272e-08	0	1	1	2	P04264	P04264 [46-65]	0	1779.75	0	100		High	High	0	1.027e-08	137	27.97	R.FSSCGGGGGSFGAGGGFGSR.S	[46-65]		Used
		Checked	Confidence	Identifying Node	PSM Ambiguity	Annotated Sequence	Modifications	# Protein Groups	# Proteins	Master Protein Accessions	Protein Accessions	# Missed Cleavages	Charge	DeltaScore	DeltaCn	Rank	Search Engine Rank	m/z [Da]	MH+ [Da]	Theo. MH+ [Da]	DeltaM [ppm]	Deltam/z [Da]	Activation Type	MS Order	Isolation Interference [%]	Ion Inject Time [ms]	RT [min]	First Scan	Spectrum File	File ID	Quan Info	Ions Score	Identity Strict	Identity Relaxed	Expectation Value	Percolator q-Value	Percolator PEP	Precursor Abundance	Apex RT [min]
		FALSE	High	Mascot (A5)	Unambiguous	[R].FSScGGGGGSFGAGGGFGSR.[S]	C4(Propionamide)	1	1	P04264	P04264	0	2	0.9903	0	1	1	890.38	1779.75	1779.75	1.37	0.00122	HCD (High Energy Collision Dissociation)	MS2	0	25	28.3931	16024	MS201900102_HA_Flag.raw	F27		103	48	41	3.78003e-08	0	8.99e-05	2248060	27.97
		FALSE	High	Mascot (A5)	Unambiguous	[R].FSScGGGGGSFGAGGGFGSR.[S]	C4(Propionamide)	1	1	P04264	P04264	0	2	0.9927	0	1	1	890.38	1779.75	1779.75	1.85	0.00165	HCD (High Energy Collision Dissociation)	MS2	0	25	27.8752	15479	MS201900102_HA_Flag.raw	F27		137	48	41	1.4258e-11	0	1.027e-08	2248060	27.97
	FALSE	High	[R].FLEQQNQVLQTKWELLQQVDTSTR.[T]	1xAcetyl [N-Term]; 1xAcetyl [K12]	P04264 1xAcetyl [K211]; 1xAcetyl [N-Term]	0.000610035	0	1	1	3	P04264	P04264 [200-223]	1	2974.53	0	100		High	High	0	0.0003201	50	71.9	R.FLEQQNQVLQTKWELLQQVDTSTR.T	[200-223]	1xAcetyl [K211]; 1xAcetyl [N-Term]	Used
		Checked	Confidence	Identifying Node	PSM Ambiguity	Annotated Sequence	Modifications	# Protein Groups	# Proteins	Master Protein Accessions	Protein Accessions	# Missed Cleavages	Charge	DeltaScore	DeltaCn	Rank	Search Engine Rank	m/z [Da]	MH+ [Da]	Theo. MH+ [Da]	DeltaM [ppm]	Deltam/z [Da]	Activation Type	MS Order	Isolation Interference [%]	Ion Inject Time [ms]	RT [min]	First Scan	Spectrum File	File ID	Quan Info	Ions Score	Identity Strict	Identity Relaxed	Expectation Value	Percolator q-Value	Percolator PEP	Precursor Abundance	Apex RT [min]
		FALSE	High	Mascot (A5)	Unambiguous	[R].FLEQQNQVLQTkWELLQQVDTSTR.[T]	K12(Acetyl)	1	1	P04264	P04264	1	2	0.9143	0	1	1	1487.75	2974.5	2974.53	-10.28	-0.0153	HCD (High Energy Collision Dissociation)	MS2		25	44.6769	33063	MS201900102_HA_Flag.raw	F27		35	49	42	0.276837	0	0.004972
		FALSE	High	Mascot (A5)	Unambiguous	[R].fLEQQNQVLQTKWELLQQVDTSTR.[T]	N-Term(Acetyl)	1	1	P04264	P04264	1	2	0.9143	0	1	2	1487.75	2974.5	2974.53	-10.28	-0.0153	HCD (High Energy Collision Dissociation)	MS2		25	44.6769	33063	MS201900102_HA_Flag.raw	F27		35	49	42	0.276837	0	0.004972
		FALSE	High	Mascot (A5)	Unambiguous	[R].FLEQQNQVLQTkWELLQQVDTSTR.[T]	K12(Acetyl)	1	1	P04264	P04264	1	3	0.14	0	1	1	992.185	2974.54	2974.53	4.3	0.00426	HCD (High Energy Collision Dissociation)	MS2	16.6072	25	71.9532	62751	MS201900102_HA_Flag.raw	F27		50	47	40	0.00582559	0	0.0003201	405566	71.9
	FALSE	High	[R].FLEQQNQVLQTK.[W]			0.000144296	0	3	3	9	Q7Z794; P35908; P04264	Q7Z794 [184-195]; P35908 [198-209]; P04264 [200-211]	0	1475.79	0	100	Shared	High	High	0	6.601e-05	90	24.95	R.FLEQQNQVLQTK.W	[200-211]		Used
		Checked	Confidence	Identifying Node	PSM Ambiguity	Annotated Sequence	Modifications	# Protein Groups	# Proteins	Master Protein Accessions	Protein Accessions	# Missed Cleavages	Charge	DeltaScore	DeltaCn	Rank	Search Engine Rank	m/z [Da]	MH+ [Da]	Theo. MH+ [Da]	DeltaM [ppm]	Deltam/z [Da]	Activation Type	MS Order	Isolation Interference [%]	Ion Inject Time [ms]	RT [min]	First Scan	Spectrum File	File ID	Quan Info	Ions Score	Identity Strict	Identity Relaxed	Expectation Value	Percolator q-Value	Percolator PEP	Precursor Abundance	Apex RT [min]
		FALSE	High	Mascot (A5)	Unambiguous	[R].FLEQQNQVLQTK.[W]		3	3	Q7Z794; P35908; P04264	Q7Z794; P35908; P04264	0	2	0.7674	0	1	1	738.395	1475.78	1475.79	-1.27	-0.00094	HCD (High Energy Collision Dissociation)	MS2	0	25	28.2099	15815	MS201900102_HA_Flag.raw	F27		43	46	39	0.0189619	0	0.00166	648286	28.44
		FALSE	High	Mascot (A5)	Unambiguous	[R].FLEQQNQVLQTK.[W]		3	3	Q7Z794; P35908; P04264	Q7Z794; P35908; P04264	0	2	0.9333	0	1	1	738.396	1475.78	1475.79	-0.52	-0.00038	HCD (High Energy Collision Dissociation)	MS2	45.8184	25	23.9259	12547	MS201900102_HA_Flag.raw	F27		45	46	39	0.0116738	0	7.229e-05	1.15599e+06	23.95
		FALSE	High	Mascot (A5)	Unambiguous	[R].FLEQQNQVLQTK.[W]		3	3	Q7Z794; P35908; P04264	Q7Z794; P35908; P04264	0	2	0.9111	0	1	1	738.397	1475.79	1475.79	0.67	0.00049	HCD (High Energy Collision Dissociation)	MS2	0	4.449	25.1658	13640	MS201900102_HA_Flag.raw	F27		90	46	39	3.68825e-07	0	6.601e-05	1920121088	24.95
		FALSE	High	Mascot (A5)	Unambiguous	[R].FLEQQNQVLQTK.[W]		3	3	Q7Z794; P35908; P04264	Q7Z794; P35908; P04264	0	2	0.8372	0	1	1	738.397	1475.79	1475.79	0.79	0.00058	HCD (High Energy Collision Dissociation)	MS2	0	17.969	25.9205	14044	MS201900102_HA_Flag.raw	F27		43	46	39	0.0202684	0	0.002216
		FALSE	High	Mascot (A5)	Unambiguous	[R].FLEQQNQVLQTK.[W]		3	3	Q7Z794; P35908; P04264	Q7Z794; P35908; P04264	0	2	0.8824	0	1	1	738.4	1475.79	1475.79	5.26	0.00388	HCD (High Energy Collision Dissociation)	MS2	75.2405	25	34.3417	22234	MS201900102_HA_Flag.raw	F27		34	45	38	0.159791	0	0.002956	1.25636e+06	34.5
		FALSE	High	Mascot (A5)	Unambiguous	[R].FLEQQNQVLQTK.[W]		3	3	Q7Z794; P35908; P04264	Q7Z794; P35908; P04264	0	2	0.9302	0	1	1	738.401	1475.79	1475.79	5.76	0.00425	HCD (High Energy Collision Dissociation)	MS2	58.8855	25	27.5851	15157	MS201900102_HA_Flag.raw	F27		43	45	38	0.019737	0	0.001718
		FALSE	High	Mascot (A5)	Unambiguous	[R].FLEQQNQVLQTK.[W]		3	3	Q7Z794; P35908; P04264	Q7Z794; P35908; P04264	0	2	0.8837	0	1	1	738.399	1475.79	1475.79	3.08	0.00227	HCD (High Energy Collision Dissociation)	MS2	0	25	27.1515	14831	MS201900102_HA_Flag.raw	F27		43	45	38	0.0193303	0	0.003211	1.77135e+06	27.12
		FALSE	High	Mascot (A5)	Unambiguous	[R].FLEQQNQVLQTK.[W]		3	3	Q7Z794; P35908; P04264	Q7Z794; P35908; P04264	0	2	0.8	0	1	1	738.399	1475.79	1475.79	3.87	0.00286	HCD (High Energy Collision Dissociation)	MS2	92.7683	25	28.7257	16401	MS201900102_HA_Flag.raw	F27		15	45	38	12.4246	0.000461	0.01755	648286	28.44
		FALSE	High	Mascot (A5)	Unambiguous	[R].FLEQQNQVLQTK.[W]		3	3	Q7Z794; P35908; P04264	Q7Z794; P35908; P04264	0	2	1	0	1	1	738.4	1475.79	1475.79	4.69	0.00346	HCD (High Energy Collision Dissociation)	MS2	57.2778	25	55.6339	43845	MS201900102_HA_Flag.raw	F27		18	45	38	5.75266	0.002974	0.08711
	FALSE	High	[K].KQISNLQQSISDAEQR.[G]			3.14825e-05	0	1	1	2	P04264	P04264 [417-432]	1	1844.95	0	100		High	High	0	1.248e-05	91	23.27	K.KQISNLQQSISDAEQR.G	[417-432]		Used
		Checked	Confidence	Identifying Node	PSM Ambiguity	Annotated Sequence	Modifications	# Protein Groups	# Proteins	Master Protein Accessions	Protein Accessions	# Missed Cleavages	Charge	DeltaScore	DeltaCn	Rank	Search Engine Rank	m/z [Da]	MH+ [Da]	Theo. MH+ [Da]	DeltaM [ppm]	Deltam/z [Da]	Activation Type	MS Order	Isolation Interference [%]	Ion Inject Time [ms]	RT [min]	First Scan	Spectrum File	File ID	Quan Info	Ions Score	Identity Strict	Identity Relaxed	Expectation Value	Percolator q-Value	Percolator PEP	Precursor Abundance	Apex RT [min]
		FALSE	High	Mascot (A5)	Unambiguous	[K].KQISNLQQSISDAEQR.[G]		1	1	P04264	P04264	1	2	1	0	1	1	922.975	1844.94	1844.95	-1.51	-0.00139	HCD (High Energy Collision Dissociation)	MS2	0	25	23.136	11835	MS201900102_HA_Flag.raw	F27		91	48	41	5.22592e-07	0	1.248e-05	3.24071e+06	23.29
		FALSE	High	Mascot (A5)	Unambiguous	[K].KQISNLQQSISDAEQR.[G]		1	1	P04264	P04264	1	3	0.9677	0	1	1	615.654	1844.95	1844.95	1.06	0.00065	HCD (High Energy Collision Dissociation)	MS2	81.8338	25	23.1128	11812	MS201900102_HA_Flag.raw	F27		31	47	40	0.451903	0	0.0001985	7628442	23.27
	FALSE	High	[K].AEAESLYQSKYEELQITAGR.[H]			6.94308e-06	0	1	1	1	P04264	P04264 [367-386]	1	2286.12	0	100		High	High	0	2.373e-06	71	35.69	K.AEAESLYQSKYEELQITAGR.H	[367-386]		Used
		Checked	Confidence	Identifying Node	PSM Ambiguity	Annotated Sequence	Modifications	# Protein Groups	# Proteins	Master Protein Accessions	Protein Accessions	# Missed Cleavages	Charge	DeltaScore	DeltaCn	Rank	Search Engine Rank	m/z [Da]	MH+ [Da]	Theo. MH+ [Da]	DeltaM [ppm]	Deltam/z [Da]	Activation Type	MS Order	Isolation Interference [%]	Ion Inject Time [ms]	RT [min]	First Scan	Spectrum File	File ID	Quan Info	Ions Score	Identity Strict	Identity Relaxed	Expectation Value	Percolator q-Value	Percolator PEP	Precursor Abundance	Apex RT [min]
		FALSE	High	Mascot (A5)	Unambiguous	[K].AEAESLYQSKYEELQITAGR.[H]		1	1	P04264	P04264	1	3	1	0	1	1	762.714	2286.13	2286.12	1.01	0.00077	HCD (High Energy Collision Dissociation)	MS2	3.07795	25	35.5789	23582	MS201900102_HA_Flag.raw	F27		71	50	43	8.13955e-05	0	2.373e-06	11979531	35.69
	FALSE	High	[K].AEAESLYQSK.[Y]			0.00148163	0	1	1	1	P04264	P04264 [367-376]	0	1125.54	0	100		High	High	0	0.0008465	83	16.29	K.AEAESLYQSK.Y	[367-376]		Used
		Checked	Confidence	Identifying Node	PSM Ambiguity	Annotated Sequence	Modifications	# Protein Groups	# Proteins	Master Protein Accessions	Protein Accessions	# Missed Cleavages	Charge	DeltaScore	DeltaCn	Rank	Search Engine Rank	m/z [Da]	MH+ [Da]	Theo. MH+ [Da]	DeltaM [ppm]	Deltam/z [Da]	Activation Type	MS Order	Isolation Interference [%]	Ion Inject Time [ms]	RT [min]	First Scan	Spectrum File	File ID	Quan Info	Ions Score	Identity Strict	Identity Relaxed	Expectation Value	Percolator q-Value	Percolator PEP	Precursor Abundance	Apex RT [min]
		FALSE	High	Mascot (A5)	Unambiguous	[K].AEAESLYQSK.[Y]		1	1	P04264	P04264	0	2	0.8795	0	1	1	563.274	1125.54	1125.54	-1.89	-0.00106	HCD (High Energy Collision Dissociation)	MS2	0	9.426	16.1878	6075	MS201900102_HA_Flag.raw	F27		83	45	38	1.98339e-06	0	0.0008465	290330400	16.29
	FALSE	High	[K].LALDIEIATYR.[KT]			5.50871e-05	0	3	6	26	P04264; Q6KB66; P19013	P04264 [473-483]; Q6KB66 [374-384]; P19013 [444-454]	0	1277.71	0	100	Shared	High	High	0	0.000219	69	47.51	K.LALDLEIATYR.T	[473-483]		Used
		Checked	Confidence	Identifying Node	PSM Ambiguity	Annotated Sequence	Modifications	# Protein Groups	# Proteins	Master Protein Accessions	Protein Accessions	# Missed Cleavages	Charge	DeltaScore	DeltaCn	Rank	Search Engine Rank	m/z [Da]	MH+ [Da]	Theo. MH+ [Da]	DeltaM [ppm]	Deltam/z [Da]	Activation Type	MS Order	Isolation Interference [%]	Ion Inject Time [ms]	RT [min]	First Scan	Spectrum File	File ID	Quan Info	Ions Score	Identity Strict	Identity Relaxed	Expectation Value	Percolator q-Value	Percolator PEP	Precursor Abundance	Apex RT [min]
		FALSE	High	Mascot (A5)	Unambiguous	[K].LALDLEIATYR.[KT]		1	1	P04264	P04264	0	2		0	1	2	639.36	1277.71	1277.71	2.67	0.00171	HCD (High Energy Collision Dissociation)	MS2	37.6405	25	74.282	65536	MS201900102_HA_Flag.raw	F27		35	43	36	0.0663415	0	0.004595
		FALSE	High	Mascot (A5)	Unambiguous	[K].LALDIEIATYR.[KT]		3	5	Q6KB66; P19013	P08729; P14136; Q6KB66; P19013; P05787	0	2	0	0	1	1	639.36	1277.71	1277.71	2.67	0.00171	HCD (High Energy Collision Dissociation)	MS2	37.6405	25	74.282	65536	MS201900102_HA_Flag.raw	F27		35	43	36	0.0663415	0	0.004595
		FALSE	High	Mascot (A5)	Unambiguous	[K].LALDIEIATYR.[KT]		3	5	Q6KB66; P19013	P08729; P14136; Q6KB66; P19013; P05787	0	2	0	0	1	1	639.36	1277.71	1277.71	2.35	0.0015	HCD (High Energy Collision Dissociation)	MS2	34.2393	25	50.8624	39475	MS201900102_HA_Flag.raw	F27		53	43	36	0.0012407	0	7.192e-05	1.28008e+06	49.81
		FALSE	High	Mascot (A5)	Unambiguous	[K].LALDLEIATYR.[KT]		1	1	P04264	P04264	0	2		0	1	2	639.359	1277.71	1277.71	0.99	0.00063	HCD (High Energy Collision Dissociation)	MS2	17.0788	25	51.6528	40417	MS201900102_HA_Flag.raw	F27		69	43	36	2.63453e-05	0	0.000219
		FALSE	High	Mascot (A5)	Unambiguous	[K].LALDIEIATYR.[KT]		3	5	Q6KB66; P19013	P08729; P14136; Q6KB66; P19013; P05787	0	2	0	0	1	1	639.359	1277.71	1277.71	0.99	0.00063	HCD (High Energy Collision Dissociation)	MS2	17.0788	25	51.6528	40417	MS201900102_HA_Flag.raw	F27		69	43	36	2.63453e-05	0	0.000219
		FALSE	High	Mascot (A5)	Unambiguous	[K].LALDLEIATYR.[KT]		1	1	P04264	P04264	0	2		0	1	2	639.359	1277.71	1277.71	0.66	0.00042	HCD (High Energy Collision Dissociation)	MS2	0	25	58.0309	46496	MS201900102_HA_Flag.raw	F27		50	43	36	0.00230931	0	0.002362
		FALSE	High	Mascot (A5)	Unambiguous	[K].LALDIEIATYR.[KT]		3	5	Q6KB66; P19013	P08729; P14136; Q6KB66; P19013; P05787	0	2	0	0	1	1	639.359	1277.71	1277.71	0.66	0.00042	HCD (High Energy Collision Dissociation)	MS2	0	25	58.0309	46496	MS201900102_HA_Flag.raw	F27		50	43	36	0.00230931	0	0.002362
		FALSE	High	Mascot (A5)	Unambiguous	[K].LALDLEIATYR.[KT]		1	1	P04264	P04264	0	2		0	1	2	639.359	1277.71	1277.71	0.34	0.00022	HCD (High Energy Collision Dissociation)	MS2	32.9752	25	47.1055	35846	MS201900102_HA_Flag.raw	F27		63	43	36	0.00011762	0	2.294e-05	45543212	47.51
		FALSE	High	Mascot (A5)	Unambiguous	[K].LALDIEIATYR.[KT]		3	5	Q6KB66; P19013	P08729; P14136; Q6KB66; P19013; P05787	0	2	0	0	1	1	639.359	1277.71	1277.71	0.34	0.00022	HCD (High Energy Collision Dissociation)	MS2	32.9752	25	47.1055	35846	MS201900102_HA_Flag.raw	F27		63	43	36	0.00011762	0	2.294e-05	45543212	47.51
		FALSE	High	Mascot (A5)	Unambiguous	[K].LALDLEIATYR.[KT]		1	1	P04264	P04264	0	2		0	1	2	639.359	1277.71	1277.71	0.33	0.00021	HCD (High Energy Collision Dissociation)	MS2	0	25	49.8393	38296	MS201900102_HA_Flag.raw	F27		63	43	36	0.000126032	0	6.576e-05	1.28008e+06	49.81
		FALSE	High	Mascot (A5)	Unambiguous	[K].LALDLEIATYR.[KT]		1	1	P04264	P04264	0	2		0	1	2	639.36	1277.71	1277.71	2.35	0.0015	HCD (High Energy Collision Dissociation)	MS2	34.2393	25	50.8624	39475	MS201900102_HA_Flag.raw	F27		53	43	36	0.0012407	0	7.192e-05	1.28008e+06	49.81
		FALSE	High	Mascot (A5)	Unambiguous	[K].LALDIEIATYR.[KT]		3	5	Q6KB66; P19013	P08729; P14136; Q6KB66; P19013; P05787	0	2	0	0	1	1	639.359	1277.71	1277.71	0.33	0.00021	HCD (High Energy Collision Dissociation)	MS2	0	25	49.8393	38296	MS201900102_HA_Flag.raw	F27		63	43	36	0.000126032	0	6.576e-05	1.28008e+06	49.81
		FALSE	High	Mascot (A5)	Unambiguous	[K].LALDLEIATYR.[KT]		1	1	P04264	P04264	0	2		0	1	2	639.359	1277.71	1277.71	0.33	0.00021	HCD (High Energy Collision Dissociation)	MS2	0	25	73.6754	64841	MS201900102_HA_Flag.raw	F27		41	43	36	0.020067	0	0.003344	198655	73.59
		FALSE	High	Mascot (A5)	Unambiguous	[K].LALDLEIATYR.[KT]		1	1	P04264	P04264	0	2		0	1	2	639.359	1277.71	1277.71	0.22	0.00014	HCD (High Energy Collision Dissociation)	MS2	0	25	48.0398	36585	MS201900102_HA_Flag.raw	F27		63	44	37	0.000143898	0	4.339e-05
		FALSE	High	Mascot (A5)	Unambiguous	[K].LALDIEIATYR.[KT]		3	5	Q6KB66; P19013	P08729; P14136; Q6KB66; P19013; P05787	0	2	0	0	1	1	639.359	1277.71	1277.71	0.22	0.00014	HCD (High Energy Collision Dissociation)	MS2	0	25	48.0398	36585	MS201900102_HA_Flag.raw	F27		63	44	37	0.000143898	0	4.339e-05
		FALSE	High	Mascot (A5)	Unambiguous	[K].LALDLEIATYR.[KT]		1	1	P04264	P04264	0	2		0	1	2	639.358	1277.71	1277.71	-0.3	-0.00019	HCD (High Energy Collision Dissociation)	MS2	0	4.617	47.5479	36335	MS201900102_HA_Flag.raw	F27		63	44	37	0.000117753	0	4.56e-05	45543212	47.51
		FALSE	High	Mascot (A5)	Unambiguous	[K].LALDIEIATYR.[KT]		3	5	Q6KB66; P19013	P08729; P14136; Q6KB66; P19013; P05787	0	2	0	0	1	1	639.358	1277.71	1277.71	-0.3	-0.00019	HCD (High Energy Collision Dissociation)	MS2	0	4.617	47.5479	36335	MS201900102_HA_Flag.raw	F27		63	44	37	0.000117753	0	4.56e-05	45543212	47.51
		FALSE	High	Mascot (A5)	Unambiguous	[K].LALDLEIATYR.[KT]		1	1	P04264	P04264	0	2		0	1	2	639.358	1277.71	1277.71	-0.87	-0.00056	HCD (High Energy Collision Dissociation)	MS2	0	25	71.873	62654	MS201900102_HA_Flag.raw	F27		68	44	37	4.26389e-05	0	0.000665	223934	71.8
		FALSE	High	Mascot (A5)	Unambiguous	[K].LALDIEIATYR.[KT]		3	5	Q6KB66; P19013	P08729; P14136; Q6KB66; P19013; P05787	0	2	0	0	1	1	639.358	1277.71	1277.71	-0.87	-0.00056	HCD (High Energy Collision Dissociation)	MS2	0	25	71.873	62654	MS201900102_HA_Flag.raw	F27		68	44	37	4.26389e-05	0	0.000665	223934	71.8
		FALSE	High	Mascot (A5)	Unambiguous	[K].LALDLEIATYR.[KT]		1	1	P04264	P04264	0	2		0	1	2	639.358	1277.71	1277.71	-1.05	-0.00067	HCD (High Energy Collision Dissociation)	MS2	48.9133	25	50.3284	38846	MS201900102_HA_Flag.raw	F27		63	44	37	0.000143485	0	5.506e-05	1.28008e+06	49.81
		FALSE	High	Mascot (A5)	Unambiguous	[K].LALDIEIATYR.[KT]		3	5	Q6KB66; P19013	P08729; P14136; Q6KB66; P19013; P05787	0	2	0	0	1	1	639.358	1277.71	1277.71	-1.05	-0.00067	HCD (High Energy Collision Dissociation)	MS2	48.9133	25	50.3284	38846	MS201900102_HA_Flag.raw	F27		63	44	37	0.000143485	0	5.506e-05	1.28008e+06	49.81
		FALSE	High	Mascot (A5)	Unambiguous	[K].LALDLEIATYR.[KT]		1	1	P04264	P04264	0	2		0	1	2	639.356	1277.7	1277.71	-4.29	-0.00274	HCD (High Energy Collision Dissociation)	MS2		10.141	48.7932	37152	MS201900102_HA_Flag.raw	F27		56	44	37	0.00066831	0	0.0004238
		FALSE	High	Mascot (A5)	Unambiguous	[K].LALDIEIATYR.[KT]		3	5	Q6KB66; P19013	P08729; P14136; Q6KB66; P19013; P05787	0	2	0	0	1	1	639.356	1277.7	1277.71	-4.29	-0.00274	HCD (High Energy Collision Dissociation)	MS2		10.141	48.7932	37152	MS201900102_HA_Flag.raw	F27		56	44	37	0.00066831	0	0.0004238
		FALSE	High	Mascot (A5)	Unambiguous	[K].LALDIEIATYR.[KT]		3	5	Q6KB66; P19013	P08729; P14136; Q6KB66; P19013; P05787	0	2	0	0	1	1	639.359	1277.71	1277.71	0.33	0.00021	HCD (High Energy Collision Dissociation)	MS2	0	25	73.6754	64841	MS201900102_HA_Flag.raw	F27		41	43	36	0.020067	0	0.003344	198655	73.59
		FALSE	High	Mascot (A5)	Unambiguous	[K].LALDIEIATYR.[KT]		3	5	Q6KB66; P19013	P08729; P14136; Q6KB66; P19013; P05787	0	2	0	0	1	1	639.359	1277.71	1277.71	1.34	0.00086	HCD (High Energy Collision Dissociation)	MS2	32.6024	25	63.0692	52358	MS201900102_HA_Flag.raw	F27		18	43	36	3.32675	0.002974	0.07818
		FALSE	High	Mascot (A5)	Unambiguous	[K].LALDLEIATYR.[KT]		1	1	P04264	P04264	0	2		0	1	2	639.359	1277.71	1277.71	1.34	0.00086	HCD (High Energy Collision Dissociation)	MS2	32.6024	25	63.0692	52358	MS201900102_HA_Flag.raw	F27		18	43	36	3.32675	0.002974	0.07818
	FALSE	High	[K].AQYEDIAQK.[S]			0.00321287	0	1	1	1	P04264	P04264 [356-364]	0	1065.52	0	100		High	High	0	0.001982	63	16.13	K.AQYEDIAQK.S	[356-364]		Used
		Checked	Confidence	Identifying Node	PSM Ambiguity	Annotated Sequence	Modifications	# Protein Groups	# Proteins	Master Protein Accessions	Protein Accessions	# Missed Cleavages	Charge	DeltaScore	DeltaCn	Rank	Search Engine Rank	m/z [Da]	MH+ [Da]	Theo. MH+ [Da]	DeltaM [ppm]	Deltam/z [Da]	Activation Type	MS Order	Isolation Interference [%]	Ion Inject Time [ms]	RT [min]	First Scan	Spectrum File	File ID	Quan Info	Ions Score	Identity Strict	Identity Relaxed	Expectation Value	Percolator q-Value	Percolator PEP	Precursor Abundance	Apex RT [min]
		FALSE	High	Mascot (A5)	Unambiguous	[K].AQYEDIAQK.[S]		1	1	P04264	P04264	0	2	0.9206	0	1	1	533.265	1065.52	1065.52	1.17	0.00062	HCD (High Energy Collision Dissociation)	MS2	72.0575	14.331	16.0341	5936	MS201900102_HA_Flag.raw	F27		63	44	37	0.000159772	0	0.001982	1391306112	16.13
	FALSE	High	[K].SLNNQFASFIDK.[V]	1xAcetyl [N-Term]	P04264 1xAcetyl [N-Term]	0.0319173	0.000676508	1	1	1	P04264	P04264 [186-197]	0	1425.7	0		No Quan Values	High	High	0.000461	0.0248	9		K.SLNNQFASFIDK.V	[186-197]	1xAcetyl [N-Term]	Not Used
		Checked	Confidence	Identifying Node	PSM Ambiguity	Annotated Sequence	Modifications	# Protein Groups	# Proteins	Master Protein Accessions	Protein Accessions	# Missed Cleavages	Charge	DeltaScore	DeltaCn	Rank	Search Engine Rank	m/z [Da]	MH+ [Da]	Theo. MH+ [Da]	DeltaM [ppm]	Deltam/z [Da]	Activation Type	MS Order	Isolation Interference [%]	Ion Inject Time [ms]	RT [min]	First Scan	Spectrum File	File ID	Quan Info	Ions Score	Identity Strict	Identity Relaxed	Expectation Value	Percolator q-Value	Percolator PEP	Precursor Abundance	Apex RT [min]
		FALSE	High	Mascot (A5)	Unambiguous	[K].sLNNQFASFIDK.[V]	N-Term(Acetyl)	1	1	P04264	P04264	0	2	0.5556	0	1	1	713.354	1425.7	1425.7	0.45	0.00032	HCD (High Energy Collision Dissociation)	MS2	67.1081	25	40.7519	29232	MS201900102_HA_Flag.raw	F27		9	47	40	71.4292	0.000461	0.0248
	FALSE	High	[K].WELLQQVDTSTR.[T]	1xAcetyl [N-Term]	P04264 1xAcetyl [N-Term]	0.0319173	0.000676508	1	1	1	P04264	P04264 [212-223]	0	1517.76	0		No Quan Values	High	High	0.000461	0.02472	41		K.WELLQQVDTSTR.T	[212-223]	1xAcetyl [N-Term]	Not Used
		Checked	Confidence	Identifying Node	PSM Ambiguity	Annotated Sequence	Modifications	# Protein Groups	# Proteins	Master Protein Accessions	Protein Accessions	# Missed Cleavages	Charge	DeltaScore	DeltaCn	Rank	Search Engine Rank	m/z [Da]	MH+ [Da]	Theo. MH+ [Da]	DeltaM [ppm]	Deltam/z [Da]	Activation Type	MS Order	Isolation Interference [%]	Ion Inject Time [ms]	RT [min]	First Scan	Spectrum File	File ID	Quan Info	Ions Score	Identity Strict	Identity Relaxed	Expectation Value	Percolator q-Value	Percolator PEP	Precursor Abundance	Apex RT [min]
		FALSE	High	Mascot (A5)	Unambiguous	[K].wELLQQVDTSTR.[T]	N-Term(Acetyl)	1	1	P04264	P04264	0	2	0.8293	0	1	1	759.392	1517.78	1517.76	11.88	0.00901	HCD (High Energy Collision Dissociation)	MS2	35.5695	25	46.4776	35112	MS201900102_HA_Flag.raw	F27		41	47	40	0.0412633	0.000461	0.02472
	FALSE	High	[R].SLDLDSIIAEVK.[A]	1xAcetyl [N-Term]	P04264 1xAcetyl [N-Term]	0.0453266	0.00252302	1	1	2	P04264	P04264 [344-355]	0	1344.73	0	100		High	High	0.002489	0.05063	27	60.9	R.SLDLDSIIAEVK.A	[344-355]	1xAcetyl [N-Term]	Used
		Checked	Confidence	Identifying Node	PSM Ambiguity	Annotated Sequence	Modifications	# Protein Groups	# Proteins	Master Protein Accessions	Protein Accessions	# Missed Cleavages	Charge	DeltaScore	DeltaCn	Rank	Search Engine Rank	m/z [Da]	MH+ [Da]	Theo. MH+ [Da]	DeltaM [ppm]	Deltam/z [Da]	Activation Type	MS Order	Isolation Interference [%]	Ion Inject Time [ms]	RT [min]	First Scan	Spectrum File	File ID	Quan Info	Ions Score	Identity Strict	Identity Relaxed	Expectation Value	Percolator q-Value	Percolator PEP	Precursor Abundance	Apex RT [min]
		FALSE	High	Mascot (A5)	Unambiguous	[R].sLDLDSIIAEVK.[A]	N-Term(Acetyl)	1	1	P04264	P04264	0	2	1	0	1	1	672.873	1344.74	1344.73	10.39	0.00699	HCD (High Energy Collision Dissociation)	MS2	40.3915	25	60.6391	49578	MS201900102_HA_Flag.raw	F27		23	44	37	1.43742	0.001711	0.0364	460918	60.9
		FALSE	High	Mascot (A5)	Unambiguous	[R].sLDLDSIIAEVK.[A]	N-Term(Acetyl)	1	1	P04264	P04264	0	2	0.7778	0	1	1	672.867	1344.73	1344.73	0.14	9e-05	HCD (High Energy Collision Dissociation)	MS2	27.5659	25	61.1766	50226	MS201900102_HA_Flag.raw	F27		27	45	38	0.738713	0.002489	0.05063	460918	60.9
	FALSE	High	[K].DAKNKLNDLEDALQQAK.[E]	1xAcetyl [K5]; 1xAcetyl [N-Term]; 1xMethyl [K3]	P04264 1xAcetyl [K443]; 1xAcetyl [N-Term]; 1xMethyl [K441]	0.0569377	0.00372792	1	1	1	P04264	P04264 [439-455]	2	2012.03	0		No Quan Values	High	High	0.002489	0.04691	18		K.DAKNKLNDLEDALQQAK.E	[439-455]	1xAcetyl [K443]; 1xAcetyl [N-Term]; 1xMethyl [K441]	Not Used
		Checked	Confidence	Identifying Node	PSM Ambiguity	Annotated Sequence	Modifications	# Protein Groups	# Proteins	Master Protein Accessions	Protein Accessions	# Missed Cleavages	Charge	DeltaScore	DeltaCn	Rank	Search Engine Rank	m/z [Da]	MH+ [Da]	Theo. MH+ [Da]	DeltaM [ppm]	Deltam/z [Da]	Activation Type	MS Order	Isolation Interference [%]	Ion Inject Time [ms]	RT [min]	First Scan	Spectrum File	File ID	Quan Info	Ions Score	Identity Strict	Identity Relaxed	Expectation Value	Percolator q-Value	Percolator PEP	Precursor Abundance	Apex RT [min]
		FALSE	High	Mascot (A5)	Unambiguous	[K].dAkNkLNDLEDALQQAK.[E]	N-Term(Acetyl); K3(Methyl); K5(Acetyl)	1	1	P04264	P04264	2	3	0.0556	0	1	1	671.34	2012	2012.03	-12.38	-0.0083	HCD (High Energy Collision Dissociation)	MS2	67.5181	25	58.3247	46855	MS201900102_HA_Flag.raw	F27		18	49	42	11.4448	0.002489	0.04691
	FALSE	High	[R].DYQELMNTK.[L]			0.0758673	0.00453298	1	1	1	P04264	P04264 [464-472]	0	1141.52	0	100		High	High	0.002974	0.06469	22	26.42	R.DYQELMNTK.L	[464-472]		Used
		Checked	Confidence	Identifying Node	PSM Ambiguity	Annotated Sequence	Modifications	# Protein Groups	# Proteins	Master Protein Accessions	Protein Accessions	# Missed Cleavages	Charge	DeltaScore	DeltaCn	Rank	Search Engine Rank	m/z [Da]	MH+ [Da]	Theo. MH+ [Da]	DeltaM [ppm]	Deltam/z [Da]	Activation Type	MS Order	Isolation Interference [%]	Ion Inject Time [ms]	RT [min]	First Scan	Spectrum File	File ID	Quan Info	Ions Score	Identity Strict	Identity Relaxed	Expectation Value	Percolator q-Value	Percolator PEP	Precursor Abundance	Apex RT [min]
		FALSE	High	Mascot (A5)	Unambiguous	[R].DYQELMNTK.[L]		1	1	P04264	P04264	0	2	0.7273	0	1	1	571.264	1141.52	1141.52	1.4	0.0008	HCD (High Energy Collision Dissociation)	MS2	54.6883	25	26.2226	14335	MS201900102_HA_Flag.raw	F27		22	45	38	2.31371	0.002974	0.06469	95142984	26.42
	FALSE	High	[K].SISISVAR.[G]			0.112299	0.00557634	1	1	2	P04264	P04264 [75-82]	0	832.489	0	100		High	High	0.005119	0.1442	48	19.6	K.SISISVAR.G	[75-82]		Used
		Checked	Confidence	Identifying Node	PSM Ambiguity	Annotated Sequence	Modifications	# Protein Groups	# Proteins	Master Protein Accessions	Protein Accessions	# Missed Cleavages	Charge	DeltaScore	DeltaCn	Rank	Search Engine Rank	m/z [Da]	MH+ [Da]	Theo. MH+ [Da]	DeltaM [ppm]	Deltam/z [Da]	Activation Type	MS Order	Isolation Interference [%]	Ion Inject Time [ms]	RT [min]	First Scan	Spectrum File	File ID	Quan Info	Ions Score	Identity Strict	Identity Relaxed	Expectation Value	Percolator q-Value	Percolator PEP	Precursor Abundance	Apex RT [min]
		FALSE	High	Mascot (A5)	Selected	[K].SISISVAR.[G]		1	1	P04264	P04264	0	2	0.0476	0	1	1	416.749	832.491	832.489	2.3	0.00096	HCD (High Energy Collision Dissociation)	MS2	24.7929	25	19.3514	8778	MS201900102_HA_Flag.raw	F27		21	38	31	0.484763	0.003649	0.1002	283034752	19.6
		FALSE	High	Mascot (A5)	Unambiguous	[K].SISISVAR.[G]		1	1	P04264	P04264	0	2	0.3125	0	1	1	416.748	832.489	832.489	0.81	0.00034	HCD (High Energy Collision Dissociation)	MS2	0	4.772	19.7707	9038	MS201900102_HA_Flag.raw	F27		48	38	31	0.000947392	0.005119	0.1442	283034752	19.6
	FALSE	High	[K].DVDGAYMTK.[V]			0.133407	0.00633596	1	1	2	P04264	P04264 [290-298]	0	999.445	0	100		High	High	0.008668	0.2296	17	18.05	K.DVDGAYMTK.V	[290-298]		Used
		Checked	Confidence	Identifying Node	PSM Ambiguity	Annotated Sequence	Modifications	# Protein Groups	# Proteins	Master Protein Accessions	Protein Accessions	# Missed Cleavages	Charge	DeltaScore	DeltaCn	Rank	Search Engine Rank	m/z [Da]	MH+ [Da]	Theo. MH+ [Da]	DeltaM [ppm]	Deltam/z [Da]	Activation Type	MS Order	Isolation Interference [%]	Ion Inject Time [ms]	RT [min]	First Scan	Spectrum File	File ID	Quan Info	Ions Score	Identity Strict	Identity Relaxed	Expectation Value	Percolator q-Value	Percolator PEP	Precursor Abundance	Apex RT [min]
		FALSE	High	Mascot (A5)	Unambiguous	[K].DVDGAYMTK.[V]		1	1	P04264	P04264	0	2	1	0	1	1	500.225	999.444	999.445	-1.58	-0.00079	HCD (High Energy Collision Dissociation)	MS2	89.1927	3.243	17.8822	7420	MS201900102_HA_Flag.raw	F27		7	42	35	35.6661	0.004866	0.1217	225998288	18.05
		FALSE	High	Mascot (A5)	Unambiguous	[K].DVDGAYMTK.[V]		1	1	P04264	P04264	0	2	1	0	1	1	500.226	999.445	999.445	-0.6	-0.0003	HCD (High Energy Collision Dissociation)	MS2	46.3795	13.002	18.3252	7849	MS201900102_HA_Flag.raw	F27		17	43	36	3.81186	0.008668	0.2296	225998288	18.05
	FALSE	High	[R].DYQELMNTK.[L]	1xOxidation [M6]		0.190935	0.00863187	1	1	1	P04264	P04264 [464-472]	0	1157.51	0	100		High	High	0.006933	0.1817	26	17.31	R.DYQELMNTK.L	[464-472]		Used
		Checked	Confidence	Identifying Node	PSM Ambiguity	Annotated Sequence	Modifications	# Protein Groups	# Proteins	Master Protein Accessions	Protein Accessions	# Missed Cleavages	Charge	DeltaScore	DeltaCn	Rank	Search Engine Rank	m/z [Da]	MH+ [Da]	Theo. MH+ [Da]	DeltaM [ppm]	Deltam/z [Da]	Activation Type	MS Order	Isolation Interference [%]	Ion Inject Time [ms]	RT [min]	First Scan	Spectrum File	File ID	Quan Info	Ions Score	Identity Strict	Identity Relaxed	Expectation Value	Percolator q-Value	Percolator PEP	Precursor Abundance	Apex RT [min]
		FALSE	High	Mascot (A5)	Unambiguous	[R].DYQELmNTK.[L]	M6(Oxidation)	1	1	P04264	P04264	0	2	0.8462	0	1	1	579.261	1157.51	1157.51	-0.08	-5e-05	HCD (High Energy Collision Dissociation)	MS2	0	10.815	17.2147	6915	MS201900102_HA_Flag.raw	F27		26	45	38	0.782584	0.006933	0.1817	61110800	17.31
FALSE	High	Master Protein	P35908	Keratin, type II cytoskeletal 2 epidermal OS=Homo sapiens OX=9606 GN=KRT2 PE=1 SV=2	0	201.288	62	44	167	35	1	639	65.4	8	4565	44	cell death;cell organization and biogenesis;cell proliferation;cellular component movement;metabolic process	cytoskeleton;cytosol;membrane;nucleus	protein binding;structural molecule activity	Pf00038, Pf08614, Pf12128, Pf13166	3849	KRT2	12	ENSG00000172867.3			6	100	High	Methyl [K314; K353; K441]
	Checked	Confidence	Annotated Sequence	Modifications	Modifications in Master Proteins	Qvality PEP	Qvality q-value	# Protein Groups	# Proteins	# PSMs	Master Protein Accessions	Positions in Master Proteins	# Missed Cleavages	Theo. MH+ [Da]	# Razor Quan Results	Abundances (Scaled): F27: Sample	Quan Info	Found in Sample: [S27] F27: Sample	Confidence (by Search Engine): Mascot	Percolator q-Value (by Search Engine): Mascot	Percolator PEP (by Search Engine): Mascot	Ions Score (by Search Engine): Mascot	Top Apex RT [min]	Sequence in Protein	Positions in Protein	Peptide Group Modifications in Protein	Quan Usage
	FALSE	High	[R].NLDLDSIIAEVK.[A]			0.000237973	0	4	7	12	P35908; P04259; P02538; P13647	P35908 [342-353]; P04259 [327-338]; P02538 [327-338]; P13647 [332-343]	0	1329.73	0	100	Shared	High	High	0	0.0001144	71	59.59	R.NLDLDSIIAEVK.A	[342-353]		Used
		Checked	Confidence	Identifying Node	PSM Ambiguity	Annotated Sequence	Modifications	# Protein Groups	# Proteins	Master Protein Accessions	Protein Accessions	# Missed Cleavages	Charge	DeltaScore	DeltaCn	Rank	Search Engine Rank	m/z [Da]	MH+ [Da]	Theo. MH+ [Da]	DeltaM [ppm]	Deltam/z [Da]	Activation Type	MS Order	Isolation Interference [%]	Ion Inject Time [ms]	RT [min]	First Scan	Spectrum File	File ID	Quan Info	Ions Score	Identity Strict	Identity Relaxed	Expectation Value	Percolator q-Value	Percolator PEP	Precursor Abundance	Apex RT [min]
		FALSE	High	Mascot (A5)	Unambiguous	[R].NLDLDSIIAEVK.[A]		4	7	P35908; P04259; P02538; P13647	Q5XKE5; P35908; P04259; P02538; O95678; P48668; P13647	0	2	1	0	1	1	665.366	1329.72	1329.73	-1.12	-0.00074	HCD (High Energy Collision Dissociation)	MS2	71.1925	25	60.7456	49706	MS201900102_HA_Flag.raw	F27		24	45	38	1.25337	0	0.009242	292785056	59.59
		FALSE	High	Mascot (A5)	Unambiguous	[R].NLDLDSIIAEVK.[A]		4	7	P35908; P04259; P02538; P13647	Q5XKE5; P35908; P04259; P02538; O95678; P48668; P13647	0	2	0.831	0	1	1	665.366	1329.73	1329.73	-0.55	-0.00036	HCD (High Energy Collision Dissociation)	MS2	10.23	0.795	59.8235	48590	MS201900102_HA_Flag.raw	F27		71	45	38	2.57604e-05	0	0.0001144	292785056	59.59
		FALSE	High	Mascot (A5)	Unambiguous	[R].NLDLDSIIAEVK.[A]		4	7	P35908; P04259; P02538; P13647	Q5XKE5; P35908; P04259; P02538; O95678; P48668; P13647	0	2	1	0	1	1	665.366	1329.73	1329.73	-0.43	-0.00029	HCD (High Energy Collision Dissociation)	MS2	83.8937	1.701	59.3946	48132	MS201900102_HA_Flag.raw	F27		25	45	38	1.11417	0	0.004494	292785056	59.59
		FALSE	High	Mascot (A5)	Unambiguous	[R].NLDLDSIIAEVK.[A]		4	7	P35908; P04259; P02538; P13647	Q5XKE5; P35908; P04259; P02538; O95678; P48668; P13647	0	2	1	0	1	1	665.367	1329.73	1329.73	0	0	HCD (High Energy Collision Dissociation)	MS2	51.8713	25	63.1759	52479	MS201900102_HA_Flag.raw	F27		24	45	38	1.55658	0	0.01239	919691	62.7
		FALSE	High	Mascot (A5)	Unambiguous	[R].NLDLDSIIAEVK.[A]		4	7	P35908; P04259; P02538; P13647	Q5XKE5; P35908; P04259; P02538; O95678; P48668; P13647	0	2	0.9737	0	1	1	665.367	1329.73	1329.73	0.15	0.0001	HCD (High Energy Collision Dissociation)	MS2	67.8362	25	62.6729	51893	MS201900102_HA_Flag.raw	F27		38	45	38	0.0605581	0	0.0003865	919691	62.7
		FALSE	High	Mascot (A5)	Unambiguous	[R].NLDLDSIIAEVK.[A]		4	7	P35908; P04259; P02538; P13647	Q5XKE5; P35908; P04259; P02538; O95678; P48668; P13647	0	2	1	0	1	1	665.367	1329.73	1329.73	0.45	0.0003	HCD (High Energy Collision Dissociation)	MS2	51.5329	12.462	60.3052	49171	MS201900102_HA_Flag.raw	F27		43	45	38	0.0180438	0	0.0006545	292785056	59.59
		FALSE	High	Mascot (A5)	Unambiguous	[R].NLDLDSIIAEVK.[A]		4	7	P35908; P04259; P02538; P13647	Q5XKE5; P35908; P04259; P02538; O95678; P48668; P13647	0	2	0.8065	0	1	1	665.367	1329.73	1329.73	0.99	0.00066	HCD (High Energy Collision Dissociation)	MS2	15.8772	25	44.6148	32996	MS201900102_HA_Flag.raw	F27		62	45	38	0.000218091	0	0.001923	2.00628e+06	44.63
		FALSE	High	Mascot (A5)	Unambiguous	[R].NLDLDSIIAEVK.[A]		4	7	P35908; P04259; P02538; P13647	Q5XKE5; P35908; P04259; P02538; O95678; P48668; P13647	0	2	1	0	1	1	665.366	1329.73	1329.73	-0.55	-0.00036	HCD (High Energy Collision Dissociation)	MS2	74.1964	25	61.6492	50709	MS201900102_HA_Flag.raw	F27		2	45	38	198.588	0.002106	0.04305	1.75682e+06	61.46
		FALSE	High	Mascot (A5)	Unambiguous	[R].NLDLDSIIAEVK.[A]		4	7	P35908; P04259; P02538; P13647	Q5XKE5; P35908; P04259; P02538; O95678; P48668; P13647	0	2	1	0	1	1	665.369	1329.73	1329.73	3.98	0.00265	HCD (High Energy Collision Dissociation)	MS2	52.0303	25	65.5609	55360	MS201900102_HA_Flag.raw	F27		21	45	38	2.60701	0.002489	0.05044	919691	62.7
		FALSE	High	Mascot (A5)	Unambiguous	[R].NLDLDSIIAEVK.[A]		4	7	P35908; P04259; P02538; P13647	Q5XKE5; P35908; P04259; P02538; O95678; P48668; P13647	0	2	0.8462	0	1	1	665.367	1329.73	1329.73	-0.14	-9e-05	HCD (High Energy Collision Dissociation)	MS2	59.2107	25	63.8734	53319	MS201900102_HA_Flag.raw	F27		13	45	38	16.2489	0.002845	0.0566	919691	62.7
		FALSE	High	Mascot (A5)	Unambiguous	[R].NLDLDSIIAEVK.[A]		4	7	P35908; P04259; P02538; P13647	Q5XKE5; P35908; P04259; P02538; O95678; P48668; P13647	0	2	1	0	1	1	665.367	1329.73	1329.73	1	0.00067	HCD (High Energy Collision Dissociation)	MS2	67.345	25	61.2115	50266	MS201900102_HA_Flag.raw	F27		1	45	38	264.021	0.007214	0.1934	292785056	59.59
		FALSE	High	Mascot (A5)	Unambiguous	[R].NLDLDSIIAEVK.[A]		4	7	P35908; P04259; P02538; P13647	Q5XKE5; P35908; P04259; P02538; O95678; P48668; P13647	0	2	1	0	1	1	665.367	1329.73	1329.73	1.22	0.00081	HCD (High Energy Collision Dissociation)	MS2	49.3396	25	62.1833	51340	MS201900102_HA_Flag.raw	F27		12	45	38	19.4642	0.00835	0.2212	1.75682e+06	61.46
	FALSE	High	[R].NKLNDLEEALQQAKEDLAR.[L]	1xMethyl [K2]	P35908 1xMethyl [K441]	0.0086696	0	1	1	1	P35908	P35908 [440-458]	2	2212.16	0	100		High	High	0	0.005901	31	59.14	R.NKLNDLEEALQQAKEDLAR.L	[440-458]	1xMethyl [K441]	Used
		Checked	Confidence	Identifying Node	PSM Ambiguity	Annotated Sequence	Modifications	# Protein Groups	# Proteins	Master Protein Accessions	Protein Accessions	# Missed Cleavages	Charge	DeltaScore	DeltaCn	Rank	Search Engine Rank	m/z [Da]	MH+ [Da]	Theo. MH+ [Da]	DeltaM [ppm]	Deltam/z [Da]	Activation Type	MS Order	Isolation Interference [%]	Ion Inject Time [ms]	RT [min]	First Scan	Spectrum File	File ID	Quan Info	Ions Score	Identity Strict	Identity Relaxed	Expectation Value	Percolator q-Value	Percolator PEP	Precursor Abundance	Apex RT [min]
		FALSE	High	Mascot (A5)	Unambiguous	[R].NkLNDLEEALQQAKEDLAR.[L]	K2(Methyl)	1	1	P35908	P35908	2	3	1	0	1	1	738.045	2212.12	2212.16	-16.76	-0.01236	HCD (High Energy Collision Dissociation)	MS2	0	25	58.9339	47587	MS201900102_HA_Flag.raw	F27		31	48	41	0.666775	0	0.005901	1.73626e+06	59.14
	FALSE	High	[R].NKLNDLEEALQQAKEDLAR.[L]			1.72374e-07	0	1	1	3	P35908	P35908 [440-458]	2	2198.14	0	100		High	High	0	4.132e-08	90	52.37	R.NKLNDLEEALQQAKEDLAR.L	[440-458]		Used
		Checked	Confidence	Identifying Node	PSM Ambiguity	Annotated Sequence	Modifications	# Protein Groups	# Proteins	Master Protein Accessions	Protein Accessions	# Missed Cleavages	Charge	DeltaScore	DeltaCn	Rank	Search Engine Rank	m/z [Da]	MH+ [Da]	Theo. MH+ [Da]	DeltaM [ppm]	Deltam/z [Da]	Activation Type	MS Order	Isolation Interference [%]	Ion Inject Time [ms]	RT [min]	First Scan	Spectrum File	File ID	Quan Info	Ions Score	Identity Strict	Identity Relaxed	Expectation Value	Percolator q-Value	Percolator PEP	Precursor Abundance	Apex RT [min]
		FALSE	High	Mascot (A5)	Unambiguous	[R].NKLNDLEEALQQAKEDLAR.[L]		1	1	P35908	P35908	2	3	0.4556	0	1	1	733.385	2198.14	2198.14	0.1	7e-05	HCD (High Energy Collision Dissociation)	MS2	0	3.583	52.5867	41234	MS201900102_HA_Flag.raw	F27		90	47	40	6.20407e-07	0	4.132e-08	125440536	52.37
		FALSE	High	Mascot (A5)	Unambiguous	[R].NKLNDLEEALQQAKEDLAR.[L]		1	1	P35908	P35908	2	3	0.5278	0	1	1	733.385	2198.14	2198.14	0.25	0.00018	HCD (High Energy Collision Dissociation)	MS2	46.6688	15.522	52.1627	40975	MS201900102_HA_Flag.raw	F27		72	47	40	3.96328e-05	0	1.231e-07	125440536	52.37
		FALSE	High	Mascot (A5)	Unambiguous	[R].NKLNDLEEALQQAKEDLAR.[L]		1	1	P35908	P35908	2	3	0.4487	0	1	1	733.388	2198.15	2198.14	3.85	0.00282	HCD (High Energy Collision Dissociation)	MS2	0	3.031	52.5921	41239	MS201900102_HA_Flag.raw	F27		78	47	40	9.08306e-06	0	4.169e-07	125440536	52.37
	FALSE	High	[R].NKLNDLEEALQQAK.[E]			1.705e-05	0	1	1	2	P35908	P35908 [440-453]	1	1613.85	0	100		High	High	0	0.0001187	85	38.09	R.NKLNDLEEALQQAK.E	[440-453]		Used
		Checked	Confidence	Identifying Node	PSM Ambiguity	Annotated Sequence	Modifications	# Protein Groups	# Proteins	Master Protein Accessions	Protein Accessions	# Missed Cleavages	Charge	DeltaScore	DeltaCn	Rank	Search Engine Rank	m/z [Da]	MH+ [Da]	Theo. MH+ [Da]	DeltaM [ppm]	Deltam/z [Da]	Activation Type	MS Order	Isolation Interference [%]	Ion Inject Time [ms]	RT [min]	First Scan	Spectrum File	File ID	Quan Info	Ions Score	Identity Strict	Identity Relaxed	Expectation Value	Percolator q-Value	Percolator PEP	Precursor Abundance	Apex RT [min]
		FALSE	High	Mascot (A5)	Unambiguous	[R].NKLNDLEEALQQAK.[E]		1	1	P35908	P35908	1	2	0.6232	0	1	1	807.427	1613.85	1613.85	-1.47	-0.00118	HCD (High Energy Collision Dissociation)	MS2	19.1281	9.753	37.9341	26021	MS201900102_HA_Flag.raw	F27		69	46	39	5.37867e-05	0	6.359e-06	64992004	38.09
		FALSE	High	Mascot (A5)	Unambiguous	[R].NKLNDLEEALQQAK.[E]		1	1	P35908	P35908	1	2	0.6	0	1	1	807.428	1613.85	1613.85	-0.15	-0.00012	HCD (High Energy Collision Dissociation)	MS2	0	11.443	38.3888	26558	MS201900102_HA_Flag.raw	F27		85	46	39	1.44326e-06	0	0.0001187	64992004	38.09
	FALSE	High	[R].MSGDLSSNVTVSVTSSTISSNVASK.[A]	1xOxidation [M1]		1.0851e-05	0	1	1	4	P35908	P35908 [491-515]	0	2474.19	0	100		High	High	0	3.967e-05	102	36.79	R.MSGDLSSNVTVSVTSSTISSNVASK.A	[491-515]		Used
		Checked	Confidence	Identifying Node	PSM Ambiguity	Annotated Sequence	Modifications	# Protein Groups	# Proteins	Master Protein Accessions	Protein Accessions	# Missed Cleavages	Charge	DeltaScore	DeltaCn	Rank	Search Engine Rank	m/z [Da]	MH+ [Da]	Theo. MH+ [Da]	DeltaM [ppm]	Deltam/z [Da]	Activation Type	MS Order	Isolation Interference [%]	Ion Inject Time [ms]	RT [min]	First Scan	Spectrum File	File ID	Quan Info	Ions Score	Identity Strict	Identity Relaxed	Expectation Value	Percolator q-Value	Percolator PEP	Precursor Abundance	Apex RT [min]
		FALSE	High	Mascot (A5)	Unambiguous	[R].mSGDLSSNVTVSVTSSTISSNVASK.[A]	M1(Oxidation)	1	1	P35908	P35908	0	2	1	0	1	1	1237.6	2474.18	2474.19	-3.45	-0.00426	HCD (High Energy Collision Dissociation)	MS2	65.7667	25	36.6852	24637	MS201900102_HA_Flag.raw	F27		54	51	44	0.00475441	0	1.072e-05	1.3994e+06	36.79
		FALSE	High	Mascot (A5)	Unambiguous	[R].mSGDLSSNVTVSVTSSTISSNVASK.[A]	M1(Oxidation)	1	1	P35908	P35908	0	2	1	0	1	1	1237.6	2474.19	2474.19	-2.22	-0.00274	HCD (High Energy Collision Dissociation)	MS2		25	37.2025	25258	MS201900102_HA_Flag.raw	F27		84	51	44	5.07331e-06	0	3.875e-06	1.3994e+06	36.79
		FALSE	High	Mascot (A5)	Unambiguous	[R].mSGDLSSNVTVSVTSSTISSNVASK.[A]	M1(Oxidation)	1	1	P35908	P35908	0	2	0.951	0	1	1	1237.6	2474.19	2474.19	-0.27	-0.00033	HCD (High Energy Collision Dissociation)	MS2	52.4593	25	38.1678	26293	MS201900102_HA_Flag.raw	F27		102	51	44	7.65595e-08	0	3.967e-05	593571	38.11
		FALSE	High	Mascot (A5)	Unambiguous	[R].mSGDLSSNVTVSVTSSTISSNVASK.[A]	M1(Oxidation)	1	1	P35908	P35908	0	3	1	0	1	1	825.408	2474.21	2474.19	7.2	0.00594	HCD (High Energy Collision Dissociation)	MS2	79.8948	25	39.1896	27503	MS201900102_HA_Flag.raw	F27		7	50	43	231.769	0.002974	0.08159
	FALSE	High	[R].MSGDLSSNVTVSVTSSTISSNVASK.[A]			2.0697e-07	0	1	1	11	P35908	P35908 [491-515]	0	2458.2	0		No Quan Values	High	High	0	3.687e-07	114		R.MSGDLSSNVTVSVTSSTISSNVASK.A	[491-515]		Not Used
		Checked	Confidence	Identifying Node	PSM Ambiguity	Annotated Sequence	Modifications	# Protein Groups	# Proteins	Master Protein Accessions	Protein Accessions	# Missed Cleavages	Charge	DeltaScore	DeltaCn	Rank	Search Engine Rank	m/z [Da]	MH+ [Da]	Theo. MH+ [Da]	DeltaM [ppm]	Deltam/z [Da]	Activation Type	MS Order	Isolation Interference [%]	Ion Inject Time [ms]	RT [min]	First Scan	Spectrum File	File ID	Quan Info	Ions Score	Identity Strict	Identity Relaxed	Expectation Value	Percolator q-Value	Percolator PEP	Precursor Abundance	Apex RT [min]
		FALSE	High	Mascot (A5)	Unambiguous	[R].MSGDLSSNVTVSVTSSTISSNVASK.[A]		1	1	P35908	P35908	0	2	1	0	1	1	1229.6	2458.19	2458.2	-3.74	-0.00459	HCD (High Energy Collision Dissociation)	MS2	0	25	41.7958	30410	MS201900102_HA_Flag.raw	F27		114	50	43	4.36849e-09	0	3.687e-07
		FALSE	High	Mascot (A5)	Unambiguous	[R].MSGDLSSNVTVSVTSSTISSNVASK.[A]		1	1	P35908	P35908	0	2	0.9623	0	1	1	1229.6	2458.19	2458.2	-3.43	-0.00422	HCD (High Energy Collision Dissociation)	MS2	0	25	44.7833	33186	MS201900102_HA_Flag.raw	F27		53	50	43	0.0060227	0	0.001758
		FALSE	High	Mascot (A5)	Unambiguous	[R].MSGDLSSNVTVSVTSSTISSNVASK.[A]		1	1	P35908	P35908	0	2	0.9898	0	1	1	1229.6	2458.19	2458.2	-2.23	-0.00275	HCD (High Energy Collision Dissociation)	MS2	0	25	39.82	28145	MS201900102_HA_Flag.raw	F27		98	50	43	2.06378e-07	0	6.359e-08
		FALSE	High	Mascot (A5)	Unambiguous	[R].MSGDLSSNVTVSVTSSTISSNVASK.[A]		1	1	P35908	P35908	0	3	0.6818	0	1	1	820.07	2458.2	2458.2	-0.35	-0.00029	HCD (High Energy Collision Dissociation)	MS2	21.1084	25	40.5741	29021	MS201900102_HA_Flag.raw	F27		22	50	43	6.6216	0	0.001491	1127022	40.93
		FALSE	High	Mascot (A5)	Unambiguous	[R].MSGDLSSNVTVSVTSSTISSNVASK.[A]		1	1	P35908	P35908	0	2	0.9649	0	1	1	1229.6	2458.2	2458.2	0.54	0.00066	HCD (High Energy Collision Dissociation)	MS2	0	25	40.2599	28646	MS201900102_HA_Flag.raw	F27		114	50	43	4.21842e-09	0	5.376e-07
		FALSE	High	Mascot (A5)	Unambiguous	[R].MSGDLSSNVTVSVTSSTISSNVASK.[A]		1	1	P35908	P35908	0	2	0.9802	0	1	1	1229.6	2458.2	2458.2	1.08	0.00133	HCD (High Energy Collision Dissociation)	MS2	0	25	42.2696	30953	MS201900102_HA_Flag.raw	F27		101	50	43	8.27318e-08	0	3.498e-07
		FALSE	High	Mascot (A5)	Unambiguous	[R].MSGDLSSNVTVSVTSSTISSNVASK.[A]		1	1	P35908	P35908	0	2	0.8889	0	1	1	1229.61	2458.2	2458.2	2.23	0.00274	HCD (High Energy Collision Dissociation)	MS2	0	25	40.0017	28341	MS201900102_HA_Flag.raw	F27		90	50	43	1.08376e-06	0	5.69e-07
		FALSE	High	Mascot (A5)	Unambiguous	[R].MSGDLSSNVTVSVTSSTISSNVASK.[A]		1	1	P35908	P35908	0	2	0.9867	0	1	1	1229.61	2458.21	2458.2	3.57	0.00438	HCD (High Energy Collision Dissociation)	MS2	13.7841	25	41.1654	29677	MS201900102_HA_Flag.raw	F27		75	50	43	3.37224e-05	0	4.183e-06	2.06888e+06	41
		FALSE	High	Mascot (A5)	Unambiguous	[R].MSGDLSSNVTVSVTSSTISSNVASK.[A]		1	1	P35908	P35908	0	2	1	0	1	1	1229.61	2458.21	2458.2	3.77	0.00464	HCD (High Energy Collision Dissociation)	MS2	17.4512	19.219	41.0424	29551	MS201900102_HA_Flag.raw	F27		59	50	43	0.00148027	0	0.0004286	2.06888e+06	41
		FALSE	High	Mascot (A5)	Unambiguous	[R].MSGDLSSNVTVSVTSSTISSNVASK.[A]		1	1	P35908	P35908	0	2	1	0	1	1	1229.61	2458.22	2458.2	8.36	0.01028	HCD (High Energy Collision Dissociation)	MS2	0	25	40.728	29201	MS201900102_HA_Flag.raw	F27		93	50	43	5.15187e-07	0	5.058e-08	2.06888e+06	41
		FALSE	High	Mascot (A5)	Unambiguous	[R].MSGDLSSNVTVSVTSSTISSNVASK.[A]		1	1	P35908	P35908	0	3	1	0	1	1	820.055	2458.15	2458.2	-19.8	-0.01622	HCD (High Energy Collision Dissociation)	MS2	69.248	25	40.7838	29271	MS201900102_HA_Flag.raw	F27		1	51	44	1070.52	0.002974	0.06111
	FALSE	High	[K].NVQDAIADAEQRGEHALKDAR.[N]			0.000874701	0	1	1	2	P35908	P35908 [419-439]	2	2307.14	0	100		High	High	0	0.0004772	20	38.08	K.NVQDAIADAEQRGEHALKDAR.N	[419-439]		Used
		Checked	Confidence	Identifying Node	PSM Ambiguity	Annotated Sequence	Modifications	# Protein Groups	# Proteins	Master Protein Accessions	Protein Accessions	# Missed Cleavages	Charge	DeltaScore	DeltaCn	Rank	Search Engine Rank	m/z [Da]	MH+ [Da]	Theo. MH+ [Da]	DeltaM [ppm]	Deltam/z [Da]	Activation Type	MS Order	Isolation Interference [%]	Ion Inject Time [ms]	RT [min]	First Scan	Spectrum File	File ID	Quan Info	Ions Score	Identity Strict	Identity Relaxed	Expectation Value	Percolator q-Value	Percolator PEP	Precursor Abundance	Apex RT [min]
		FALSE	High	Mascot (A5)	Unambiguous	[K].NVQDAIADAEQRGEHALKDAR.[N]		1	1	P35908	P35908	2	4	0.9	0	1	1	577.542	2307.15	2307.14	1.41	0.00082	HCD (High Energy Collision Dissociation)	MS2	0.429401	1.613	38.1181	26237	MS201900102_HA_Flag.raw	F27		20	49	42	10.53	0	0.0004772	67614784	38.08
		FALSE	High	Mascot (A5)	Unambiguous	[K].NVQDAIADAEQRGEHALKDAR.[N]		1	1	P35908	P35908	2	4	1	0	1	1	577.543	2307.15	2307.14	3.61	0.00208	HCD (High Energy Collision Dissociation)	MS2	52.8637	14.279	37.7204	25770	MS201900102_HA_Flag.raw	F27		6	49	42	233.519	0	0.0008984	67614784	38.08
	FALSE	High	[K].NVQDAIADAEQRGEHALK.[D]			0.00695964	0	1	1	2	P35908	P35908 [419-436]	1	1964.98	0	100		High	High	0	0.00464	29	35.32	K.NVQDAIADAEQRGEHALK.D	[419-436]		Used
		Checked	Confidence	Identifying Node	PSM Ambiguity	Annotated Sequence	Modifications	# Protein Groups	# Proteins	Master Protein Accessions	Protein Accessions	# Missed Cleavages	Charge	DeltaScore	DeltaCn	Rank	Search Engine Rank	m/z [Da]	MH+ [Da]	Theo. MH+ [Da]	DeltaM [ppm]	Deltam/z [Da]	Activation Type	MS Order	Isolation Interference [%]	Ion Inject Time [ms]	RT [min]	First Scan	Spectrum File	File ID	Quan Info	Ions Score	Identity Strict	Identity Relaxed	Expectation Value	Percolator q-Value	Percolator PEP	Precursor Abundance	Apex RT [min]
		FALSE	High	Mascot (A5)	Unambiguous	[K].NVQDAIADAEQRGEHALK.[D]		1	1	P35908	P35908	1	3	0.9655	0	1	1	655.664	1964.98	1964.98	-0.56	-0.00037	HCD (High Energy Collision Dissociation)	MS2	71.7823	25	35.05	22944	MS201900102_HA_Flag.raw	F27		29	49	42	0.910563	0	0.00464	29993158	35.32
		FALSE	High	Mascot (A5)	Unambiguous	[K].NVQDAIADAEQRGEHALK.[D]		1	1	P35908	P35908	1	3	0.9655	0	1	1	655.665	1964.98	1964.98	0.5	0.00032	HCD (High Energy Collision Dissociation)	MS2	4.05782	7.119	35.5323	23527	MS201900102_HA_Flag.raw	F27		29	48	41	0.974268	0.000461	0.02125	29993158	35.32
	FALSE	High	[K].NVQDAIADAEQR.[G]			0.0178282	0	1	1	3	P35908	P35908 [419-430]	0	1329.64	0	100		High	High	0	0.013	41	27.2	K.NVQDAIADAEQR.G	[419-430]		Used
		Checked	Confidence	Identifying Node	PSM Ambiguity	Annotated Sequence	Modifications	# Protein Groups	# Proteins	Master Protein Accessions	Protein Accessions	# Missed Cleavages	Charge	DeltaScore	DeltaCn	Rank	Search Engine Rank	m/z [Da]	MH+ [Da]	Theo. MH+ [Da]	DeltaM [ppm]	Deltam/z [Da]	Activation Type	MS Order	Isolation Interference [%]	Ion Inject Time [ms]	RT [min]	First Scan	Spectrum File	File ID	Quan Info	Ions Score	Identity Strict	Identity Relaxed	Expectation Value	Percolator q-Value	Percolator PEP	Precursor Abundance	Apex RT [min]
		FALSE	High	Mascot (A5)	Unambiguous	[K].NVQDAIADAEQR.[G]		1	1	P35908	P35908	0	2	0.9756	0	1	1	665.324	1329.64	1329.64	1.01	0.00067	HCD (High Energy Collision Dissociation)	MS2	22.8451	11.82	27.4559	15034	MS201900102_HA_Flag.raw	F27		41	46	39	0.034221	0	0.013	59811200	27.2
		FALSE	High	Mascot (A5)	Unambiguous	[K].NVQDAIADAEQR.[G]		1	1	P35908	P35908	0	2	0.8667	0	1	1	665.324	1329.64	1329.64	0.77	0.00051	HCD (High Energy Collision Dissociation)	MS2	28.2832	25	18.9707	8525	MS201900102_HA_Flag.raw	F27		15	46	39	14.1636	0.000461	0.0178
		FALSE	High	Mascot (A5)	Unambiguous	[K].NVQDAIADAEQR.[G]		1	1	P35908	P35908	0	2	0.9167	0	1	1	665.322	1329.64	1329.64	-1.42	-0.00095	HCD (High Energy Collision Dissociation)	MS2	81.1639	5.948	27.0036	14720	MS201900102_HA_Flag.raw	F27		12	46	39	27.6397	0.000461	0.01627	59811200	27.2
	FALSE	High	[KR].LLEGEECR.[MLI]	1xPropionamide [C7]		0.0108546	0	5	11	1	P35908; P04259; P02538; Q8N1N4; P13647	P35908 [483-490]; P04259 [468-475]; P02538 [468-475]; Q8N1N4 [416-423]; P13647 [473-480]	0	1019.48	0		No Quan Values	High	High	0	0.007559	52		K.LLEGEECR.M	[483-490]		Not Used
		Checked	Confidence	Identifying Node	PSM Ambiguity	Annotated Sequence	Modifications	# Protein Groups	# Proteins	Master Protein Accessions	Protein Accessions	# Missed Cleavages	Charge	DeltaScore	DeltaCn	Rank	Search Engine Rank	m/z [Da]	MH+ [Da]	Theo. MH+ [Da]	DeltaM [ppm]	Deltam/z [Da]	Activation Type	MS Order	Isolation Interference [%]	Ion Inject Time [ms]	RT [min]	First Scan	Spectrum File	File ID	Quan Info	Ions Score	Identity Strict	Identity Relaxed	Expectation Value	Percolator q-Value	Percolator PEP	Precursor Abundance	Apex RT [min]
		FALSE	High	Mascot (A5)	Unambiguous	[KR].LLEGEEcR.[MLI]	C7(Propionamide)	5	11	P35908; P04259; P02538; Q8N1N4; P13647	Q7RTS7; Q86Y46; P35908; P04259; P02538; Q01546; O95678; P48668; P12036; Q8N1N4; P13647	0	2	0.6923	0	1	1	510.245	1019.48	1019.48	0.29	0.00015	HCD (High Energy Collision Dissociation)	MS2	7.07259	25	16.0261	5925	MS201900102_HA_Flag.raw	F27		52	44	37	0.00163373	0	0.007559
	FALSE	High	[K].IEISELNR.[V]			0.0095979	0	2	2	3	P35908; P04264	P35908 [394-401]; P04264 [396-403]	0	973.531	0	100	Shared	High	High	0	0.006574	67	23.74	K.IEISELNR.V	[394-401]		Not Used
		Checked	Confidence	Identifying Node	PSM Ambiguity	Annotated Sequence	Modifications	# Protein Groups	# Proteins	Master Protein Accessions	Protein Accessions	# Missed Cleavages	Charge	DeltaScore	DeltaCn	Rank	Search Engine Rank	m/z [Da]	MH+ [Da]	Theo. MH+ [Da]	DeltaM [ppm]	Deltam/z [Da]	Activation Type	MS Order	Isolation Interference [%]	Ion Inject Time [ms]	RT [min]	First Scan	Spectrum File	File ID	Quan Info	Ions Score	Identity Strict	Identity Relaxed	Expectation Value	Percolator q-Value	Percolator PEP	Precursor Abundance	Apex RT [min]
		FALSE	High	Mascot (A5)	Unambiguous	[K].IEISELNR.[V]		2	2	P35908; P04264	P35908; P04264	0	2	0.359	0	1	1	487.269	973.531	973.531	0.03	1e-05	HCD (High Energy Collision Dissociation)	MS2	25.6035	14.801	23.5131	12236	MS201900102_HA_Flag.raw	F27		39	44	37	0.0383721	0	0.008067	515456928	23.74
		FALSE	High	Mascot (A5)	Unambiguous	[K].IEISELNR.[V]		2	2	P35908; P04264	P35908; P04264	0	2	0.2985	0	1	1	487.269	973.531	973.531	-0.05	-2e-05	HCD (High Energy Collision Dissociation)	MS2	0	6.421	23.9348	12556	MS201900102_HA_Flag.raw	F27		67	45	38	7.039e-05	0	0.006574	515456928	23.74
		FALSE	High	Mascot (A5)	Unambiguous	[K].IEISELNR.[V]		2	2	P35908; P04264	P35908; P04264	0	2	0.1562	0	1	1	487.271	973.534	973.531	2.5	0.00122	HCD (High Energy Collision Dissociation)	MS2	0	25	24.3638	12842	MS201900102_HA_Flag.raw	F27		32	44	37	0.193474	0.000461	0.02244	3587123	24.33
	FALSE	High	[R].LLRDYQELMNVK.[L]			0.014561	0	1	4	2	P35908	P35908 [459-470]	1	1521.81	0	100		High	High	0	0.0113	30	33.83	R.LLRDYQELMNVK.L	[459-470]		Used
		Checked	Confidence	Identifying Node	PSM Ambiguity	Annotated Sequence	Modifications	# Protein Groups	# Proteins	Master Protein Accessions	Protein Accessions	# Missed Cleavages	Charge	DeltaScore	DeltaCn	Rank	Search Engine Rank	m/z [Da]	MH+ [Da]	Theo. MH+ [Da]	DeltaM [ppm]	Deltam/z [Da]	Activation Type	MS Order	Isolation Interference [%]	Ion Inject Time [ms]	RT [min]	First Scan	Spectrum File	File ID	Quan Info	Ions Score	Identity Strict	Identity Relaxed	Expectation Value	Percolator q-Value	Percolator PEP	Precursor Abundance	Apex RT [min]
		FALSE	High	Mascot (A5)	Unambiguous	[R].LLRDYQELMNVK.[L]		1	4	P35908	Q5XKE5; P35908; Q01546; P12035	1	3	0.3667	0	1	1	507.94	1521.81	1521.81	-2.56	-0.0013	HCD (High Energy Collision Dissociation)	MS2	65.6796	25	33.6194	21434	MS201900102_HA_Flag.raw	F27		30	46	39	0.469004	0	0.0113	13976619	33.83
		FALSE	High	Mascot (A5)	Unambiguous	[R].LLRDYQELMNVK.[L]		1	4	P35908	Q5XKE5; P35908; Q01546; P12035	1	3	0.4615	0	1	1	507.942	1521.81	1521.81	0.51	0.00026	HCD (High Energy Collision Dissociation)	MS2	5.36898	25	34.0771	21931	MS201900102_HA_Flag.raw	F27		26	45	38	1.07716	0	0.01043	13976619	33.83
	FALSE	High	[K].LNDLEEALQQAK.[E]			7.56648e-05	0	1	1	1	P35908	P35908 [442-453]	0	1371.71	0	100		High	High	0	3.254e-05	64	36.5	K.LNDLEEALQQAK.E	[442-453]		Used
		Checked	Confidence	Identifying Node	PSM Ambiguity	Annotated Sequence	Modifications	# Protein Groups	# Proteins	Master Protein Accessions	Protein Accessions	# Missed Cleavages	Charge	DeltaScore	DeltaCn	Rank	Search Engine Rank	m/z [Da]	MH+ [Da]	Theo. MH+ [Da]	DeltaM [ppm]	Deltam/z [Da]	Activation Type	MS Order	Isolation Interference [%]	Ion Inject Time [ms]	RT [min]	First Scan	Spectrum File	File ID	Quan Info	Ions Score	Identity Strict	Identity Relaxed	Expectation Value	Percolator q-Value	Percolator PEP	Precursor Abundance	Apex RT [min]
		FALSE	High	Mascot (A5)	Unambiguous	[K].LNDLEEALQQAK.[E]		1	1	P35908	P35908	0	2	0.5469	0	1	1	686.36	1371.71	1371.71	1.47	0.00101	HCD (High Energy Collision Dissociation)	MS2	0	12.442	36.3398	24322	MS201900102_HA_Flag.raw	F27		64	46	39	0.000179534	0	3.254e-05	29811302	36.5
	FALSE	High	[K].LNDLEEALQQAKEDLAR.[L]			3.06522e-07	0	1	1	2	P35908	P35908 [442-458]	1	1956	0	100		High	High	0	8.907e-07	75	53.97	K.LNDLEEALQQAKEDLAR.L	[442-458]		Used
		Checked	Confidence	Identifying Node	PSM Ambiguity	Annotated Sequence	Modifications	# Protein Groups	# Proteins	Master Protein Accessions	Protein Accessions	# Missed Cleavages	Charge	DeltaScore	DeltaCn	Rank	Search Engine Rank	m/z [Da]	MH+ [Da]	Theo. MH+ [Da]	DeltaM [ppm]	Deltam/z [Da]	Activation Type	MS Order	Isolation Interference [%]	Ion Inject Time [ms]	RT [min]	First Scan	Spectrum File	File ID	Quan Info	Ions Score	Identity Strict	Identity Relaxed	Expectation Value	Percolator q-Value	Percolator PEP	Precursor Abundance	Apex RT [min]
		FALSE	High	Mascot (A5)	Unambiguous	[K].LNDLEEALQQAKEDLAR.[L]		1	1	P35908	P35908	1	3	0.7059	0	1	1	652.672	1956	1956	-1.23	-0.0008	HCD (High Energy Collision Dissociation)	MS2	48.8695	25	53.758	42047	MS201900102_HA_Flag.raw	F27		68	48	41	9.66554e-05	0	7.777e-08	8419182	53.97
		FALSE	High	Mascot (A5)	Unambiguous	[K].LNDLEEALQQAKEDLAR.[L]		1	1	P35908	P35908	1	3	0.7733	0	1	1	652.671	1956	1956	-2	-0.0013	HCD (High Energy Collision Dissociation)	MS2	0	11.837	54.2366	42538	MS201900102_HA_Flag.raw	F27		75	48	41	1.85068e-05	0	8.907e-07	8419182	53.97
	FALSE	High	[K].VDLLNQEIEFLK.[V]			0.000112663	0	1	1	7	P35908	P35908 [303-314]	0	1460.8	0	100		High	High	0	0.0009075	91	57.28	K.VDLLNQEIEFLK.V	[303-314]		Used
		Checked	Confidence	Identifying Node	PSM Ambiguity	Annotated Sequence	Modifications	# Protein Groups	# Proteins	Master Protein Accessions	Protein Accessions	# Missed Cleavages	Charge	DeltaScore	DeltaCn	Rank	Search Engine Rank	m/z [Da]	MH+ [Da]	Theo. MH+ [Da]	DeltaM [ppm]	Deltam/z [Da]	Activation Type	MS Order	Isolation Interference [%]	Ion Inject Time [ms]	RT [min]	First Scan	Spectrum File	File ID	Quan Info	Ions Score	Identity Strict	Identity Relaxed	Expectation Value	Percolator q-Value	Percolator PEP	Precursor Abundance	Apex RT [min]
		FALSE	High	Mascot (A5)	Unambiguous	[K].VDLLNQEIEFLK.[V]		1	1	P35908	P35908	0	2	0.86	0	1	1	730.905	1460.8	1460.8	2.56	0.00187	HCD (High Energy Collision Dissociation)	MS2	20.7518	25	58.4237	46974	MS201900102_HA_Flag.raw	F27		50	44	37	0.00275286	0	0.001115	151608624	57.28
		FALSE	High	Mascot (A5)	Unambiguous	[K].VDLLNQEIEFLK.[V]		1	1	P35908	P35908	0	2	0.8158	0	1	1	730.908	1460.81	1460.8	6.33	0.00462	HCD (High Energy Collision Dissociation)	MS2	0	25	58.3567	46894	MS201900102_HA_Flag.raw	F27		38	44	37	0.0416501	0	0.006743	151608624	57.28
		FALSE	High	Mascot (A5)	Unambiguous	[K].VDLLNQEIEFLK.[V]		1	1	P35908	P35908	0	2	0.4583	0	1	1	730.905	1460.8	1460.8	1.52	0.00111	HCD (High Energy Collision Dissociation)	MS2	20.8221	25	60.3259	49198	MS201900102_HA_Flag.raw	F27		24	44	37	1.35155	0	0.005023	564879	60.35
		FALSE	High	Mascot (A5)	Unambiguous	[K].VDLLNQEIEFLK.[V]		1	1	P35908	P35908	0	2	0.9054	0	1	1	730.904	1460.8	1460.8	1.48	0.00108	HCD (High Energy Collision Dissociation)	MS2	10.3861	25	57.0092	45320	MS201900102_HA_Flag.raw	F27		74	44	37	1.32383e-05	0	5.032e-05	151608624	57.28
		FALSE	High	Mascot (A5)	Unambiguous	[K].VDLLNQEIEFLK.[V]		1	1	P35908	P35908	0	2	0.7963	0	1	1	730.904	1460.8	1460.8	0.94	0.00069	HCD (High Energy Collision Dissociation)	MS2	8.93024	24.474	57.9402	46383	MS201900102_HA_Flag.raw	F27		54	44	37	0.00124123	0	0.0002557	151608624	57.28
		FALSE	High	Mascot (A5)	Unambiguous	[K].VDLLNQEIEFLK.[V]		1	1	P35908	P35908	0	2	0.8352	0	1	1	730.904	1460.8	1460.8	0.33	0.00024	HCD (High Energy Collision Dissociation)	MS2	0.267212	1.071	57.4809	45840	MS201900102_HA_Flag.raw	F27		91	44	37	2.60384e-07	0	0.0009075	151608624	57.28
		FALSE	High	Mascot (A5)	Unambiguous	[K].VDLLNQEIEFLK.[V]		1	1	P35908	P35908	0	2	1	0	1	1	730.907	1460.81	1460.8	4.82	0.00352	HCD (High Energy Collision Dissociation)	MS2	55.2034	25	59.2519	47962	MS201900102_HA_Flag.raw	F27		12	44	37	19.246	0.007214	0.1884	151608624	57.28
	FALSE	High	[K].YEELQVTVGR.[H]			0.000186808	0	1	1	10	P35908	P35908 [375-384]	0	1193.62	0	100		High	High	0	0.0002188	70	26.79	K.YEELQVTVGR.H	[375-384]		Used
		Checked	Confidence	Identifying Node	PSM Ambiguity	Annotated Sequence	Modifications	# Protein Groups	# Proteins	Master Protein Accessions	Protein Accessions	# Missed Cleavages	Charge	DeltaScore	DeltaCn	Rank	Search Engine Rank	m/z [Da]	MH+ [Da]	Theo. MH+ [Da]	DeltaM [ppm]	Deltam/z [Da]	Activation Type	MS Order	Isolation Interference [%]	Ion Inject Time [ms]	RT [min]	First Scan	Spectrum File	File ID	Quan Info	Ions Score	Identity Strict	Identity Relaxed	Expectation Value	Percolator q-Value	Percolator PEP	Precursor Abundance	Apex RT [min]
		FALSE	High	Mascot (A5)	Unambiguous	[K].YEELQVTVGR.[H]		1	1	P35908	P35908	0	2	0.8286	0	1	1	597.311	1193.62	1193.62	-0.5	-0.0003	HCD (High Energy Collision Dissociation)	MS2	0	4.764	26.8724	14645	MS201900102_HA_Flag.raw	F27		70	45	38	3.62627e-05	0	0.0003955	62645488	26.79
		FALSE	High	Mascot (A5)	Unambiguous	[K].YEELQVTVGR.[H]		1	1	P35908	P35908	0	2	0.8286	0	1	1	597.313	1193.62	1193.62	1.6	0.00095	HCD (High Energy Collision Dissociation)	MS2	0	14.158	27.2973	14920	MS201900102_HA_Flag.raw	F27		70	45	38	3.74612e-05	0	0.000427	62645488	26.79
		FALSE	High	Mascot (A5)	Unambiguous	[K].YEELQVTVGR.[H]		1	1	P35908	P35908	0	2	0.8286	0	1	1	597.312	1193.62	1193.62	1.37	0.00081	HCD (High Energy Collision Dissociation)	MS2	18.0683	25	28.3916	16022	MS201900102_HA_Flag.raw	F27		70	45	38	4.19106e-05	0	8.756e-05	62645488	26.79
		FALSE	High	Mascot (A5)	Unambiguous	[K].YEELQVTVGR.[H]		1	1	P35908	P35908	0	2	0.8143	0	1	1	597.312	1193.62	1193.62	1.07	0.00064	HCD (High Energy Collision Dissociation)	MS2	0	25	26.4529	14507	MS201900102_HA_Flag.raw	F27		70	45	38	3.51755e-05	0	0.0002188	62645488	26.79
		FALSE	High	Mascot (A5)	Unambiguous	[K].YEELQVTVGR.[H]		1	1	P35908	P35908	0	2	0.8125	0	1	1	597.312	1193.62	1193.62	0.81	0.00049	HCD (High Energy Collision Dissociation)	MS2	12.9378	25	27.8854	15490	MS201900102_HA_Flag.raw	F27		64	45	38	0.000162322	0	0.0006379	62645488	26.79
		FALSE	High	Mascot (A5)	Unambiguous	[K].YEELQVTVGR.[H]		1	1	P35908	P35908	0	2	0.8125	0	1	1	597.31	1193.61	1193.62	-2.03	-0.00121	HCD (High Energy Collision Dissociation)	MS2	0	25	29.903	17654	MS201900102_HA_Flag.raw	F27		32	45	38	0.271405	0.000461	0.01773	1.6503e+06	29.58
		FALSE	High	Mascot (A5)	Unambiguous	[K].YEELQVTVGR.[H]		1	1	P35908	P35908	0	2	0.7742	0	1	1	597.311	1193.61	1193.62	-1.6	-0.00096	HCD (High Energy Collision Dissociation)	MS2	44.629	25	30.4848	18312	MS201900102_HA_Flag.raw	F27		31	45	38	0.3308	0.000461	0.01629
		FALSE	High	Mascot (A5)	Unambiguous	[K].YEELQVTVGR.[H]		1	1	P35908	P35908	0	2	0.5	0	1	1	597.312	1193.62	1193.62	0	0	HCD (High Energy Collision Dissociation)	MS2	81.6351	17.401	29.3513	17074	MS201900102_HA_Flag.raw	F27		16	45	38	8.6446	0.000461	0.02212
		FALSE	High	Mascot (A5)	Unambiguous	[K].YEELQVTVGR.[H]		1	1	P35908	P35908	0	2	0.7895	0	1	1	597.313	1193.62	1193.62	2.83	0.00169	HCD (High Energy Collision Dissociation)	MS2		15.309	28.8646	16555	MS201900102_HA_Flag.raw	F27		19	45	38	4.243	0.002845	0.0542	62645488	26.79
		FALSE	High	Mascot (A5)	Unambiguous	[K].YEELQVTVGR.[H]		1	1	P35908	P35908	0	2	1	0	1	1	597.313	1193.62	1193.62	2.81	0.00167	HCD (High Energy Collision Dissociation)	MS2	70.3123	25	31.1404	19030	MS201900102_HA_Flag.raw	F27		8	45	38	52.349	0.00333	0.09238
	FALSE	High	[R].YLDGLTAER.[T]			0.00194905	0	1	1	3	P35908	P35908 [239-247]	0	1037.53	1	100		High	High	0	0.001146	42	25.25	R.YLDGLTAER.T	[239-247]		Used
		Checked	Confidence	Identifying Node	PSM Ambiguity	Annotated Sequence	Modifications	# Protein Groups	# Proteins	Master Protein Accessions	Protein Accessions	# Missed Cleavages	Charge	DeltaScore	DeltaCn	Rank	Search Engine Rank	m/z [Da]	MH+ [Da]	Theo. MH+ [Da]	DeltaM [ppm]	Deltam/z [Da]	Activation Type	MS Order	Isolation Interference [%]	Ion Inject Time [ms]	RT [min]	First Scan	Spectrum File	File ID	Quan Info	Ions Score	Identity Strict	Identity Relaxed	Expectation Value	Percolator q-Value	Percolator PEP	Precursor Abundance	Apex RT [min]
		FALSE	High	Mascot (A5)	Unambiguous	[R].YLDGLTAER.[T]		1	1	P35908	P35908	0	2	0.7857	0	1	1	519.267	1037.53	1037.53	0.21	0.00011	HCD (High Energy Collision Dissociation)	MS2	35.4143	23.649	25.0396	13490	MS201900102_HA_Flag.raw	F27		42	44	37	0.0202604	0	0.001146	252207552	25.25
		FALSE	High	Mascot (A5)	Unambiguous	[R].YLDGLTAER.[T]		1	1	P35908	P35908	0	2	0.3889	0	1	1	519.266	1037.53	1037.53	-0.72	-0.00037	HCD (High Energy Collision Dissociation)	MS2	59.9713	25	21.9319	10576	MS201900102_HA_Flag.raw	F27		18	44	37	4.82512	0.006075	0.159	5172799	22.06
		FALSE	High	Mascot (A5)	Unambiguous	[R].YLDGLTAER.[T]		1	1	P35908	P35908	0	2	1	0	1	1	519.269	1037.53	1037.53	4.86	0.00252	HCD (High Energy Collision Dissociation)	MS2	60.6618	25	23.4731	12191	MS201900102_HA_Flag.raw	F27		9	45	38	40.4944	0.007214	0.1913	3.52087e+06	23.61
	FALSE	High	[K].SISISVAGGGGGFGAAGGFGGR.[G]			2.16054e-06	0	1	1	27	P35908	P35908 [71-92]	0	1838.91	0	100		High	High	0	1.208e-06	100	43.68	K.SISISVAGGGGGFGAAGGFGGR.G	[71-92]		Used
		Checked	Confidence	Identifying Node	PSM Ambiguity	Annotated Sequence	Modifications	# Protein Groups	# Proteins	Master Protein Accessions	Protein Accessions	# Missed Cleavages	Charge	DeltaScore	DeltaCn	Rank	Search Engine Rank	m/z [Da]	MH+ [Da]	Theo. MH+ [Da]	DeltaM [ppm]	Deltam/z [Da]	Activation Type	MS Order	Isolation Interference [%]	Ion Inject Time [ms]	RT [min]	First Scan	Spectrum File	File ID	Quan Info	Ions Score	Identity Strict	Identity Relaxed	Expectation Value	Percolator q-Value	Percolator PEP	Precursor Abundance	Apex RT [min]
		FALSE	High	Mascot (A5)	Unambiguous	[K].SISISVAGGGGGFGAAGGFGGR.[G]		1	1	P35908	P35908	0	2	0.9796	0	1	1	919.963	1838.92	1838.91	2.02	0.00186	HCD (High Energy Collision Dissociation)	MS2	54.8793	25	47.2254	35988	MS201900102_HA_Flag.raw	F27		49	48	41	0.00906216	0	6.229e-06	7835425	47.58
		FALSE	High	Mascot (A5)	Unambiguous	[K].SISISVAGGGGGFGAAGGFGGR.[G]		1	1	P35908	P35908	0	2	1	0	1	1	919.964	1838.92	1838.91	3.14	0.00289	HCD (High Energy Collision Dissociation)	MS2		25	46.9645	35684	MS201900102_HA_Flag.raw	F27		82	48	41	4.75862e-06	0	3.766e-06	7835425	47.58
		FALSE	High	Mascot (A5)	Unambiguous	[K].SISISVAGGGGGFGAAGGFGGR.[G]		1	1	P35908	P35908	0	2	1	0	1	1	919.963	1838.92	1838.91	2	0.00184	HCD (High Energy Collision Dissociation)	MS2	0	25	74.4143	65678	MS201900102_HA_Flag.raw	F27		58	48	41	0.00116727	0	0.001173
		FALSE	High	Mascot (A5)	Unambiguous	[K].SISISVAGGGGGFGAAGGFGGR.[G]		1	1	P35908	P35908	0	2	1	0	1	1	919.962	1838.92	1838.91	1.32	0.00122	HCD (High Energy Collision Dissociation)	MS2	0	25	74.5989	65873	MS201900102_HA_Flag.raw	F27		46	48	41	0.0195353	0	0.002254
		FALSE	High	Mascot (A5)	Unambiguous	[K].SISISVAGGGGGFGAAGGFGGR.[G]		1	1	P35908	P35908	0	2	1	0	1	1	919.962	1838.92	1838.91	0.89	0.00082	HCD (High Energy Collision Dissociation)	MS2	33.9443	25	51.7871	40572	MS201900102_HA_Flag.raw	F27		44	48	41	0.0291794	0	0.0002866
		FALSE	High	Mascot (A5)	Unambiguous	[K].SISISVAGGGGGFGAAGGFGGR.[G]		1	1	P35908	P35908	0	2	1	0	1	1	919.962	1838.92	1838.91	0.78	0.00072	HCD (High Energy Collision Dissociation)	MS2	42.0809	25	65.4665	55244	MS201900102_HA_Flag.raw	F27		44	48	41	0.0333283	0	0.002691	145632	65.43
		FALSE	High	Mascot (A5)	Unambiguous	[K].SISISVAGGGGGFGAAGGFGGR.[G]		1	1	P35908	P35908	0	2	1	0	1	1	919.948	1838.89	1838.91	-14.44	-0.01328	HCD (High Energy Collision Dissociation)	MS2	55.3123	25	49.268	37665	MS201900102_HA_Flag.raw	F27		64	49	42	0.000317599	0	5.466e-05
		FALSE	High	Mascot (A5)	Unambiguous	[K].SISISVAGGGGGFGAAGGFGGR.[G]		1	1	P35908	P35908	0	2	1	0	1	1	919.954	1838.9	1838.91	-7.84	-0.00721	HCD (High Energy Collision Dissociation)	MS2	0	20.929	44.6441	33032	MS201900102_HA_Flag.raw	F27		51	49	42	0.00721458	0	6.588e-07	23973680	43.68
		FALSE	High	Mascot (A5)	Unambiguous	[K].SISISVAGGGGGFGAAGGFGGR.[G]		1	1	P35908	P35908	0	2	0.9878	0	1	1	919.954	1838.9	1838.91	-7.8	-0.00717	HCD (High Energy Collision Dissociation)	MS2	0	17.805	45.0865	33540	MS201900102_HA_Flag.raw	F27		82	49	42	5.15479e-06	0	8.523e-07
		FALSE	High	Mascot (A5)	Unambiguous	[K].SISISVAGGGGGFGAAGGFGGR.[G]		1	1	P35908	P35908	0	2	0.8167	0	1	1	919.954	1838.9	1838.91	-7.5	-0.0069	HCD (High Energy Collision Dissociation)	MS2	18.3868	6.656	43.833	32118	MS201900102_HA_Flag.raw	F27		60	49	42	0.000800444	0	4.253e-06	23973680	43.68
		FALSE	High	Mascot (A5)	Unambiguous	[K].SISISVAGGGGGFGAAGGFGGR.[G]		1	1	P35908	P35908	0	2	1	0	1	1	919.954	1838.9	1838.91	-6.96	-0.0064	HCD (High Energy Collision Dissociation)	MS2	69.7691	19.961	45.533	33999	MS201900102_HA_Flag.raw	F27		54	49	42	0.00317614	0	1.285e-06
		FALSE	High	Mascot (A5)	Unambiguous	[K].SISISVAGGGGGFGAAGGFGGR.[G]		1	1	P35908	P35908	0	2	1	0	1	1	919.956	1838.91	1838.91	-4.74	-0.00436	HCD (High Energy Collision Dissociation)	MS2	0	25	48.7924	37151	MS201900102_HA_Flag.raw	F27		37	48	41	0.142129	0	0.004625	2.07294e+06	48.8
		FALSE	High	Mascot (A5)	Unambiguous	[K].SISISVAGGGGGFGAAGGFGGR.[G]		1	1	P35908	P35908	0	2	0.9649	0	1	1	919.957	1838.91	1838.91	-4.02	-0.00369	HCD (High Energy Collision Dissociation)	MS2	17.0688	25	50.4342	38974	MS201900102_HA_Flag.raw	F27		57	48	41	0.00173496	0	9.166e-05
		FALSE	High	Mascot (A5)	Unambiguous	[K].SISISVAGGGGGFGAAGGFGGR.[G]		1	1	P35908	P35908	0	2	0.9846	0	1	1	919.957	1838.91	1838.91	-3.81	-0.0035	HCD (High Energy Collision Dissociation)	MS2	22.3794	25	73.696	64865	MS201900102_HA_Flag.raw	F27		65	48	41	0.000253503	0	0.0003828	271228	73.53
		FALSE	High	Mascot (A5)	Unambiguous	[K].SISISVAGGGGGFGAAGGFGGR.[G]		1	1	P35908	P35908	0	2	1	0	1	1	919.959	1838.91	1838.91	-2.28	-0.0021	HCD (High Energy Collision Dissociation)	MS2	0	14.017	43.4041	31762	MS201900102_HA_Flag.raw	F27		100	48	41	7.07458e-08	0	1.208e-06	23973680	43.68
		FALSE	High	Mascot (A5)	Unambiguous	[K].SISISVAGGGGGFGAAGGFGGR.[G]		1	1	P35908	P35908	0	2	0.9706	0	1	1	919.959	1838.91	1838.91	-1.52	-0.0014	HCD (High Energy Collision Dissociation)	MS2	61.7034	16.744	46.5019	35134	MS201900102_HA_Flag.raw	F27		34	48	41	0.292478	0	3.618e-05
		FALSE	High	Mascot (A5)	Unambiguous	[K].SISISVAGGGGGFGAAGGFGGR.[G]		1	1	P35908	P35908	0	2	1	0	1	1	919.96	1838.91	1838.91	-1.26	-0.00116	HCD (High Energy Collision Dissociation)	MS2	3.027	25	46.0241	34574	MS201900102_HA_Flag.raw	F27		70	48	41	8.18186e-05	0	1.584e-06
		FALSE	High	Mascot (A5)	Unambiguous	[K].SISISVAGGGGGFGAAGGFGGR.[G]		1	1	P35908	P35908	0	2	1	0	1	1	919.96	1838.91	1838.91	-1.15	-0.00106	HCD (High Energy Collision Dissociation)	MS2	0	25	47.4543	36265	MS201900102_HA_Flag.raw	F27		36	48	41	0.18042	0	0.001488	7835425	47.58
		FALSE	High	Mascot (A5)	Unambiguous	[K].SISISVAGGGGGFGAAGGFGGR.[G]		1	1	P35908	P35908	0	2	1	0	1	1	919.961	1838.92	1838.91	0.69	0.00064	HCD (High Energy Collision Dissociation)	MS2	15.6473	25	49.2778	37675	MS201900102_HA_Flag.raw	F27		65	48	41	0.000230345	0	3.398e-05
		FALSE	High	Mascot (A5)	Unambiguous	[K].SISISVAGGGGGFGAAGGFGGR.[G]		1	1	P35908	P35908	0	2	1	0	1	1	919.961	1838.92	1838.91	0.71	0.00065	HCD (High Energy Collision Dissociation)	MS2	23.8892	17.625	51.9329	40742	MS201900102_HA_Flag.raw	F27		63	48	41	0.000422065	0	0.0001412
		FALSE	High	Mascot (A5)	Unambiguous	[K].SISISVAGGGGGFGAAGGFGGR.[G]		1	1	P35908	P35908	0	2	0.973	0	1	1	919.961	1838.92	1838.91	0.59	0.00054	HCD (High Energy Collision Dissociation)	MS2	32.7508	9.765	71.965	62761	MS201900102_HA_Flag.raw	F27		37	48	41	0.143126	0.000461	0.02564
		FALSE	High	Mascot (A5)	Unambiguous	[K].SISISVAGGGGGFGAAGGFGGR.[G]		1	1	P35908	P35908	0	2	1	0	1	1	919.961	1838.92	1838.91	0.45	0.00041	HCD (High Energy Collision Dissociation)	MS2	36.069	25	55.5786	43776	MS201900102_HA_Flag.raw	F27		22	48	41	4.69653	0.000461	0.01509
		FALSE	High	Mascot (A5)	Unambiguous	[K].SISISVAGGGGGFGAAGGFGGR.[G]		1	1	P35908	P35908	0	2	0.9688	0	1	1	919.96	1838.91	1838.91	-0.47	-0.00043	HCD (High Energy Collision Dissociation)	MS2	27.5187	25	55.4333	43598	MS201900102_HA_Flag.raw	F27		32	48	41	0.521072	0.0008896	0.03025
		FALSE	High	Mascot (A5)	Unambiguous	[K].SISISVAGGGGGFGAAGGFGGR.[G]		1	1	P35908	P35908	0	2	1	0	1	1	919.961	1838.91	1838.91	0.02	2e-05	HCD (High Energy Collision Dissociation)	MS2	58.3173	22.859	50.9293	39556	MS201900102_HA_Flag.raw	F27		5	48	41	218.982	0.0008896	0.02895
		FALSE	High	Mascot (A5)	Unambiguous	[K].SISISVAGGGGGFGAAGGFGGR.[G]		1	1	P35908	P35908	0	2	0.9744	0	1	1	919.964	1838.92	1838.91	2.93	0.00269	HCD (High Energy Collision Dissociation)	MS2	51.7916	25	74.1451	65382	MS201900102_HA_Flag.raw	F27		39	48	41	0.0916624	0.002974	0.0719
		FALSE	High	Mascot (A5)	Unambiguous	[K].SISISVAGGGGGFGAAGGFGGR.[G]		1	1	P35908	P35908	0	2	0.9688	0	1	1	919.963	1838.92	1838.91	2.71	0.00249	HCD (High Energy Collision Dissociation)	MS2	21.9075	25	65.7078	55538	MS201900102_HA_Flag.raw	F27		32	48	41	0.416724	0.004637	0.1132	145632	65.43
		FALSE	High	Mascot (A5)	Unambiguous	[K].SISISVAGGGGGFGAAGGFGGR.[G]		1	1	P35908	P35908	0	2	0.9565	0	1	1	919.964	1838.92	1838.91	3.96	0.00364	HCD (High Energy Collision Dissociation)	MS2	48.0283	25	63.1073	52403	MS201900102_HA_Flag.raw	F27		23	48	41	3.31151	0.006933	0.1833
	FALSE	High	[R].STSSFSCLSR.[H]			0.0187024	0	1	1	1	P35908	P35908 [36-45]	0	1074.49	0		No Quan Values	High	High	0	0.0137	12		R.STSSFSCLSR.H	[36-45]		Not Used
		Checked	Confidence	Identifying Node	PSM Ambiguity	Annotated Sequence	Modifications	# Protein Groups	# Proteins	Master Protein Accessions	Protein Accessions	# Missed Cleavages	Charge	DeltaScore	DeltaCn	Rank	Search Engine Rank	m/z [Da]	MH+ [Da]	Theo. MH+ [Da]	DeltaM [ppm]	Deltam/z [Da]	Activation Type	MS Order	Isolation Interference [%]	Ion Inject Time [ms]	RT [min]	First Scan	Spectrum File	File ID	Quan Info	Ions Score	Identity Strict	Identity Relaxed	Expectation Value	Percolator q-Value	Percolator PEP	Precursor Abundance	Apex RT [min]
		FALSE	High	Mascot (A5)	Unambiguous	[R].STSSFSCLSR.[H]		1	1	P35908	P35908	0	2	1	0	1	1	537.748	1074.49	1074.49	0	0	HCD (High Energy Collision Dissociation)	MS2	49.6401	25	29.1187	16812	MS201900102_HA_Flag.raw	F27		12	43	36	16.7702	0	0.0137
	FALSE	High	[R].STSSFSCLSR.[H]	1xPropionamide [C7]		0.0192062	0	1	1	1	P35908	P35908 [36-45]	0	1145.53	0		No Quan Values	High	High	0	0.01413	16		R.STSSFSCLSR.H	[36-45]		Not Used
		Checked	Confidence	Identifying Node	PSM Ambiguity	Annotated Sequence	Modifications	# Protein Groups	# Proteins	Master Protein Accessions	Protein Accessions	# Missed Cleavages	Charge	DeltaScore	DeltaCn	Rank	Search Engine Rank	m/z [Da]	MH+ [Da]	Theo. MH+ [Da]	DeltaM [ppm]	Deltam/z [Da]	Activation Type	MS Order	Isolation Interference [%]	Ion Inject Time [ms]	RT [min]	First Scan	Spectrum File	File ID	Quan Info	Ions Score	Identity Strict	Identity Relaxed	Expectation Value	Percolator q-Value	Percolator PEP	Precursor Abundance	Apex RT [min]
		FALSE	High	Mascot (A5)	Unambiguous	[R].STSSFScLSR.[H]	C7(Propionamide)	1	1	P35908	P35908	0	2	0.625	0	1	1	573.268	1145.53	1145.53	2.75	0.00158	HCD (High Energy Collision Dissociation)	MS2	55.6272	11.742	19.2619	8687	MS201900102_HA_Flag.raw	F27		16	45	38	7.63974	0	0.01413
	FALSE	High	[R].SKEEAEALYHSKYEELQVTVGR.[H]			2.98387e-07	0	1	1	2	P35908	P35908 [363-384]	2	2566.28	0	100		High	High	0	9.407e-07	72	30.39	R.SKEEAEALYHSKYEELQVTVGR.H	[363-384]		Used
		Checked	Confidence	Identifying Node	PSM Ambiguity	Annotated Sequence	Modifications	# Protein Groups	# Proteins	Master Protein Accessions	Protein Accessions	# Missed Cleavages	Charge	DeltaScore	DeltaCn	Rank	Search Engine Rank	m/z [Da]	MH+ [Da]	Theo. MH+ [Da]	DeltaM [ppm]	Deltam/z [Da]	Activation Type	MS Order	Isolation Interference [%]	Ion Inject Time [ms]	RT [min]	First Scan	Spectrum File	File ID	Quan Info	Ions Score	Identity Strict	Identity Relaxed	Expectation Value	Percolator q-Value	Percolator PEP	Precursor Abundance	Apex RT [min]
		FALSE	High	Mascot (A5)	Unambiguous	[R].SKEEAEALYHSKYEELQVTVGR.[H]		1	1	P35908	P35908	2	3	1	0	1	1	856.097	2566.28	2566.28	-0.81	-0.00069	HCD (High Energy Collision Dissociation)	MS2	50.5373	25	30.1629	17961	MS201900102_HA_Flag.raw	F27		72	50	43	6.91153e-05	0	9.407e-07	10063038	30.39
		FALSE	High	Mascot (A5)	Unambiguous	[R].SKEEAEALYHSKYEELQVTVGR.[H]		1	1	P35908	P35908	2	4	0.8507	0	1	1	642.326	2566.28	2566.28	1.5	0.00096	HCD (High Energy Collision Dissociation)	MS2	0.827589	16.535	30.6308	18477	MS201900102_HA_Flag.raw	F27		67	49	42	0.000199473	0	7.532e-08	17424618	30.39
	FALSE	High	[R].SKEEAEALYHSK.[Y]			0.0149544	0	1	1	1	P35908	P35908 [363-374]	1	1391.68	0		No Quan Values	High	High	0	0.01073	19		R.SKEEAEALYHSK.Y	[363-374]		Not Used
		Checked	Confidence	Identifying Node	PSM Ambiguity	Annotated Sequence	Modifications	# Protein Groups	# Proteins	Master Protein Accessions	Protein Accessions	# Missed Cleavages	Charge	DeltaScore	DeltaCn	Rank	Search Engine Rank	m/z [Da]	MH+ [Da]	Theo. MH+ [Da]	DeltaM [ppm]	Deltam/z [Da]	Activation Type	MS Order	Isolation Interference [%]	Ion Inject Time [ms]	RT [min]	First Scan	Spectrum File	File ID	Quan Info	Ions Score	Identity Strict	Identity Relaxed	Expectation Value	Percolator q-Value	Percolator PEP	Precursor Abundance	Apex RT [min]
		FALSE	High	Mascot (A5)	Unambiguous	[R].SKEEAEALYHSK.[Y]		1	1	P35908	P35908	1	3	0.6842	0	1	1	464.564	1391.68	1391.68	-1.16	-0.00054	HCD (High Energy Collision Dissociation)	MS2	79.6997	25	14.6968	4432	MS201900102_HA_Flag.raw	F27		19	47	40	6.38882	0	0.01073
	FALSE	High	[K].TLNNKFASFIDKVR.[F]			5.10906e-05	0	4	12	2	P35908; P04259; P02538; P13647	P35908 [184-197]; P04259 [169-182]; P02538 [169-182]; P13647 [174-187]	2	1652.91	0	100	Shared	High	High	0	7.833e-05	54	32.75	K.TLNNKFASFIDKVR.F	[184-197]		Used
		Checked	Confidence	Identifying Node	PSM Ambiguity	Annotated Sequence	Modifications	# Protein Groups	# Proteins	Master Protein Accessions	Protein Accessions	# Missed Cleavages	Charge	DeltaScore	DeltaCn	Rank	Search Engine Rank	m/z [Da]	MH+ [Da]	Theo. MH+ [Da]	DeltaM [ppm]	Deltam/z [Da]	Activation Type	MS Order	Isolation Interference [%]	Ion Inject Time [ms]	RT [min]	First Scan	Spectrum File	File ID	Quan Info	Ions Score	Identity Strict	Identity Relaxed	Expectation Value	Percolator q-Value	Percolator PEP	Precursor Abundance	Apex RT [min]
		FALSE	High	Mascot (A5)	Unambiguous	[K].TLNNKFASFIDKVR.[F]		4	12	P35908; P04259; P02538; P13647	Q5XKE5; P08729; P35908; P04259; P02538; Q01546; O95678; P48668; Q9NSB2; P12035; P05787; P13647	2	3	1	0	1	1	551.641	1652.91	1652.91	-1.4	-0.00077	HCD (High Energy Collision Dissociation)	MS2	0	25	32.6077	20697	MS201900102_HA_Flag.raw	F27		54	44	37	0.000986406	0	7.833e-05	1.28814e+06	32.75
		FALSE	High	Mascot (A5)	Unambiguous	[K].TLNNKFASFIDKVR.[F]		4	12	P35908; P04259; P02538; P13647	Q5XKE5; P08729; P35908; P04259; P02538; Q01546; O95678; P48668; Q9NSB2; P12035; P05787; P13647	2	3	1	0	1	1	551.642	1652.91	1652.91	0.48	0.00026	HCD (High Energy Collision Dissociation)	MS2	71.9546	25	32.6235	20713	MS201900102_HA_Flag.raw	F27		51	43	36	0.00191696	0	2.121e-05	1.28814e+06	32.75
	FALSE	High	[R].TSQNSELNNMQDLVEDYKKK.[Y]			0.000953304	0	1	1	2	P35908	P35908 [248-267]	2	2384.14	0	100		High	High	0	0.00582	27	33.76	R.TSQNSELNNMQDLVEDYKKK.Y	[248-267]		Used
		Checked	Confidence	Identifying Node	PSM Ambiguity	Annotated Sequence	Modifications	# Protein Groups	# Proteins	Master Protein Accessions	Protein Accessions	# Missed Cleavages	Charge	DeltaScore	DeltaCn	Rank	Search Engine Rank	m/z [Da]	MH+ [Da]	Theo. MH+ [Da]	DeltaM [ppm]	Deltam/z [Da]	Activation Type	MS Order	Isolation Interference [%]	Ion Inject Time [ms]	RT [min]	First Scan	Spectrum File	File ID	Quan Info	Ions Score	Identity Strict	Identity Relaxed	Expectation Value	Percolator q-Value	Percolator PEP	Precursor Abundance	Apex RT [min]
		FALSE	High	Mascot (A5)	Unambiguous	[R].TSQNSELNNMQDLVEDYKKK.[Y]		1	1	P35908	P35908	2	4	1	0	1	1	596.788	2384.13	2384.14	-4.79	-0.00286	HCD (High Energy Collision Dissociation)	MS2	8.14097	20.815	33.7128	21528	MS201900102_HA_Flag.raw	F27		27	51	44	2.88444	0	0.00582	3.3872e+06	33.77
		FALSE	High	Mascot (A5)	Unambiguous	[R].TSQNSELNNMQDLVEDYKKK.[Y]		1	1	P35908	P35908	2	3	1	0	1	1	795.383	2384.14	2384.14	-1.74	-0.00138	HCD (High Energy Collision Dissociation)	MS2	61.0014	19.448	33.5906	21401	MS201900102_HA_Flag.raw	F27		13	51	44	64.3734	0	0.0005216	5.04479e+06	33.76
	FALSE	High	[R].TSQNSELNNMQDLVEDYKK.[K]	1xOxidation [M10]		0.000239257	0	1	1	3	P35908	P35908 [248-266]	1	2272.04	0	100		High	High	0	0.000115	70	23.72	R.TSQNSELNNMQDLVEDYKK.K	[248-266]		Used
		Checked	Confidence	Identifying Node	PSM Ambiguity	Annotated Sequence	Modifications	# Protein Groups	# Proteins	Master Protein Accessions	Protein Accessions	# Missed Cleavages	Charge	DeltaScore	DeltaCn	Rank	Search Engine Rank	m/z [Da]	MH+ [Da]	Theo. MH+ [Da]	DeltaM [ppm]	Deltam/z [Da]	Activation Type	MS Order	Isolation Interference [%]	Ion Inject Time [ms]	RT [min]	First Scan	Spectrum File	File ID	Quan Info	Ions Score	Identity Strict	Identity Relaxed	Expectation Value	Percolator q-Value	Percolator PEP	Precursor Abundance	Apex RT [min]
		FALSE	High	Mascot (A5)	Unambiguous	[R].TSQNSELNNmQDLVEDYKK.[K]	M10(Oxidation)	1	1	P35908	P35908	1	3	1	0	1	1	758.02	2272.05	2272.04	2.93	0.00222	HCD (High Energy Collision Dissociation)	MS2	32.9965	25	23.2962	12003	MS201900102_HA_Flag.raw	F27		24	51	44	5.34748	0	0.0007528	29161582	23.72
		FALSE	High	Mascot (A5)	Unambiguous	[R].TSQNSELNNmQDLVEDYKK.[K]	M10(Oxidation)	1	1	P35908	P35908	1	3	0.5333	0	1	1	758.019	2272.04	2272.04	1	0.00075	HCD (High Energy Collision Dissociation)	MS2	0	24.866	23.2822	11987	MS201900102_HA_Flag.raw	F27		15	51	44	40.6331	0	0.005414	29161582	23.72
		FALSE	High	Mascot (A5)	Unambiguous	[R].TSQNSELNNmQDLVEDYKK.[K]	M10(Oxidation)	1	1	P35908	P35908	1	3	0.8	0	1	1	758.019	2272.04	2272.04	0.74	0.00056	HCD (High Energy Collision Dissociation)	MS2	0	4.365	23.7033	12380	MS201900102_HA_Flag.raw	F27		70	51	44	0.000130209	0	0.000115	29161582	23.72
	FALSE	High	[R].TSQNSELNNMQDLVEDYKK.[K]			0.000110265	0	1	1	4	P35908	P35908 [248-266]	1	2256.04	0	100		High	High	0	6.311e-05	81	38.09	R.TSQNSELNNMQDLVEDYKK.K	[248-266]		Used
		Checked	Confidence	Identifying Node	PSM Ambiguity	Annotated Sequence	Modifications	# Protein Groups	# Proteins	Master Protein Accessions	Protein Accessions	# Missed Cleavages	Charge	DeltaScore	DeltaCn	Rank	Search Engine Rank	m/z [Da]	MH+ [Da]	Theo. MH+ [Da]	DeltaM [ppm]	Deltam/z [Da]	Activation Type	MS Order	Isolation Interference [%]	Ion Inject Time [ms]	RT [min]	First Scan	Spectrum File	File ID	Quan Info	Ions Score	Identity Strict	Identity Relaxed	Expectation Value	Percolator q-Value	Percolator PEP	Precursor Abundance	Apex RT [min]
		FALSE	High	Mascot (A5)	Unambiguous	[R].TSQNSELNNMQDLVEDYKK.[K]		1	1	P35908	P35908	1	2	1	0	1	1	1128.51	2256.01	2256.04	-16.16	-0.01823	HCD (High Energy Collision Dissociation)	MS2	60.8766	25	39.7743	28095	MS201900102_HA_Flag.raw	F27		25	51	44	4.57823	0	0.001251
		FALSE	High	Mascot (A5)	Unambiguous	[R].TSQNSELNNMQDLVEDYKK.[K]		1	1	P35908	P35908	1	2	1	0	1	1	1128.51	2256.01	2256.04	-13.64	-0.01538	HCD (High Energy Collision Dissociation)	MS2	0	25	37.8398	25907	MS201900102_HA_Flag.raw	F27	Not Reliable	22	51	44	9.3033	0	0.005503
		FALSE	High	Mascot (A5)	Unambiguous	[R].TSQNSELNNMQDLVEDYKK.[K]		1	1	P35908	P35908	1	3	1	0	1	1	752.686	2256.04	2256.04	-0.76	-0.00057	HCD (High Energy Collision Dissociation)	MS2	15.3531	4.697	38.3605	26521	MS201900102_HA_Flag.raw	F27		45	51	44	0.0404887	0	4.925e-05	110675112	38.09
		FALSE	High	Mascot (A5)	Unambiguous	[R].TSQNSELNNMQDLVEDYKK.[K]		1	1	P35908	P35908	1	3	0.963	0	1	1	752.687	2256.05	2256.04	0.67	0.00051	HCD (High Energy Collision Dissociation)	MS2	0	7.634	37.8733	25949	MS201900102_HA_Flag.raw	F27		81	51	44	1.06698e-05	0	6.311e-05	110675112	38.09
	FALSE	High	[R].TSQNSELNNMQDLVEDYK.[K]	1xOxidation [M10]		8.47222e-06	0	1	1	1	P35908	P35908 [248-265]	0	2143.94	0	100		High	High	0	2.954e-06	89	29.7	R.TSQNSELNNMQDLVEDYK.K	[248-265]		Used
		Checked	Confidence	Identifying Node	PSM Ambiguity	Annotated Sequence	Modifications	# Protein Groups	# Proteins	Master Protein Accessions	Protein Accessions	# Missed Cleavages	Charge	DeltaScore	DeltaCn	Rank	Search Engine Rank	m/z [Da]	MH+ [Da]	Theo. MH+ [Da]	DeltaM [ppm]	Deltam/z [Da]	Activation Type	MS Order	Isolation Interference [%]	Ion Inject Time [ms]	RT [min]	First Scan	Spectrum File	File ID	Quan Info	Ions Score	Identity Strict	Identity Relaxed	Expectation Value	Percolator q-Value	Percolator PEP	Precursor Abundance	Apex RT [min]
		FALSE	High	Mascot (A5)	Unambiguous	[R].TSQNSELNNmQDLVEDYK.[K]	M10(Oxidation)	1	1	P35908	P35908	0	2	0.9551	0	1	1	1072.47	2143.94	2143.94	-2.54	-0.00273	HCD (High Energy Collision Dissociation)	MS2	0	25	29.5838	17298	MS201900102_HA_Flag.raw	F27		89	50	43	1.46024e-06	0	2.954e-06	2.19624e+06	29.7
	FALSE	High	[R].TSQNSELNNMQDLVEDYK.[K]			0.00231488	0	1	1	2	P35908	P35908 [248-265]	0	2127.95	0	100		High	High	0	0.005374	57	45.99	R.TSQNSELNNMQDLVEDYK.K	[248-265]		Used
		Checked	Confidence	Identifying Node	PSM Ambiguity	Annotated Sequence	Modifications	# Protein Groups	# Proteins	Master Protein Accessions	Protein Accessions	# Missed Cleavages	Charge	DeltaScore	DeltaCn	Rank	Search Engine Rank	m/z [Da]	MH+ [Da]	Theo. MH+ [Da]	DeltaM [ppm]	Deltam/z [Da]	Activation Type	MS Order	Isolation Interference [%]	Ion Inject Time [ms]	RT [min]	First Scan	Spectrum File	File ID	Quan Info	Ions Score	Identity Strict	Identity Relaxed	Expectation Value	Percolator q-Value	Percolator PEP	Precursor Abundance	Apex RT [min]
		FALSE	High	Mascot (A5)	Unambiguous	[R].TSQNSELNNMQDLVEDYK.[K]		1	1	P35908	P35908	0	2	1	0	1	1	1064.47	2127.94	2127.95	-5.73	-0.0061	HCD (High Energy Collision Dissociation)	MS2		25	46.2842	34890	MS201900102_HA_Flag.raw	F27		29	51	44	1.83363	0	0.001386	5700801	45.99
		FALSE	High	Mascot (A5)	Unambiguous	[R].TSQNSELNNMQDLVEDYK.[K]		1	1	P35908	P35908	0	2	0.9825	0	1	1	1064.48	2127.95	2127.95	-1.14	-0.00121	HCD (High Energy Collision Dissociation)	MS2		25	45.8126	34332	MS201900102_HA_Flag.raw	F27		57	51	44	0.0028121	0	0.005374	5700801	45.99
	FALSE	High	[R].TAAENDFVTLKK.[D]			0.00638744	0	1	1	2	P35908	P35908 [276-287]	1	1336.71	0	100		High	High	0	0.004223	61	18.53	R.TAAENDFVTLKK.D	[276-287]		Used
		Checked	Confidence	Identifying Node	PSM Ambiguity	Annotated Sequence	Modifications	# Protein Groups	# Proteins	Master Protein Accessions	Protein Accessions	# Missed Cleavages	Charge	DeltaScore	DeltaCn	Rank	Search Engine Rank	m/z [Da]	MH+ [Da]	Theo. MH+ [Da]	DeltaM [ppm]	Deltam/z [Da]	Activation Type	MS Order	Isolation Interference [%]	Ion Inject Time [ms]	RT [min]	First Scan	Spectrum File	File ID	Quan Info	Ions Score	Identity Strict	Identity Relaxed	Expectation Value	Percolator q-Value	Percolator PEP	Precursor Abundance	Apex RT [min]
		FALSE	High	Mascot (A5)	Unambiguous	[R].TAAENDFVTLKK.[D]		1	1	P35908	P35908	1	2	1	0	1	1	668.86	1336.71	1336.71	0.94	0.00063	HCD (High Energy Collision Dissociation)	MS2	0	5.237	18.7203	8272	MS201900102_HA_Flag.raw	F27		61	45	38	0.000301139	0	0.004223	184493440	18.53
		FALSE	High	Mascot (A5)	Unambiguous	[R].TAAENDFVTLKK.[D]		1	1	P35908	P35908	1	2	1	0	1	1	668.861	1336.72	1336.71	3.33	0.00222	HCD (High Energy Collision Dissociation)	MS2	19.258	25	18.3007	7819	MS201900102_HA_Flag.raw	F27		26	45	38	0.901068	0.001711	0.0374	184493440	18.53
	FALSE	High	[R].TAAENDFVTLK.[K]			0.000888928	0	1	1	1	P35908	P35908 [276-286]	0	1208.62	0	100		High	High	0	0.0004858	63	26.33	R.TAAENDFVTLK.K	[276-286]		Used
		Checked	Confidence	Identifying Node	PSM Ambiguity	Annotated Sequence	Modifications	# Protein Groups	# Proteins	Master Protein Accessions	Protein Accessions	# Missed Cleavages	Charge	DeltaScore	DeltaCn	Rank	Search Engine Rank	m/z [Da]	MH+ [Da]	Theo. MH+ [Da]	DeltaM [ppm]	Deltam/z [Da]	Activation Type	MS Order	Isolation Interference [%]	Ion Inject Time [ms]	RT [min]	First Scan	Spectrum File	File ID	Quan Info	Ions Score	Identity Strict	Identity Relaxed	Expectation Value	Percolator q-Value	Percolator PEP	Precursor Abundance	Apex RT [min]
		FALSE	High	Mascot (A5)	Unambiguous	[R].TAAENDFVTLK.[K]		1	1	P35908	P35908	0	2	1	0	1	1	604.812	1208.62	1208.62	0.75	0.00046	HCD (High Energy Collision Dissociation)	MS2	24.4839	16.378	26.1627	14274	MS201900102_HA_Flag.raw	F27		63	46	39	0.00018881	0	0.0004858	91668768	26.33
	FALSE	High	[R].GGGFGGGSSFGGGSGFSGGGFGGGGFGGGR.[F]			4.58908e-08	0	1	1	5	P35908	P35908 [93-122]	0	2399.02	0	100		High	High	0	2.91e-08	127	46.26	R.GGGFGGGSSFGGGSGFSGGGFGGGGFGGGR.F	[93-122]		Used
		Checked	Confidence	Identifying Node	PSM Ambiguity	Annotated Sequence	Modifications	# Protein Groups	# Proteins	Master Protein Accessions	Protein Accessions	# Missed Cleavages	Charge	DeltaScore	DeltaCn	Rank	Search Engine Rank	m/z [Da]	MH+ [Da]	Theo. MH+ [Da]	DeltaM [ppm]	Deltam/z [Da]	Activation Type	MS Order	Isolation Interference [%]	Ion Inject Time [ms]	RT [min]	First Scan	Spectrum File	File ID	Quan Info	Ions Score	Identity Strict	Identity Relaxed	Expectation Value	Percolator q-Value	Percolator PEP	Precursor Abundance	Apex RT [min]
		FALSE	High	Mascot (A5)	Unambiguous	[R].GGGFGGGSSFGGGSGFSGGGFGGGGFGGGR.[F]		1	1	P35908	P35908	0	2	0.9835	0	1	1	1200.01	2399.02	2399.02	-0.14	-0.00017	HCD (High Energy Collision Dissociation)	MS2	0	10.291	46.4071	35028	MS201900102_HA_Flag.raw	F27		121	51	44	1.12367e-09	0	5.509e-08	34822220	46.26
		FALSE	High	Mascot (A5)	Unambiguous	[R].GGGFGGGSSFGGGSGFSGGGFGGGGFGGGR.[F]		1	1	P35908	P35908	0	2	0.8614	0	1	1	1200.01	2399.02	2399.02	0	-1e-05	HCD (High Energy Collision Dissociation)	MS2	56.4527	25	47.4175	36219	MS201900102_HA_Flag.raw	F27		101	51	44	1.05201e-07	0	9.738e-05	34822220	46.26
		FALSE	High	Mascot (A5)	Unambiguous	[R].GGGFGGGSSFGGGSGFSGGGFGGGGFGGGR.[F]		1	1	P35908	P35908	0	2	0.9811	0	1	1	1200.01	2399.02	2399.02	0.68	0.00082	HCD (High Energy Collision Dissociation)	MS2	0	25	46.8622	35560	MS201900102_HA_Flag.raw	F27		106	51	44	3.37325e-08	0	1.739e-07	34822220	46.26
		FALSE	High	Mascot (A5)	Unambiguous	[R].GGGFGGGSSFGGGSGFSGGGFGGGGFGGGR.[F]		1	1	P35908	P35908	0	2	1	0	1	1	1200.01	2399.02	2399.02	0.87	0.00105	HCD (High Energy Collision Dissociation)	MS2	54.4944	25	45.955	34498	MS201900102_HA_Flag.raw	F27		127	51	44	3.0848e-10	0	2.91e-08	34822220	46.26
		FALSE	High	Mascot (A5)	Unambiguous	[R].GGGFGGGSSFGGGSGFSGGGFGGGGFGGGR.[F]		1	1	P35908	P35908	0	2	0.9725	0	1	1	1200.02	2399.03	2399.02	3.32	0.00398	HCD (High Energy Collision Dissociation)	MS2	17.5002	25	45.9829	34531	MS201900102_HA_Flag.raw	F27		109	51	44	1.96045e-08	0	9.669e-09	34822220	46.26
	FALSE	High	[R].GGSGGGGSISGGGYGSGGGSGGR.[Y]			3.60207e-07	0	1	1	1	P35908	P35908 [550-572]	0	1741.75	0	100		High	High	0	9.245e-08	90	15.29	R.GGSGGGGSISGGGYGSGGGSGGR.Y	[550-572]		Used
		Checked	Confidence	Identifying Node	PSM Ambiguity	Annotated Sequence	Modifications	# Protein Groups	# Proteins	Master Protein Accessions	Protein Accessions	# Missed Cleavages	Charge	DeltaScore	DeltaCn	Rank	Search Engine Rank	m/z [Da]	MH+ [Da]	Theo. MH+ [Da]	DeltaM [ppm]	Deltam/z [Da]	Activation Type	MS Order	Isolation Interference [%]	Ion Inject Time [ms]	RT [min]	First Scan	Spectrum File	File ID	Quan Info	Ions Score	Identity Strict	Identity Relaxed	Expectation Value	Percolator q-Value	Percolator PEP	Precursor Abundance	Apex RT [min]
		FALSE	High	Mascot (A5)	Unambiguous	[R].GGSGGGGSISGGGYGSGGGSGGR.[Y]		1	1	P35908	P35908	0	2	0.9333	0	1	1	871.378	1741.75	1741.75	0.24	0.00021	HCD (High Energy Collision Dissociation)	MS2	2.55711	7.169	15.2867	5066	MS201900102_HA_Flag.raw	F27		90	48	41	6.85942e-07	0	9.245e-08	48300684	15.29
	FALSE	High	[R].GFSSGSAVVSGGSRR.[S]			0.00103897	0	1	1	1	P35908	P35908 [21-35]	1	1410.71	0	100		High	High	0	0.0005756	43	15.32	R.GFSSGSAVVSGGSRR.S	[21-35]		Used
		Checked	Confidence	Identifying Node	PSM Ambiguity	Annotated Sequence	Modifications	# Protein Groups	# Proteins	Master Protein Accessions	Protein Accessions	# Missed Cleavages	Charge	DeltaScore	DeltaCn	Rank	Search Engine Rank	m/z [Da]	MH+ [Da]	Theo. MH+ [Da]	DeltaM [ppm]	Deltam/z [Da]	Activation Type	MS Order	Isolation Interference [%]	Ion Inject Time [ms]	RT [min]	First Scan	Spectrum File	File ID	Quan Info	Ions Score	Identity Strict	Identity Relaxed	Expectation Value	Percolator q-Value	Percolator PEP	Precursor Abundance	Apex RT [min]
		FALSE	High	Mascot (A5)	Unambiguous	[R].GFSSGSAVVSGGSRR.[S]		1	1	P35908	P35908	1	2	0.907	0	1	1	705.858	1410.71	1410.71	0.57	0.0004	HCD (High Energy Collision Dissociation)	MS2	0	25	15.2954	5077	MS201900102_HA_Flag.raw	F27		43	47	40	0.0250928	0	0.0005756	20568778	15.32
	FALSE	High	[R].GFSSGSAVVSGGSR.[R]			0.00011889	0	1	1	3	P35908	P35908 [21-34]	0	1254.61	0	100		High	High	0	0.000732	77	17.04	R.GFSSGSAVVSGGSR.R	[21-34]		Used
		Checked	Confidence	Identifying Node	PSM Ambiguity	Annotated Sequence	Modifications	# Protein Groups	# Proteins	Master Protein Accessions	Protein Accessions	# Missed Cleavages	Charge	DeltaScore	DeltaCn	Rank	Search Engine Rank	m/z [Da]	MH+ [Da]	Theo. MH+ [Da]	DeltaM [ppm]	Deltam/z [Da]	Activation Type	MS Order	Isolation Interference [%]	Ion Inject Time [ms]	RT [min]	First Scan	Spectrum File	File ID	Quan Info	Ions Score	Identity Strict	Identity Relaxed	Expectation Value	Percolator q-Value	Percolator PEP	Precursor Abundance	Apex RT [min]
		FALSE	High	Mascot (A5)	Unambiguous	[R].GFSSGSAVVSGGSR.[R]		1	1	P35908	P35908	0	2	0.9726	0	1	1	627.808	1254.61	1254.61	0.43	0.00027	HCD (High Energy Collision Dissociation)	MS2	0	17.9	17.3104	6962	MS201900102_HA_Flag.raw	F27		73	46	39	2.34476e-05	0	5.343e-05	355723296	17.04
		FALSE	High	Mascot (A5)	Unambiguous	[R].GFSSGSAVVSGGSR.[R]		1	1	P35908	P35908	0	2	0.987	0	1	1	627.807	1254.61	1254.61	0.21	0.00013	HCD (High Energy Collision Dissociation)	MS2	28.1214	19.235	16.8862	6680	MS201900102_HA_Flag.raw	F27		77	46	39	9.77674e-06	0	0.000732	355723296	17.04
		FALSE	High	Mascot (A5)	Unambiguous	[R].GFSSGSAVVSGGSR.[R]		1	1	P35908	P35908	0	2	1	0	1	1	627.806	1254.61	1254.61	-1.41	-0.00088	HCD (High Energy Collision Dissociation)	MS2	42.7944	13.12	17.441	7080	MS201900102_HA_Flag.raw	F27		30	46	39	0.495896	0.000461	0.01569	355723296	17.04
	FALSE	High	[K].DVDNAYMIKVELQSK.[V]	1xOxidation [M7]		0.00576853	0	1	1	1	P35908	P35908 [288-302]	1	1768.88	0	100		High	High	0	0.003757	31	32.08	K.DVDNAYMIKVELQSK.V	[288-302]		Used
		Checked	Confidence	Identifying Node	PSM Ambiguity	Annotated Sequence	Modifications	# Protein Groups	# Proteins	Master Protein Accessions	Protein Accessions	# Missed Cleavages	Charge	DeltaScore	DeltaCn	Rank	Search Engine Rank	m/z [Da]	MH+ [Da]	Theo. MH+ [Da]	DeltaM [ppm]	Deltam/z [Da]	Activation Type	MS Order	Isolation Interference [%]	Ion Inject Time [ms]	RT [min]	First Scan	Spectrum File	File ID	Quan Info	Ions Score	Identity Strict	Identity Relaxed	Expectation Value	Percolator q-Value	Percolator PEP	Precursor Abundance	Apex RT [min]
		FALSE	High	Mascot (A5)	Unambiguous	[K].DVDNAYmIKVELQSK.[V]	M7(Oxidation)	1	1	P35908	P35908	1	2	1	0	1	1	884.941	1768.88	1768.88	-1.78	-0.00157	HCD (High Energy Collision Dissociation)	MS2	65.932	25	31.9749	19987	MS201900102_HA_Flag.raw	F27		31	48	41	0.512365	0	0.003757	1.6213e+06	32.08
	FALSE	High	[K].FASFIDKVR.[F]			0.00154676	0	6	17	1	Q7Z794; P35908; P04259; P02538; Q14CN4; P13647	Q7Z794 [175-183]; P35908 [189-197]; P04259 [174-182]; P02538 [174-182]; Q14CN4 [136-144]; P13647 [179-187]	1	1082.6	0	100	Shared	High	High	0	0.0008906	64	25.09	K.FASFIDKVR.F	[189-197]		Used
		Checked	Confidence	Identifying Node	PSM Ambiguity	Annotated Sequence	Modifications	# Protein Groups	# Proteins	Master Protein Accessions	Protein Accessions	# Missed Cleavages	Charge	DeltaScore	DeltaCn	Rank	Search Engine Rank	m/z [Da]	MH+ [Da]	Theo. MH+ [Da]	DeltaM [ppm]	Deltam/z [Da]	Activation Type	MS Order	Isolation Interference [%]	Ion Inject Time [ms]	RT [min]	First Scan	Spectrum File	File ID	Quan Info	Ions Score	Identity Strict	Identity Relaxed	Expectation Value	Percolator q-Value	Percolator PEP	Precursor Abundance	Apex RT [min]
		FALSE	High	Mascot (A5)	Unambiguous	[K].FASFIDKVR.[F]		6	17	Q7Z794; P35908; P04259; P02538; Q14CN4; P13647	Q5XKE5; P08729; Q7Z794; Q7RTS7; Q86Y46; P35908; P04259; P02538; Q01546; O95678; P48668; Q9NSB2; P12035; Q3SY84; Q14CN4; P05787; P13647	1	2	0.7812	0	1	1	541.804	1082.6	1082.6	0.56	0.0003	HCD (High Energy Collision Dissociation)	MS2	51.2717	16.859	24.9782	13449	MS201900102_HA_Flag.raw	F27		64	41	34	6.35338e-05	0	0.0008906	130083288	25.09
	FALSE	High	[R].FLEQQNQVLQTK.[W]			0.000144296	0	3	3	9	Q7Z794; P35908; P04264	Q7Z794 [184-195]; P35908 [198-209]; P04264 [200-211]	0	1475.79	0	100	Shared	High	High	0	6.601e-05	90	24.95	R.FLEQQNQVLQTK.W	[198-209]		Not Used
		Checked	Confidence	Identifying Node	PSM Ambiguity	Annotated Sequence	Modifications	# Protein Groups	# Proteins	Master Protein Accessions	Protein Accessions	# Missed Cleavages	Charge	DeltaScore	DeltaCn	Rank	Search Engine Rank	m/z [Da]	MH+ [Da]	Theo. MH+ [Da]	DeltaM [ppm]	Deltam/z [Da]	Activation Type	MS Order	Isolation Interference [%]	Ion Inject Time [ms]	RT [min]	First Scan	Spectrum File	File ID	Quan Info	Ions Score	Identity Strict	Identity Relaxed	Expectation Value	Percolator q-Value	Percolator PEP	Precursor Abundance	Apex RT [min]
		FALSE	High	Mascot (A5)	Unambiguous	[R].FLEQQNQVLQTK.[W]		3	3	Q7Z794; P35908; P04264	Q7Z794; P35908; P04264	0	2	0.7674	0	1	1	738.395	1475.78	1475.79	-1.27	-0.00094	HCD (High Energy Collision Dissociation)	MS2	0	25	28.2099	15815	MS201900102_HA_Flag.raw	F27		43	46	39	0.0189619	0	0.00166	648286	28.44
		FALSE	High	Mascot (A5)	Unambiguous	[R].FLEQQNQVLQTK.[W]		3	3	Q7Z794; P35908; P04264	Q7Z794; P35908; P04264	0	2	0.9333	0	1	1	738.396	1475.78	1475.79	-0.52	-0.00038	HCD (High Energy Collision Dissociation)	MS2	45.8184	25	23.9259	12547	MS201900102_HA_Flag.raw	F27		45	46	39	0.0116738	0	7.229e-05	1.15599e+06	23.95
		FALSE	High	Mascot (A5)	Unambiguous	[R].FLEQQNQVLQTK.[W]		3	3	Q7Z794; P35908; P04264	Q7Z794; P35908; P04264	0	2	0.9111	0	1	1	738.397	1475.79	1475.79	0.67	0.00049	HCD (High Energy Collision Dissociation)	MS2	0	4.449	25.1658	13640	MS201900102_HA_Flag.raw	F27		90	46	39	3.68825e-07	0	6.601e-05	1920121088	24.95
		FALSE	High	Mascot (A5)	Unambiguous	[R].FLEQQNQVLQTK.[W]		3	3	Q7Z794; P35908; P04264	Q7Z794; P35908; P04264	0	2	0.8372	0	1	1	738.397	1475.79	1475.79	0.79	0.00058	HCD (High Energy Collision Dissociation)	MS2	0	17.969	25.9205	14044	MS201900102_HA_Flag.raw	F27		43	46	39	0.0202684	0	0.002216
		FALSE	High	Mascot (A5)	Unambiguous	[R].FLEQQNQVLQTK.[W]		3	3	Q7Z794; P35908; P04264	Q7Z794; P35908; P04264	0	2	0.8824	0	1	1	738.4	1475.79	1475.79	5.26	0.00388	HCD (High Energy Collision Dissociation)	MS2	75.2405	25	34.3417	22234	MS201900102_HA_Flag.raw	F27		34	45	38	0.159791	0	0.002956	1.25636e+06	34.5
		FALSE	High	Mascot (A5)	Unambiguous	[R].FLEQQNQVLQTK.[W]		3	3	Q7Z794; P35908; P04264	Q7Z794; P35908; P04264	0	2	0.9302	0	1	1	738.401	1475.79	1475.79	5.76	0.00425	HCD (High Energy Collision Dissociation)	MS2	58.8855	25	27.5851	15157	MS201900102_HA_Flag.raw	F27		43	45	38	0.019737	0	0.001718
		FALSE	High	Mascot (A5)	Unambiguous	[R].FLEQQNQVLQTK.[W]		3	3	Q7Z794; P35908; P04264	Q7Z794; P35908; P04264	0	2	0.8837	0	1	1	738.399	1475.79	1475.79	3.08	0.00227	HCD (High Energy Collision Dissociation)	MS2	0	25	27.1515	14831	MS201900102_HA_Flag.raw	F27		43	45	38	0.0193303	0	0.003211	1.77135e+06	27.12
		FALSE	High	Mascot (A5)	Unambiguous	[R].FLEQQNQVLQTK.[W]		3	3	Q7Z794; P35908; P04264	Q7Z794; P35908; P04264	0	2	0.8	0	1	1	738.399	1475.79	1475.79	3.87	0.00286	HCD (High Energy Collision Dissociation)	MS2	92.7683	25	28.7257	16401	MS201900102_HA_Flag.raw	F27		15	45	38	12.4246	0.000461	0.01755	648286	28.44
		FALSE	High	Mascot (A5)	Unambiguous	[R].FLEQQNQVLQTK.[W]		3	3	Q7Z794; P35908; P04264	Q7Z794; P35908; P04264	0	2	1	0	1	1	738.4	1475.79	1475.79	4.69	0.00346	HCD (High Energy Collision Dissociation)	MS2	57.2778	25	55.6339	43845	MS201900102_HA_Flag.raw	F27		18	45	38	5.75266	0.002974	0.08711
	FALSE	High	[K].KDVDNAYMIK.[V]			0.0104	0	1	1	1	P35908	P35908 [287-296]	1	1196.6	0	100		High	High	0	0.007177	35	16.74	K.KDVDNAYMIK.V	[287-296]		Used
		Checked	Confidence	Identifying Node	PSM Ambiguity	Annotated Sequence	Modifications	# Protein Groups	# Proteins	Master Protein Accessions	Protein Accessions	# Missed Cleavages	Charge	DeltaScore	DeltaCn	Rank	Search Engine Rank	m/z [Da]	MH+ [Da]	Theo. MH+ [Da]	DeltaM [ppm]	Deltam/z [Da]	Activation Type	MS Order	Isolation Interference [%]	Ion Inject Time [ms]	RT [min]	First Scan	Spectrum File	File ID	Quan Info	Ions Score	Identity Strict	Identity Relaxed	Expectation Value	Percolator q-Value	Percolator PEP	Precursor Abundance	Apex RT [min]
		FALSE	High	Mascot (A5)	Unambiguous	[K].KDVDNAYMIK.[V]		1	1	P35908	P35908	1	2	1	0	1	1	598.803	1196.6	1196.6	0.2	0.00012	HCD (High Energy Collision Dissociation)	MS2	0	9.309	16.6883	6502	MS201900102_HA_Flag.raw	F27		35	46	39	0.120902	0	0.007177	16691667	16.74
	FALSE	High	[K].KDVDNAYMIK.[V]	1xOxidation [M8]		0.00714871	0	1	1	1	P35908	P35908 [287-296]	1	1212.59	0	100		High	High	0	0.004772	47	15.45	K.KDVDNAYMIK.V	[287-296]		Used
		Checked	Confidence	Identifying Node	PSM Ambiguity	Annotated Sequence	Modifications	# Protein Groups	# Proteins	Master Protein Accessions	Protein Accessions	# Missed Cleavages	Charge	DeltaScore	DeltaCn	Rank	Search Engine Rank	m/z [Da]	MH+ [Da]	Theo. MH+ [Da]	DeltaM [ppm]	Deltam/z [Da]	Activation Type	MS Order	Isolation Interference [%]	Ion Inject Time [ms]	RT [min]	First Scan	Spectrum File	File ID	Quan Info	Ions Score	Identity Strict	Identity Relaxed	Expectation Value	Percolator q-Value	Percolator PEP	Precursor Abundance	Apex RT [min]
		FALSE	High	Mascot (A5)	Unambiguous	[K].KDVDNAYmIK.[V]	M8(Oxidation)	1	1	P35908	P35908	1	2	0.9362	0	1	1	606.8	1212.59	1212.59	-0.01	0	HCD (High Energy Collision Dissociation)	MS2	16.7115	9.77	15.4523	5260	MS201900102_HA_Flag.raw	F27		47	46	39	0.00881026	0	0.004772	8.30944e+06	15.45
	FALSE	High	[K].LALDVEIATYRK.[L]			0.00253636	0	4	9	2	P35908; P04259; P02538; P13647	P35908 [471-482]; P04259 [456-467]; P02538 [456-467]; P13647 [461-472]	1	1391.79	0	100	Shared	High	High	0	0.001528	49	32.9	K.LALDVEIATYRK.L	[471-482]		Used
		Checked	Confidence	Identifying Node	PSM Ambiguity	Annotated Sequence	Modifications	# Protein Groups	# Proteins	Master Protein Accessions	Protein Accessions	# Missed Cleavages	Charge	DeltaScore	DeltaCn	Rank	Search Engine Rank	m/z [Da]	MH+ [Da]	Theo. MH+ [Da]	DeltaM [ppm]	Deltam/z [Da]	Activation Type	MS Order	Isolation Interference [%]	Ion Inject Time [ms]	RT [min]	First Scan	Spectrum File	File ID	Quan Info	Ions Score	Identity Strict	Identity Relaxed	Expectation Value	Percolator q-Value	Percolator PEP	Precursor Abundance	Apex RT [min]
		FALSE	High	Mascot (A5)	Unambiguous	[K].LALDVEIATYRK.[L]		4	9	P35908; P04259; P02538; P13647	Q5XKE5; P35908; P04259; P02538; Q01546; O95678; P48668; P12035; P13647	1	2	0.8776	0	1	1	696.4	1391.79	1391.79	2.18	0.00152	HCD (High Energy Collision Dissociation)	MS2	0	25	32.6696	20769	MS201900102_HA_Flag.raw	F27		49	41	34	0.00214681	0	0.001528	6596841	32.9
		FALSE	High	Mascot (A5)	Unambiguous	[K].LALDVEIATYRK.[L]		4	9	P35908; P04259; P02538; P13647	Q5XKE5; P35908; P04259; P02538; Q01546; O95678; P48668; P12035; P13647	1	2	1	0	1	1	696.398	1391.79	1391.79	-0.12	-8e-05	HCD (High Energy Collision Dissociation)	MS2	0	25	33.1147	21122	MS201900102_HA_Flag.raw	F27		16	42	35	4.27964	0.004866	0.1255	6596841	32.9
	FALSE	High	[K].LALDVEIATYR.[K]			0.000203599	0	4	9	5	P35908; P04259; P02538; P13647	P35908 [471-481]; P04259 [456-466]; P02538 [456-466]; P13647 [461-471]	0	1263.69	0	100	Shared	High	High	0	9.612e-05	66	42.53	K.LALDVEIATYR.K	[471-481]		Used
		Checked	Confidence	Identifying Node	PSM Ambiguity	Annotated Sequence	Modifications	# Protein Groups	# Proteins	Master Protein Accessions	Protein Accessions	# Missed Cleavages	Charge	DeltaScore	DeltaCn	Rank	Search Engine Rank	m/z [Da]	MH+ [Da]	Theo. MH+ [Da]	DeltaM [ppm]	Deltam/z [Da]	Activation Type	MS Order	Isolation Interference [%]	Ion Inject Time [ms]	RT [min]	First Scan	Spectrum File	File ID	Quan Info	Ions Score	Identity Strict	Identity Relaxed	Expectation Value	Percolator q-Value	Percolator PEP	Precursor Abundance	Apex RT [min]
		FALSE	High	Mascot (A5)	Unambiguous	[K].LALDVEIATYR.[K]		4	9	P35908; P04259; P02538; P13647	Q5XKE5; P35908; P04259; P02538; Q01546; O95678; P48668; P12035; P13647	0	2	0.807	0	1	1	632.351	1263.69	1263.69	0.37	0.00023	HCD (High Energy Collision Dissociation)	MS2	59.7013	25	43.9821	32282	MS201900102_HA_Flag.raw	F27		57	44	37	0.000558276	0	0.001769	841993	43.94
		FALSE	High	Mascot (A5)	Unambiguous	[K].LALDVEIATYR.[K]		4	9	P35908; P04259; P02538; P13647	Q5XKE5; P35908; P04259; P02538; Q01546; O95678; P48668; P12035; P13647	0	2	0.7885	0	1	1	632.351	1263.69	1263.69	-0.44	-0.00028	HCD (High Energy Collision Dissociation)	MS2	0	25	43.306	31707	MS201900102_HA_Flag.raw	F27		52	44	37	0.00165086	0	0.0004589
		FALSE	High	Mascot (A5)	Unambiguous	[K].LALDVEIATYR.[K]		4	9	P35908; P04259; P02538; P13647	Q5XKE5; P35908; P04259; P02538; Q01546; O95678; P48668; P12035; P13647	0	2	0.6154	0	1	1	632.35	1263.69	1263.69	-1.71	-0.00108	HCD (High Energy Collision Dissociation)	MS2	0	10.501	42.5763	31240	MS201900102_HA_Flag.raw	F27		65	44	37	8.80947e-05	0	0.0001652	17736526	42.53
		FALSE	High	Mascot (A5)	Unambiguous	[K].LALDVEIATYR.[K]		4	9	P35908; P04259; P02538; P13647	Q5XKE5; P35908; P04259; P02538; Q01546; O95678; P48668; P12035; P13647	0	2	0.6061	0	1	1	632.351	1263.69	1263.69	-0.41	-0.00026	HCD (High Energy Collision Dissociation)	MS2	29.9418	25	42.1529	30818	MS201900102_HA_Flag.raw	F27		66	44	37	7.52852e-05	0	9.612e-05	17736526	42.53
		FALSE	High	Mascot (A5)	Unambiguous	[K].LALDVEIATYR.[K]		4	9	P35908; P04259; P02538; P13647	Q5XKE5; P35908; P04259; P02538; Q01546; O95678; P48668; P12035; P13647	0	2	0.6875	0	1	1	632.344	1263.68	1263.69	-10.93	-0.0069	HCD (High Energy Collision Dissociation)	MS2	14.7015	25	50.9339	39562	MS201900102_HA_Flag.raw	F27		16	44	37	8.46689	0.004637	0.1142	592513	50.87
	FALSE	High	[K].KYEDEINKR.[T]	1xGG [K1]		0.0104558	0	1	3	1	P35908	P35908 [267-275]	2	1308.65	0		No Quan Values	High	High	0	0.007237	21		K.KYEDEINKR.T	[267-275]		Not Used
		Checked	Confidence	Identifying Node	PSM Ambiguity	Annotated Sequence	Modifications	# Protein Groups	# Proteins	Master Protein Accessions	Protein Accessions	# Missed Cleavages	Charge	DeltaScore	DeltaCn	Rank	Search Engine Rank	m/z [Da]	MH+ [Da]	Theo. MH+ [Da]	DeltaM [ppm]	Deltam/z [Da]	Activation Type	MS Order	Isolation Interference [%]	Ion Inject Time [ms]	RT [min]	First Scan	Spectrum File	File ID	Quan Info	Ions Score	Identity Strict	Identity Relaxed	Expectation Value	Percolator q-Value	Percolator PEP	Precursor Abundance	Apex RT [min]
		FALSE	High	Mascot (A5)	Rejected	[K].kYEDEINKR.[T]	K1(GG)	1	3	P35908	P35908; Q01546; P12035	2	3	0	0	1	1	436.89	1308.66	1308.65	0.94	0.00041	HCD (High Energy Collision Dissociation)	MS2	41.3975	25	14.9373	4690	MS201900102_HA_Flag.raw	F27		21	46	39	4.44645	0	0.007237	3.23798e+06	14.94
	FALSE	High	[R].HGDSLKEIKIEISELNR.[V]			0.0144064	0	1	1	1	P35908	P35908 [385-401]	2	1981.07	0		No Quan Values	High	High	0	0.0103	7		R.HGDSLKEIKIEISELNR.V	[385-401]		Not Used
		Checked	Confidence	Identifying Node	PSM Ambiguity	Annotated Sequence	Modifications	# Protein Groups	# Proteins	Master Protein Accessions	Protein Accessions	# Missed Cleavages	Charge	DeltaScore	DeltaCn	Rank	Search Engine Rank	m/z [Da]	MH+ [Da]	Theo. MH+ [Da]	DeltaM [ppm]	Deltam/z [Da]	Activation Type	MS Order	Isolation Interference [%]	Ion Inject Time [ms]	RT [min]	First Scan	Spectrum File	File ID	Quan Info	Ions Score	Identity Strict	Identity Relaxed	Expectation Value	Percolator q-Value	Percolator PEP	Precursor Abundance	Apex RT [min]
		FALSE	High	Mascot (A5)	Unambiguous	[R].HGDSLKEIKIEISELNR.[V]		1	1	P35908	P35908	2	4	0.8571	0	1	1	496.023	1981.07	1981.07	-0.87	-0.00043	HCD (High Energy Collision Dissociation)	MS2	26.4848	25	33.636	21453	MS201900102_HA_Flag.raw	F27		7	45	38	62.1224	0	0.0103	1.02241e+06	33.74
	FALSE	High	[R].HGGGGGGFGGGGFGSR.[S]			6.54524e-08	0	1	1	1	P35908	P35908 [46-61]	0	1320.58	0	100		High	High	0	1.427e-08	101	15.8	R.HGGGGGGFGGGGFGSR.S	[46-61]		Used
		Checked	Confidence	Identifying Node	PSM Ambiguity	Annotated Sequence	Modifications	# Protein Groups	# Proteins	Master Protein Accessions	Protein Accessions	# Missed Cleavages	Charge	DeltaScore	DeltaCn	Rank	Search Engine Rank	m/z [Da]	MH+ [Da]	Theo. MH+ [Da]	DeltaM [ppm]	Deltam/z [Da]	Activation Type	MS Order	Isolation Interference [%]	Ion Inject Time [ms]	RT [min]	First Scan	Spectrum File	File ID	Quan Info	Ions Score	Identity Strict	Identity Relaxed	Expectation Value	Percolator q-Value	Percolator PEP	Precursor Abundance	Apex RT [min]
		FALSE	High	Mascot (A5)	Unambiguous	[R].HGGGGGGFGGGGFGSR.[S]		1	1	P35908	P35908	0	2	0.9406	0	1	1	660.79	1320.57	1320.58	-7.38	-0.00487	HCD (High Energy Collision Dissociation)	MS2	8.92803	25	15.7481	5580	MS201900102_HA_Flag.raw	F27		101	46	39	3.61392e-08	0	1.427e-08	189470640	15.8
	FALSE	High	[K].VDLLNQEIEFLK.[V]	1xMethyl [K12]	P35908 1xMethyl [K314]	0.0288772	0.000676508	1	1	1	P35908	P35908 [303-314]	0	1474.82	0	100		High	High	0.000461	0.02216	26	58.13	K.VDLLNQEIEFLK.V	[303-314]	1xMethyl [K314]	Used
		Checked	Confidence	Identifying Node	PSM Ambiguity	Annotated Sequence	Modifications	# Protein Groups	# Proteins	Master Protein Accessions	Protein Accessions	# Missed Cleavages	Charge	DeltaScore	DeltaCn	Rank	Search Engine Rank	m/z [Da]	MH+ [Da]	Theo. MH+ [Da]	DeltaM [ppm]	Deltam/z [Da]	Activation Type	MS Order	Isolation Interference [%]	Ion Inject Time [ms]	RT [min]	First Scan	Spectrum File	File ID	Quan Info	Ions Score	Identity Strict	Identity Relaxed	Expectation Value	Percolator q-Value	Percolator PEP	Precursor Abundance	Apex RT [min]
		FALSE	High	Mascot (A5)	Unambiguous	[K].VDLLNQEIEFLk.[V]	K12(Methyl)	1	1	P35908	P35908	0	2	0.6154	0	1	1	737.912	1474.82	1474.82	1.14	0.00084	HCD (High Energy Collision Dissociation)	MS2	61.6874	25	58.1243	46609	MS201900102_HA_Flag.raw	F27		26	44	37	0.685642	0.000461	0.02216	443221	58.13
	FALSE	High	[KR].AQYEEIAQR.[S]			0.0367795	0.00130659	4	6	1	P35908; P04259; P02538; P19013	P35908 [354-362]; P04259 [339-347]; P02538 [339-347]; P19013 [327-335]	0	1107.54	0	100	Shared	High	High	0.0008896	0.02897	45	16.85	K.AQYEEIAQR.S	[354-362]		Used
		Checked	Confidence	Identifying Node	PSM Ambiguity	Annotated Sequence	Modifications	# Protein Groups	# Proteins	Master Protein Accessions	Protein Accessions	# Missed Cleavages	Charge	DeltaScore	DeltaCn	Rank	Search Engine Rank	m/z [Da]	MH+ [Da]	Theo. MH+ [Da]	DeltaM [ppm]	Deltam/z [Da]	Activation Type	MS Order	Isolation Interference [%]	Ion Inject Time [ms]	RT [min]	First Scan	Spectrum File	File ID	Quan Info	Ions Score	Identity Strict	Identity Relaxed	Expectation Value	Percolator q-Value	Percolator PEP	Precursor Abundance	Apex RT [min]
		FALSE	High	Mascot (A5)	Unambiguous	[KR].AQYEEIAQR.[S]		4	6	P35908; P04259; P02538; P19013	P35908; P04259; P02538; Q01546; P48668; P19013	0	2	0.6889	0	1	1	554.275	1107.54	1107.54	-0.8	-0.00044	HCD (High Energy Collision Dissociation)	MS2	0	9.095	16.6964	6511	MS201900102_HA_Flag.raw	F27		45	44	37	0.00992233	0.0008896	0.02897	532747936	16.85
	FALSE	High	[R].NLDLDSIIAEVK.[A]	1xMethyl [K12]	P35908 1xMethyl [K353]; P04259 1xMethyl [K338]; P02538 1xMethyl [K338]; P13647 1xMethyl [K343]	0.0615114	0.00372792	4	7	1	P35908; P04259; P02538; P13647	P35908 [342-353]; P04259 [327-338]; P02538 [327-338]; P13647 [332-343]	0	1343.74	0		No Quan Values	High	High	0.002845	0.05128	17		R.NLDLDSIIAEVK.A	[342-353]	1xMethyl [K353]	Not Used
		Checked	Confidence	Identifying Node	PSM Ambiguity	Annotated Sequence	Modifications	# Protein Groups	# Proteins	Master Protein Accessions	Protein Accessions	# Missed Cleavages	Charge	DeltaScore	DeltaCn	Rank	Search Engine Rank	m/z [Da]	MH+ [Da]	Theo. MH+ [Da]	DeltaM [ppm]	Deltam/z [Da]	Activation Type	MS Order	Isolation Interference [%]	Ion Inject Time [ms]	RT [min]	First Scan	Spectrum File	File ID	Quan Info	Ions Score	Identity Strict	Identity Relaxed	Expectation Value	Percolator q-Value	Percolator PEP	Precursor Abundance	Apex RT [min]
		FALSE	High	Mascot (A5)	Unambiguous	[R].NLDLDSIIAEVk.[A]	K12(Methyl)	4	7	P35908; P04259; P02538; P13647	Q5XKE5; P35908; P04259; P02538; O95678; P48668; P13647	0	2	0.8824	0	1	1	672.375	1343.74	1343.74	0.57	0.00039	HCD (High Energy Collision Dissociation)	MS2	0	25	66.1083	55971	MS201900102_HA_Flag.raw	F27		17	45	38	6.86636	0.002845	0.05128	1.02306e+06	66.13
	FALSE	High	[K].DVDNAYMIK.[V]	1xOxidation [M7]		0.0572322	0.00372792	1	1	3	P35908	P35908 [288-296]	0	1084.5	0	100		High	High	0.002974	0.08568	21	20.8	K.DVDNAYMIK.V	[288-296]		Used
		Checked	Confidence	Identifying Node	PSM Ambiguity	Annotated Sequence	Modifications	# Protein Groups	# Proteins	Master Protein Accessions	Protein Accessions	# Missed Cleavages	Charge	DeltaScore	DeltaCn	Rank	Search Engine Rank	m/z [Da]	MH+ [Da]	Theo. MH+ [Da]	DeltaM [ppm]	Deltam/z [Da]	Activation Type	MS Order	Isolation Interference [%]	Ion Inject Time [ms]	RT [min]	First Scan	Spectrum File	File ID	Quan Info	Ions Score	Identity Strict	Identity Relaxed	Expectation Value	Percolator q-Value	Percolator PEP	Precursor Abundance	Apex RT [min]
		FALSE	High	Mascot (A5)	Unambiguous	[K].DVDNAYmIK.[V]	M7(Oxidation)	1	1	P35908	P35908	0	2	1	0	1	1	542.754	1084.5	1084.5	1.65	0.0009	HCD (High Energy Collision Dissociation)	MS2	55.4942	20.877	21.5125	10168	MS201900102_HA_Flag.raw	F27	Not Reliable	17	44	37	6.15293	0.002489	0.0471
		FALSE	High	Mascot (A5)	Unambiguous	[K].DVDNAYmIK.[V]	M7(Oxidation)	1	1	P35908	P35908	0	2	1	0	1	1	542.752	1084.5	1084.5	-0.32	-0.00017	HCD (High Energy Collision Dissociation)	MS2	0	25	20.6178	9405	MS201900102_HA_Flag.raw	F27		21	44	37	2.3168	0.002974	0.08568	46834828	20.8
		FALSE	High	Mascot (A5)	Unambiguous	[K].DVDNAYmIK.[V]	M7(Oxidation)	1	1	P35908	P35908	0	2	0.9286	0	1	1	542.753	1084.5	1084.5	0.55	0.0003	HCD (High Energy Collision Dissociation)	MS2	23.4533	25	21.0488	9679	MS201900102_HA_Flag.raw	F27		14	44	37	10.7677	0.003649	0.1036	46834828	20.8
	FALSE	High	[K].VDPEIQNVK.[A]			0.0590301	0.00372792	1	1	1	P35908	P35908 [167-175]	0	1041.56	0	100		High	High	0.002489	0.04894	41	16.84	K.VDPEIQNVK.A	[167-175]		Used
		Checked	Confidence	Identifying Node	PSM Ambiguity	Annotated Sequence	Modifications	# Protein Groups	# Proteins	Master Protein Accessions	Protein Accessions	# Missed Cleavages	Charge	DeltaScore	DeltaCn	Rank	Search Engine Rank	m/z [Da]	MH+ [Da]	Theo. MH+ [Da]	DeltaM [ppm]	Deltam/z [Da]	Activation Type	MS Order	Isolation Interference [%]	Ion Inject Time [ms]	RT [min]	First Scan	Spectrum File	File ID	Quan Info	Ions Score	Identity Strict	Identity Relaxed	Expectation Value	Percolator q-Value	Percolator PEP	Precursor Abundance	Apex RT [min]
		FALSE	High	Mascot (A5)	Unambiguous	[K].VDPEIQNVK.[A]		1	1	P35908	P35908	0	2	0.6341	0	1	1	521.282	1041.56	1041.56	-1.48	-0.00077	HCD (High Energy Collision Dissociation)	MS2	0	14.874	16.6942	6508	MS201900102_HA_Flag.raw	F27		41	42	35	0.0141015	0.002489	0.04894	353381088	16.84
	FALSE	High	[R].LLRDYQELMNVK.[L]	1xOxidation [M9]		0.0637639	0.00427085	1	4	1	P35908	P35908 [459-470]	1	1537.8	0	100		High	High	0.002845	0.05326	11	24.96	R.LLRDYQELMNVK.L	[459-470]		Used
		Checked	Confidence	Identifying Node	PSM Ambiguity	Annotated Sequence	Modifications	# Protein Groups	# Proteins	Master Protein Accessions	Protein Accessions	# Missed Cleavages	Charge	DeltaScore	DeltaCn	Rank	Search Engine Rank	m/z [Da]	MH+ [Da]	Theo. MH+ [Da]	DeltaM [ppm]	Deltam/z [Da]	Activation Type	MS Order	Isolation Interference [%]	Ion Inject Time [ms]	RT [min]	First Scan	Spectrum File	File ID	Quan Info	Ions Score	Identity Strict	Identity Relaxed	Expectation Value	Percolator q-Value	Percolator PEP	Precursor Abundance	Apex RT [min]
		FALSE	High	Mascot (A5)	Unambiguous	[R].LLRDYQELmNVK.[L]	M9(Oxidation)	1	4	P35908	Q5XKE5; P35908; Q01546; P12035	1	3	0.5455	0	1	1	513.273	1537.8	1537.8	-0.49	-0.00025	HCD (High Energy Collision Dissociation)	MS2	82.8533	14.868	24.8741	13383	MS201900102_HA_Flag.raw	F27		11	46	39	39.8337	0.002845	0.05326	22101502	24.96
	FALSE	High	[R].DYQELMNVK.[L]			0.0618285	0.00427085	1	4	2	P35908	P35908 [462-470]	0	1139.54	0	100		High	High	0.002845	0.05148	26	32.01	R.DYQELMNVK.L	[462-470]		Used
		Checked	Confidence	Identifying Node	PSM Ambiguity	Annotated Sequence	Modifications	# Protein Groups	# Proteins	Master Protein Accessions	Protein Accessions	# Missed Cleavages	Charge	DeltaScore	DeltaCn	Rank	Search Engine Rank	m/z [Da]	MH+ [Da]	Theo. MH+ [Da]	DeltaM [ppm]	Deltam/z [Da]	Activation Type	MS Order	Isolation Interference [%]	Ion Inject Time [ms]	RT [min]	First Scan	Spectrum File	File ID	Quan Info	Ions Score	Identity Strict	Identity Relaxed	Expectation Value	Percolator q-Value	Percolator PEP	Precursor Abundance	Apex RT [min]
		FALSE	High	Mascot (A5)	Unambiguous	[R].DYQELMNVK.[L]		1	4	P35908	Q5XKE5; P35908; Q01546; P12035	0	2	1	0	1	1	570.274	1139.54	1139.54	0.82	0.00047	HCD (High Energy Collision Dissociation)	MS2	44.2291	25	31.815	19805	MS201900102_HA_Flag.raw	F27		26	46	39	0.935847	0.002845	0.05148	45749256	32.01
		FALSE	High	Mascot (A5)	Unambiguous	[R].DYQELMNVK.[L]		1	4	P35908	Q5XKE5; P35908; Q01546; P12035	0	2	1	0	1	1	570.274	1139.54	1139.54	0.67	0.00038	HCD (High Energy Collision Dissociation)	MS2	9.70359	16.954	32.2834	20342	MS201900102_HA_Flag.raw	F27		19	46	39	5.20242	0.003649	0.09947	45749256	32.01
	FALSE	High	[R].DYQELMNVK.[L]	1xOxidation [M6]		0.0905777	0.00453298	1	4	2	P35908	P35908 [462-470]	0	1155.54	0	100		High	High	0.003649	0.09659	28	21.58	R.DYQELMNVK.L	[462-470]		Used
		Checked	Confidence	Identifying Node	PSM Ambiguity	Annotated Sequence	Modifications	# Protein Groups	# Proteins	Master Protein Accessions	Protein Accessions	# Missed Cleavages	Charge	DeltaScore	DeltaCn	Rank	Search Engine Rank	m/z [Da]	MH+ [Da]	Theo. MH+ [Da]	DeltaM [ppm]	Deltam/z [Da]	Activation Type	MS Order	Isolation Interference [%]	Ion Inject Time [ms]	RT [min]	First Scan	Spectrum File	File ID	Quan Info	Ions Score	Identity Strict	Identity Relaxed	Expectation Value	Percolator q-Value	Percolator PEP	Precursor Abundance	Apex RT [min]
		FALSE	High	Mascot (A5)	Unambiguous	[R].DYQELmNVK.[L]	M6(Oxidation)	1	4	P35908	Q5XKE5; P35908; Q01546; P12035	0	2	0.5882	0	1	1	578.273	1155.54	1155.54	3.72	0.00215	HCD (High Energy Collision Dissociation)	MS2	43.5356	25	21.3314	9971	MS201900102_HA_Flag.raw	F27		17	45	38	7.79877	0.002974	0.07891	21408114	21.58
		FALSE	High	Mascot (A5)	Unambiguous	[R].DYQELmNVK.[L]	M6(Oxidation)	1	4	P35908	Q5XKE5; P35908; Q01546; P12035	0	2	0.5357	0	1	1	578.271	1155.54	1155.54	0.42	0.00024	HCD (High Energy Collision Dissociation)	MS2	5.92869	14.097	21.7549	10413	MS201900102_HA_Flag.raw	F27		28	45	38	0.611454	0.003649	0.09659	21408114	21.58
	FALSE	High	[K].DVDNAYMIK.[V]			0.112857	0.00557634	1	1	2	P35908	P35908 [288-296]	0	1068.5	0	100		High	High	0.003649	0.1006	38	25.75	K.DVDNAYMIK.V	[288-296]		Used
		Checked	Confidence	Identifying Node	PSM Ambiguity	Annotated Sequence	Modifications	# Protein Groups	# Proteins	Master Protein Accessions	Protein Accessions	# Missed Cleavages	Charge	DeltaScore	DeltaCn	Rank	Search Engine Rank	m/z [Da]	MH+ [Da]	Theo. MH+ [Da]	DeltaM [ppm]	Deltam/z [Da]	Activation Type	MS Order	Isolation Interference [%]	Ion Inject Time [ms]	RT [min]	First Scan	Spectrum File	File ID	Quan Info	Ions Score	Identity Strict	Identity Relaxed	Expectation Value	Percolator q-Value	Percolator PEP	Precursor Abundance	Apex RT [min]
		FALSE	High	Mascot (A5)	Unambiguous	[K].DVDNAYMIK.[V]		1	1	P35908	P35908	0	2	0.9737	0	1	1	534.756	1068.5	1068.5	0.72	0.00039	HCD (High Energy Collision Dissociation)	MS2	0	18.667	25.6191	13907	MS201900102_HA_Flag.raw	F27		38	45	38	0.0575337	0.003649	0.1006	47865504	25.75
		FALSE	High	Mascot (A5)	Unambiguous	[K].DVDNAYMIK.[V]		1	1	P35908	P35908	0	2	1	0	1	1	534.754	1068.5	1068.5	-2.51	-0.00134	HCD (High Energy Collision Dissociation)	MS2	0	25	26.0487	14143	MS201900102_HA_Flag.raw	F27		25	45	38	1.20359	0.004637	0.1138	47865504	25.75
	FALSE	High	[K].EIKIEISELNR.[V]			0.163399	0.00683631	1	1	1	P35908	P35908 [391-401]	1	1343.75	0	100		High	High	0.005446	0.1521	9	31.17	K.EIKIEISELNR.V	[391-401]		Used
		Checked	Confidence	Identifying Node	PSM Ambiguity	Annotated Sequence	Modifications	# Protein Groups	# Proteins	Master Protein Accessions	Protein Accessions	# Missed Cleavages	Charge	DeltaScore	DeltaCn	Rank	Search Engine Rank	m/z [Da]	MH+ [Da]	Theo. MH+ [Da]	DeltaM [ppm]	Deltam/z [Da]	Activation Type	MS Order	Isolation Interference [%]	Ion Inject Time [ms]	RT [min]	First Scan	Spectrum File	File ID	Quan Info	Ions Score	Identity Strict	Identity Relaxed	Expectation Value	Percolator q-Value	Percolator PEP	Precursor Abundance	Apex RT [min]
		FALSE	High	Mascot (A5)	Unambiguous	[K].EIKIEISELNR.[V]		1	1	P35908	P35908	1	3	0.8889	0	1	1	448.589	1343.75	1343.75	-0.58	-0.00026	HCD (High Energy Collision Dissociation)	MS2	98.4814	12.567	31.1052	18987	MS201900102_HA_Flag.raw	F27		9	44	37	37.1862	0.005446	0.1521	1.47273e+06	31.17
	FALSE	High	[R].SLVGLGGTK.[S]			0.218259	0.00944792	1	1	1	P35908	P35908 [62-70]	0	831.493	0	100		High	High	0.007751	0.2107	25	18.67	R.SLVGLGGTK.S	[62-70]		Used
		Checked	Confidence	Identifying Node	PSM Ambiguity	Annotated Sequence	Modifications	# Protein Groups	# Proteins	Master Protein Accessions	Protein Accessions	# Missed Cleavages	Charge	DeltaScore	DeltaCn	Rank	Search Engine Rank	m/z [Da]	MH+ [Da]	Theo. MH+ [Da]	DeltaM [ppm]	Deltam/z [Da]	Activation Type	MS Order	Isolation Interference [%]	Ion Inject Time [ms]	RT [min]	First Scan	Spectrum File	File ID	Quan Info	Ions Score	Identity Strict	Identity Relaxed	Expectation Value	Percolator q-Value	Percolator PEP	Precursor Abundance	Apex RT [min]
		FALSE	High	Mascot (A5)	Unambiguous	[R].SLVGLGGTK.[S]		1	1	P35908	P35908	0	2	0.6	0	1	1	416.25	831.493	831.493	0.01	0	HCD (High Energy Collision Dissociation)	MS2	56.4111	23.161	18.4813	8018	MS201900102_HA_Flag.raw	F27		25	39	32	0.248896	0.007751	0.2107	222245552	18.67
FALSE	High	Master Protein	P31146	Coronin-1A OS=Homo sapiens OX=9606 GN=CORO1A PE=1 SV=4	0	139.171	45	29	133	29	1	461	51	6.68	2567	29	cell organization and biogenesis;cellular component movement;defense response;regulation of biological process;response to stimulus;transport	cytoplasm;cytoskeleton;cytosol;endosome;membrane;nucleus	protein binding;RNA binding	Pf00400, Pf08953, Pf08954, Pf13094, Pf13863	11151	CORO1A	16	ENSG00000102879.15	Tuberculosis; Phagosome		0	100	High	Phospho [S31; T33; S54]; Methyl [K449]
	Checked	Confidence	Annotated Sequence	Modifications	Modifications in Master Proteins	Qvality PEP	Qvality q-value	# Protein Groups	# Proteins	# PSMs	Master Protein Accessions	Positions in Master Proteins	# Missed Cleavages	Theo. MH+ [Da]	# Razor Quan Results	Abundances (Scaled): F27: Sample	Quan Info	Found in Sample: [S27] F27: Sample	Confidence (by Search Engine): Mascot	Percolator q-Value (by Search Engine): Mascot	Percolator PEP (by Search Engine): Mascot	Ions Score (by Search Engine): Mascot	Top Apex RT [min]	Sequence in Protein	Positions in Protein	Peptide Group Modifications in Protein	Quan Usage
	FALSE	High	[R].RCEPIAMTVPR.[K]	1xPropionamide [C2]		0.000571903	0	1	1	1	P31146	P31146 [344-354]	1	1343.69	0	100		High	High	0	0.0002985	45	20.09	R.RCEPIAMTVPR.K	[344-354]		Used
		Checked	Confidence	Identifying Node	PSM Ambiguity	Annotated Sequence	Modifications	# Protein Groups	# Proteins	Master Protein Accessions	Protein Accessions	# Missed Cleavages	Charge	DeltaScore	DeltaCn	Rank	Search Engine Rank	m/z [Da]	MH+ [Da]	Theo. MH+ [Da]	DeltaM [ppm]	Deltam/z [Da]	Activation Type	MS Order	Isolation Interference [%]	Ion Inject Time [ms]	RT [min]	First Scan	Spectrum File	File ID	Quan Info	Ions Score	Identity Strict	Identity Relaxed	Expectation Value	Percolator q-Value	Percolator PEP	Precursor Abundance	Apex RT [min]
		FALSE	High	Mascot (A5)	Unambiguous	[R].RcEPIAMTVPR.[K]	C2(Propionamide)	1	1	P31146	P31146	1	2	0.8667	0	1	1	672.35	1343.69	1343.69	0.24	0.00016	HCD (High Energy Collision Dissociation)	MS2	0	11.268	19.8626	9105	MS201900102_HA_Flag.raw	F27		45	46	39	0.0125511	0	0.0002985	32579776	20.09
	FALSE	High	[R].RCEPIAMTVPR.[K]			0.000533278	0	1	1	2	P31146	P31146 [344-354]	1	1272.66	0	100		High	High	0	0.0002774	43	27.41	R.RCEPIAMTVPR.K	[344-354]		Used
		Checked	Confidence	Identifying Node	PSM Ambiguity	Annotated Sequence	Modifications	# Protein Groups	# Proteins	Master Protein Accessions	Protein Accessions	# Missed Cleavages	Charge	DeltaScore	DeltaCn	Rank	Search Engine Rank	m/z [Da]	MH+ [Da]	Theo. MH+ [Da]	DeltaM [ppm]	Deltam/z [Da]	Activation Type	MS Order	Isolation Interference [%]	Ion Inject Time [ms]	RT [min]	First Scan	Spectrum File	File ID	Quan Info	Ions Score	Identity Strict	Identity Relaxed	Expectation Value	Percolator q-Value	Percolator PEP	Precursor Abundance	Apex RT [min]
		FALSE	High	Mascot (A5)	Unambiguous	[R].RCEPIAMTVPR.[K]		1	1	P31146	P31146	1	2	0.6977	0	1	1	636.832	1272.66	1272.66	0.49	0.00031	HCD (High Energy Collision Dissociation)	MS2	4.28414	24.774	27.6868	15279	MS201900102_HA_Flag.raw	F27		43	46	39	0.0216755	0	0.0002774	67018080	27.41
		FALSE	High	Mascot (A5)	Unambiguous	[R].RCEPIAMTVPR.[K]		1	1	P31146	P31146	1	2	0.8108	0	1	1	636.831	1272.65	1272.66	-0.42	-0.00027	HCD (High Energy Collision Dissociation)	MS2	0	11.554	27.2268	14879	MS201900102_HA_Flag.raw	F27		37	46	39	0.0953962	0.000461	0.0183	67018080	27.41
	FALSE	High	[R].RCEPIAMTVPR.[K]	1xPropionamide [C2]; 1xOxidation [M7]		0.00555589	0	1	1	1	P31146	P31146 [344-354]	1	1359.69	0	100		High	High	0	0.003609	55	15.62	R.RCEPIAMTVPR.K	[344-354]		Used
		Checked	Confidence	Identifying Node	PSM Ambiguity	Annotated Sequence	Modifications	# Protein Groups	# Proteins	Master Protein Accessions	Protein Accessions	# Missed Cleavages	Charge	DeltaScore	DeltaCn	Rank	Search Engine Rank	m/z [Da]	MH+ [Da]	Theo. MH+ [Da]	DeltaM [ppm]	Deltam/z [Da]	Activation Type	MS Order	Isolation Interference [%]	Ion Inject Time [ms]	RT [min]	First Scan	Spectrum File	File ID	Quan Info	Ions Score	Identity Strict	Identity Relaxed	Expectation Value	Percolator q-Value	Percolator PEP	Precursor Abundance	Apex RT [min]
		FALSE	High	Mascot (A5)	Unambiguous	[R].RcEPIAmTVPR.[K]	C2(Propionamide); M7(Oxidation)	1	1	P31146	P31146	1	3	0.6545	0	1	1	453.9	1359.69	1359.69	-0.34	-0.00015	HCD (High Energy Collision Dissociation)	MS2	0	12.813	15.6074	5429	MS201900102_HA_Flag.raw	F27		55	46	39	0.00169531	0	0.003609	16897528	15.62
	FALSE	High	[K].RGLEVNKCEIAR.[F]			0.00103339	0	1	1	2	P31146	P31146 [325-336]	2	1387.75	0	100		High	High	0	0.0005726	59	17.3	K.RGLEVNKCEIAR.F	[325-336]		Used
		Checked	Confidence	Identifying Node	PSM Ambiguity	Annotated Sequence	Modifications	# Protein Groups	# Proteins	Master Protein Accessions	Protein Accessions	# Missed Cleavages	Charge	DeltaScore	DeltaCn	Rank	Search Engine Rank	m/z [Da]	MH+ [Da]	Theo. MH+ [Da]	DeltaM [ppm]	Deltam/z [Da]	Activation Type	MS Order	Isolation Interference [%]	Ion Inject Time [ms]	RT [min]	First Scan	Spectrum File	File ID	Quan Info	Ions Score	Identity Strict	Identity Relaxed	Expectation Value	Percolator q-Value	Percolator PEP	Precursor Abundance	Apex RT [min]
		FALSE	High	Mascot (A5)	Unambiguous	[K].RGLEVNKCEIAR.[F]		1	1	P31146	P31146	2	3	0.5932	0	1	1	463.254	1387.75	1387.75	0.99	0.00046	HCD (High Energy Collision Dissociation)	MS2	79.9208	25	17.2372	6919	MS201900102_HA_Flag.raw	F27		59	45	38	0.000497204	0	0.0005726	44561116	17.3
		FALSE	High	Mascot (A5)	Unambiguous	[K].RGLEVNKCEIAR.[F]		1	1	P31146	P31146	2	3	0.6809	0	1	1	463.254	1387.75	1387.75	-0.68	-0.00031	HCD (High Energy Collision Dissociation)	MS2	10.3029	12.534	15.7965	5644	MS201900102_HA_Flag.raw	F27		47	45	38	0.00851151	0	0.001393	8492906	15.79
	FALSE	High	[K].RGLEVNKCEIAR.[F]	1xPropionamide [C8]		9.23291e-05	0	1	1	1	P31146	P31146 [325-336]	2	1458.78	0	100		High	High	0	4.045e-05	67	15.46	K.RGLEVNKCEIAR.F	[325-336]		Used
		Checked	Confidence	Identifying Node	PSM Ambiguity	Annotated Sequence	Modifications	# Protein Groups	# Proteins	Master Protein Accessions	Protein Accessions	# Missed Cleavages	Charge	DeltaScore	DeltaCn	Rank	Search Engine Rank	m/z [Da]	MH+ [Da]	Theo. MH+ [Da]	DeltaM [ppm]	Deltam/z [Da]	Activation Type	MS Order	Isolation Interference [%]	Ion Inject Time [ms]	RT [min]	First Scan	Spectrum File	File ID	Quan Info	Ions Score	Identity Strict	Identity Relaxed	Expectation Value	Percolator q-Value	Percolator PEP	Precursor Abundance	Apex RT [min]
		FALSE	High	Mascot (A5)	Unambiguous	[K].RGLEVNKcEIAR.[F]	C8(Propionamide)	1	1	P31146	P31146	2	3	0.7313	0	1	1	486.933	1458.78	1458.78	-0.87	-0.00042	HCD (High Energy Collision Dissociation)	MS2	3.16676	5.33	15.4484	5255	MS201900102_HA_Flag.raw	F27		67	46	39	7.23557e-05	0	4.045e-05	27536538	15.46
	FALSE	High	[K].LQATVQELQK.[R]			0.00515378	0	1	1	2	P31146	P31146 [440-449]	0	1157.65	0	100		High	High	0	0.003329	51	18.75	K.LQATVQELQK.R	[440-449]		Used
		Checked	Confidence	Identifying Node	PSM Ambiguity	Annotated Sequence	Modifications	# Protein Groups	# Proteins	Master Protein Accessions	Protein Accessions	# Missed Cleavages	Charge	DeltaScore	DeltaCn	Rank	Search Engine Rank	m/z [Da]	MH+ [Da]	Theo. MH+ [Da]	DeltaM [ppm]	Deltam/z [Da]	Activation Type	MS Order	Isolation Interference [%]	Ion Inject Time [ms]	RT [min]	First Scan	Spectrum File	File ID	Quan Info	Ions Score	Identity Strict	Identity Relaxed	Expectation Value	Percolator q-Value	Percolator PEP	Precursor Abundance	Apex RT [min]
		FALSE	High	Mascot (A5)	Unambiguous	[K].LQATVQELQK.[R]		1	1	P31146	P31146	0	2	0.7647	0	1	1	579.33	1157.65	1157.65	0.9	0.00052	HCD (High Energy Collision Dissociation)	MS2	0	6.086	18.9822	8538	MS201900102_HA_Flag.raw	F27		51	44	37	0.0020588	0	0.003329	733543232	18.75
		FALSE	High	Mascot (A5)	Unambiguous	[K].LQATVQELQK.[R]		1	1	P31146	P31146	0	2	1	0	1	1	579.332	1157.66	1157.65	3.23	0.00187	HCD (High Energy Collision Dissociation)	MS2	42.5166	8.309	18.5264	8071	MS201900102_HA_Flag.raw	F27		15	44	37	9.7308	0.003649	0.1029	733543232	18.75
	FALSE	High	[K].LQATVQELQKR.[L]			0.000136738	0	1	1	1	P31146	P31146 [440-450]	1	1313.75	0	100		High	High	0	6.225e-05	64	16.31	K.LQATVQELQKR.L	[440-450]		Used
		Checked	Confidence	Identifying Node	PSM Ambiguity	Annotated Sequence	Modifications	# Protein Groups	# Proteins	Master Protein Accessions	Protein Accessions	# Missed Cleavages	Charge	DeltaScore	DeltaCn	Rank	Search Engine Rank	m/z [Da]	MH+ [Da]	Theo. MH+ [Da]	DeltaM [ppm]	Deltam/z [Da]	Activation Type	MS Order	Isolation Interference [%]	Ion Inject Time [ms]	RT [min]	First Scan	Spectrum File	File ID	Quan Info	Ions Score	Identity Strict	Identity Relaxed	Expectation Value	Percolator q-Value	Percolator PEP	Precursor Abundance	Apex RT [min]
		FALSE	High	Mascot (A5)	Unambiguous	[K].LQATVQELQKR.[L]		1	1	P31146	P31146	1	3	0.6406	0	1	1	438.589	1313.75	1313.75	-1.44	-0.00063	HCD (High Energy Collision Dissociation)	MS2	51.0633	16.357	16.2582	6117	MS201900102_HA_Flag.raw	F27		64	43	36	7.92052e-05	0	6.225e-05	17782488	16.31
	FALSE	High	[R].YFEITSEAPFLHYLSMFSSK.[E]	1xOxidation [M16]		9.84953e-06	0	1	1	17	P31146	P31146 [294-313]	0	2413.14	0	100		High	High	0	5.874e-06	51	68.37	R.YFEITSEAPFLHYLSMFSSK.E	[294-313]		Used
		Checked	Confidence	Identifying Node	PSM Ambiguity	Annotated Sequence	Modifications	# Protein Groups	# Proteins	Master Protein Accessions	Protein Accessions	# Missed Cleavages	Charge	DeltaScore	DeltaCn	Rank	Search Engine Rank	m/z [Da]	MH+ [Da]	Theo. MH+ [Da]	DeltaM [ppm]	Deltam/z [Da]	Activation Type	MS Order	Isolation Interference [%]	Ion Inject Time [ms]	RT [min]	First Scan	Spectrum File	File ID	Quan Info	Ions Score	Identity Strict	Identity Relaxed	Expectation Value	Percolator q-Value	Percolator PEP	Precursor Abundance	Apex RT [min]
		FALSE	High	Mascot (A5)	Unambiguous	[R].YFEITSEAPFLHYLSmFSSK.[E]	M16(Oxidation)	1	1	P31146	P31146	0	3	0.9524	0	1	1	805.06	2413.17	2413.14	10.23	0.00823	HCD (High Energy Collision Dissociation)	MS2	0	25	72.2173	63066	MS201900102_HA_Flag.raw	F27		21	50	43	10.707	0	0.006866	2.55103e+06	70.59
		FALSE	High	Mascot (A5)	Unambiguous	[R].YFEITSEAPFLHYLSmFSSK.[E]	M16(Oxidation)	1	1	P31146	P31146	0	3	1	0	1	1	805.057	2413.16	2413.14	6.37	0.00512	HCD (High Energy Collision Dissociation)	MS2	31.9003	16.139	69.9002	60293	MS201900102_HA_Flag.raw	F27		26	51	44	3.3158	0	1.793e-05	1031328192	68.37
		FALSE	High	Mascot (A5)	Unambiguous	[R].YFEITSEAPFLHYLSmFSSK.[E]	M16(Oxidation)	1	1	P31146	P31146	0	3	0.9706	0	1	1	805.057	2413.16	2413.14	6.22	0.005	HCD (High Energy Collision Dissociation)	MS2	12.7836	25	70.0017	60414	MS201900102_HA_Flag.raw	F27		34	51	44	0.54829	0	3.866e-05	1031328192	68.37
		FALSE	High	Mascot (A5)	Unambiguous	[R].YFEITSEAPFLHYLSmFSSK.[E]	M16(Oxidation)	1	1	P31146	P31146	0	3	0.9583	0	1	1	805.056	2413.15	2413.14	5.02	0.00404	HCD (High Energy Collision Dissociation)	MS2	18.2512	25	71.6855	62428	MS201900102_HA_Flag.raw	F27		24	51	44	5.48558	0	0.004206	2.55103e+06	70.59
		FALSE	High	Mascot (A5)	Unambiguous	[R].YFEITSEAPFLHYLSmFSSK.[E]	M16(Oxidation)	1	1	P31146	P31146	0	3	0.9804	0	1	1	805.05	2413.14	2413.14	-2.52	-0.00203	HCD (High Energy Collision Dissociation)	MS2	31.6511	25	70.5359	61060	MS201900102_HA_Flag.raw	F27		51	51	44	0.0117075	0	5.874e-06	2.55103e+06	70.59
		FALSE	High	Mascot (A5)	Unambiguous	[R].YFEITSEAPFLHYLSmFSSK.[E]	M16(Oxidation)	1	1	P31146	P31146	0	3	1	0	1	1	805.052	2413.14	2413.14	-0.69	-0.00056	HCD (High Energy Collision Dissociation)	MS2	16.3105	25	71.112	61739	MS201900102_HA_Flag.raw	F27		37	51	44	0.267984	0	0.0005734	2.55103e+06	70.59
		FALSE	High	Mascot (A5)	Unambiguous	[R].YFEITSEAPFLHYLSmFSSK.[E]	M16(Oxidation)	1	1	P31146	P31146	0	3	0.973	0	1	1	805.052	2413.14	2413.14	0.33	0.00027	HCD (High Energy Collision Dissociation)	MS2	0	10.599	68.9673	59187	MS201900102_HA_Flag.raw	F27		37	51	44	0.275331	0	4.587e-05	1031328192	68.37
		FALSE	High	Mascot (A5)	Unambiguous	[R].YFEITSEAPFLHYLSmFSSK.[E]	M16(Oxidation)	1	1	P31146	P31146	0	3	0.9697	0	1	1	805.053	2413.14	2413.14	0.39	0.00031	HCD (High Energy Collision Dissociation)	MS2	10.4139	15.795	67.5913	57614	MS201900102_HA_Flag.raw	F27		33	51	44	0.669407	0	0.000222	1031328192	68.37
		FALSE	High	Mascot (A5)	Unambiguous	[R].YFEITSEAPFLHYLSmFSSK.[E]	M16(Oxidation)	1	1	P31146	P31146	0	3	0.9773	0	1	1	805.053	2413.14	2413.14	1.21	0.00097	HCD (High Energy Collision Dissociation)	MS2	5.96665	25	64.9133	54576	MS201900102_HA_Flag.raw	F27		44	51	44	0.0520897	0	2.12e-05	4.09399e+06	64.76
		FALSE	High	Mascot (A5)	Unambiguous	[R].YFEITSEAPFLHYLSmFSSK.[E]	M16(Oxidation)	1	1	P31146	P31146	0	3	0.9091	0	1	1	805.053	2413.15	2413.14	1.51	0.00122	HCD (High Energy Collision Dissociation)	MS2	0	1.197	68.1004	58220	MS201900102_HA_Flag.raw	F27		44	51	44	0.0534688	0	6.133e-06	1031328192	68.37
		FALSE	High	Mascot (A5)	Unambiguous	[R].YFEITSEAPFLHYLSmFSSK.[E]	M16(Oxidation)	1	1	P31146	P31146	0	3	0.9787	0	1	1	805.054	2413.15	2413.14	2.25	0.00181	HCD (High Energy Collision Dissociation)	MS2	0	0.586	68.5405	58701	MS201900102_HA_Flag.raw	F27		47	51	44	0.0286779	0	3.49e-06	1031328192	68.37
		FALSE	High	Mascot (A5)	Unambiguous	[R].YFEITSEAPFLHYLSmFSSK.[E]	M16(Oxidation)	1	1	P31146	P31146	0	3	0.9706	0	1	1	805.054	2413.15	2413.14	2.67	0.00214	HCD (High Energy Collision Dissociation)	MS2	14.2518	16.481	69.4381	59742	MS201900102_HA_Flag.raw	F27		34	51	44	0.586128	0	3.286e-05	1031328192	68.37
		FALSE	High	Mascot (A5)	Unambiguous	[R].YFEITSEAPFLHYLSmFSSK.[E]	M16(Oxidation)	1	1	P31146	P31146	0	3	0.9167	0	1	1	805.054	2413.15	2413.14	2.7	0.00217	HCD (High Energy Collision Dissociation)	MS2	28.6216	25	64.4261	53987	MS201900102_HA_Flag.raw	F27		24	51	44	5.85299	0	0.007958	4.09399e+06	64.76
		FALSE	High	Mascot (A5)	Unambiguous	[R].YFEITSEAPFLHYLSmFSSK.[E]	M16(Oxidation)	1	1	P31146	P31146	0	3	0.9487	0	1	1	805.056	2413.15	2413.14	4.47	0.00359	HCD (High Energy Collision Dissociation)	MS2	60.0876	25	71.1509	61781	MS201900102_HA_Flag.raw	F27		39	51	44	0.160543	0	0.001032	2.55103e+06	70.59
		FALSE	High	Mascot (A5)	Unambiguous	[R].YFEITSEAPFLHYLSmFSSK.[E]	M16(Oxidation)	1	1	P31146	P31146	0	3	1	0	1	1	805.052	2413.14	2413.14	-0.05	-4e-05	HCD (High Energy Collision Dissociation)	MS2	0	25	73.923	65131	MS201900102_HA_Flag.raw	F27		28	51	44	2.1704	0.000461	0.02377	217175	73.71
		FALSE	High	Mascot (A5)	Unambiguous	[R].YFEITSEAPFLHYLSmFSSK.[E]	M16(Oxidation)	1	1	P31146	P31146	0	3	0.7727	0	1	1	805.054	2413.15	2413.14	1.91	0.00154	HCD (High Energy Collision Dissociation)	MS2	0	25	74.489	65756	MS201900102_HA_Flag.raw	F27		22	51	44	8.00484	0.002974	0.064	140967	74.69
		FALSE	High	Mascot (A5)	Unambiguous	[R].YFEITSEAPFLHYLSmFSSK.[E]	M16(Oxidation)	1	1	P31146	P31146	0	3	0.8077	0	1	1	805.052	2413.14	2413.14	-0.4	-0.00033	HCD (High Energy Collision Dissociation)	MS2	15.0942	25	74.0236	65244	MS201900102_HA_Flag.raw	F27		26	51	44	3.62461	0.006075	0.1589	217175	73.71
	FALSE	High	[R].YFEITSEAPFLHYLSMFSSK.[E]			7.36697e-07	0	1	1	12	P31146	P31146 [294-313]	0	2397.15	0	100		High	High	0	2.366e-05	78	70.57	R.YFEITSEAPFLHYLSMFSSK.E	[294-313]		Used
		Checked	Confidence	Identifying Node	PSM Ambiguity	Annotated Sequence	Modifications	# Protein Groups	# Proteins	Master Protein Accessions	Protein Accessions	# Missed Cleavages	Charge	DeltaScore	DeltaCn	Rank	Search Engine Rank	m/z [Da]	MH+ [Da]	Theo. MH+ [Da]	DeltaM [ppm]	Deltam/z [Da]	Activation Type	MS Order	Isolation Interference [%]	Ion Inject Time [ms]	RT [min]	First Scan	Spectrum File	File ID	Quan Info	Ions Score	Identity Strict	Identity Relaxed	Expectation Value	Percolator q-Value	Percolator PEP	Precursor Abundance	Apex RT [min]
		FALSE	High	Mascot (A5)	Unambiguous	[R].YFEITSEAPFLHYLSMFSSK.[E]		1	1	P31146	P31146	0	3	1	0	1	1	799.719	2397.14	2397.15	-2.24	-0.00179	HCD (High Energy Collision Dissociation)	MS2	29.7856	13.482	69.0073	59229	MS201900102_HA_Flag.raw	F27		55	51	44	0.00395959	0	2.034e-07	3.86537e+06	69.01
		FALSE	High	Mascot (A5)	Unambiguous	[R].YFEITSEAPFLHYLSMFSSK.[E]		1	1	P31146	P31146	0	2	0.9872	0	1	1	1199.08	2397.15	2397.15	-0.16	-0.00019	HCD (High Energy Collision Dissociation)	MS2	0	25	71.0452	61658	MS201900102_HA_Flag.raw	F27		78	51	44	1.94579e-05	0	2.366e-05	150041824	70.57
		FALSE	High	Mascot (A5)	Unambiguous	[R].YFEITSEAPFLHYLSMFSSK.[E]		1	1	P31146	P31146	0	3	0.9867	0	1	1	799.721	2397.15	2397.15	0.09	7e-05	HCD (High Energy Collision Dissociation)	MS2	0	15.445	71.0584	61675	MS201900102_HA_Flag.raw	F27		75	51	44	3.89589e-05	0	2.468e-06	547358336	70.57
		FALSE	High	Mascot (A5)	Unambiguous	[R].YFEITSEAPFLHYLSMFSSK.[E]		1	1	P31146	P31146	0	3	0.95	0	1	1	799.721	2397.15	2397.15	0.18	0.00015	HCD (High Energy Collision Dissociation)	MS2	26.6941	25	69.6393	59980	MS201900102_HA_Flag.raw	F27		40	51	44	0.135187	0	8.137e-06	547358336	70.57
		FALSE	High	Mascot (A5)	Unambiguous	[R].YFEITSEAPFLHYLSMFSSK.[E]		1	1	P31146	P31146	0	3	0.8974	0	1	1	799.721	2397.15	2397.15	0.34	0.00027	HCD (High Energy Collision Dissociation)	MS2	0	25	73.5027	64638	MS201900102_HA_Flag.raw	F27		39	51	44	0.156647	0	0.004
		FALSE	High	Mascot (A5)	Unambiguous	[R].YFEITSEAPFLHYLSMFSSK.[E]		1	1	P31146	P31146	0	3	0.9577	0	1	1	799.722	2397.15	2397.15	1.23	0.00099	HCD (High Energy Collision Dissociation)	MS2	0	0.214	70.6105	61143	MS201900102_HA_Flag.raw	F27		71	51	44	9.66109e-05	0	3.595e-06	547358336	70.57
		FALSE	High	Mascot (A5)	Unambiguous	[R].YFEITSEAPFLHYLSMFSSK.[E]		1	1	P31146	P31146	0	3	0.9333	0	1	1	799.722	2397.15	2397.15	1.52	0.00121	HCD (High Energy Collision Dissociation)	MS2	0	25	72.0515	62866	MS201900102_HA_Flag.raw	F27		30	51	44	1.28241	0	0.001318	2.66393e+06	72.21
		FALSE	High	Mascot (A5)	Unambiguous	[R].YFEITSEAPFLHYLSMFSSK.[E]		1	1	P31146	P31146	0	3	1	0	1	1	799.723	2397.15	2397.15	2.71	0.00216	HCD (High Energy Collision Dissociation)	MS2	3.65134	25	71.5454	62257	MS201900102_HA_Flag.raw	F27		53	51	44	0.00693568	0	1.851e-06	547358336	70.57
		FALSE	High	Mascot (A5)	Unambiguous	[R].YFEITSEAPFLHYLSMFSSK.[E]		1	1	P31146	P31146	0	3	0.9556	0	1	1	799.721	2397.15	2397.15	-0.06	-5e-05	HCD (High Energy Collision Dissociation)	MS2	59.8271	25	70.1909	60646	MS201900102_HA_Flag.raw	F27		45	51	44	0.0389635	0	1.388e-06	547358336	70.57
		FALSE	High	Mascot (A5)	Unambiguous	[R].YFEITSEAPFLHYLSMFSSK.[E]		1	1	P31146	P31146	0	3	0.8261	0	1	1	799.72	2397.15	2397.15	-0.4	-0.00032	HCD (High Energy Collision Dissociation)	MS2	62.4775	25	73.6031	64759	MS201900102_HA_Flag.raw	F27		23	51	44	7.22147	0.0008896	0.0276
		FALSE	High	Mascot (A5)	Unambiguous	[R].YFEITSEAPFLHYLSMFSSK.[E]		1	1	P31146	P31146	0	3	0.8182	0	1	1	799.721	2397.15	2397.15	0.71	0.00056	HCD (High Energy Collision Dissociation)	MS2	0	25	74.4097	65672	MS201900102_HA_Flag.raw	F27		22	51	44	7.3922	0.007214	0.1874	135320	74.08
		FALSE	High	Mascot (A5)	Unambiguous	[R].YFEITSEAPFLHYLSMFSSK.[E]		1	1	P31146	P31146	0	3	1	0	1	1	799.719	2397.14	2397.15	-1.75	-0.0014	HCD (High Energy Collision Dissociation)	MS2	47.6993	25	74.052	65278	MS201900102_HA_Flag.raw	F27		5	51	44	473.975	0.007751	0.2098	135320	74.08
	FALSE	High	[R].VSQTTWDSGFCAVNPK.[F]	1xPhospho [S/T]	P31146 1xPhospho [S/T]	4.1199e-05	0	1	1	2	P31146	P31146 [30-45]	0	1819.77	0	100		High	High	0	1.671e-05	83	46.42	R.VSQTTWDSGFCAVNPK.F	[30-45]	1xPhospho [S/T]	Used
		Checked	Confidence	Identifying Node	PSM Ambiguity	Annotated Sequence	Modifications	# Protein Groups	# Proteins	Master Protein Accessions	Protein Accessions	# Missed Cleavages	Charge	DeltaScore	DeltaCn	Rank	Search Engine Rank	m/z [Da]	MH+ [Da]	Theo. MH+ [Da]	DeltaM [ppm]	Deltam/z [Da]	Activation Type	MS Order	Isolation Interference [%]	Ion Inject Time [ms]	RT [min]	First Scan	Spectrum File	File ID	Quan Info	Ions Score	Identity Strict	Identity Relaxed	Expectation Value	Percolator q-Value	Percolator PEP	Precursor Abundance	Apex RT [min]
		FALSE	High	Mascot (A5)	Unambiguous	[R].VsQTTWDSGFCAVNPK.[F]	S2(Phospho)	1	1	P31146	P31146	0	2	0.1928	0	1	1	910.384	1819.76	1819.77	-6.75	-0.00614	HCD (High Energy Collision Dissociation)	MS2	35.6518	25	46.7202	35393	MS201900102_HA_Flag.raw	F27		83	48	41	3.52048e-06	0	1.671e-05	8972077	46.42
		FALSE	High	Mascot (A5)	Unambiguous	[R].VSQtTWDSGFCAVNPK.[F]	T4(Phospho)	1	1	P31146	P31146	0	2	0.0556	0	1	1	910.386	1819.76	1819.77	-4.08	-0.00371	HCD (High Energy Collision Dissociation)	MS2	50.1991	25	46.248	34844	MS201900102_HA_Flag.raw	F27		72	48	41	5.00196e-05	0	0.0001684	8972077	46.42
	FALSE	High	[R].VSQTTWDSGFCAVNPK.[F]	1xPropionamide [C11]		2.56618e-05	0	1	1	2	P31146	P31146 [30-45]	0	1810.84	0	100		High	High	0	9.929e-06	84	35.18	R.VSQTTWDSGFCAVNPK.F	[30-45]		Used
		Checked	Confidence	Identifying Node	PSM Ambiguity	Annotated Sequence	Modifications	# Protein Groups	# Proteins	Master Protein Accessions	Protein Accessions	# Missed Cleavages	Charge	DeltaScore	DeltaCn	Rank	Search Engine Rank	m/z [Da]	MH+ [Da]	Theo. MH+ [Da]	DeltaM [ppm]	Deltam/z [Da]	Activation Type	MS Order	Isolation Interference [%]	Ion Inject Time [ms]	RT [min]	First Scan	Spectrum File	File ID	Quan Info	Ions Score	Identity Strict	Identity Relaxed	Expectation Value	Percolator q-Value	Percolator PEP	Precursor Abundance	Apex RT [min]
		FALSE	High	Mascot (A5)	Unambiguous	[R].VSQTTWDSGFcAVNPK.[F]	C11(Propionamide)	1	1	P31146	P31146	0	2	0.9157	0	1	1	905.925	1810.84	1810.84	-0.6	-0.00054	HCD (High Energy Collision Dissociation)	MS2	51.5159	25	34.9043	22774	MS201900102_HA_Flag.raw	F27		83	49	42	4.25096e-06	0	0.0001197	38445948	35.18
		FALSE	High	Mascot (A5)	Unambiguous	[R].VSQTTWDSGFcAVNPK.[F]	C11(Propionamide)	1	1	P31146	P31146	0	2	0.9167	0	1	1	905.925	1810.84	1810.84	-0.1	-9e-05	HCD (High Energy Collision Dissociation)	MS2	0	9.702	35.3618	23319	MS201900102_HA_Flag.raw	F27		84	49	42	3.59476e-06	0	9.929e-06	38445948	35.18
	FALSE	High	[R].VSQTTWDSGFCAVNPK.[F]			3.82134e-06	0	1	1	3	P31146	P31146 [30-45]	0	1739.81	0	100		High	High	0	6.709e-06	122	37	R.VSQTTWDSGFCAVNPK.F	[30-45]		Used
		Checked	Confidence	Identifying Node	PSM Ambiguity	Annotated Sequence	Modifications	# Protein Groups	# Proteins	Master Protein Accessions	Protein Accessions	# Missed Cleavages	Charge	DeltaScore	DeltaCn	Rank	Search Engine Rank	m/z [Da]	MH+ [Da]	Theo. MH+ [Da]	DeltaM [ppm]	Deltam/z [Da]	Activation Type	MS Order	Isolation Interference [%]	Ion Inject Time [ms]	RT [min]	First Scan	Spectrum File	File ID	Quan Info	Ions Score	Identity Strict	Identity Relaxed	Expectation Value	Percolator q-Value	Percolator PEP	Precursor Abundance	Apex RT [min]
		FALSE	High	Mascot (A5)	Unambiguous	[R].VSQTTWDSGFCAVNPK.[F]		1	1	P31146	P31146	0	2	0.9294	0	1	1	870.406	1739.81	1739.81	-0.4	-0.00035	HCD (High Energy Collision Dissociation)	MS2	16.0162	25	46.6829	35347	MS201900102_HA_Flag.raw	F27		85	49	42	2.75858e-06	0	1.342e-06	2.45882e+06	46.41
		FALSE	High	Mascot (A5)	Unambiguous	[R].VSQTTWDSGFCAVNPK.[F]		1	1	P31146	P31146	0	2	0.9262	0	1	1	870.409	1739.81	1739.81	3.24	0.00282	HCD (High Energy Collision Dissociation)	MS2	0	25	46.2165	34805	MS201900102_HA_Flag.raw	F27		122	49	42	5.35641e-10	0	6.709e-06	2.45882e+06	46.41
		FALSE	High	Mascot (A5)	Unambiguous	[R].VSQTTWDSGFCAVNPK.[F]		1	1	P31146	P31146	0	2	0.9048	0	1	1	870.411	1739.81	1739.81	4.67	0.00406	HCD (High Energy Collision Dissociation)	MS2	52.8053	25	36.8674	24854	MS201900102_HA_Flag.raw	F27		84	49	42	3.04297e-06	0	1.234e-06	2.84994e+06	37
	FALSE	High	[R].LDRLEETVQAK.[-]			0.00245587	0	1	1	2	P31146	P31146 [451-461]	1	1301.71	0	100		High	High	0	0.001479	37	16.75	R.LDRLEETVQAK.-	[451-461]		Used
		Checked	Confidence	Identifying Node	PSM Ambiguity	Annotated Sequence	Modifications	# Protein Groups	# Proteins	Master Protein Accessions	Protein Accessions	# Missed Cleavages	Charge	DeltaScore	DeltaCn	Rank	Search Engine Rank	m/z [Da]	MH+ [Da]	Theo. MH+ [Da]	DeltaM [ppm]	Deltam/z [Da]	Activation Type	MS Order	Isolation Interference [%]	Ion Inject Time [ms]	RT [min]	First Scan	Spectrum File	File ID	Quan Info	Ions Score	Identity Strict	Identity Relaxed	Expectation Value	Percolator q-Value	Percolator PEP	Precursor Abundance	Apex RT [min]
		FALSE	High	Mascot (A5)	Unambiguous	[R].LDRLEETVQAK.[-]		1	1	P31146	P31146	1	2	0.3514	0	1	1	651.357	1301.71	1301.71	0.55	0.00036	HCD (High Energy Collision Dissociation)	MS2	50.9171	8.642	16.6413	6468	MS201900102_HA_Flag.raw	F27		37	45	38	0.0705897	0	0.001479	203410624	16.75
		FALSE	High	Mascot (A5)	Unambiguous	[R].LDRLEETVQAK.[-]		1	1	P31146	P31146	1	2	0.2333	0	1	1	651.357	1301.71	1301.71	0.8	0.00052	HCD (High Energy Collision Dissociation)	MS2	0	16.004	17.7702	7346	MS201900102_HA_Flag.raw	F27		30	45	38	0.363231	0.001325	0.03352	14118917	17.84
	FALSE	High	[R].GLEVNKCEIAR.[F]			0.0141777	0	1	1	3	P31146	P31146 [326-336]	1	1231.65	0	100		High	High	0	0.01008	37	21.32	R.GLEVNKCEIAR.F	[326-336]		Used
		Checked	Confidence	Identifying Node	PSM Ambiguity	Annotated Sequence	Modifications	# Protein Groups	# Proteins	Master Protein Accessions	Protein Accessions	# Missed Cleavages	Charge	DeltaScore	DeltaCn	Rank	Search Engine Rank	m/z [Da]	MH+ [Da]	Theo. MH+ [Da]	DeltaM [ppm]	Deltam/z [Da]	Activation Type	MS Order	Isolation Interference [%]	Ion Inject Time [ms]	RT [min]	First Scan	Spectrum File	File ID	Quan Info	Ions Score	Identity Strict	Identity Relaxed	Expectation Value	Percolator q-Value	Percolator PEP	Precursor Abundance	Apex RT [min]
		FALSE	High	Mascot (A5)	Unambiguous	[R].GLEVNKCEIAR.[F]		1	1	P31146	P31146	1	3	0.6757	0	1	1	411.22	1231.65	1231.65	-0.1	-4e-05	HCD (High Energy Collision Dissociation)	MS2	22.7932	25	17.9798	7510	MS201900102_HA_Flag.raw	F27		37	45	38	0.0689626	0	0.01008	1.3635e+06	18
		FALSE	High	Mascot (A5)	Unambiguous	[R].GLEVNKCEIAR.[F]		1	1	P31146	P31146	1	2	0.8077	0	1	1	616.329	1231.65	1231.65	4.05	0.0025	HCD (High Energy Collision Dissociation)	MS2	54.9467	18.039	21.1745	9804	MS201900102_HA_Flag.raw	F27		26	46	39	1.09976	0.001711	0.04133	9652827	21.32
		FALSE	High	Mascot (A5)	Unambiguous	[R].GLEVNKCEIAR.[F]		1	1	P31146	P31146	1	2	0.7917	0	1	1	616.322	1231.64	1231.65	-8.33	-0.00513	HCD (High Energy Collision Dissociation)	MS2		25	21.1379	9763	MS201900102_HA_Flag.raw	F27		24	46	39	1.61161	0.002489	0.04799	9652827	21.32
	FALSE	High	[R].DAGPLLISLKDGYVPPK.[S]			0.0020238	0	1	1	8	P31146	P31146 [384-400]	1	1783	0	100		High	High	0	0.002183	53	43	R.DAGPLLISLKDGYVPPK.S	[384-400]		Used
		Checked	Confidence	Identifying Node	PSM Ambiguity	Annotated Sequence	Modifications	# Protein Groups	# Proteins	Master Protein Accessions	Protein Accessions	# Missed Cleavages	Charge	DeltaScore	DeltaCn	Rank	Search Engine Rank	m/z [Da]	MH+ [Da]	Theo. MH+ [Da]	DeltaM [ppm]	Deltam/z [Da]	Activation Type	MS Order	Isolation Interference [%]	Ion Inject Time [ms]	RT [min]	First Scan	Spectrum File	File ID	Quan Info	Ions Score	Identity Strict	Identity Relaxed	Expectation Value	Percolator q-Value	Percolator PEP	Precursor Abundance	Apex RT [min]
		FALSE	High	Mascot (A5)	Unambiguous	[R].DAGPLLISLKDGYVPPK.[S]		1	1	P31146	P31146	1	3	1	0	1	1	595.005	1783	1783	0.57	0.00034	HCD (High Energy Collision Dissociation)	MS2		21.753	43.5529	31859	MS201900102_HA_Flag.raw	F27		50	42	35	0.00182472	0	0.001192	41823724	43.01
		FALSE	High	Mascot (A5)	Unambiguous	[R].DAGPLLISLKDGYVPPK.[S]		1	1	P31146	P31146	1	3	1	0	1	1	595.005	1783	1783	0.17	0.0001	HCD (High Energy Collision Dissociation)	MS2	52.515	25	44.5616	32940	MS201900102_HA_Flag.raw	F27		45	42	35	0.00634135	0	0.003782	41823724	43.01
		FALSE	High	Mascot (A5)	Unambiguous	[R].DAGPLLISLKDGYVPPK.[S]		1	1	P31146	P31146	1	2	0.9	0	1	1	892.002	1783	1783	-2.08	-0.00185	HCD (High Energy Collision Dissociation)	MS2	0	9.097	42.5038	31188	MS201900102_HA_Flag.raw	F27		30	42	35	0.192902	0	0.007739	418792448	43
		FALSE	High	Mascot (A5)	Unambiguous	[R].DAGPLLISLKDGYVPPK.[S]		1	1	P31146	P31146	1	3	1	0	1	1	595.004	1783	1783	-1.74	-0.00104	HCD (High Energy Collision Dissociation)	MS2		3.311	43.1123	31586	MS201900102_HA_Flag.raw	F27		43	43	36	0.00953464	0	0.005869	41823724	43.01
		FALSE	High	Mascot (A5)	Unambiguous	[R].DAGPLLISLKDGYVPPK.[S]		1	1	P31146	P31146	1	3	1	0	1	1	595.005	1783	1783	-0.15	-9e-05	HCD (High Energy Collision Dissociation)	MS2	39.6042	3.976	42.6685	31318	MS201900102_HA_Flag.raw	F27		18	42	35	2.95521	0	0.01223	41823724	43.01
		FALSE	High	Mascot (A5)	Unambiguous	[R].DAGPLLISLKDGYVPPK.[S]		1	1	P31146	P31146	1	3	0.9811	0	1	1	595.005	1783	1783	0.11	7e-05	HCD (High Energy Collision Dissociation)	MS2	13.0261	25	44.0655	32376	MS201900102_HA_Flag.raw	F27		53	42	35	0.00104516	0	0.002183	41823724	43.01
		FALSE	High	Mascot (A5)	Unambiguous	[R].DAGPLLISLKDGYVPPK.[S]		1	1	P31146	P31146	1	3	0.8182	0	1	1	595.005	1783	1783	0.83	0.00049	HCD (High Energy Collision Dissociation)	MS2	66.5753	25	46.2664	34869	MS201900102_HA_Flag.raw	F27		11	42	35	14.9201	0.001711	0.04107
		FALSE	High	Mascot (A5)	Unambiguous	[R].DAGPLLISLKDGYVPPK.[S]		1	1	P31146	P31146	1	2	0.913	0	1	1	892.003	1783	1783	-0.21	-0.00019	HCD (High Energy Collision Dissociation)	MS2		25	46.9722	35694	MS201900102_HA_Flag.raw	F27		23	42	35	0.956279	0.007214	0.196
	FALSE	High	[R].DAGPLLISLK.[D]			0.0048583	0	1	1	14	P31146	P31146 [384-393]	0	1026.62	0	100		High	High	0	0.003717	71	42.5	R.DAGPLLISLK.D	[384-393]		Used
		Checked	Confidence	Identifying Node	PSM Ambiguity	Annotated Sequence	Modifications	# Protein Groups	# Proteins	Master Protein Accessions	Protein Accessions	# Missed Cleavages	Charge	DeltaScore	DeltaCn	Rank	Search Engine Rank	m/z [Da]	MH+ [Da]	Theo. MH+ [Da]	DeltaM [ppm]	Deltam/z [Da]	Activation Type	MS Order	Isolation Interference [%]	Ion Inject Time [ms]	RT [min]	First Scan	Spectrum File	File ID	Quan Info	Ions Score	Identity Strict	Identity Relaxed	Expectation Value	Percolator q-Value	Percolator PEP	Precursor Abundance	Apex RT [min]
		FALSE	High	Mascot (A5)	Unambiguous	[R].DAGPLLISLK.[D]		1	1	P31146	P31146	0	2	0.9756	0	1	1	513.813	1026.62	1026.62	-1.08	-0.00055	HCD (High Energy Collision Dissociation)	MS2	0	25	46.8275	35519	MS201900102_HA_Flag.raw	F27		41	40	33	0.0080264	0	0.004281	589253	46.43
		FALSE	High	Mascot (A5)	Unambiguous	[R].DAGPLLISLK.[D]		1	1	P31146	P31146	0	2	0.8163	0	1	1	513.813	1026.62	1026.62	-0.49	-0.00025	HCD (High Energy Collision Dissociation)	MS2	0	25	46.2227	34813	MS201900102_HA_Flag.raw	F27		49	39	32	0.00120152	0	0.005502	589253	46.43
		FALSE	High	Mascot (A5)	Unambiguous	[R].DAGPLLISLK.[D]		1	1	P31146	P31146	0	2	0.9778	0	1	1	513.813	1026.62	1026.62	-0.42	-0.00021	HCD (High Energy Collision Dissociation)	MS2	0	25	42.127	30787	MS201900102_HA_Flag.raw	F27		45	39	32	0.00351342	0	0.005783	2100876544	42.5
		FALSE	High	Mascot (A5)	Unambiguous	[R].DAGPLLISLK.[D]		1	1	P31146	P31146	0	2	0.9655	0	1	1	513.813	1026.62	1026.62	-0.27	-0.00014	HCD (High Energy Collision Dissociation)	MS2	0	25	48.1499	36655	MS201900102_HA_Flag.raw	F27		58	39	32	0.000163204	0	0.003121	13136032	48.23
		FALSE	High	Mascot (A5)	Unambiguous	[R].DAGPLLISLK.[D]		1	1	P31146	P31146	0	2	0.8636	0	1	1	513.814	1026.62	1026.62	0.36	0.00019	HCD (High Energy Collision Dissociation)	MS2	0	25	45.2369	33703	MS201900102_HA_Flag.raw	F27		44	39	32	0.00417288	0	0.01366	2.43667e+06	44.55
		FALSE	High	Mascot (A5)	Unambiguous	[R].DAGPLLISLK.[D]		1	1	P31146	P31146	0	2	0.8873	0	1	1	513.812	1026.62	1026.62	-2.49	-0.00128	HCD (High Energy Collision Dissociation)	MS2	27.6339	25	37.7655	25820	MS201900102_HA_Flag.raw	F27		71	40	33	8.97733e-06	0	0.003717	986669	37.74
		FALSE	High	Mascot (A5)	Unambiguous	[R].DAGPLLISLK.[D]		1	1	P31146	P31146	0	2	0.8571	0	1	1	513.813	1026.62	1026.62	-1.2	-0.00062	HCD (High Energy Collision Dissociation)	MS2	0	25	45.7529	34259	MS201900102_HA_Flag.raw	F27		56	40	33	0.000287422	0	0.01119	589253	46.43
		FALSE	High	Mascot (A5)	Unambiguous	[R].DAGPLLISLK.[D]		1	1	P31146	P31146	0	2	0.9756	0	1	1	513.813	1026.62	1026.62	-1.03	-0.00053	HCD (High Energy Collision Dissociation)	MS2	47.6162	25	44.7299	33122	MS201900102_HA_Flag.raw	F27		41	40	33	0.00890268	0.000461	0.01892	2.43667e+06	44.55
		FALSE	High	Mascot (A5)	Unambiguous	[R].DAGPLLISLK.[D]		1	1	P31146	P31146	0	2	0.9756	0	1	1	513.813	1026.62	1026.62	-1.19	-0.00061	HCD (High Energy Collision Dissociation)	MS2	0	19.899	43.8146	32103	MS201900102_HA_Flag.raw	F27		41	40	33	0.00828935	0.000461	0.02628
		FALSE	High	Mascot (A5)	Unambiguous	[R].DAGPLLISLK.[D]		1	1	P31146	P31146	0	2	1	0	1	1	513.813	1026.62	1026.62	-1.27	-0.00065	HCD (High Energy Collision Dissociation)	MS2	0	10.806	43.3896	31753	MS201900102_HA_Flag.raw	F27		40	40	33	0.00982925	0.002106	0.04495	2100876544	42.5
		FALSE	High	Mascot (A5)	Unambiguous	[R].DAGPLLISLK.[D]		1	1	P31146	P31146	0	2	0.878	0	1	1	513.814	1026.62	1026.62	0.54	0.00028	HCD (High Energy Collision Dissociation)	MS2	0	25	38.7468	26977	MS201900102_HA_Flag.raw	F27		41	39	32	0.00764603	0.002106	0.04276	1925045	38.86
		FALSE	High	Mascot (A5)	Unambiguous	[R].DAGPLLISLK.[D]		1	1	P31146	P31146	0	2	0.9756	0	1	1	513.813	1026.62	1026.62	0.19	0.0001	HCD (High Energy Collision Dissociation)	MS2	6.58005	25	44.2781	32624	MS201900102_HA_Flag.raw	F27		41	39	32	0.00733561	0.002974	0.06653	2.43667e+06	44.55
		FALSE	High	Mascot (A5)	Unambiguous	[R].DAGPLLISLK.[D]		1	1	P31146	P31146	0	2	0.8636	0	1	1	513.813	1026.62	1026.62	-0.7	-0.00036	HCD (High Energy Collision Dissociation)	MS2	0	0.139	42.548	31219	MS201900102_HA_Flag.raw	F27		44	40	33	0.00453441	0.005119	0.1411	2100876544	42.5
		FALSE	High	Mascot (A5)	Unambiguous	[R].DAGPLLISLK.[D]		1	1	P31146	P31146	0	2	0.878	0	1	1	513.813	1026.62	1026.62	-1.34	-0.00069	HCD (High Energy Collision Dissociation)	MS2	0	6.312	42.967	31507	MS201900102_HA_Flag.raw	F27		41	40	33	0.00742199	0.006657	0.1695	2100876544	42.5
	FALSE	High	[R].CEPIAMTVPR.[K]	1xPropionamide [C1]; 1xOxidation [M6]		0.00293241	0	1	1	1	P31146	P31146 [345-354]	0	1203.59	0	100		High	High	0	0.001794	34	18.28	R.CEPIAMTVPR.K	[345-354]		Used
		Checked	Confidence	Identifying Node	PSM Ambiguity	Annotated Sequence	Modifications	# Protein Groups	# Proteins	Master Protein Accessions	Protein Accessions	# Missed Cleavages	Charge	DeltaScore	DeltaCn	Rank	Search Engine Rank	m/z [Da]	MH+ [Da]	Theo. MH+ [Da]	DeltaM [ppm]	Deltam/z [Da]	Activation Type	MS Order	Isolation Interference [%]	Ion Inject Time [ms]	RT [min]	First Scan	Spectrum File	File ID	Quan Info	Ions Score	Identity Strict	Identity Relaxed	Expectation Value	Percolator q-Value	Percolator PEP	Precursor Abundance	Apex RT [min]
		FALSE	High	Mascot (A5)	Unambiguous	[R].cEPIAmTVPR.[K]	C1(Propionamide); M6(Oxidation)	1	1	P31146	P31146	0	2	1	0	1	1	602.297	1203.59	1203.59	-0.21	-0.00012	HCD (High Energy Collision Dissociation)	MS2	51.953	25	18.1552	7690	MS201900102_HA_Flag.raw	F27		34	45	38	0.138432	0	0.001794	12969897	18.28
	FALSE	High	[R].CEPIAMTVPR.[K]	1xPropionamide [C1]		0.00194905	0	1	1	2	P31146	P31146 [345-354]	0	1187.59	0	100		High	High	0	0.001145	48	26.71	R.CEPIAMTVPR.K	[345-354]		Used
		Checked	Confidence	Identifying Node	PSM Ambiguity	Annotated Sequence	Modifications	# Protein Groups	# Proteins	Master Protein Accessions	Protein Accessions	# Missed Cleavages	Charge	DeltaScore	DeltaCn	Rank	Search Engine Rank	m/z [Da]	MH+ [Da]	Theo. MH+ [Da]	DeltaM [ppm]	Deltam/z [Da]	Activation Type	MS Order	Isolation Interference [%]	Ion Inject Time [ms]	RT [min]	First Scan	Spectrum File	File ID	Quan Info	Ions Score	Identity Strict	Identity Relaxed	Expectation Value	Percolator q-Value	Percolator PEP	Precursor Abundance	Apex RT [min]
		FALSE	High	Mascot (A5)	Unambiguous	[R].cEPIAMTVPR.[K]	C1(Propionamide)	1	1	P31146	P31146	0	2	0.6875	0	1	1	594.3	1187.59	1187.59	0.92	0.00055	HCD (High Energy Collision Dissociation)	MS2	0	8.082	26.7885	14611	MS201900102_HA_Flag.raw	F27		48	45	38	0.00555483	0	0.001145	33697096	26.71
		FALSE	High	Mascot (A5)	Unambiguous	[R].cEPIAMTVPR.[K]	C1(Propionamide)	1	1	P31146	P31146	0	2	0.6061	0	1	1	594.298	1187.59	1187.59	-2.33	-0.00138	HCD (High Energy Collision Dissociation)	MS2	0	25	26.3703	14462	MS201900102_HA_Flag.raw	F27		33	45	38	0.160816	0	0.00192	33697096	26.71
	FALSE	High	[R].CEPIAMTVPR.[K]			0.0163725	0	1	1	1	P31146	P31146 [345-354]	0	1116.55	0	100		High	High	0	0.01181	32	37.84	R.CEPIAMTVPR.K	[345-354]		Used
		Checked	Confidence	Identifying Node	PSM Ambiguity	Annotated Sequence	Modifications	# Protein Groups	# Proteins	Master Protein Accessions	Protein Accessions	# Missed Cleavages	Charge	DeltaScore	DeltaCn	Rank	Search Engine Rank	m/z [Da]	MH+ [Da]	Theo. MH+ [Da]	DeltaM [ppm]	Deltam/z [Da]	Activation Type	MS Order	Isolation Interference [%]	Ion Inject Time [ms]	RT [min]	First Scan	Spectrum File	File ID	Quan Info	Ions Score	Identity Strict	Identity Relaxed	Expectation Value	Percolator q-Value	Percolator PEP	Precursor Abundance	Apex RT [min]
		FALSE	High	Mascot (A5)	Unambiguous	[R].CEPIAMTVPR.[K]		1	1	P31146	P31146	0	2	1	0	1	1	558.782	1116.56	1116.55	2.98	0.00166	HCD (High Energy Collision Dissociation)	MS2	0	25	37.7187	25768	MS201900102_HA_Flag.raw	F27		32	45	38	0.250718	0	0.01181	1.69973e+06	37.84
	FALSE	High	[R].DGGLICTSCR.[D]	2xPropionamide [C6; C9]		0.0147958	0	1	1	1	P31146	P31146 [187-196]	0	1166.53	0		No Quan Values	High	High	0	0.01057	37		R.DGGLICTSCR.D	[187-196]		Not Used
		Checked	Confidence	Identifying Node	PSM Ambiguity	Annotated Sequence	Modifications	# Protein Groups	# Proteins	Master Protein Accessions	Protein Accessions	# Missed Cleavages	Charge	DeltaScore	DeltaCn	Rank	Search Engine Rank	m/z [Da]	MH+ [Da]	Theo. MH+ [Da]	DeltaM [ppm]	Deltam/z [Da]	Activation Type	MS Order	Isolation Interference [%]	Ion Inject Time [ms]	RT [min]	First Scan	Spectrum File	File ID	Quan Info	Ions Score	Identity Strict	Identity Relaxed	Expectation Value	Percolator q-Value	Percolator PEP	Precursor Abundance	Apex RT [min]
		FALSE	High	Mascot (A5)	Unambiguous	[R].DGGLIcTScR.[D]	C6(Propionamide); C9(Propionamide)	1	1	P31146	P31146	0	2	0.7027	0	1	1	583.767	1166.53	1166.53	-1.74	-0.00101	HCD (High Energy Collision Dissociation)	MS2	0	25	20.6375	9416	MS201900102_HA_Flag.raw	F27		37	44	37	0.0612727	0	0.01057
	FALSE	High	[R].EPVVTLEGHTK.[R]			0.0082616	0	1	1	1	P31146	P31146 [122-132]	0	1209.65	0	100		High	High	0	0.005578	49	16.08	R.EPVVTLEGHTK.R	[122-132]		Used
		Checked	Confidence	Identifying Node	PSM Ambiguity	Annotated Sequence	Modifications	# Protein Groups	# Proteins	Master Protein Accessions	Protein Accessions	# Missed Cleavages	Charge	DeltaScore	DeltaCn	Rank	Search Engine Rank	m/z [Da]	MH+ [Da]	Theo. MH+ [Da]	DeltaM [ppm]	Deltam/z [Da]	Activation Type	MS Order	Isolation Interference [%]	Ion Inject Time [ms]	RT [min]	First Scan	Spectrum File	File ID	Quan Info	Ions Score	Identity Strict	Identity Relaxed	Expectation Value	Percolator q-Value	Percolator PEP	Precursor Abundance	Apex RT [min]
		FALSE	High	Mascot (A5)	Unambiguous	[R].EPVVTLEGHTK.[R]		1	1	P31146	P31146	0	2	0.8367	0	1	1	605.329	1209.65	1209.65	3.4	0.00206	HCD (High Energy Collision Dissociation)	MS2	15.0565	18.062	15.9579	5837	MS201900102_HA_Flag.raw	F27		49	44	37	0.00324824	0	0.005578	172226768	16.08
	FALSE	High	[K].FVALICEASGGGAFLVLPLGK.[T]			0.00402598	0	1	1	1	P31146	P31146 [46-66]	0	2062.14	0		No Quan Values	High	High	0	0.002532	35		K.FVALICEASGGGAFLVLPLGK.T	[46-66]		Not Used
		Checked	Confidence	Identifying Node	PSM Ambiguity	Annotated Sequence	Modifications	# Protein Groups	# Proteins	Master Protein Accessions	Protein Accessions	# Missed Cleavages	Charge	DeltaScore	DeltaCn	Rank	Search Engine Rank	m/z [Da]	MH+ [Da]	Theo. MH+ [Da]	DeltaM [ppm]	Deltam/z [Da]	Activation Type	MS Order	Isolation Interference [%]	Ion Inject Time [ms]	RT [min]	First Scan	Spectrum File	File ID	Quan Info	Ions Score	Identity Strict	Identity Relaxed	Expectation Value	Percolator q-Value	Percolator PEP	Precursor Abundance	Apex RT [min]
		FALSE	High	Mascot (A5)	Unambiguous	[K].FVALICEASGGGAFLVLPLGK.[T]		1	1	P31146	P31146	0	2	1	0	1	1	1031.58	2062.16	2062.14	10.66	0.01099	HCD (High Energy Collision Dissociation)	MS2	9.38908	25	73.0076	64054	MS201900102_HA_Flag.raw	F27		35	41	34	0.0398056	0	0.002532
	FALSE	High	[K].FVALICEASGGGAFLVLPLGK.[T]	1xPropionamide [C6]		0.00383601	0	1	1	2	P31146	P31146 [46-66]	0	2133.18	0	100		High	High	0	0.002406	28	71.06	K.FVALICEASGGGAFLVLPLGK.T	[46-66]		Used
		Checked	Confidence	Identifying Node	PSM Ambiguity	Annotated Sequence	Modifications	# Protein Groups	# Proteins	Master Protein Accessions	Protein Accessions	# Missed Cleavages	Charge	DeltaScore	DeltaCn	Rank	Search Engine Rank	m/z [Da]	MH+ [Da]	Theo. MH+ [Da]	DeltaM [ppm]	Deltam/z [Da]	Activation Type	MS Order	Isolation Interference [%]	Ion Inject Time [ms]	RT [min]	First Scan	Spectrum File	File ID	Quan Info	Ions Score	Identity Strict	Identity Relaxed	Expectation Value	Percolator q-Value	Percolator PEP	Precursor Abundance	Apex RT [min]
		FALSE	High	Mascot (A5)	Unambiguous	[K].FVALIcEASGGGAFLVLPLGK.[T]	C6(Propionamide)	1	1	P31146	P31146	0	3	0.8214	0	1	1	711.731	2133.18	2133.18	-0.32	-0.00023	HCD (High Energy Collision Dissociation)	MS2	33.7273	25	70.7074	61251	MS201900102_HA_Flag.raw	F27		28	43	36	0.326253	0	0.002406	963893	70.84
		FALSE	High	Mascot (A5)	Unambiguous	[K].FVALIcEASGGGAFLVLPLGK.[T]	C6(Propionamide)	1	1	P31146	P31146	0	3	1	0	1	1	711.73	2133.17	2133.18	-1.51	-0.00107	HCD (High Energy Collision Dissociation)	MS2		25	71.316	61980	MS201900102_HA_Flag.raw	F27		12	43	36	13.0966	0.004365	0.1089	1.00388e+06	71.06
	FALSE	High	[K].FVALICEASGGGAFLVLPLGK.[T]	1xPhospho [S9]	P31146 1xPhospho [S54]	0.000938046	0	1	1	1	P31146	P31146 [46-66]	0	2142.11	0	100		High	High	0	0.0005128	44	72.93	K.FVALICEASGGGAFLVLPLGK.T	[46-66]	1xPhospho [S54]	Used
		Checked	Confidence	Identifying Node	PSM Ambiguity	Annotated Sequence	Modifications	# Protein Groups	# Proteins	Master Protein Accessions	Protein Accessions	# Missed Cleavages	Charge	DeltaScore	DeltaCn	Rank	Search Engine Rank	m/z [Da]	MH+ [Da]	Theo. MH+ [Da]	DeltaM [ppm]	Deltam/z [Da]	Activation Type	MS Order	Isolation Interference [%]	Ion Inject Time [ms]	RT [min]	First Scan	Spectrum File	File ID	Quan Info	Ions Score	Identity Strict	Identity Relaxed	Expectation Value	Percolator q-Value	Percolator PEP	Precursor Abundance	Apex RT [min]
		FALSE	High	Mascot (A5)	Unambiguous	[K].FVALICEAsGGGAFLVLPLGK.[T]	S9(Phospho)	1	1	P31146	P31146	0	2	1	0	1	1	1071.55	2142.1	2142.11	-3.3	-0.00354	HCD (High Energy Collision Dissociation)	MS2	0	15.903	72.9446	63981	MS201900102_HA_Flag.raw	F27		44	48	41	0.0262124	0	0.0005128	3.23873e+06	72.93
	FALSE	High	[K].FRHVFGQPAK.[A]			0.000182831	0	1	1	3	P31146	P31146 [11-20]	1	1186.65	0	100		High	High	0	0.0001189	50	14.95	K.FRHVFGQPAK.A	[11-20]		Used
		Checked	Confidence	Identifying Node	PSM Ambiguity	Annotated Sequence	Modifications	# Protein Groups	# Proteins	Master Protein Accessions	Protein Accessions	# Missed Cleavages	Charge	DeltaScore	DeltaCn	Rank	Search Engine Rank	m/z [Da]	MH+ [Da]	Theo. MH+ [Da]	DeltaM [ppm]	Deltam/z [Da]	Activation Type	MS Order	Isolation Interference [%]	Ion Inject Time [ms]	RT [min]	First Scan	Spectrum File	File ID	Quan Info	Ions Score	Identity Strict	Identity Relaxed	Expectation Value	Percolator q-Value	Percolator PEP	Precursor Abundance	Apex RT [min]
		FALSE	High	Mascot (A5)	Unambiguous	[K].FRHVFGQPAK.[A]		1	1	P31146	P31146	1	3	0.78	0	1	1	396.221	1186.65	1186.65	-0.04	-2e-05	HCD (High Energy Collision Dissociation)	MS2	64.7234	25	14.8261	4572	MS201900102_HA_Flag.raw	F27		50	45	38	0.00337054	0	0.0001189	698046720	14.95
		FALSE	High	Mascot (A5)	Unambiguous	[K].FRHVFGQPAK.[A]		1	1	P31146	P31146	1	3	0.7708	0	1	1	396.221	1186.65	1186.65	-0.24	-0.0001	HCD (High Energy Collision Dissociation)	MS2	0	3.849	15.2844	5065	MS201900102_HA_Flag.raw	F27		48	45	38	0.00525653	0	8.549e-05	698046720	14.95
		FALSE	High	Mascot (A5)	Unambiguous	[K].FRHVFGQPAK.[A]		1	1	P31146	P31146	1	3	0.6585	0	1	1	396.221	1186.65	1186.65	-0.38	-0.00015	HCD (High Energy Collision Dissociation)	MS2	62.7518	25	15.8275	5688	MS201900102_HA_Flag.raw	F27		41	45	38	0.0265888	0	0.000328	698046720	14.95
	FALSE	High	[R].KLQATVQELQK.[R]			0.0082616	0	1	1	2	P31146	P31146 [439-449]	1	1285.75	0	100		High	High	0	0.01084	81	16.09	R.KLQATVQELQK.R	[439-449]		Used
		Checked	Confidence	Identifying Node	PSM Ambiguity	Annotated Sequence	Modifications	# Protein Groups	# Proteins	Master Protein Accessions	Protein Accessions	# Missed Cleavages	Charge	DeltaScore	DeltaCn	Rank	Search Engine Rank	m/z [Da]	MH+ [Da]	Theo. MH+ [Da]	DeltaM [ppm]	Deltam/z [Da]	Activation Type	MS Order	Isolation Interference [%]	Ion Inject Time [ms]	RT [min]	First Scan	Spectrum File	File ID	Quan Info	Ions Score	Identity Strict	Identity Relaxed	Expectation Value	Percolator q-Value	Percolator PEP	Precursor Abundance	Apex RT [min]
		FALSE	High	Mascot (A5)	Unambiguous	[R].KLQATVQELQK.[R]		1	1	P31146	P31146	1	2	0.7333	0	1	1	643.377	1285.75	1285.75	0.12	8e-05	HCD (High Energy Collision Dissociation)	MS2	0	16.198	16.7596	6558	MS201900102_HA_Flag.raw	F27		60	43	36	0.000188905	0	0.005598	1.89004e+06	16.91
		FALSE	High	Mascot (A5)	Unambiguous	[R].KLQATVQELQK.[R]		1	1	P31146	P31146	1	2	0.7037	0	1	1	643.378	1285.75	1285.75	0.35	0.00022	HCD (High Energy Collision Dissociation)	MS2	0	0.759	16.1801	6067	MS201900102_HA_Flag.raw	F27		81	43	36	1.72326e-06	0	0.01084	1644927872	16.09
	FALSE	High	[R].KLQATVQELQKR.[L]			0.000968809	0	1	1	1	P31146	P31146 [439-450]	2	1441.85	0	100		High	High	0	0.000531	85	15.48	R.KLQATVQELQKR.L	[439-450]		Used
		Checked	Confidence	Identifying Node	PSM Ambiguity	Annotated Sequence	Modifications	# Protein Groups	# Proteins	Master Protein Accessions	Protein Accessions	# Missed Cleavages	Charge	DeltaScore	DeltaCn	Rank	Search Engine Rank	m/z [Da]	MH+ [Da]	Theo. MH+ [Da]	DeltaM [ppm]	Deltam/z [Da]	Activation Type	MS Order	Isolation Interference [%]	Ion Inject Time [ms]	RT [min]	First Scan	Spectrum File	File ID	Quan Info	Ions Score	Identity Strict	Identity Relaxed	Expectation Value	Percolator q-Value	Percolator PEP	Precursor Abundance	Apex RT [min]
		FALSE	High	Mascot (A5)	Unambiguous	[R].KLQATVQELQKR.[L]		1	1	P31146	P31146	2	3	0.8235	0	1	1	481.288	1441.85	1441.85	-0.38	-0.00018	HCD (High Energy Collision Dissociation)	MS2	5.59462	4.571	15.4495	5256	MS201900102_HA_Flag.raw	F27		85	40	34	4.45329e-07	0	0.000531	35871084	15.48
	FALSE	High	[R].AAPEASGTPSSDAVSRLEEEMRK.[L]			0.00573766	0	1	1	3	P31146	P31146 [417-439]	2	2418.16	0	100		High	High	0.000461	0.02259	35	33.29	R.AAPEASGTPSSDAVSRLEEEMRK.L	[417-439]		Used
		Checked	Confidence	Identifying Node	PSM Ambiguity	Annotated Sequence	Modifications	# Protein Groups	# Proteins	Master Protein Accessions	Protein Accessions	# Missed Cleavages	Charge	DeltaScore	DeltaCn	Rank	Search Engine Rank	m/z [Da]	MH+ [Da]	Theo. MH+ [Da]	DeltaM [ppm]	Deltam/z [Da]	Activation Type	MS Order	Isolation Interference [%]	Ion Inject Time [ms]	RT [min]	First Scan	Spectrum File	File ID	Quan Info	Ions Score	Identity Strict	Identity Relaxed	Expectation Value	Percolator q-Value	Percolator PEP	Precursor Abundance	Apex RT [min]
		FALSE	High	Mascot (A5)	Unambiguous	[R].AAPEASGTPSSDAVSRLEEEMRK.[L]		1	1	P31146	P31146	2	3	1	0	1	1	806.722	2418.15	2418.16	-2.02	-0.00163	HCD (High Energy Collision Dissociation)	MS2	39.8526	13.591	32.9558	21029	MS201900102_HA_Flag.raw	F27		13	51	44	66.9361	0	0.003751	74627936	33.29
		FALSE	High	Mascot (A5)	Unambiguous	[R].AAPEASGTPSSDAVSRLEEEMRK.[L]		1	1	P31146	P31146	2	3	1	0	1	1	806.724	2418.16	2418.16	0.01	1e-05	HCD (High Energy Collision Dissociation)	MS2	0	3.656	33.3762	21236	MS201900102_HA_Flag.raw	F27		13	51	44	57.4192	0.000461	0.01874	74627936	33.29
		FALSE	High	Mascot (A5)	Unambiguous	[R].AAPEASGTPSSDAVSRLEEEMRK.[L]		1	1	P31146	P31146	2	4	0.9714	0	1	1	605.293	2418.15	2418.16	-2.47	-0.00149	HCD (High Energy Collision Dissociation)	MS2	34.2106	8.269	33.4378	21285	MS201900102_HA_Flag.raw	F27		35	51	44	0.41865	0.000461	0.02259	36900580	33.25
	FALSE	High	[R].AAPEASGTPSSDAVSRLEEEMR.[K]	1xOxidation [M21]		0.00240364	0	1	1	3	P31146	P31146 [417-438]	1	2306.06	0	100		High	High	0	0.00144	18	27.42	R.AAPEASGTPSSDAVSRLEEEMR.K	[417-438]		Used
		Checked	Confidence	Identifying Node	PSM Ambiguity	Annotated Sequence	Modifications	# Protein Groups	# Proteins	Master Protein Accessions	Protein Accessions	# Missed Cleavages	Charge	DeltaScore	DeltaCn	Rank	Search Engine Rank	m/z [Da]	MH+ [Da]	Theo. MH+ [Da]	DeltaM [ppm]	Deltam/z [Da]	Activation Type	MS Order	Isolation Interference [%]	Ion Inject Time [ms]	RT [min]	First Scan	Spectrum File	File ID	Quan Info	Ions Score	Identity Strict	Identity Relaxed	Expectation Value	Percolator q-Value	Percolator PEP	Precursor Abundance	Apex RT [min]
		FALSE	High	Mascot (A5)	Unambiguous	[R].AAPEASGTPSSDAVSRLEEEmR.[K]	M21(Oxidation)	1	1	P31146	P31146	1	3	1	0	1	1	769.358	2306.06	2306.06	0.77	0.00059	HCD (High Energy Collision Dissociation)	MS2	0	3.979	27.5799	15153	MS201900102_HA_Flag.raw	F27		18	51	44	22.9925	0	0.00144	65234356	27.42
		FALSE	High	Mascot (A5)	Unambiguous	[R].AAPEASGTPSSDAVSRLEEEmR.[K]	M21(Oxidation)	1	1	P31146	P31146	1	3	1	0	1	1	769.36	2306.07	2306.06	3.91	0.00301	HCD (High Energy Collision Dissociation)	MS2	0	8.655	27.1727	14852	MS201900102_HA_Flag.raw	F27		15	51	44	44.3136	0	0.0103	65234356	27.42
		FALSE	High	Mascot (A5)	Unambiguous	[R].AAPEASGTPSSDAVSRLEEEmR.[K]	M21(Oxidation)	1	1	P31146	P31146	1	3	1	0	1	1	769.357	2306.06	2306.06	0.58	0.00045	HCD (High Energy Collision Dissociation)	MS2	36.7452	17.137	27.1363	14821	MS201900102_HA_Flag.raw	F27		7	51	44	290.749	0.000461	0.01678	65234356	27.42
	FALSE	High	[R].AAPEASGTPSSDAVSRLEEEMR.[K]			6.20082e-05	0	1	1	5	P31146	P31146 [417-438]	1	2290.06	0	100		High	High	0	5.663e-05	51	37.72	R.AAPEASGTPSSDAVSRLEEEMR.K	[417-438]		Used
		Checked	Confidence	Identifying Node	PSM Ambiguity	Annotated Sequence	Modifications	# Protein Groups	# Proteins	Master Protein Accessions	Protein Accessions	# Missed Cleavages	Charge	DeltaScore	DeltaCn	Rank	Search Engine Rank	m/z [Da]	MH+ [Da]	Theo. MH+ [Da]	DeltaM [ppm]	Deltam/z [Da]	Activation Type	MS Order	Isolation Interference [%]	Ion Inject Time [ms]	RT [min]	First Scan	Spectrum File	File ID	Quan Info	Ions Score	Identity Strict	Identity Relaxed	Expectation Value	Percolator q-Value	Percolator PEP	Precursor Abundance	Apex RT [min]
		FALSE	High	Mascot (A5)	Unambiguous	[R].AAPEASGTPSSDAVSRLEEEMR.[K]		1	1	P31146	P31146	1	3	0.902	0	1	1	764.023	2290.05	2290.06	-3.01	-0.0023	HCD (High Energy Collision Dissociation)	MS2	18.2257	19.134	38.1755	26303	MS201900102_HA_Flag.raw	F27		51	51	44	0.0110129	0	5.663e-05	271259328	37.72
		FALSE	High	Mascot (A5)	Unambiguous	[R].AAPEASGTPSSDAVSRLEEEMR.[K]		1	1	P31146	P31146	1	3	0.9286	0	1	1	764.024	2290.06	2290.06	-1.15	-0.00088	HCD (High Energy Collision Dissociation)	MS2	0	7.398	37.3427	25422	MS201900102_HA_Flag.raw	F27		28	51	44	2.26352	0	0.005295	271259328	37.72
		FALSE	High	Mascot (A5)	Unambiguous	[R].AAPEASGTPSSDAVSRLEEEMR.[K]		1	1	P31146	P31146	1	3	0.875	0	1	1	764.025	2290.06	2290.06	-0.44	-0.00033	HCD (High Energy Collision Dissociation)	MS2	0	11.227	37.3203	25401	MS201900102_HA_Flag.raw	F27		32	51	44	0.894169	0	0.004013	271259328	37.72
		FALSE	High	Mascot (A5)	Unambiguous	[R].AAPEASGTPSSDAVSRLEEEMR.[K]		1	1	P31146	P31146	1	3	1	0	1	1	764.025	2290.06	2290.06	-0.37	-0.00028	HCD (High Energy Collision Dissociation)	MS2	0	17.762	38.259	26402	MS201900102_HA_Flag.raw	F27		34	51	44	0.561765	0	2.612e-05	271259328	37.72
		FALSE	High	Mascot (A5)	Unambiguous	[R].AAPEASGTPSSDAVSRLEEEMR.[K]		1	1	P31146	P31146	1	3	0.925	0	1	1	764.026	2290.06	2290.06	0.56	0.00043	HCD (High Energy Collision Dissociation)	MS2	0.176914	0.45	37.8109	25877	MS201900102_HA_Flag.raw	F27		40	51	44	0.122415	0	0.001093	271259328	37.72
	FALSE	High	[R].AAPEASGTPSSDAVSR.[L]			1.4048e-05	0	1	1	2	P31146	P31146 [417-432]	0	1502.71	0	100		High	High	0	5.133e-06	61	15.49	R.AAPEASGTPSSDAVSR.L	[417-432]		Used
		Checked	Confidence	Identifying Node	PSM Ambiguity	Annotated Sequence	Modifications	# Protein Groups	# Proteins	Master Protein Accessions	Protein Accessions	# Missed Cleavages	Charge	DeltaScore	DeltaCn	Rank	Search Engine Rank	m/z [Da]	MH+ [Da]	Theo. MH+ [Da]	DeltaM [ppm]	Deltam/z [Da]	Activation Type	MS Order	Isolation Interference [%]	Ion Inject Time [ms]	RT [min]	First Scan	Spectrum File	File ID	Quan Info	Ions Score	Identity Strict	Identity Relaxed	Expectation Value	Percolator q-Value	Percolator PEP	Precursor Abundance	Apex RT [min]
		FALSE	High	Mascot (A5)	Unambiguous	[R].AAPEASGTPSSDAVSR.[L]		1	1	P31146	P31146	0	2	1	0	1	1	751.858	1502.71	1502.71	0.01	0	HCD (High Energy Collision Dissociation)	MS2	33.6	7.592	15.7972	5645	MS201900102_HA_Flag.raw	F27		23	47	40	3.39086	0	0.001236	1157978240	15.49
		FALSE	High	Mascot (A5)	Unambiguous	[R].AAPEASGTPSSDAVSR.[L]		1	1	P31146	P31146	0	2	1	0	1	1	751.858	1502.71	1502.71	0.48	0.00036	HCD (High Energy Collision Dissociation)	MS2	20.2542	25	15.3047	5090	MS201900102_HA_Flag.raw	F27		61	47	40	0.00052564	0	5.133e-06	1157978240	15.49
	FALSE	High	[K].ADQCYEDVR.[V]	1xPropionamide [C4]		0.00673932	0	1	1	1	P31146	P31146 [21-29]	0	1169.49	0	100		High	High	0	0.004466	48	16.32	K.ADQCYEDVR.V	[21-29]		Used
		Checked	Confidence	Identifying Node	PSM Ambiguity	Annotated Sequence	Modifications	# Protein Groups	# Proteins	Master Protein Accessions	Protein Accessions	# Missed Cleavages	Charge	DeltaScore	DeltaCn	Rank	Search Engine Rank	m/z [Da]	MH+ [Da]	Theo. MH+ [Da]	DeltaM [ppm]	Deltam/z [Da]	Activation Type	MS Order	Isolation Interference [%]	Ion Inject Time [ms]	RT [min]	First Scan	Spectrum File	File ID	Quan Info	Ions Score	Identity Strict	Identity Relaxed	Expectation Value	Percolator q-Value	Percolator PEP	Precursor Abundance	Apex RT [min]
		FALSE	High	Mascot (A5)	Unambiguous	[K].ADQcYEDVR.[V]	C4(Propionamide)	1	1	P31146	P31146	0	2	0.8958	0	1	1	585.248	1169.49	1169.49	-0.12	-7e-05	HCD (High Energy Collision Dissociation)	MS2	1.24887	0.997	16.3729	6231	MS201900102_HA_Flag.raw	F27		48	44	37	0.00367913	0	0.004466	326332480	16.32
	FALSE	High	[K].ADQCYEDVR.[V]			0.00106156	0	1	1	1	P31146	P31146 [21-29]	0	1098.45	0		No Quan Values	High	High	0	0.0005882	72		K.ADQCYEDVR.V	[21-29]		Not Used
		Checked	Confidence	Identifying Node	PSM Ambiguity	Annotated Sequence	Modifications	# Protein Groups	# Proteins	Master Protein Accessions	Protein Accessions	# Missed Cleavages	Charge	DeltaScore	DeltaCn	Rank	Search Engine Rank	m/z [Da]	MH+ [Da]	Theo. MH+ [Da]	DeltaM [ppm]	Deltam/z [Da]	Activation Type	MS Order	Isolation Interference [%]	Ion Inject Time [ms]	RT [min]	First Scan	Spectrum File	File ID	Quan Info	Ions Score	Identity Strict	Identity Relaxed	Expectation Value	Percolator q-Value	Percolator PEP	Precursor Abundance	Apex RT [min]
		FALSE	High	Mascot (A5)	Unambiguous	[K].ADQCYEDVR.[V]		1	1	P31146	P31146	0	2	0.9028	0	1	1	549.73	1098.45	1098.45	0.07	4e-05	HCD (High Energy Collision Dissociation)	MS2	0	16.763	16.629	6456	MS201900102_HA_Flag.raw	F27		72	42	35	1.30454e-05	0	0.0005882	9786137	16.66
	FALSE	High	[R].HVFGQPAKADQCYEDVR.[V]	1xPropionamide [C12]		1.65084e-05	0	1	1	1	P31146	P31146 [13-29]	1	2033.95	0	100		High	High	0	6.14e-06	41	18.44	R.HVFGQPAKADQCYEDVR.V	[13-29]		Used
		Checked	Confidence	Identifying Node	PSM Ambiguity	Annotated Sequence	Modifications	# Protein Groups	# Proteins	Master Protein Accessions	Protein Accessions	# Missed Cleavages	Charge	DeltaScore	DeltaCn	Rank	Search Engine Rank	m/z [Da]	MH+ [Da]	Theo. MH+ [Da]	DeltaM [ppm]	Deltam/z [Da]	Activation Type	MS Order	Isolation Interference [%]	Ion Inject Time [ms]	RT [min]	First Scan	Spectrum File	File ID	Quan Info	Ions Score	Identity Strict	Identity Relaxed	Expectation Value	Percolator q-Value	Percolator PEP	Precursor Abundance	Apex RT [min]
		FALSE	High	Mascot (A5)	Unambiguous	[R].HVFGQPAKADQcYEDVR.[V]	C12(Propionamide)	1	1	P31146	P31146	1	3	1	0	1	1	678.657	2033.96	2033.95	2.89	0.00196	HCD (High Energy Collision Dissociation)	MS2	0	23.715	18.3038	7823	MS201900102_HA_Flag.raw	F27		41	50	43	0.0950524	0	6.14e-06	6749292	18.44
	FALSE	High	[R].HVFGQPAKADQCYEDVR.[V]			0.0176395	0	1	1	1	P31146	P31146 [13-29]	1	1962.91	0		No Quan Values	High	High	0	0.01287	25		R.HVFGQPAKADQCYEDVR.V	[13-29]		Not Used
		Checked	Confidence	Identifying Node	PSM Ambiguity	Annotated Sequence	Modifications	# Protein Groups	# Proteins	Master Protein Accessions	Protein Accessions	# Missed Cleavages	Charge	DeltaScore	DeltaCn	Rank	Search Engine Rank	m/z [Da]	MH+ [Da]	Theo. MH+ [Da]	DeltaM [ppm]	Deltam/z [Da]	Activation Type	MS Order	Isolation Interference [%]	Ion Inject Time [ms]	RT [min]	First Scan	Spectrum File	File ID	Quan Info	Ions Score	Identity Strict	Identity Relaxed	Expectation Value	Percolator q-Value	Percolator PEP	Precursor Abundance	Apex RT [min]
		FALSE	High	Mascot (A5)	Unambiguous	[R].HVFGQPAKADQCYEDVR.[V]		1	1	P31146	P31146	1	3	1	0	1	1	654.973	1962.91	1962.91	-3.81	-0.00249	HCD (High Energy Collision Dissociation)	MS2		25	22.4411	11115	MS201900102_HA_Flag.raw	F27		25	50	43	3.98587	0	0.01287	1.95179e+06	22.37
	FALSE	High	[K].ILTTGFSR.[M]			0.0238736	0.000676508	1	1	10	P31146	P31146 [234-241]	0	894.504	0	100		High	High	0.001325	0.03378	46	20.76	K.ILTTGFSR.M	[234-241]		Used
		Checked	Confidence	Identifying Node	PSM Ambiguity	Annotated Sequence	Modifications	# Protein Groups	# Proteins	Master Protein Accessions	Protein Accessions	# Missed Cleavages	Charge	DeltaScore	DeltaCn	Rank	Search Engine Rank	m/z [Da]	MH+ [Da]	Theo. MH+ [Da]	DeltaM [ppm]	Deltam/z [Da]	Activation Type	MS Order	Isolation Interference [%]	Ion Inject Time [ms]	RT [min]	First Scan	Spectrum File	File ID	Quan Info	Ions Score	Identity Strict	Identity Relaxed	Expectation Value	Percolator q-Value	Percolator PEP	Precursor Abundance	Apex RT [min]
		FALSE	High	Mascot (A5)	Unambiguous	[K].ILTTGFSR.[M]		1	1	P31146	P31146	0	2	0.5385	0	1	1	447.756	894.504	894.504	-0.27	-0.00012	HCD (High Energy Collision Dissociation)	MS2	57.0299	25	25.155	13626	MS201900102_HA_Flag.raw	F27		26	39	32	0.224672	0.000461	0.01851	1.12649e+06	24.45
		FALSE	High	Mascot (A5)	Unambiguous	[K].ILTTGFSR.[M]		1	1	P31146	P31146	0	2	0.4375	0	1	1	447.756	894.505	894.504	0.41	0.00018	HCD (High Energy Collision Dissociation)	MS2	36.704	25	23.5476	12263	MS201900102_HA_Flag.raw	F27		32	38	31	0.0479523	0.000461	0.0202	2.01296e+06	23.9
		FALSE	High	Mascot (A5)	Unambiguous	[K].ILTTGFSR.[M]		1	1	P31146	P31146	0	2	0.4483	0	1	1	447.756	894.504	894.504	-0.39	-0.00017	HCD (High Energy Collision Dissociation)	MS2	50.5308	24.136	23.1145	11814	MS201900102_HA_Flag.raw	F27		29	39	32	0.100589	0.000461	0.01798	2341886976	20.76
		FALSE	High	Mascot (A5)	Unambiguous	[K].ILTTGFSR.[M]		1	1	P31146	P31146	0	2	0.4516	0	1	1	447.755	894.504	894.504	-0.84	-0.00037	HCD (High Energy Collision Dissociation)	MS2	40.2904	25	24.0136	12630	MS201900102_HA_Flag.raw	F27		31	39	32	0.059231	0.000461	0.02276	2.01296e+06	23.9
		FALSE	High	Mascot (A5)	Unambiguous	[K].ILTTGFSR.[M]		1	1	P31146	P31146	0	2	0.6304	0	1	1	447.756	894.505	894.504	0.5	0.00022	HCD (High Energy Collision Dissociation)	MS2	64.7585	10.733	20.501	9354	MS201900102_HA_Flag.raw	F27		46	38	31	0.00176933	0.001325	0.03378	2341886976	20.76
		FALSE	High	Mascot (A5)	Unambiguous	[K].ILTTGFSR.[M]		1	1	P31146	P31146	0	2	0.1875	0	1	1	447.756	894.504	894.504	-0.44	-0.0002	HCD (High Energy Collision Dissociation)	MS2	49.3726	25	24.4643	12932	MS201900102_HA_Flag.raw	F27		16	39	32	1.98861	0.001711	0.03766	1.12649e+06	24.45
		FALSE	High	Mascot (A5)	Unambiguous	[K].ILTTGFSR.[M]		1	1	P31146	P31146	0	2	0.4118	0	1	1	447.756	894.504	894.504	-0.06	-2e-05	HCD (High Energy Collision Dissociation)	MS2	16.1933	25	21.8056	10465	MS201900102_HA_Flag.raw	F27		34	39	32	0.030729	0.001711	0.04172	2341886976	20.76
		FALSE	High	Mascot (A5)	Unambiguous	[K].ILTTGFSR.[M]		1	1	P31146	P31146	0	2	0.5385	0	1	1	447.756	894.505	894.504	0.17	8e-05	HCD (High Energy Collision Dissociation)	MS2	5.90621	8.81	21.3748	10023	MS201900102_HA_Flag.raw	F27		39	38	31	0.0100186	0.001711	0.03675	2341886976	20.76
		FALSE	High	Mascot (A5)	Unambiguous	[K].ILTTGFSR.[M]		1	1	P31146	P31146	0	2	0.4545	0	1	1	447.756	894.504	894.504	0.13	6e-05	HCD (High Energy Collision Dissociation)	MS2	42.4333	22.539	22.2557	10927	MS201900102_HA_Flag.raw	F27		33	38	31	0.0397537	0.002106	0.04561	2341886976	20.76
		FALSE	High	Mascot (A5)	Unambiguous	[K].ILTTGFSR.[M]		1	1	P31146	P31146	0	2	0.4878	0	1	1	447.756	894.505	894.504	0.2	9e-05	HCD (High Energy Collision Dissociation)	MS2	0	0.251	20.9186	9548	MS201900102_HA_Flag.raw	F27		41	38	31	0.0055566	0.002974	0.0848	2341886976	20.76
	FALSE	High	[R].LEETVQAK.[-]			0.0443922	0.00252302	1	1	1	P31146	P31146 [454-461]	0	917.494	0	100		High	High	0.001711	0.03567	36	14.74	R.LEETVQAK.-	[454-461]		Used
		Checked	Confidence	Identifying Node	PSM Ambiguity	Annotated Sequence	Modifications	# Protein Groups	# Proteins	Master Protein Accessions	Protein Accessions	# Missed Cleavages	Charge	DeltaScore	DeltaCn	Rank	Search Engine Rank	m/z [Da]	MH+ [Da]	Theo. MH+ [Da]	DeltaM [ppm]	Deltam/z [Da]	Activation Type	MS Order	Isolation Interference [%]	Ion Inject Time [ms]	RT [min]	First Scan	Spectrum File	File ID	Quan Info	Ions Score	Identity Strict	Identity Relaxed	Expectation Value	Percolator q-Value	Percolator PEP	Precursor Abundance	Apex RT [min]
		FALSE	High	Mascot (A5)	Unambiguous	[R].LEETVQAK.[-]		1	1	P31146	P31146	0	2	0.2222	0	1	1	459.251	917.494	917.494	0.33	0.00015	HCD (High Energy Collision Dissociation)	MS2	52.1177	25	14.6938	4428	MS201900102_HA_Flag.raw	F27		36	44	37	0.0647352	0.001711	0.03567	1.01316e+06	14.74
	FALSE	High	[R].QVALWDTK.[H]			0.0467639	0.00252302	1	1	10	P31146	P31146 [246-253]	0	960.515	0	100		High	High	0.004637	0.1139	36	25.9	R.QVALWDTK.H	[246-253]		Used
		Checked	Confidence	Identifying Node	PSM Ambiguity	Annotated Sequence	Modifications	# Protein Groups	# Proteins	Master Protein Accessions	Protein Accessions	# Missed Cleavages	Charge	DeltaScore	DeltaCn	Rank	Search Engine Rank	m/z [Da]	MH+ [Da]	Theo. MH+ [Da]	DeltaM [ppm]	Deltam/z [Da]	Activation Type	MS Order	Isolation Interference [%]	Ion Inject Time [ms]	RT [min]	First Scan	Spectrum File	File ID	Quan Info	Ions Score	Identity Strict	Identity Relaxed	Expectation Value	Percolator q-Value	Percolator PEP	Precursor Abundance	Apex RT [min]
		FALSE	High	Mascot (A5)	Unambiguous	[R].QVALWDTK.[H]		1	1	P31146	P31146	0	2	0.8462	0	1	1	480.761	960.515	960.515	0.36	0.00017	HCD (High Energy Collision Dissociation)	MS2	71.1633	25	30.4895	18318	MS201900102_HA_Flag.raw	F27		13	44	37	14.0839	0.001711	0.03774
		FALSE	High	Mascot (A5)	Unambiguous	[R].QVALWDTK.[H]		1	1	P31146	P31146	0	2	1	0	1	1	480.761	960.514	960.515	-0.49	-0.00024	HCD (High Energy Collision Dissociation)	MS2	50.2231	25	31.1358	19024	MS201900102_HA_Flag.raw	F27		9	44	37	32.0546	0.002974	0.06149
		FALSE	High	Mascot (A5)	Unambiguous	[R].QVALWDTK.[H]		1	1	P31146	P31146	0	2	1	0	1	1	480.761	960.515	960.515	0.29	0.00014	HCD (High Energy Collision Dissociation)	MS2	46.05	25	28.3908	16021	MS201900102_HA_Flag.raw	F27		30	44	37	0.279076	0.002974	0.07038	2.62043e+06	28.09
		FALSE	High	Mascot (A5)	Unambiguous	[R].QVALWDTK.[H]		1	1	P31146	P31146	0	2	1	0	1	1	480.763	960.518	960.515	3.02	0.00145	HCD (High Energy Collision Dissociation)	MS2	56.7788	25	27.9062	15514	MS201900102_HA_Flag.raw	F27		19	44	37	3.82408	0.004637	0.1143	2.62043e+06	28.09
		FALSE	High	Mascot (A5)	Unambiguous	[R].QVALWDTK.[H]		1	1	P31146	P31146	0	2	0.75	0	1	1	480.761	960.515	960.515	0.57	0.00028	HCD (High Energy Collision Dissociation)	MS2	0	21.069	16.3092	6164	MS201900102_HA_Flag.raw	F27		36	44	37	0.0651212	0.004637	0.1139	3.80077e+06	16.31
		FALSE	High	Mascot (A5)	Unambiguous	[R].QVALWDTK.[H]		1	1	P31146	P31146	0	2	1	0	1	1	480.761	960.514	960.515	-0.55	-0.00026	HCD (High Energy Collision Dissociation)	MS2	51.9883	20.053	27.4405	15016	MS201900102_HA_Flag.raw	F27		16	44	37	6.55979	0.004637	0.1184	5470733	27.21
		FALSE	High	Mascot (A5)	Unambiguous	[R].QVALWDTK.[H]		1	1	P31146	P31146	0	2	1	0	1	1	480.761	960.515	960.515	-0.07	-3e-05	HCD (High Energy Collision Dissociation)	MS2	52.5889	25	29.9609	17727	MS201900102_HA_Flag.raw	F27		10	44	37	26.2859	0.005119	0.1493
		FALSE	High	Mascot (A5)	Unambiguous	[R].QVALWDTK.[H]		1	1	P31146	P31146	0	2	1	0	1	1	480.761	960.514	960.515	-0.56	-0.00027	HCD (High Energy Collision Dissociation)	MS2	68.3198	15.794	27.0019	14718	MS201900102_HA_Flag.raw	F27		13	44	37	13.2096	0.006075	0.1576	5470733	27.21
		FALSE	High	Mascot (A5)	Unambiguous	[R].QVALWDTK.[H]		1	1	P31146	P31146	0	2	1	0	1	1	480.761	960.514	960.515	-0.94	-0.00045	HCD (High Energy Collision Dissociation)	MS2	29.9072	25	29.4054	17129	MS201900102_HA_Flag.raw	F27		13	44	37	12.0677	0.007214	0.1887
		FALSE	High	Mascot (A5)	Unambiguous	[R].QVALWDTK.[H]		1	1	P31146	P31146	0	2	1	0	1	1	480.761	960.515	960.515	-0.26	-0.00012	HCD (High Energy Collision Dissociation)	MS2	37.5866	5.767	25.6155	13905	MS201900102_HA_Flag.raw	F27		20	44	37	2.87556	0.00806	0.216	1174345472	25.9
	FALSE	High	[R].AVFVSEGKILTTGFSR.[M]	1xGG [K8]		0.0671186	0.00427085	1	1	1	P31146	P31146 [226-241]	1	1825.98	0		No Quan Values	High	High	0.002845	0.05649	5		R.AVFVSEGKILTTGFSR.M	[226-241]		Not Used
		Checked	Confidence	Identifying Node	PSM Ambiguity	Annotated Sequence	Modifications	# Protein Groups	# Proteins	Master Protein Accessions	Protein Accessions	# Missed Cleavages	Charge	DeltaScore	DeltaCn	Rank	Search Engine Rank	m/z [Da]	MH+ [Da]	Theo. MH+ [Da]	DeltaM [ppm]	Deltam/z [Da]	Activation Type	MS Order	Isolation Interference [%]	Ion Inject Time [ms]	RT [min]	First Scan	Spectrum File	File ID	Quan Info	Ions Score	Identity Strict	Identity Relaxed	Expectation Value	Percolator q-Value	Percolator PEP	Precursor Abundance	Apex RT [min]
		FALSE	High	Mascot (A5)	Unambiguous	[R].AVFVSEGkILTTGFSR.[M]	K8(GG)	1	1	P31146	P31146	1	3	1	0	1	1	609.336	1825.99	1825.98	7.08	0.00431	HCD (High Energy Collision Dissociation)	MS2		25	37.2656	25337	MS201900102_HA_Flag.raw	F27		5	44	37	103.004	0.002845	0.05649
	FALSE	High	[R].AVFVSEGK.[I]			0.152799	0.00633596	1	1	1	P31146	P31146 [226-233]	0	836.451	0		No Quan Values	High	High	0.005119	0.1415	32		R.AVFVSEGK.I	[226-233]		Not Used
		Checked	Confidence	Identifying Node	PSM Ambiguity	Annotated Sequence	Modifications	# Protein Groups	# Proteins	Master Protein Accessions	Protein Accessions	# Missed Cleavages	Charge	DeltaScore	DeltaCn	Rank	Search Engine Rank	m/z [Da]	MH+ [Da]	Theo. MH+ [Da]	DeltaM [ppm]	Deltam/z [Da]	Activation Type	MS Order	Isolation Interference [%]	Ion Inject Time [ms]	RT [min]	First Scan	Spectrum File	File ID	Quan Info	Ions Score	Identity Strict	Identity Relaxed	Expectation Value	Percolator q-Value	Percolator PEP	Precursor Abundance	Apex RT [min]
		FALSE	High	Mascot (A5)	Unambiguous	[R].AVFVSEGK.[I]		1	1	P31146	P31146	0	2	0.4688	0	1	1	418.729	836.452	836.451	0.5	0.00021	HCD (High Energy Collision Dissociation)	MS2	9.42161	25	15.8787	5754	MS201900102_HA_Flag.raw	F27		32	37	30	0.0308914	0.005119	0.1415
	FALSE	High	[R].KLQATVQELQK.[R]	1xMethyl [K11]	P31146 1xMethyl [K449]	0.17546	0.00776738	1	1	1	P31146	P31146 [439-449]	1	1299.76	0		No Quan Values	High	High	0.006368	0.1655	30		R.KLQATVQELQK.R	[439-449]	1xMethyl [K449]	Not Used
		Checked	Confidence	Identifying Node	PSM Ambiguity	Annotated Sequence	Modifications	# Protein Groups	# Proteins	Master Protein Accessions	Protein Accessions	# Missed Cleavages	Charge	DeltaScore	DeltaCn	Rank	Search Engine Rank	m/z [Da]	MH+ [Da]	Theo. MH+ [Da]	DeltaM [ppm]	Deltam/z [Da]	Activation Type	MS Order	Isolation Interference [%]	Ion Inject Time [ms]	RT [min]	First Scan	Spectrum File	File ID	Quan Info	Ions Score	Identity Strict	Identity Relaxed	Expectation Value	Percolator q-Value	Percolator PEP	Precursor Abundance	Apex RT [min]
		FALSE	High	Mascot (A5)	Unambiguous	[R].KLQATVQELQk.[R]	K11(Methyl)	1	1	P31146	P31146	1	2	0.7333	0	1	1	650.386	1299.76	1299.76	1.18	0.00077	HCD (High Energy Collision Dissociation)	MS2	0	25	17.405	7040	MS201900102_HA_Flag.raw	F27		30	41	34	0.132089	0.006368	0.1655	1.96169e+06	17.36
	FALSE	High	[R].RAAPEASGTPSSDAVSRLEEEMR.[K]	1xOxidation [M22]		0.18392	0.00821078	1	1	1	P31146	P31146 [416-438]	2	2462.16	0	100		High	High	0.006657	0.1737	13	22.74	R.RAAPEASGTPSSDAVSRLEEEMR.K	[416-438]		Used
		Checked	Confidence	Identifying Node	PSM Ambiguity	Annotated Sequence	Modifications	# Protein Groups	# Proteins	Master Protein Accessions	Protein Accessions	# Missed Cleavages	Charge	DeltaScore	DeltaCn	Rank	Search Engine Rank	m/z [Da]	MH+ [Da]	Theo. MH+ [Da]	DeltaM [ppm]	Deltam/z [Da]	Activation Type	MS Order	Isolation Interference [%]	Ion Inject Time [ms]	RT [min]	First Scan	Spectrum File	File ID	Quan Info	Ions Score	Identity Strict	Identity Relaxed	Expectation Value	Percolator q-Value	Percolator PEP	Precursor Abundance	Apex RT [min]
		FALSE	High	Mascot (A5)	Unambiguous	[R].RAAPEASGTPSSDAVSRLEEEmR.[K]	M22(Oxidation)	1	1	P31146	P31146	2	4	1	0	1	1	616.29	2462.14	2462.16	-8.08	-0.00497	HCD (High Energy Collision Dissociation)	MS2	83.7369	23.343	22.6582	11350	MS201900102_HA_Flag.raw	F27		13	51	44	73.1588	0.006657	0.1737	3613708	22.74
	FALSE	High	[R].AAPEASGTPSSDAVSRLEEEMRK.[L]	1xOxidation [M21]		0.18392	0.00821078	1	1	1	P31146	P31146 [417-439]	2	2434.15	0		No Quan Values	High	High	0.006657	0.1738	13		R.AAPEASGTPSSDAVSRLEEEMRK.L	[417-439]		Not Used
		Checked	Confidence	Identifying Node	PSM Ambiguity	Annotated Sequence	Modifications	# Protein Groups	# Proteins	Master Protein Accessions	Protein Accessions	# Missed Cleavages	Charge	DeltaScore	DeltaCn	Rank	Search Engine Rank	m/z [Da]	MH+ [Da]	Theo. MH+ [Da]	DeltaM [ppm]	Deltam/z [Da]	Activation Type	MS Order	Isolation Interference [%]	Ion Inject Time [ms]	RT [min]	First Scan	Spectrum File	File ID	Quan Info	Ions Score	Identity Strict	Identity Relaxed	Expectation Value	Percolator q-Value	Percolator PEP	Precursor Abundance	Apex RT [min]
		FALSE	High	Mascot (A5)	Unambiguous	[R].AAPEASGTPSSDAVSRLEEEmRK.[L]	M21(Oxidation)	1	1	P31146	P31146	2	3	1	0	1	1	812.055	2434.15	2434.15	0.18	0.00015	HCD (High Energy Collision Dissociation)	MS2	0	9.771	23.4989	12220	MS201900102_HA_Flag.raw	F27		13	51	44	70.7244	0.006657	0.1738
	FALSE	High	[R].HVFGQPAK.[A]			0.21431	0.00944792	1	1	1	P31146	P31146 [13-20]	0	883.478	0	100		High	High	0.007751	0.2069	29	13.76	R.HVFGQPAK.A	[13-20]		Used
		Checked	Confidence	Identifying Node	PSM Ambiguity	Annotated Sequence	Modifications	# Protein Groups	# Proteins	Master Protein Accessions	Protein Accessions	# Missed Cleavages	Charge	DeltaScore	DeltaCn	Rank	Search Engine Rank	m/z [Da]	MH+ [Da]	Theo. MH+ [Da]	DeltaM [ppm]	Deltam/z [Da]	Activation Type	MS Order	Isolation Interference [%]	Ion Inject Time [ms]	RT [min]	First Scan	Spectrum File	File ID	Quan Info	Ions Score	Identity Strict	Identity Relaxed	Expectation Value	Percolator q-Value	Percolator PEP	Precursor Abundance	Apex RT [min]
		FALSE	High	Mascot (A5)	Unambiguous	[R].HVFGQPAK.[A]		1	1	P31146	P31146	0	2	0.6552	0	1	1	442.242	883.477	883.478	-1.2	-0.00053	HCD (High Energy Collision Dissociation)	MS2	17.3637	25	14.2735	3950	MS201900102_HA_Flag.raw	F27		29	38	31	0.0952968	0.007751	0.2069	891860	13.76
FALSE	High	Master Protein	P35527	Keratin, type I cytoskeletal 9 OS=Homo sapiens OX=9606 GN=KRT9 PE=1 SV=3	0	162.481	52	30	123	29	1	623	62	5.24	3398	30	cell death;cell organization and biogenesis	cytosol;membrane;nucleus	structural molecule activity	Pf00038, Pf13166	3857	KRT9	17	ENSG00000171403.9			0	100	High	Methyl [K170]; Phospho [Y405]
	Checked	Confidence	Annotated Sequence	Modifications	Modifications in Master Proteins	Qvality PEP	Qvality q-value	# Protein Groups	# Proteins	# PSMs	Master Protein Accessions	Positions in Master Proteins	# Missed Cleavages	Theo. MH+ [Da]	# Razor Quan Results	Abundances (Scaled): F27: Sample	Quan Info	Found in Sample: [S27] F27: Sample	Confidence (by Search Engine): Mascot	Percolator q-Value (by Search Engine): Mascot	Percolator PEP (by Search Engine): Mascot	Ions Score (by Search Engine): Mascot	Top Apex RT [min]	Sequence in Protein	Positions in Protein	Peptide Group Modifications in Protein	Quan Usage
	FALSE	High	[K].NHKEEMSQLTGQNSGDVNVEINVAPGK.[D]	1xOxidation [M6]		0.0110302	0	1	1	1	P35527	P35527 [291-317]	1	2911.39	0		No Quan Values	High	High	0	0.007659	53		K.NHKEEMSQLTGQNSGDVNVEINVAPGK.D	[291-317]		Not Used
		Checked	Confidence	Identifying Node	PSM Ambiguity	Annotated Sequence	Modifications	# Protein Groups	# Proteins	Master Protein Accessions	Protein Accessions	# Missed Cleavages	Charge	DeltaScore	DeltaCn	Rank	Search Engine Rank	m/z [Da]	MH+ [Da]	Theo. MH+ [Da]	DeltaM [ppm]	Deltam/z [Da]	Activation Type	MS Order	Isolation Interference [%]	Ion Inject Time [ms]	RT [min]	First Scan	Spectrum File	File ID	Quan Info	Ions Score	Identity Strict	Identity Relaxed	Expectation Value	Percolator q-Value	Percolator PEP	Precursor Abundance	Apex RT [min]
		FALSE	High	Mascot (A5)	Unambiguous	[K].NHKEEmSQLTGQNSGDVNVEINVAPGK.[D]	M6(Oxidation)	1	1	P35527	P35527	1	3	0.9811	0	1	1	971.133	2911.38	2911.39	-0.62	-0.00061	HCD (High Energy Collision Dissociation)	MS2	0	25	24.0294	12637	MS201900102_HA_Flag.raw	F27		53	52	45	0.00802758	0	0.007659
	FALSE	High	[K].NHKEEMSQLTGQNSGDVNVEINVAPGK.[D]			0.000316481	0	1	1	1	P35527	P35527 [291-317]	1	2895.39	0	100		High	High	0	0.0001558	54	29.2	K.NHKEEMSQLTGQNSGDVNVEINVAPGK.D	[291-317]		Used
		Checked	Confidence	Identifying Node	PSM Ambiguity	Annotated Sequence	Modifications	# Protein Groups	# Proteins	Master Protein Accessions	Protein Accessions	# Missed Cleavages	Charge	DeltaScore	DeltaCn	Rank	Search Engine Rank	m/z [Da]	MH+ [Da]	Theo. MH+ [Da]	DeltaM [ppm]	Deltam/z [Da]	Activation Type	MS Order	Isolation Interference [%]	Ion Inject Time [ms]	RT [min]	First Scan	Spectrum File	File ID	Quan Info	Ions Score	Identity Strict	Identity Relaxed	Expectation Value	Percolator q-Value	Percolator PEP	Precursor Abundance	Apex RT [min]
		FALSE	High	Mascot (A5)	Unambiguous	[K].NHKEEMSQLTGQNSGDVNVEINVAPGK.[D]		1	1	P35527	P35527	1	4	0.9815	0	1	1	724.603	2895.39	2895.39	0.18	0.00013	HCD (High Energy Collision Dissociation)	MS2	0	25	29.109	16802	MS201900102_HA_Flag.raw	F27		54	51	44	0.00665266	0	0.0001558	3.28725e+06	29.2
	FALSE	High	[R].MTLDDFR.[I]			0.0124064	0	1	1	3	P35527	P35527 [234-240]	0	897.413	0	100		High	High	0	0.01235	46	30.88	R.MTLDDFR.I	[234-240]		Used
		Checked	Confidence	Identifying Node	PSM Ambiguity	Annotated Sequence	Modifications	# Protein Groups	# Proteins	Master Protein Accessions	Protein Accessions	# Missed Cleavages	Charge	DeltaScore	DeltaCn	Rank	Search Engine Rank	m/z [Da]	MH+ [Da]	Theo. MH+ [Da]	DeltaM [ppm]	Deltam/z [Da]	Activation Type	MS Order	Isolation Interference [%]	Ion Inject Time [ms]	RT [min]	First Scan	Spectrum File	File ID	Quan Info	Ions Score	Identity Strict	Identity Relaxed	Expectation Value	Percolator q-Value	Percolator PEP	Precursor Abundance	Apex RT [min]
		FALSE	High	Mascot (A5)	Unambiguous	[R].MTLDDFR.[I]		1	1	P35527	P35527	0	2	0.9565	0	1	1	449.21	897.413	897.413	-0.82	-0.00037	HCD (High Energy Collision Dissociation)	MS2	54.6371	25	30.6628	18519	MS201900102_HA_Flag.raw	F27		46	40	33	0.00269614	0	0.01235	80768928	30.88
		FALSE	High	Mascot (A5)	Unambiguous	[R].MTLDDFR.[I]		1	1	P35527	P35527	0	2	1	0	1	1	449.21	897.413	897.413	-0.27	-0.00012	HCD (High Energy Collision Dissociation)	MS2	19.8819	25	31.7559	19734	MS201900102_HA_Flag.raw	F27		45	40	33	0.0039164	0	0.008742	80768928	30.88
		FALSE	High	Mascot (A5)	Unambiguous	[R].MTLDDFR.[I]		1	1	P35527	P35527	0	2	0.9783	0	1	1	449.21	897.413	897.413	-0.41	-0.00018	HCD (High Energy Collision Dissociation)	MS2	9.79293	14.259	31.1285	19015	MS201900102_HA_Flag.raw	F27		46	40	33	0.00287665	0.002489	0.04632	80768928	30.88
	FALSE	High	[R].QVLDNLTMEK.[S]	1xOxidation [M8]		0.0135852	0	1	1	3	P35527	P35527 [262-271]	0	1206.6	0	100		High	High	0	0.009659	53	22.85	R.QVLDNLTMEK.S	[262-271]		Used
		Checked	Confidence	Identifying Node	PSM Ambiguity	Annotated Sequence	Modifications	# Protein Groups	# Proteins	Master Protein Accessions	Protein Accessions	# Missed Cleavages	Charge	DeltaScore	DeltaCn	Rank	Search Engine Rank	m/z [Da]	MH+ [Da]	Theo. MH+ [Da]	DeltaM [ppm]	Deltam/z [Da]	Activation Type	MS Order	Isolation Interference [%]	Ion Inject Time [ms]	RT [min]	First Scan	Spectrum File	File ID	Quan Info	Ions Score	Identity Strict	Identity Relaxed	Expectation Value	Percolator q-Value	Percolator PEP	Precursor Abundance	Apex RT [min]
		FALSE	High	Mascot (A5)	Unambiguous	[R].QVLDNLTmEK.[S]	M8(Oxidation)	1	1	P35527	P35527	0	2	0.8684	0	1	1	603.807	1206.61	1206.6	2.21	0.00134	HCD (High Energy Collision Dissociation)	MS2	0	19.786	22.6638	11357	MS201900102_HA_Flag.raw	F27		38	46	39	0.0588636	0	0.01139	65648156	22.85
		FALSE	High	Mascot (A5)	Unambiguous	[R].QVLDNLTmEK.[S]	M8(Oxidation)	1	1	P35527	P35527	0	2	0.7925	0	1	1	603.806	1206.6	1206.6	0.98	0.00059	HCD (High Energy Collision Dissociation)	MS2	0	10.211	23.0996	11797	MS201900102_HA_Flag.raw	F27		53	46	39	0.00195693	0	0.009659	65648156	22.85
		FALSE	High	Mascot (A5)	Unambiguous	[R].QVLDNLTmEK.[S]	M8(Oxidation)	1	1	P35527	P35527	0	2	0.8421	0	1	1	603.805	1206.6	1206.6	-0.07	-4e-05	HCD (High Energy Collision Dissociation)	MS2	0	25	23.9556	12574	MS201900102_HA_Flag.raw	F27		19	46	39	4.82484	0.002974	0.08502	1.925e+06	23.77
	FALSE	High	[R].QVLDNLTMEK.[S]			0.00592536	0	1	1	3	P35527	P35527 [262-271]	0	1190.61	0	100		High	High	0	0.01366	68	27.62	R.QVLDNLTMEK.S	[262-271]		Used
		Checked	Confidence	Identifying Node	PSM Ambiguity	Annotated Sequence	Modifications	# Protein Groups	# Proteins	Master Protein Accessions	Protein Accessions	# Missed Cleavages	Charge	DeltaScore	DeltaCn	Rank	Search Engine Rank	m/z [Da]	MH+ [Da]	Theo. MH+ [Da]	DeltaM [ppm]	Deltam/z [Da]	Activation Type	MS Order	Isolation Interference [%]	Ion Inject Time [ms]	RT [min]	First Scan	Spectrum File	File ID	Quan Info	Ions Score	Identity Strict	Identity Relaxed	Expectation Value	Percolator q-Value	Percolator PEP	Precursor Abundance	Apex RT [min]
		FALSE	High	Mascot (A5)	Unambiguous	[R].QVLDNLTMEK.[S]		1	1	P35527	P35527	0	2	0.8125	0	1	1	595.808	1190.61	1190.61	0.8	0.00048	HCD (High Energy Collision Dissociation)	MS2	5.97764	25	27.8831	15489	MS201900102_HA_Flag.raw	F27		48	45	38	0.00679478	0	0.003884	53022852	27.62
		FALSE	High	Mascot (A5)	Unambiguous	[R].QVLDNLTMEK.[S]		1	1	P35527	P35527	0	2	0.8382	0	1	1	595.808	1190.61	1190.61	-0.37	-0.00022	HCD (High Energy Collision Dissociation)	MS2	0	13.577	27.4424	15018	MS201900102_HA_Flag.raw	F27		68	45	38	6.06158e-05	0	0.01366	53022852	27.62
		FALSE	High	Mascot (A5)	Unambiguous	[R].QVLDNLTMEK.[S]		1	1	P35527	P35527	0	2	0.3333	0	1	1	595.808	1190.61	1190.61	-0.08	-5e-05	HCD (High Energy Collision Dissociation)	MS2	61.4279	24.204	25.1322	13599	MS201900102_HA_Flag.raw	F27		6	45	38	91.7457	0.005119	0.1346
	FALSE	High	[K].NYSPYYNTIDDLKDQIVDLTVGNNK.[T]			4.7134e-06	0	1	1	5	P35527	P35527 [200-224]	1	2902.41	0	100		High	High	0	1.557e-06	65	67.39	K.NYSPYYNTIDDLKDQIVDLTVGNNK.T	[200-224]		Used
		Checked	Confidence	Identifying Node	PSM Ambiguity	Annotated Sequence	Modifications	# Protein Groups	# Proteins	Master Protein Accessions	Protein Accessions	# Missed Cleavages	Charge	DeltaScore	DeltaCn	Rank	Search Engine Rank	m/z [Da]	MH+ [Da]	Theo. MH+ [Da]	DeltaM [ppm]	Deltam/z [Da]	Activation Type	MS Order	Isolation Interference [%]	Ion Inject Time [ms]	RT [min]	First Scan	Spectrum File	File ID	Quan Info	Ions Score	Identity Strict	Identity Relaxed	Expectation Value	Percolator q-Value	Percolator PEP	Precursor Abundance	Apex RT [min]
		FALSE	High	Mascot (A5)	Unambiguous	[K].NYSPYYNTIDDLKDQIVDLTVGNNK.[T]		1	1	P35527	P35527	1	3	1	0	1	1	968.145	2902.42	2902.41	3.18	0.00307	HCD (High Energy Collision Dissociation)	MS2	0	25	50.84	39446	MS201900102_HA_Flag.raw	F27		33	51	44	0.5901	0	0.0001216	599332	50.78
		FALSE	High	Mascot (A5)	Unambiguous	[K].NYSPYYNTIDDLKDQIVDLTVGNNK.[T]		1	1	P35527	P35527	1	3	1	0	1	1	968.142	2902.41	2902.41	0.49	0.00048	HCD (High Energy Collision Dissociation)	MS2	0	25	57.0141	45324	MS201900102_HA_Flag.raw	F27		27	51	44	2.58126	0	0.004121
		FALSE	High	Mascot (A5)	Unambiguous	[K].NYSPYYNTIDDLKDQIVDLTVGNNK.[T]		1	1	P35527	P35527	1	3	1	0	1	1	968.141	2902.41	2902.41	-0.4	-0.00039	HCD (High Energy Collision Dissociation)	MS2	0	1.007	67.4983	57529	MS201900102_HA_Flag.raw	F27		65	51	44	0.00049814	0	1.557e-06	266179712	67.39
		FALSE	High	Mascot (A5)	Unambiguous	[K].NYSPYYNTIDDLKDQIVDLTVGNNK.[T]		1	1	P35527	P35527	1	3	1	0	1	1	968.144	2902.42	2902.41	2.14	0.00207	HCD (High Energy Collision Dissociation)	MS2	66.4432	11.352	67.0773	57113	MS201900102_HA_Flag.raw	F27		14	51	44	55.5115	0.000461	0.01493	266179712	67.39
		FALSE	High	Mascot (A5)	Unambiguous	[K].NYSPYYNTIDDLKDQIVDLTVGNNK.[T]		1	1	P35527	P35527	1	3	1	0	1	1	968.144	2902.42	2902.41	1.93	0.00186	HCD (High Energy Collision Dissociation)	MS2	35.6709	22.046	61.9915	51121	MS201900102_HA_Flag.raw	F27		2	51	44	880.551	0.006368	0.1656	1.30866e+06	62.09
	FALSE	High	[R].QGVDADINGLR.[Q]			0.000384106	0	1	1	1	P35527	P35527 [251-261]	0	1157.59	0	100		High	High	0	0.0001928	66	24.61	R.QGVDADINGLR.Q	[251-261]		Used
		Checked	Confidence	Identifying Node	PSM Ambiguity	Annotated Sequence	Modifications	# Protein Groups	# Proteins	Master Protein Accessions	Protein Accessions	# Missed Cleavages	Charge	DeltaScore	DeltaCn	Rank	Search Engine Rank	m/z [Da]	MH+ [Da]	Theo. MH+ [Da]	DeltaM [ppm]	Deltam/z [Da]	Activation Type	MS Order	Isolation Interference [%]	Ion Inject Time [ms]	RT [min]	First Scan	Spectrum File	File ID	Quan Info	Ions Score	Identity Strict	Identity Relaxed	Expectation Value	Percolator q-Value	Percolator PEP	Precursor Abundance	Apex RT [min]
		FALSE	High	Mascot (A5)	Unambiguous	[R].QGVDADINGLR.[Q]		1	1	P35527	P35527	0	2	0.8939	0	1	1	579.3	1157.59	1157.59	0.74	0.00043	HCD (High Energy Collision Dissociation)	MS2	0	23.192	24.3814	12855	MS201900102_HA_Flag.raw	F27		66	44	37	7.37534e-05	0	0.0001928	109645152	24.61
	FALSE	High	[R].QFSSSYLSR.[S]			0.0191044	0	1	1	2	P35527	P35527 [5-13]	0	1074.52	0	100		High	High	0	0.01405	32	22.2	R.QFSSSYLSR.S	[5-13]		Used
		Checked	Confidence	Identifying Node	PSM Ambiguity	Annotated Sequence	Modifications	# Protein Groups	# Proteins	Master Protein Accessions	Protein Accessions	# Missed Cleavages	Charge	DeltaScore	DeltaCn	Rank	Search Engine Rank	m/z [Da]	MH+ [Da]	Theo. MH+ [Da]	DeltaM [ppm]	Deltam/z [Da]	Activation Type	MS Order	Isolation Interference [%]	Ion Inject Time [ms]	RT [min]	First Scan	Spectrum File	File ID	Quan Info	Ions Score	Identity Strict	Identity Relaxed	Expectation Value	Percolator q-Value	Percolator PEP	Precursor Abundance	Apex RT [min]
		FALSE	High	Mascot (A5)	Unambiguous	[R].QFSSSYLSR.[S]		1	1	P35527	P35527	0	2	0.75	0	1	1	537.765	1074.52	1074.52	1.41	0.00076	HCD (High Energy Collision Dissociation)	MS2	47.6208	13.285	22.0477	10715	MS201900102_HA_Flag.raw	F27		32	44	37	0.203239	0	0.01405	30858986	22.2
		FALSE	High	Mascot (A5)	Unambiguous	[R].QFSSSYLSR.[S]		1	1	P35527	P35527	0	2	1	0	1	1	537.764	1074.52	1074.52	-0.76	-0.00041	HCD (High Energy Collision Dissociation)	MS2	59.0199	20.815	22.4104	11087	MS201900102_HA_Flag.raw	F27		22	44	37	1.86368	0.000461	0.01581	30858986	22.2
	FALSE	High	[R].IKFEMEQNLR.[Q]	1xOxidation [M5]		0.00434032	0	1	1	3	P35527	P35527 [241-250]	1	1323.67	0	100		High	High	0	0.003628	49	17.64	R.IKFEMEQNLR.Q	[241-250]		Used
		Checked	Confidence	Identifying Node	PSM Ambiguity	Annotated Sequence	Modifications	# Protein Groups	# Proteins	Master Protein Accessions	Protein Accessions	# Missed Cleavages	Charge	DeltaScore	DeltaCn	Rank	Search Engine Rank	m/z [Da]	MH+ [Da]	Theo. MH+ [Da]	DeltaM [ppm]	Deltam/z [Da]	Activation Type	MS Order	Isolation Interference [%]	Ion Inject Time [ms]	RT [min]	First Scan	Spectrum File	File ID	Quan Info	Ions Score	Identity Strict	Identity Relaxed	Expectation Value	Percolator q-Value	Percolator PEP	Precursor Abundance	Apex RT [min]
		FALSE	High	Mascot (A5)	Unambiguous	[R].IKFEmEQNLR.[Q]	M5(Oxidation)	1	1	P35527	P35527	1	2	0.7073	0	1	1	662.34	1323.67	1323.67	0.36	0.00024	HCD (High Energy Collision Dissociation)	MS2	0	9.694	17.8356	7380	MS201900102_HA_Flag.raw	F27		41	46	39	0.0364125	0	0.002752	109513024	17.64
		FALSE	High	Mascot (A5)	Unambiguous	[R].IKFEmEQNLR.[Q]	M5(Oxidation)	1	1	P35527	P35527	1	2	0.6735	0	1	1	662.339	1323.67	1323.67	-1.32	-0.00087	HCD (High Energy Collision Dissociation)	MS2	16.3805	25	17.4113	7048	MS201900102_HA_Flag.raw	F27		49	46	39	0.00541896	0	0.003628	109513024	17.64
		FALSE	High	Mascot (A5)	Unambiguous	[R].IKFEmEQNLR.[Q]	M5(Oxidation)	1	1	P35527	P35527	1	2	0.75	0	1	1	662.34	1323.67	1323.67	-0.29	-0.00019	HCD (High Energy Collision Dissociation)	MS2	0	25	18.2789	7795	MS201900102_HA_Flag.raw	F27		28	46	39	0.647729	0.000461	0.0206	109513024	17.64
	FALSE	High	[R].LEKEIETYHNLLEGGQEDFESSGAGK.[I]			1.70515e-06	0	1	1	2	P35527	P35527 [447-472]	1	2880.35	0	100		High	High	0	5.085e-07	85	39.47	R.LEKEIETYHNLLEGGQEDFESSGAGK.I	[447-472]		Used
		Checked	Confidence	Identifying Node	PSM Ambiguity	Annotated Sequence	Modifications	# Protein Groups	# Proteins	Master Protein Accessions	Protein Accessions	# Missed Cleavages	Charge	DeltaScore	DeltaCn	Rank	Search Engine Rank	m/z [Da]	MH+ [Da]	Theo. MH+ [Da]	DeltaM [ppm]	Deltam/z [Da]	Activation Type	MS Order	Isolation Interference [%]	Ion Inject Time [ms]	RT [min]	First Scan	Spectrum File	File ID	Quan Info	Ions Score	Identity Strict	Identity Relaxed	Expectation Value	Percolator q-Value	Percolator PEP	Precursor Abundance	Apex RT [min]
		FALSE	High	Mascot (A5)	Unambiguous	[R].LEKEIETYHNLLEGGQEDFESSGAGK.[I]		1	1	P35527	P35527	1	3	1	0	1	1	960.786	2880.34	2880.35	-3.28	-0.00315	HCD (High Energy Collision Dissociation)	MS2	18.8154	25	39.2551	27583	MS201900102_HA_Flag.raw	F27		68	52	45	0.000281992	0	1.026e-06	13480064	39.47
		FALSE	High	Mascot (A5)	Unambiguous	[R].LEKEIETYHNLLEGGQEDFESSGAGK.[I]		1	1	P35527	P35527	1	3	1	0	1	1	960.788	2880.35	2880.35	-1.12	-0.00107	HCD (High Energy Collision Dissociation)	MS2	49.02	25	39.3075	27649	MS201900102_HA_Flag.raw	F27		85	52	45	5.42737e-06	0	5.085e-07	13480064	39.47
	FALSE	High	[R].IKFEMEQNLR.[Q]			0.00394042	0	1	1	3	P35527	P35527 [241-250]	1	1307.68	0	100		High	High	0	0.00248	42	24.91	R.IKFEMEQNLR.Q	[241-250]		Used
		Checked	Confidence	Identifying Node	PSM Ambiguity	Annotated Sequence	Modifications	# Protein Groups	# Proteins	Master Protein Accessions	Protein Accessions	# Missed Cleavages	Charge	DeltaScore	DeltaCn	Rank	Search Engine Rank	m/z [Da]	MH+ [Da]	Theo. MH+ [Da]	DeltaM [ppm]	Deltam/z [Da]	Activation Type	MS Order	Isolation Interference [%]	Ion Inject Time [ms]	RT [min]	First Scan	Spectrum File	File ID	Quan Info	Ions Score	Identity Strict	Identity Relaxed	Expectation Value	Percolator q-Value	Percolator PEP	Precursor Abundance	Apex RT [min]
		FALSE	High	Mascot (A5)	Unambiguous	[R].IKFEMEQNLR.[Q]		1	1	P35527	P35527	1	2	0.7143	0	1	1	654.343	1307.68	1307.68	0.18	0.00012	HCD (High Energy Collision Dissociation)	MS2	21.7903	13.71	24.7702	13267	MS201900102_HA_Flag.raw	F27		42	46	39	0.0284379	0	0.00248	212548400	24.91
		FALSE	High	Mascot (A5)	Unambiguous	[R].IKFEMEQNLR.[Q]		1	1	P35527	P35527	1	2	0.6471	0	1	1	654.342	1307.68	1307.68	-0.18	-0.00012	HCD (High Energy Collision Dissociation)	MS2	55.4892	25	26.0669	14164	MS201900102_HA_Flag.raw	F27		34	46	39	0.160656	0.002106	0.0438	1.51514e+06	26.06
		FALSE	High	Mascot (A5)	Unambiguous	[R].IKFEMEQNLR.[Q]		1	1	P35527	P35527	1	2	0.5926	0	1	1	654.342	1307.68	1307.68	-1.24	-0.00081	HCD (High Energy Collision Dissociation)	MS2	24.1099	9.172	25.2236	13699	MS201900102_HA_Flag.raw	F27		27	46	39	0.912127	0.002106	0.04283	212548400	24.91
	FALSE	High	[K].SDLEMQYETLQEELMALK.[K]			3.66037e-06	0	1	1	2	P35527	P35527 [272-289]	0	2171.02	0	100		High	High	0	1.18e-06	83	69.7	K.SDLEMQYETLQEELMALK.K	[272-289]		Used
		Checked	Confidence	Identifying Node	PSM Ambiguity	Annotated Sequence	Modifications	# Protein Groups	# Proteins	Master Protein Accessions	Protein Accessions	# Missed Cleavages	Charge	DeltaScore	DeltaCn	Rank	Search Engine Rank	m/z [Da]	MH+ [Da]	Theo. MH+ [Da]	DeltaM [ppm]	Deltam/z [Da]	Activation Type	MS Order	Isolation Interference [%]	Ion Inject Time [ms]	RT [min]	First Scan	Spectrum File	File ID	Quan Info	Ions Score	Identity Strict	Identity Relaxed	Expectation Value	Percolator q-Value	Percolator PEP	Precursor Abundance	Apex RT [min]
		FALSE	High	Mascot (A5)	Unambiguous	[K].SDLEMQYETLQEELMALK.[K]		1	1	P35527	P35527	0	2	1	0	1	1	1086.02	2171.03	2171.02	0.84	0.00091	HCD (High Energy Collision Dissociation)	MS2	31.8841	25	70.0451	60468	MS201900102_HA_Flag.raw	F27		37	50	43	0.224024	0	0.005267	15700339	69.7
		FALSE	High	Mascot (A5)	Unambiguous	[K].SDLEMQYETLQEELMALK.[K]		1	1	P35527	P35527	0	2	1	0	1	1	1086.02	2171.03	2171.02	1.98	0.00214	HCD (High Energy Collision Dissociation)	MS2	0	18.736	69.5828	59918	MS201900102_HA_Flag.raw	F27		83	50	43	5.20515e-06	0	1.18e-06	15700339	69.7
	FALSE	High	[K].SDLEMQYETLQEELMALK.[K]	1xOxidation [M]		9.74412e-06	0	1	1	3	P35527	P35527 [272-289]	0	2187.02	0	100		High	High	0	2.956e-05	104	69.5	K.SDLEMQYETLQEELMALK.K	[272-289]		Used
		Checked	Confidence	Identifying Node	PSM Ambiguity	Annotated Sequence	Modifications	# Protein Groups	# Proteins	Master Protein Accessions	Protein Accessions	# Missed Cleavages	Charge	DeltaScore	DeltaCn	Rank	Search Engine Rank	m/z [Da]	MH+ [Da]	Theo. MH+ [Da]	DeltaM [ppm]	Deltam/z [Da]	Activation Type	MS Order	Isolation Interference [%]	Ion Inject Time [ms]	RT [min]	First Scan	Spectrum File	File ID	Quan Info	Ions Score	Identity Strict	Identity Relaxed	Expectation Value	Percolator q-Value	Percolator PEP	Precursor Abundance	Apex RT [min]
		FALSE	High	Mascot (A5)	Unambiguous	[K].SDLEmQYETLQEELMALK.[K]	M5(Oxidation)	1	1	P35527	P35527	0	2	1	0	1	1	1094.01	2187.02	2187.02	0.09	0.0001	HCD (High Energy Collision Dissociation)	MS2	15.59	13.333	69.5638	59895	MS201900102_HA_Flag.raw	F27		104	50	43	5.09756e-08	0	2.956e-05	8688026	69.5
		FALSE	High	Mascot (A5)	Unambiguous	[K].SDLEmQYETLQEELMALK.[K]	M5(Oxidation)	1	1	P35527	P35527	0	2	1	0	1	1	1094.01	2187.02	2187.02	1.32	0.00145	HCD (High Energy Collision Dissociation)	MS2	1.55962	11.099	69.4358	59741	MS201900102_HA_Flag.raw	F27		74	50	43	4.65186e-05	0	8.602e-06	8688026	69.5
		FALSE	High	Mascot (A5)	Unambiguous	[K].SDLEMQYETLQEELmALK.[K]	M15(Oxidation)	1	1	P35527	P35527	0	2	1	0	1	1	1094.01	2187.02	2187.02	0.05	6e-05	HCD (High Energy Collision Dissociation)	MS2	30.4972	25	67.8157	57883	MS201900102_HA_Flag.raw	F27		61	50	43	0.00101014	0	3.452e-06	7.50504e+06	67.9
	FALSE	High	[K].VQALEEANNDLENK.[I]			1.72344e-05	0	1	1	3	P35527	P35527 [171-184]	0	1586.77	0	100		High	High	0	6.429e-06	62	23.67	K.VQALEEANNDLENK.I	[171-184]		Used
		Checked	Confidence	Identifying Node	PSM Ambiguity	Annotated Sequence	Modifications	# Protein Groups	# Proteins	Master Protein Accessions	Protein Accessions	# Missed Cleavages	Charge	DeltaScore	DeltaCn	Rank	Search Engine Rank	m/z [Da]	MH+ [Da]	Theo. MH+ [Da]	DeltaM [ppm]	Deltam/z [Da]	Activation Type	MS Order	Isolation Interference [%]	Ion Inject Time [ms]	RT [min]	First Scan	Spectrum File	File ID	Quan Info	Ions Score	Identity Strict	Identity Relaxed	Expectation Value	Percolator q-Value	Percolator PEP	Precursor Abundance	Apex RT [min]
		FALSE	High	Mascot (A5)	Unambiguous	[K].VQALEEANNDLENK.[I]		1	1	P35527	P35527	0	2	0.9032	0	1	1	793.886	1586.76	1586.77	-1.21	-0.00096	HCD (High Energy Collision Dissociation)	MS2	0	25	23.9049	12529	MS201900102_HA_Flag.raw	F27		62	48	41	0.000389324	0	6.429e-06	53103056	23.67
		FALSE	High	Mascot (A5)	Unambiguous	[K].VQALEEANNDLENK.[I]		1	1	P35527	P35527	0	2	0.9524	0	1	1	793.888	1586.77	1586.77	2.2	0.00174	HCD (High Energy Collision Dissociation)	MS2	27.8355	25	23.4746	12193	MS201900102_HA_Flag.raw	F27		42	48	41	0.0396881	0	5.841e-05	53103056	23.67
		FALSE	High	Mascot (A5)	Unambiguous	[K].VQALEEANNDLENK.[I]		1	1	P35527	P35527	0	2	1	0	1	1	793.888	1586.77	1586.77	2.26	0.00179	HCD (High Energy Collision Dissociation)	MS2	56.3863	25	22.0236	10684	MS201900102_HA_Flag.raw	F27		17	48	41	13.5411	0.006075	0.1616
	FALSE	High	[K].VQALEEANNDLENKIQDWYDK.[K]			6.9052e-05	0	1	1	2	P35527	P35527 [171-191]	1	2535.2	0	100		High	High	0	2.95e-05	33	49.41	K.VQALEEANNDLENKIQDWYDK.K	[171-191]		Used
		Checked	Confidence	Identifying Node	PSM Ambiguity	Annotated Sequence	Modifications	# Protein Groups	# Proteins	Master Protein Accessions	Protein Accessions	# Missed Cleavages	Charge	DeltaScore	DeltaCn	Rank	Search Engine Rank	m/z [Da]	MH+ [Da]	Theo. MH+ [Da]	DeltaM [ppm]	Deltam/z [Da]	Activation Type	MS Order	Isolation Interference [%]	Ion Inject Time [ms]	RT [min]	First Scan	Spectrum File	File ID	Quan Info	Ions Score	Identity Strict	Identity Relaxed	Expectation Value	Percolator q-Value	Percolator PEP	Precursor Abundance	Apex RT [min]
		FALSE	High	Mascot (A5)	Unambiguous	[K].VQALEEANNDLENKIQDWYDK.[K]		1	1	P35527	P35527	1	3	0.5	0	1	1	845.737	2535.2	2535.2	-0.89	-0.00075	HCD (High Energy Collision Dissociation)	MS2	25.1895	25	49.6988	38149	MS201900102_HA_Flag.raw	F27		4	51	44	597.882	0	0.01367	10021160	49.41
		FALSE	High	Mascot (A5)	Unambiguous	[K].VQALEEANNDLENKIQDWYDK.[K]		1	1	P35527	P35527	1	3	1	0	1	1	845.738	2535.2	2535.2	-0.44	-0.00037	HCD (High Energy Collision Dissociation)	MS2	52.4925	25	49.2397	37630	MS201900102_HA_Flag.raw	F27		33	51	44	0.705725	0	2.95e-05	10021160	49.41
	FALSE	High	[K].VQALEEANNDLENKIQDWYDKK.[G]			0.00107304	0	1	1	2	P35527	P35527 [171-192]	2	2663.29	0	100		High	High	0	0.0005938	22	45.45	K.VQALEEANNDLENKIQDWYDKK.G	[171-192]		Used
		Checked	Confidence	Identifying Node	PSM Ambiguity	Annotated Sequence	Modifications	# Protein Groups	# Proteins	Master Protein Accessions	Protein Accessions	# Missed Cleavages	Charge	DeltaScore	DeltaCn	Rank	Search Engine Rank	m/z [Da]	MH+ [Da]	Theo. MH+ [Da]	DeltaM [ppm]	Deltam/z [Da]	Activation Type	MS Order	Isolation Interference [%]	Ion Inject Time [ms]	RT [min]	First Scan	Spectrum File	File ID	Quan Info	Ions Score	Identity Strict	Identity Relaxed	Expectation Value	Percolator q-Value	Percolator PEP	Precursor Abundance	Apex RT [min]
		FALSE	High	Mascot (A5)	Unambiguous	[K].VQALEEANNDLENKIQDWYDKK.[G]		1	1	P35527	P35527	2	3	1	0	1	1	888.444	2663.32	2663.29	8.14	0.00723	HCD (High Energy Collision Dissociation)	MS2	34.2325	5.545	45.7165	34214	MS201900102_HA_Flag.raw	F27		21	50	43	9.53083	0	0.01092	22246920	45.45
		FALSE	High	Mascot (A5)	Unambiguous	[K].VQALEEANNDLENKIQDWYDKK.[G]		1	1	P35527	P35527	2	3	1	0	1	1	888.439	2663.3	2663.29	2.87	0.00254	HCD (High Energy Collision Dissociation)	MS2	21.4899	11.153	45.2542	33721	MS201900102_HA_Flag.raw	F27		22	50	43	7.0996	0	0.0005938	22246920	45.45
	FALSE	High	[R].YCGQLQMIQEQISNLEAQITDVR.[Q]	1xPhospho [Y1]; 1xOxidation [M7]	P35527 1xPhospho [Y405]	0.016199	0	1	1	1	P35527	P35527 [405-427]	0	2776.27	0		No Quan Values	High	High	0	0.01171	27		R.YCGQLQMIQEQISNLEAQITDVR.Q	[405-427]	1xPhospho [Y405]	Not Used
		Checked	Confidence	Identifying Node	PSM Ambiguity	Annotated Sequence	Modifications	# Protein Groups	# Proteins	Master Protein Accessions	Protein Accessions	# Missed Cleavages	Charge	DeltaScore	DeltaCn	Rank	Search Engine Rank	m/z [Da]	MH+ [Da]	Theo. MH+ [Da]	DeltaM [ppm]	Deltam/z [Da]	Activation Type	MS Order	Isolation Interference [%]	Ion Inject Time [ms]	RT [min]	First Scan	Spectrum File	File ID	Quan Info	Ions Score	Identity Strict	Identity Relaxed	Expectation Value	Percolator q-Value	Percolator PEP	Precursor Abundance	Apex RT [min]
		FALSE	High	Mascot (A5)	Unambiguous	[R].yCGQLQmIQEQISNLEAQITDVR.[Q]	Y1(Phospho); M7(Oxidation)	1	1	P35527	P35527	0	3	0.1481	0	1	1	926.092	2776.26	2776.27	-2.57	-0.00238	HCD (High Energy Collision Dissociation)	MS2	73.8418	25	72.9733	64012	MS201900102_HA_Flag.raw	F27		27	52	45	3.31265	0	0.01171
	FALSE	High	[K].SDLEMQYETLQEELMALKK.[N]	2xOxidation [M5; M15]		8.47222e-06	0	1	1	4	P35527	P35527 [272-290]	1	2331.11	0	100		High	High	0	2.475e-05	71	57.16	K.SDLEMQYETLQEELMALKK.N	[272-290]		Used
		Checked	Confidence	Identifying Node	PSM Ambiguity	Annotated Sequence	Modifications	# Protein Groups	# Proteins	Master Protein Accessions	Protein Accessions	# Missed Cleavages	Charge	DeltaScore	DeltaCn	Rank	Search Engine Rank	m/z [Da]	MH+ [Da]	Theo. MH+ [Da]	DeltaM [ppm]	Deltam/z [Da]	Activation Type	MS Order	Isolation Interference [%]	Ion Inject Time [ms]	RT [min]	First Scan	Spectrum File	File ID	Quan Info	Ions Score	Identity Strict	Identity Relaxed	Expectation Value	Percolator q-Value	Percolator PEP	Precursor Abundance	Apex RT [min]
		FALSE	High	Mascot (A5)	Unambiguous	[K].SDLEmQYETLQEELmALKK.[N]	M5(Oxidation); M15(Oxidation)	1	1	P35527	P35527	1	3	1	0	1	1	777.707	2331.11	2331.11	-1.91	-0.00148	HCD (High Energy Collision Dissociation)	MS2	0	25	56.88	45176	MS201900102_HA_Flag.raw	F27		48	51	44	0.0194524	0	5.133e-05	20791732	57.16
		FALSE	High	Mascot (A5)	Unambiguous	[K].SDLEmQYETLQEELmALKK.[N]	M5(Oxidation); M15(Oxidation)	1	1	P35527	P35527	1	3	1	0	1	1	777.707	2331.11	2331.11	-0.65	-0.00051	HCD (High Energy Collision Dissociation)	MS2	0	25	56.9018	45199	MS201900102_HA_Flag.raw	F27		71	50	44	0.000103664	0	2.475e-05	20791732	57.16
		FALSE	High	Mascot (A5)	Unambiguous	[K].SDLEmQYETLQEELmALKK.[N]	M5(Oxidation); M15(Oxidation)	1	1	P35527	P35527	1	3	1	0	1	1	777.708	2331.11	2331.11	0.07	6e-05	HCD (High Energy Collision Dissociation)	MS2	75.6937	11.747	57.3483	45684	MS201900102_HA_Flag.raw	F27		69	50	43	0.000161257	0	2.956e-06	20791732	57.16
		FALSE	High	Mascot (A5)	Unambiguous	[K].SDLEmQYETLQEELmALKK.[N]	M5(Oxidation); M15(Oxidation)	1	1	P35527	P35527	1	3	1	0	1	1	777.71	2331.12	2331.11	2.84	0.00221	HCD (High Energy Collision Dissociation)	MS2	20.0344	19.631	57.782	46195	MS201900102_HA_Flag.raw	F27		16	50	43	33.1424	0	0.00488	20791732	57.16
	FALSE	High	[K].SDLEMQYETLQEELMALKK.[N]	1xOxidation [M]		6.54413e-06	0	1	1	5	P35527	P35527 [272-290]	1	2315.11	0	100		High	High	0	0.0001091	80	57.77	K.SDLEMQYETLQEELMALKK.N	[272-290]		Used
		Checked	Confidence	Identifying Node	PSM Ambiguity	Annotated Sequence	Modifications	# Protein Groups	# Proteins	Master Protein Accessions	Protein Accessions	# Missed Cleavages	Charge	DeltaScore	DeltaCn	Rank	Search Engine Rank	m/z [Da]	MH+ [Da]	Theo. MH+ [Da]	DeltaM [ppm]	Deltam/z [Da]	Activation Type	MS Order	Isolation Interference [%]	Ion Inject Time [ms]	RT [min]	First Scan	Spectrum File	File ID	Quan Info	Ions Score	Identity Strict	Identity Relaxed	Expectation Value	Percolator q-Value	Percolator PEP	Precursor Abundance	Apex RT [min]
		FALSE	High	Mascot (A5)	Unambiguous	[K].SDLEMQYETLQEELmALKK.[N]	M15(Oxidation)	1	1	P35527	P35527	1	3	1	0	1	1	772.377	2315.12	2315.11	1.21	0.00094	HCD (High Energy Collision Dissociation)	MS2	2.06378	4.759	57.936	46380	MS201900102_HA_Flag.raw	F27		45	50	43	0.0332379	0	1.097e-05	22059000	57.77
		FALSE	High	Mascot (A5)	Unambiguous	[K].SDLEmQYETLQEELMALKK.[N]	M5(Oxidation)	1	1	P35527	P35527	1	3	1	0	1	1	772.374	2315.11	2315.11	-2.9	-0.00224	HCD (High Energy Collision Dissociation)	MS2	0	25	59.6718	48412	MS201900102_HA_Flag.raw	F27		50	50	43	0.0116803	0	0.007618	15617492	59.85
		FALSE	High	Mascot (A5)	Unambiguous	[K].SDLEMQYETLQEELmALKK.[N]	M15(Oxidation)	1	1	P35527	P35527	1	3	1	0	1	1	772.375	2315.11	2315.11	-1.5	-0.00116	HCD (High Energy Collision Dissociation)	MS2	45.118	25	57.4831	45841	MS201900102_HA_Flag.raw	F27		53	50	43	0.00663553	0	2.227e-06	22059000	57.77
		FALSE	High	Mascot (A5)	Unambiguous	[K].SDLEmQYETLQEELMALKK.[N]	M5(Oxidation)	1	1	P35527	P35527	1	3	1	0	1	1	772.377	2315.12	2315.11	0.33	0.00025	HCD (High Energy Collision Dissociation)	MS2	0	7.053	60.1398	48972	MS201900102_HA_Flag.raw	F27		80	50	43	1.09619e-05	0	0.0001091	15617492	59.85
		FALSE	High	Mascot (A5)	Unambiguous	[K].SDLEmQYETLQEELMALKK.[N]	M5(Oxidation)	1	1	P35527	P35527	1	3	1	0	1	1	772.382	2315.13	2315.11	7.44	0.00574	HCD (High Energy Collision Dissociation)	MS2	70.1865	25	60.6727	49619	MS201900102_HA_Flag.raw	F27		16	50	43	24.0941	0.007214	0.1888	15617492	59.85
	FALSE	High	[K].SDLEMQYETLQEELMALKK.[N]			2.09173e-05	0	1	1	2	P35527	P35527 [272-290]	1	2299.12	0	100		High	High	0	0.0001465	70	60.36	K.SDLEMQYETLQEELMALKK.N	[272-290]		Used
		Checked	Confidence	Identifying Node	PSM Ambiguity	Annotated Sequence	Modifications	# Protein Groups	# Proteins	Master Protein Accessions	Protein Accessions	# Missed Cleavages	Charge	DeltaScore	DeltaCn	Rank	Search Engine Rank	m/z [Da]	MH+ [Da]	Theo. MH+ [Da]	DeltaM [ppm]	Deltam/z [Da]	Activation Type	MS Order	Isolation Interference [%]	Ion Inject Time [ms]	RT [min]	First Scan	Spectrum File	File ID	Quan Info	Ions Score	Identity Strict	Identity Relaxed	Expectation Value	Percolator q-Value	Percolator PEP	Precursor Abundance	Apex RT [min]
		FALSE	High	Mascot (A5)	Unambiguous	[K].SDLEMQYETLQEELMALKK.[N]		1	1	P35527	P35527	1	3	1	0	1	1	767.045	2299.12	2299.12	-0.2	-0.00015	HCD (High Energy Collision Dissociation)	MS2	39.1574	25	60.1159	48943	MS201900102_HA_Flag.raw	F27		68	50	43	0.000166791	0	7.96e-06	23831454	60.36
		FALSE	High	Mascot (A5)	Unambiguous	[K].SDLEMQYETLQEELMALKK.[N]		1	1	P35527	P35527	1	3	1	0	1	1	767.046	2299.12	2299.12	1.7	0.0013	HCD (High Energy Collision Dissociation)	MS2	0.308313	14.322	60.6022	49534	MS201900102_HA_Flag.raw	F27		70	50	43	0.000114038	0	0.0001465	23831454	60.36
	FALSE	High	[K].SDLEMQYETLQEELMALK.[K]	2xOxidation [M5; M15]		9.90172e-05	0	1	1	2	P35527	P35527 [272-289]	0	2203.01	0		No Quan Values	High	High	0	4.38e-05	63		K.SDLEMQYETLQEELMALK.K	[272-289]		Not Used
		Checked	Confidence	Identifying Node	PSM Ambiguity	Annotated Sequence	Modifications	# Protein Groups	# Proteins	Master Protein Accessions	Protein Accessions	# Missed Cleavages	Charge	DeltaScore	DeltaCn	Rank	Search Engine Rank	m/z [Da]	MH+ [Da]	Theo. MH+ [Da]	DeltaM [ppm]	Deltam/z [Da]	Activation Type	MS Order	Isolation Interference [%]	Ion Inject Time [ms]	RT [min]	First Scan	Spectrum File	File ID	Quan Info	Ions Score	Identity Strict	Identity Relaxed	Expectation Value	Percolator q-Value	Percolator PEP	Precursor Abundance	Apex RT [min]
		FALSE	High	Mascot (A5)	Unambiguous	[K].SDLEmQYETLQEELmALK.[K]	M5(Oxidation); M15(Oxidation)	1	1	P35527	P35527	0	2	1	0	1	1	1102	2203	2203.01	-6.23	-0.00686	HCD (High Energy Collision Dissociation)	MS2	62.2777	25	67.4857	57519	MS201900102_HA_Flag.raw	F27		46	51	44	0.0341198	0	0.001242	9580621	67.57
		FALSE	High	Mascot (A5)	Unambiguous	[K].SDLEmQYETLQEELmALK.[K]	M5(Oxidation); M15(Oxidation)	1	1	P35527	P35527	0	2	1	0	1	1	1102.01	2203.02	2203.01	0.85	0.00094	HCD (High Energy Collision Dissociation)	MS2	0	25	67.922	58007	MS201900102_HA_Flag.raw	F27		63	51	44	0.000703497	0	4.38e-05	9580621	67.57
	FALSE	High	[K].TLNDMRQEYEQLIAK.[N]			0.000647218	0	1	1	4	P35527	P35527 [322-336]	1	1851.93	0	100		High	High	0	0.01466	43	42.87	K.TLNDMRQEYEQLIAK.N	[322-336]		Used
		Checked	Confidence	Identifying Node	PSM Ambiguity	Annotated Sequence	Modifications	# Protein Groups	# Proteins	Master Protein Accessions	Protein Accessions	# Missed Cleavages	Charge	DeltaScore	DeltaCn	Rank	Search Engine Rank	m/z [Da]	MH+ [Da]	Theo. MH+ [Da]	DeltaM [ppm]	Deltam/z [Da]	Activation Type	MS Order	Isolation Interference [%]	Ion Inject Time [ms]	RT [min]	First Scan	Spectrum File	File ID	Quan Info	Ions Score	Identity Strict	Identity Relaxed	Expectation Value	Percolator q-Value	Percolator PEP	Precursor Abundance	Apex RT [min]
		FALSE	High	Mascot (A5)	Unambiguous	[K].TLNDMRQEYEQLIAK.[N]		1	1	P35527	P35527	1	2	0.6429	0	1	1	926.467	1851.93	1851.93	-0.24	-0.00022	HCD (High Energy Collision Dissociation)	MS2	37.3453	25	42.5739	31237	MS201900102_HA_Flag.raw	F27		42	48	41	0.0451267	0	0.0003416	132891840	42.87
		FALSE	High	Mascot (A5)	Unambiguous	[K].TLNDMRQEYEQLIAK.[N]		1	1	P35527	P35527	1	2	0.907	0	1	1	926.467	1851.93	1851.93	0.42	0.00039	HCD (High Energy Collision Dissociation)	MS2	0	25	43.8629	32147	MS201900102_HA_Flag.raw	F27		43	48	41	0.0381319	0	0.01466	132891840	42.87
		FALSE	High	Mascot (A5)	Unambiguous	[K].TLNDMRQEYEQLIAK.[N]		1	1	P35527	P35527	1	3	0.5333	0	1	1	617.981	1851.93	1851.93	0.8	0.00049	HCD (High Energy Collision Dissociation)	MS2	0	3.375	42.9977	31524	MS201900102_HA_Flag.raw	F27		15	48	41	22.543	0	0.01044	108636728	42.88
		FALSE	High	Mascot (A5)	Unambiguous	[K].TLNDMRQEYEQLIAK.[N]		1	1	P35527	P35527	1	3	0.2222	0	1	1	617.981	1851.93	1851.93	1.54	0.00095	HCD (High Energy Collision Dissociation)	MS2	0	24.731	43.4226	31776	MS201900102_HA_Flag.raw	F27		9	48	41	96.6191	0.000461	0.02453	108636728	42.88
	FALSE	High	[K].TLLDIDNTR.[M]			0.00241659	0	1	1	6	P35527	P35527 [225-233]	0	1060.56	0	100		High	High	0	0.00851	60	28.12	K.TLLDIDNTR.M	[225-233]		Used
		Checked	Confidence	Identifying Node	PSM Ambiguity	Annotated Sequence	Modifications	# Protein Groups	# Proteins	Master Protein Accessions	Protein Accessions	# Missed Cleavages	Charge	DeltaScore	DeltaCn	Rank	Search Engine Rank	m/z [Da]	MH+ [Da]	Theo. MH+ [Da]	DeltaM [ppm]	Deltam/z [Da]	Activation Type	MS Order	Isolation Interference [%]	Ion Inject Time [ms]	RT [min]	First Scan	Spectrum File	File ID	Quan Info	Ions Score	Identity Strict	Identity Relaxed	Expectation Value	Percolator q-Value	Percolator PEP	Precursor Abundance	Apex RT [min]
		FALSE	High	Mascot (A5)	Unambiguous	[K].TLLDIDNTR.[M]		1	1	P35527	P35527	0	2	0.5167	0	1	1	530.786	1060.56	1060.56	1.34	0.00071	HCD (High Energy Collision Dissociation)	MS2	0.523249	1.417	28.288	15908	MS201900102_HA_Flag.raw	F27		60	45	38	0.000360834	0	0.00851	340762816	28.12
		FALSE	High	Mascot (A5)	Unambiguous	[K].TLLDIDNTR.[M]		1	1	P35527	P35527	0	2	0.5333	0	1	1	530.786	1060.56	1060.56	0.4	0.00021	HCD (High Energy Collision Dissociation)	MS2	15.1826	25	29.1781	16877	MS201900102_HA_Flag.raw	F27		60	45	38	0.000383068	0	0.001451	4.49806e+06	29.48
		FALSE	High	Mascot (A5)	Unambiguous	[K].TLLDIDNTR.[M]		1	1	P35527	P35527	0	2	0.5357	0	1	1	530.785	1060.56	1060.56	-0.22	-0.00012	HCD (High Energy Collision Dissociation)	MS2	2.97959	24.109	28.7397	16417	MS201900102_HA_Flag.raw	F27		56	45	38	0.00105452	0	0.003315	340762816	28.12
		FALSE	High	Mascot (A5)	Unambiguous	[K].TLLDIDNTR.[M]		1	1	P35527	P35527	0	2	0.6429	0	1	1	530.785	1060.56	1060.56	-0.36	-0.00019	HCD (High Energy Collision Dissociation)	MS2	0	21.347	29.6156	17335	MS201900102_HA_Flag.raw	F27		42	45	38	0.02497	0	0.006821	4.49806e+06	29.48
		FALSE	High	Mascot (A5)	Unambiguous	[K].TLLDIDNTR.[M]		1	1	P35527	P35527	0	2	0.7391	0	1	1	530.785	1060.56	1060.56	-0.08	-4e-05	HCD (High Energy Collision Dissociation)	MS2	61.2023	25	30.0935	17876	MS201900102_HA_Flag.raw	F27		23	45	38	2.05141	0.002106	0.04395	4.49806e+06	29.48
		FALSE	High	Mascot (A5)	Unambiguous	[K].TLLDIDNTR.[M]		1	1	P35527	P35527	0	2	0.6	0	1	1	530.787	1060.57	1060.56	2.55	0.00135	HCD (High Energy Collision Dissociation)	MS2	59.3972	25	27.8365	15446	MS201900102_HA_Flag.raw	F27		20	45	38	3.56739	0.006368	0.1683	340762816	28.12
	FALSE	High	[R].GGGGSFGYSYGGGSGGGFSASSLGGGFGGGSR.[G]			4.94764e-07	0	1	1	17	P35527	P35527 [64-95]	0	2705.16	0	100		High	High	0	1.314e-07	128	46.63	R.GGGGSFGYSYGGGSGGGFSASSLGGGFGGGSR.G	[64-95]		Used
		Checked	Confidence	Identifying Node	PSM Ambiguity	Annotated Sequence	Modifications	# Protein Groups	# Proteins	Master Protein Accessions	Protein Accessions	# Missed Cleavages	Charge	DeltaScore	DeltaCn	Rank	Search Engine Rank	m/z [Da]	MH+ [Da]	Theo. MH+ [Da]	DeltaM [ppm]	Deltam/z [Da]	Activation Type	MS Order	Isolation Interference [%]	Ion Inject Time [ms]	RT [min]	First Scan	Spectrum File	File ID	Quan Info	Ions Score	Identity Strict	Identity Relaxed	Expectation Value	Percolator q-Value	Percolator PEP	Precursor Abundance	Apex RT [min]
		FALSE	High	Mascot (A5)	Unambiguous	[R].GGGGSFGYSYGGGSGGGFSASSLGGGFGGGSR.[G]		1	1	P35527	P35527	0	2	1	0	1	1	1353.1	2705.19	2705.16	10.94	0.01479	HCD (High Energy Collision Dissociation)	MS2	58.1567	25	51.5378	40274	MS201900102_HA_Flag.raw	F27		58	52	45	0.00262971	0	0.0001778
		FALSE	High	Mascot (A5)	Unambiguous	[R].GGGGSFGYSYGGGSGGGFSASSLGGGFGGGSR.[G]		1	1	P35527	P35527	0	2	0.9882	0	1	1	1353.1	2705.18	2705.16	8.81	0.01191	HCD (High Energy Collision Dissociation)	MS2	24.7377	25	50.9278	39554	MS201900102_HA_Flag.raw	F27		85	52	45	5.77544e-06	0	0.0004866
		FALSE	High	Mascot (A5)	Unambiguous	[R].GGGGSFGYSYGGGSGGGFSASSLGGGFGGGSR.[G]		1	1	P35527	P35527	0	2	1	0	1	1	1353.08	2705.15	2705.16	-2.35	-0.00318	HCD (High Energy Collision Dissociation)	MS2	22.3584	25	46.4377	35062	MS201900102_HA_Flag.raw	F27		61	52	45	0.00148673	0	8.661e-07	32663286	46.63
		FALSE	High	Mascot (A5)	Unambiguous	[R].GGGGSFGYSYGGGSGGGFSASSLGGGFGGGSR.[G]		1	1	P35527	P35527	0	2	0.9375	0	1	1	1353.08	2705.16	2705.16	-1.21	-0.00163	HCD (High Energy Collision Dissociation)	MS2	53.3803	25	50.978	39617	MS201900102_HA_Flag.raw	F27		80	52	45	1.71604e-05	0	5.156e-06
		FALSE	High	Mascot (A5)	Unambiguous	[R].GGGGSFGYSYGGGSGGGFSASSLGGGFGGGSR.[G]		1	1	P35527	P35527	0	2	0.9796	0	1	1	1353.08	2705.16	2705.16	-0.63	-0.00085	HCD (High Energy Collision Dissociation)	MS2	0	25	49.7019	38153	MS201900102_HA_Flag.raw	F27		98	52	45	2.5673e-07	0	3.16e-07
[truncated: 6,988 more rows]
