# Supplementary material for: Neddylation of Coro1a determines the fate of multivesicular bodies and biogenesis of extracellular vesicles
Source: J Extracell Vesicles. 2021 Oct 8;10(12):e12153. doi: 10.1002/jev2.12153 (PMC8500273; doi:10.1002/jev2.12153)
Supplement: Supplementary file 6 — Supporting Information [file JEV2-10-e12153-s008.xlsx]

## Sheet: EVs-WT-1
Supplementary Table 5. The proteins in EVs from HEK293 cells with Coro1a or Coro1a-K233R overexpression
Checked	Protein FDR Confidence: Combined	Master	Accession	Description	Exp. q-value: Combined	Sum PEP Score	Coverage [%]	# Peptides	# PSMs	# Unique Peptides	# Protein Groups	# AAs	MW [kDa]	calc. pI	Score Mascot: Mascot	# Peptides (by Search Engine): Mascot
FALSE	High	Master Protein	P60709	Actin, cytoplasmic 1 OS=Homo sapiens OX=9606 GN=ACTB PE=1 SV=1	0	84.845	49	13	109	1	1	375	41.7	5.48	2479	13
	Checked	Confidence	Sequence	Modifications	Qvality PEP	Qvality q-value	# Protein Groups	# Proteins	# PSMs	Master Protein Accessions	# Missed Cleavages	Theo. MH+ [Da]	Confidence (by Search Engine): Mascot	Percolator q-Value (by Search Engine): Mascot	Percolator PEP (by Search Engine): Mascot	Ions Score (by Search Engine): Mascot
	FALSE	High	IWHHTFYNELR		0.000164234	0	3	9	25	P60709; Q6S8J3; P63261	0	1515.75	High	0	0.0005001	57
		Checked	Confidence	Identifying Node	PSM Ambiguity	Annotated Sequence	Modifications	# Protein Groups	# Proteins	Master Protein Accessions	Protein Accessions	# Missed Cleavages	Charge	DeltaScore	DeltaCn	Rank	Search Engine Rank	m/z [Da]	MH+ [Da]	Theo. MH+ [Da]	DeltaM [ppm]	Deltam/z [Da]	Activation Type	MS Order	Isolation Interference [%]	Ion Inject Time [ms]	RT [min]	First Scan	Spectrum File	File ID	Ions Score	Identity Strict	Identity Relaxed	Expectation Value	Percolator q-Value	Percolator PEP	Precursor Abundance	Apex RT [min]
		FALSE	High	Mascot (A5)	Unambiguous	IWHHTFYNELR		3	9	P60709; Q6S8J3; P63261	A5A3E0; Q9BYX7; P0CG39; P60709; Q6S8J3; P68133; P0CG38; P68032; P63261	0	3	0.92	0	1	1	505.923	1515.75	1515.75	3.2	0.00161	HCD (High Energy Collision Dissociation)	MS2	43.5436	30	18.6934	11866	MS2000489_EXO_W_1.raw	F4	25	47	40	2.00239	0	0.0006173	21891310	18.65
		FALSE	High	Mascot (A5)	Unambiguous	IWHHTFYNELR		3	9	P60709; Q6S8J3; P63261	A5A3E0; Q9BYX7; P0CG39; P60709; Q6S8J3; P68133; P0CG38; P68032; P63261	0	3	0.7544	0	1	1	505.922	1515.75	1515.75	2.41	0.00122	HCD (High Energy Collision Dissociation)	MS2	59.0836	11.435	14.2295	7658	MS2000489_EXO_W_1.raw	F4	57	47	40	0.00103826	0	0.0005001	177021584	13.72
		FALSE	High	Mascot (A5)	Unambiguous	IWHHTFYNELR		3	9	P60709; Q6S8J3; P63261	A5A3E0; Q9BYX7; P0CG39; P60709; Q6S8J3; P68133; P0CG38; P68032; P63261	0	3	0.7429	0	1	1	505.921	1515.75	1515.75	-1.03	-0.00052	HCD (High Energy Collision Dissociation)	MS2	21.6952	18.676	18.4892	11671	MS2000489_EXO_W_1.raw	F4	35	47	40	0.208027	0	0.0009643	21891310	18.65
		FALSE	High	Mascot (A5)	Unambiguous	IWHHTFYNELR		3	9	P60709; Q6S8J3; P63261	A5A3E0; Q9BYX7; P0CG39; P60709; Q6S8J3; P68133; P0CG38; P68032; P63261	0	3	0.9792	0	1	1	505.922	1515.75	1515.75	0.72	0.00036	HCD (High Energy Collision Dissociation)	MS2	60.619	6.594	12.6938	6092	MS2000489_EXO_W_1.raw	F4	48	47	40	0.0103383	0	0.0001481	2494962176	12.82
		FALSE	High	Mascot (A5)	Unambiguous	IWHHTFYNELR		3	9	P60709; Q6S8J3; P63261	A5A3E0; Q9BYX7; P0CG39; P60709; Q6S8J3; P68133; P0CG38; P68032; P63261	0	3	0.875	0	1	1	505.922	1515.75	1515.75	1.38	0.0007	HCD (High Energy Collision Dissociation)	MS2	12.781	3.825	13.464	6967	MS2000489_EXO_W_1.raw	F4	48	47	40	0.00810443	0	0.001124	2494962176	12.82
		FALSE	High	Mascot (A5)	Unambiguous	IWHHTFYNELR		3	9	P60709; Q6S8J3; P63261	A5A3E0; Q9BYX7; P0CG39; P60709; Q6S8J3; P68133; P0CG38; P68032; P63261	0	3	0.75	0	1	1	505.922	1515.75	1515.75	1.81	0.00091	HCD (High Energy Collision Dissociation)	MS2	80.81	12.321	15.888	9303	MS2000489_EXO_W_1.raw	F4	16	47	40	15.1793	0	0.0008067	108363672	15.08
		FALSE	High	Mascot (A5)	Unambiguous	IWHHTFYNELR		3	9	P60709; Q6S8J3; P63261	A5A3E0; Q9BYX7; P0CG39; P60709; Q6S8J3; P68133; P0CG38; P68032; P63261	0	3	0.8936	0	1	1	505.923	1515.75	1515.75	2.65	0.00134	HCD (High Energy Collision Dissociation)	MS2	55.8558	17.472	15.0918	8395	MS2000489_EXO_W_1.raw	F4	47	47	40	0.011884	0.0004124	0.001316	108363672	15.08
		FALSE	High	Mascot (A5)	Unambiguous	IWHHTFYNELR		3	9	P60709; Q6S8J3; P63261	A5A3E0; Q9BYX7; P0CG39; P60709; Q6S8J3; P68133; P0CG38; P68032; P63261	0	3	1	0	1	1	505.92	1515.75	1515.75	-1.88	-0.00095	HCD (High Energy Collision Dissociation)	MS2	84.5709	14.382	23.959	17008	MS2000489_EXO_W_1.raw	F4	14	47	40	24.8203	0.0004124	0.001647	6.98703e+06	23.78
		FALSE	High	Mascot (A5)	Unambiguous	IWHHTFYNELR		3	9	P60709; Q6S8J3; P63261	A5A3E0; Q9BYX7; P0CG39; P60709; Q6S8J3; P68133; P0CG38; P68032; P63261	0	3	1	0	1	1	505.921	1515.75	1515.75	-0.85	-0.00043	HCD (High Energy Collision Dissociation)	MS2	60.8072	30	31.5092	24227	MS2000489_EXO_W_1.raw	F4	8	47	40	94.8597	0.0005545	0.00351
		FALSE	High	Mascot (A5)	Unambiguous	IWHHTFYNELR		3	9	P60709; Q6S8J3; P63261	A5A3E0; Q9BYX7; P0CG39; P60709; Q6S8J3; P68133; P0CG38; P68032; P63261	0	3	0.8235	0	1	1	505.922	1515.75	1515.75	1.38	0.0007	HCD (High Energy Collision Dissociation)	MS2	53.4839	30	26.1174	19207	MS2000489_EXO_W_1.raw	F4	17	47	40	11.7145	0.0005545	0.009848	5.98434e+06	26.1
		FALSE	High	Mascot (A5)	Unambiguous	IWHHTFYNELR		3	9	P60709; Q6S8J3; P63261	A5A3E0; Q9BYX7; P0CG39; P60709; Q6S8J3; P68133; P0CG38; P68032; P63261	0	3	0.9167	0	1	1	505.921	1515.75	1515.75	0.18	9e-05	HCD (High Energy Collision Dissociation)	MS2	21.6764	30	25.1133	18186	MS2000489_EXO_W_1.raw	F4	36	47	40	0.163748	0.0005545	0.003066
		FALSE	High	Mascot (A5)	Unambiguous	IWHHTFYNELR		3	9	P60709; Q6S8J3; P63261	A5A3E0; Q9BYX7; P0CG39; P60709; Q6S8J3; P68133; P0CG38; P68032; P63261	0	3	1	0	1	1	505.921	1515.75	1515.75	-1.46	-0.00074	HCD (High Energy Collision Dissociation)	MS2	54.1746	30	33.8652	26254	MS2000489_EXO_W_1.raw	F4	21	47	40	4.56278	0.0005545	0.009271
		FALSE	High	Mascot (A5)	Unambiguous	IWHHTFYNELR		3	9	P60709; Q6S8J3; P63261	A5A3E0; Q9BYX7; P0CG39; P60709; Q6S8J3; P68133; P0CG38; P68032; P63261	0	3	0.8462	0	1	1	505.922	1515.75	1515.75	2.17	0.0011	HCD (High Energy Collision Dissociation)	MS2	23.3947	30	50.8967	42960	MS2000489_EXO_W_1.raw	F4	26	47	40	1.41405	0.0005545	0.00644
		FALSE	High	Mascot (A5)	Unambiguous	IWHHTFYNELR		3	9	P60709; Q6S8J3; P63261	A5A3E0; Q9BYX7; P0CG39; P60709; Q6S8J3; P68133; P0CG38; P68032; P63261	0	3	0.902	0	1	1	505.922	1515.75	1515.75	2.35	0.00119	HCD (High Energy Collision Dissociation)	MS2	26.5186	22.251	16.6613	10165	MS2000489_EXO_W_1.raw	F4	51	47	40	0.00432817	0.0005545	0.002828
		FALSE	High	Mascot (A5)	Unambiguous	IWHHTFYNELR		3	9	P60709; Q6S8J3; P63261	A5A3E0; Q9BYX7; P0CG39; P60709; Q6S8J3; P68133; P0CG38; P68032; P63261	0	2	0.7143	0	1	1	758.389	1515.77	1515.75	14.68	0.01113	HCD (High Energy Collision Dissociation)	MS2	55.4242	10.964	14.596	8047	MS2000489_EXO_W_1.raw	F4	42	47	40	0.0330613	0.000729	0.01231
		FALSE	High	Mascot (A5)	Unambiguous	IWHHTFYNELR		3	9	P60709; Q6S8J3; P63261	A5A3E0; Q9BYX7; P0CG39; P60709; Q6S8J3; P68133; P0CG38; P68032; P63261	0	3	1	0	1	1	505.923	1515.75	1515.75	2.71	0.00137	HCD (High Energy Collision Dissociation)	MS2	66.2774	30	17.7366	10842	MS2000489_EXO_W_1.raw	F4	14	47	40	25.9067	0.000729	0.0186
		FALSE	High	Mascot (A5)	Unambiguous	IWHHTFYNELR		3	9	P60709; Q6S8J3; P63261	A5A3E0; Q9BYX7; P0CG39; P60709; Q6S8J3; P68133; P0CG38; P68032; P63261	0	3	1	0	1	1	505.922	1515.75	1515.75	2.17	0.0011	HCD (High Energy Collision Dissociation)	MS2	43.0904	30	41.2994	34024	MS2000489_EXO_W_1.raw	F4	23	47	40	3.10789	0.000729	0.01431
		FALSE	High	Mascot (A5)	Unambiguous	IWHHTFYNELR		3	9	P60709; Q6S8J3; P63261	A5A3E0; Q9BYX7; P0CG39; P60709; Q6S8J3; P68133; P0CG38; P68032; P63261	0	3	0.5	0	1	1	505.922	1515.75	1515.75	1.56	0.00079	HCD (High Energy Collision Dissociation)	MS2	76.5098	19.973	35.5308	27914	MS2000489_EXO_W_1.raw	F4	16	47	40	13.2885	0.0009105	0.02041
		FALSE	High	Mascot (A5)	Unambiguous	IWHHTFYNELR		3	9	P60709; Q6S8J3; P63261	A5A3E0; Q9BYX7; P0CG39; P60709; Q6S8J3; P68133; P0CG38; P68032; P63261	0	3	0.7879	0	1	1	505.922	1515.75	1515.75	1.2	0.00061	HCD (High Energy Collision Dissociation)	MS2	33.7235	20.745	20.3475	13584	MS2000489_EXO_W_1.raw	F4	33	47	40	0.262144	0.0009105	0.02899
		FALSE	High	Mascot (A5)	Unambiguous	IWHHTFYNELR		3	9	P60709; Q6S8J3; P63261	A5A3E0; Q9BYX7; P0CG39; P60709; Q6S8J3; P68133; P0CG38; P68032; P63261	0	3	1	0	1	1	505.923	1515.75	1515.75	2.71	0.00137	HCD (High Energy Collision Dissociation)	MS2	68.7755	30	49.1483	40916	MS2000489_EXO_W_1.raw	F4	21	47	40	4.26985	0.0009105	0.02803
		FALSE	High	Mascot (A5)	Unambiguous	IWHHTFYNELR		3	9	P60709; Q6S8J3; P63261	A5A3E0; Q9BYX7; P0CG39; P60709; Q6S8J3; P68133; P0CG38; P68032; P63261	0	3	1	0	1	1	505.922	1515.75	1515.75	0.6	0.0003	HCD (High Energy Collision Dissociation)	MS2	29.0368	28.96	29.8566	22526	MS2000489_EXO_W_1.raw	F4	9	47	40	67.6779	0.001335	0.03189	11491073	29.73
		FALSE	High	Mascot (A5)	Unambiguous	IWHHTFYNELR		3	9	P60709; Q6S8J3; P63261	A5A3E0; Q9BYX7; P0CG39; P60709; Q6S8J3; P68133; P0CG38; P68032; P63261	0	2	1	0	1	1	758.382	1515.76	1515.75	4.37	0.00331	HCD (High Energy Collision Dissociation)	MS2	29.6337	20.521	23.097	16028	MS2000489_EXO_W_1.raw	F4	14	47	40	22.2063	0.002877	0.05342
		FALSE	High	Mascot (A5)	Unambiguous	IWHHTFYNELR		3	9	P60709; Q6S8J3; P63261	A5A3E0; Q9BYX7; P0CG39; P60709; Q6S8J3; P68133; P0CG38; P68032; P63261	0	3	0.9167	0	1	1	505.922	1515.75	1515.75	1.69	0.00085	HCD (High Energy Collision Dissociation)	MS2	35.2297	30	38.8848	31220	MS2000489_EXO_W_1.raw	F4	36	47	40	0.148783	0.003435	0.0585
		FALSE	High	Mascot (A5)	Unambiguous	IWHHTFYNELR		3	9	P60709; Q6S8J3; P63261	A5A3E0; Q9BYX7; P0CG39; P60709; Q6S8J3; P68133; P0CG38; P68032; P63261	0	3	1	0	1	1	505.921	1515.75	1515.75	-0.31	-0.00016	HCD (High Energy Collision Dissociation)	MS2	68.4617	23.109	22.185	15106	MS2000489_EXO_W_1.raw	F4	13	47	40	30.7886	0.00377	0.06611	6837167	22.19
		FALSE	High	Mascot (A5)	Unambiguous	IWHHTFYNELR		3	9	P60709; Q6S8J3; P63261	A5A3E0; Q9BYX7; P0CG39; P60709; Q6S8J3; P68133; P0CG38; P68032; P63261	0	3	1	0	1	1	505.922	1515.75	1515.75	2.47	0.00125	HCD (High Energy Collision Dissociation)	MS2	54.6159	30	29.0318	21606	MS2000489_EXO_W_1.raw	F4	23	47	40	2.90252	0.003936	0.07035
	FALSE	High	KDLYANTVLSGGTTMYPGIADR	1xOxidation [M15]	4.13429e-05	0	2	2	2	P60709; P63261	1	2359.16	High	0	3.663e-05	78
		Checked	Confidence	Identifying Node	PSM Ambiguity	Annotated Sequence	Modifications	# Protein Groups	# Proteins	Master Protein Accessions	Protein Accessions	# Missed Cleavages	Charge	DeltaScore	DeltaCn	Rank	Search Engine Rank	m/z [Da]	MH+ [Da]	Theo. MH+ [Da]	DeltaM [ppm]	Deltam/z [Da]	Activation Type	MS Order	Isolation Interference [%]	Ion Inject Time [ms]	RT [min]	First Scan	Spectrum File	File ID	Ions Score	Identity Strict	Identity Relaxed	Expectation Value	Percolator q-Value	Percolator PEP	Precursor Abundance	Apex RT [min]
		FALSE	High	Mascot (A5)	Unambiguous	KDLYANTVLSGGTTmYPGIADR	M15(Oxidation)	2	2	P60709; P63261	P60709; P63261	1	3	0.7179	0	1	1	787.06	2359.16	2359.16	1.75	0.00138	HCD (High Energy Collision Dissociation)	MS2	56.8003	9.978	33.5491	25937	MS2000489_EXO_W_1.raw	F4	78	50	43	1.79572e-05	0	3.663e-05	149765776	33.66
		FALSE	High	Mascot (A5)	Unambiguous	KDLYANTVLSGGTTmYPGIADR	M15(Oxidation)	2	2	P60709; P63261	P60709; P63261	1	3	0.5	0	1	1	787.06	2359.17	2359.16	2.61	0.00205	HCD (High Energy Collision Dissociation)	MS2	11.895	12.82	35.55	27934	MS2000489_EXO_W_1.raw	F4	26	50	43	2.25061	0.0009105	0.02829	33754552	35.58
	FALSE	High	KYSVWIGGSILASLSTFQQMWISK		0.000620337	0	4	5	1	P60709; P62736; Q562R1; P63261	1	2730.43	High	0	0.0005674	52
		Checked	Confidence	Identifying Node	PSM Ambiguity	Annotated Sequence	Modifications	# Protein Groups	# Proteins	Master Protein Accessions	Protein Accessions	# Missed Cleavages	Charge	DeltaScore	DeltaCn	Rank	Search Engine Rank	m/z [Da]	MH+ [Da]	Theo. MH+ [Da]	DeltaM [ppm]	Deltam/z [Da]	Activation Type	MS Order	Isolation Interference [%]	Ion Inject Time [ms]	RT [min]	First Scan	Spectrum File	File ID	Ions Score	Identity Strict	Identity Relaxed	Expectation Value	Percolator q-Value	Percolator PEP	Precursor Abundance	Apex RT [min]
		FALSE	High	Mascot (A5)	Unambiguous	KYSVWIGGSILASLSTFQQMWISK		4	5	P60709; P62736; Q562R1; P63261	P60709; P62736; Q562R1; P68032; P63261	1	3	0.1731	0	1	1	910.819	2730.44	2730.43	3.19	0.0029	HCD (High Energy Collision Dissociation)	MS2	67.3066	2.685	72.9833	65431	MS2000489_EXO_W_1.raw	F4	52	46	39	0.00314815	0	0.0005674
	FALSE	High	VAPEEHPVLLTEAPLNPK		1.79664e-05	0	2	2	5	P60709; P63261	0	1954.06	High	0	1.574e-05	48
		Checked	Confidence	Identifying Node	PSM Ambiguity	Annotated Sequence	Modifications	# Protein Groups	# Proteins	Master Protein Accessions	Protein Accessions	# Missed Cleavages	Charge	DeltaScore	DeltaCn	Rank	Search Engine Rank	m/z [Da]	MH+ [Da]	Theo. MH+ [Da]	DeltaM [ppm]	Deltam/z [Da]	Activation Type	MS Order	Isolation Interference [%]	Ion Inject Time [ms]	RT [min]	First Scan	Spectrum File	File ID	Ions Score	Identity Strict	Identity Relaxed	Expectation Value	Percolator q-Value	Percolator PEP	Precursor Abundance	Apex RT [min]
		FALSE	High	Mascot (A5)	Unambiguous	VAPEEHPVLLTEAPLNPK		2	2	P60709; P63261	P60709; P63261	0	3	0.3529	0	1	1	652.029	1954.07	1954.06	3.35	0.00218	HCD (High Energy Collision Dissociation)	MS2	5.71392	2.413	29.1731	21760	MS2000489_EXO_W_1.raw	F4	34	44	37	0.107594	0	0.0004805	12210970624	28.66
		FALSE	High	Mascot (A5)	Unambiguous	VAPEEHPVLLTEAPLNPK		2	2	P60709; P63261	P60709; P63261	0	2	0.5625	0	1	1	977.537	1954.07	1954.06	0.8	0.00078	HCD (High Energy Collision Dissociation)	MS2	0	8.736	28.3994	21062	MS2000489_EXO_W_1.raw	F4	48	44	37	0.00497141	0	1.574e-05	7190614016	28.64
		FALSE	High	Mascot (A5)	Unambiguous	VAPEEHPVLLTEAPLNPK		2	2	P60709; P63261	P60709; P63261	0	3	0.3636	0	1	1	652.029	1954.07	1954.06	4.2	0.00273	HCD (High Energy Collision Dissociation)	MS2	14.2171	30	31.6567	24391	MS2000489_EXO_W_1.raw	F4	22	44	37	1.72435	0.0004124	0.001364
		FALSE	High	Mascot (A5)	Unambiguous	VAPEEHPVLLTEAPLNPK		2	2	P60709; P63261	P60709; P63261	0	3	0.2812	0	1	1	652.028	1954.07	1954.06	1.95	0.00127	HCD (High Energy Collision Dissociation)	MS2	35.1581	17.642	30.8686	23502	MS2000489_EXO_W_1.raw	F4	32	44	37	0.187685	0.0005545	0.002273
		FALSE	High	Mascot (A5)	Unambiguous	VAPEEHPVLLTEAPLNPK		2	2	P60709; P63261	P60709; P63261	0	3	0.4118	0	1	1	652.028	1954.07	1954.06	2.04	0.00133	HCD (High Energy Collision Dissociation)	MS2	43.8442	8.079	29.9623	22644	MS2000489_EXO_W_1.raw	F4	17	44	37	5.4715	0.000729	0.0106	12210970624	28.66
	FALSE	High	QEYDESGPSIVHR		0.000199391	0	3	7	1	P60709; Q6S8J3; P63261	0	1516.7	High	0	0.0001799	76
		Checked	Confidence	Identifying Node	PSM Ambiguity	Annotated Sequence	Modifications	# Protein Groups	# Proteins	Master Protein Accessions	Protein Accessions	# Missed Cleavages	Charge	DeltaScore	DeltaCn	Rank	Search Engine Rank	m/z [Da]	MH+ [Da]	Theo. MH+ [Da]	DeltaM [ppm]	Deltam/z [Da]	Activation Type	MS Order	Isolation Interference [%]	Ion Inject Time [ms]	RT [min]	First Scan	Spectrum File	File ID	Ions Score	Identity Strict	Identity Relaxed	Expectation Value	Percolator q-Value	Percolator PEP	Precursor Abundance	Apex RT [min]
		FALSE	High	Mascot (A5)	Unambiguous	QEYDESGPSIVHR		3	7	P60709; Q6S8J3; P63261	A5A3E0; Q9BYX7; P0CG39; P60709; Q6S8J3; P0CG38; P63261	0	2	0.8947	0	1	1	758.857	1516.71	1516.7	2.43	0.00184	HCD (High Energy Collision Dissociation)	MS2	0	3.026	9.2213	2787	MS2000489_EXO_W_1.raw	F4	76	47	40	1.73718e-05	0	0.0001799	2393672704	9.27
	FALSE	High	SYELPDGQVITIGNER		0.00013922	0	5	10	11	P60709; Q6S8J3; P62736; Q562R1; P63261	0	1790.89	High	0	0.0001493	100
		Checked	Confidence	Identifying Node	PSM Ambiguity	Annotated Sequence	Modifications	# Protein Groups	# Proteins	Master Protein Accessions	Protein Accessions	# Missed Cleavages	Charge	DeltaScore	DeltaCn	Rank	Search Engine Rank	m/z [Da]	MH+ [Da]	Theo. MH+ [Da]	DeltaM [ppm]	Deltam/z [Da]	Activation Type	MS Order	Isolation Interference [%]	Ion Inject Time [ms]	RT [min]	First Scan	Spectrum File	File ID	Ions Score	Identity Strict	Identity Relaxed	Expectation Value	Percolator q-Value	Percolator PEP	Precursor Abundance	Apex RT [min]
		FALSE	High	Mascot (A5)	Unambiguous	SYELPDGQVITIGNER		5	10	P60709; Q6S8J3; P62736; Q562R1; P63261	A5A3E0; P63267; Q9BYX7; P60709; Q6S8J3; P62736; P68133; Q562R1; P68032; P63261	0	2	0.9677	0	1	1	895.951	1790.89	1790.89	1.55	0.00139	HCD (High Energy Collision Dissociation)	MS2	0	3.4	40.4823	33086	MS2000489_EXO_W_1.raw	F4	62	48	41	0.000492024	0	0.0001257	1212889984	40.34
		FALSE	High	Mascot (A5)	Unambiguous	SYELPDGQVITIGNER		5	10	P60709; Q6S8J3; P62736; Q562R1; P63261	A5A3E0; P63267; Q9BYX7; P60709; Q6S8J3; P62736; P68133; Q562R1; P68032; P63261	0	2	0.98	0	1	1	895.951	1790.9	1790.89	1.76	0.00157	HCD (High Energy Collision Dissociation)	MS2	0	0.172	42.3127	35003	MS2000489_EXO_W_1.raw	F4	100	48	41	6.70978e-08	0	0.0001493	16081876992	42.39
		FALSE	High	Mascot (A5)	Unambiguous	SYELPDGQVITIGNER		5	10	P60709; Q6S8J3; P62736; Q562R1; P63261	A5A3E0; P63267; Q9BYX7; P60709; Q6S8J3; P62736; P68133; Q562R1; P68032; P63261	0	2	0.9756	0	1	1	895.951	1790.9	1790.89	1.89	0.0017	HCD (High Energy Collision Dissociation)	MS2	16.8483	4.313	43.1088	35811	MS2000489_EXO_W_1.raw	F4	82	48	41	4.74881e-06	0	0.0001569	16081876992	42.39
		FALSE	High	Mascot (A5)	Unambiguous	SYELPDGQVITIGNER		5	10	P60709; Q6S8J3; P62736; Q562R1; P63261	A5A3E0; P63267; Q9BYX7; P60709; Q6S8J3; P62736; P68133; Q562R1; P68032; P63261	0	2	0.9655	0	1	1	895.952	1790.9	1790.89	2.58	0.00231	HCD (High Energy Collision Dissociation)	MS2	65.0123	6.765	43.521	36212	MS2000489_EXO_W_1.raw	F4	58	48	41	0.00124055	0	0.0003725	96754288	43.83
		FALSE	High	Mascot (A5)	Unambiguous	SYELPDGQVITIGNER		5	10	P60709; Q6S8J3; P62736; Q562R1; P63261	A5A3E0; P63267; Q9BYX7; P60709; Q6S8J3; P62736; P68133; Q562R1; P68032; P63261	0	2	0.9583	0	1	1	895.955	1790.9	1790.89	6.26	0.0056	HCD (High Energy Collision Dissociation)	MS2	68.5937	3.568	43.1927	35896	MS2000489_EXO_W_1.raw	F4	48	48	41	0.0102675	0	0.0005097	16081876992	42.39
		FALSE	High	Mascot (A5)	Unambiguous	SYELPDGQVITIGNER		5	10	P60709; Q6S8J3; P62736; Q562R1; P63261	A5A3E0; P63267; Q9BYX7; P60709; Q6S8J3; P62736; P68133; Q562R1; P68032; P63261	0	2	0.8889	0	1	1	895.955	1790.9	1790.89	5.78	0.00518	HCD (High Energy Collision Dissociation)	MS2	37.1739	11.153	45.5644	37740	MS2000489_EXO_W_1.raw	F4	27	48	41	1.3226	0.0005545	0.006175
		FALSE	High	Mascot (A5)	Unambiguous	SYELPDGQVITIGNER		5	10	P60709; Q6S8J3; P62736; Q562R1; P63261	A5A3E0; P63267; Q9BYX7; P60709; Q6S8J3; P62736; P68133; Q562R1; P68032; P63261	0	3	0.8235	0	1	1	597.637	1790.9	1790.89	2.77	0.00166	HCD (High Energy Collision Dissociation)	MS2	16.9899	6.181	42.3288	35018	MS2000489_EXO_W_1.raw	F4	51	48	41	0.00565233	0.0005545	0.004339	191928800	42.37
		FALSE	High	Mascot (A5)	Unambiguous	SYELPDGQVITIGNER		5	10	P60709; Q6S8J3; P62736; Q562R1; P63261	A5A3E0; P63267; Q9BYX7; P60709; Q6S8J3; P62736; P68133; Q562R1; P68032; P63261	0	2	0.9714	0	1	1	895.953	1790.9	1790.89	3.74	0.00334	HCD (High Energy Collision Dissociation)	MS2	48.0745	3.823	39.7239	32222	MS2000489_EXO_W_1.raw	F4	35	48	41	0.237394	0.0009105	0.02278	1212889984	40.34
		FALSE	High	Mascot (A5)	Unambiguous	SYELPDGQVITIGNER		5	10	P60709; Q6S8J3; P62736; Q562R1; P63261	A5A3E0; P63267; Q9BYX7; P60709; Q6S8J3; P62736; P68133; Q562R1; P68032; P63261	0	2	1	0	1	1	895.951	1790.89	1790.89	1.69	0.00151	HCD (High Energy Collision Dissociation)	MS2	41.9868	12.644	41.5564	34302	MS2000489_EXO_W_1.raw	F4	10	48	41	68.7994	0.001126	0.03093	1212889984	40.34
		FALSE	High	Mascot (A5)	Unambiguous	SYELPDGQVITIGNER		5	10	P60709; Q6S8J3; P62736; Q562R1; P63261	A5A3E0; P63267; Q9BYX7; P60709; Q6S8J3; P62736; P68133; Q562R1; P68032; P63261	0	2	0.6522	0	1	1	895.949	1790.89	1790.89	-0.22	-0.0002	HCD (High Energy Collision Dissociation)	MS2	16.9043	3.082	46.232	38472	MS2000489_EXO_W_1.raw	F4	23	48	41	3.7905	0.001509	0.03998
		FALSE	High	Mascot (A5)	Unambiguous	SYELPDGQVITIGNER		5	10	P60709; Q6S8J3; P62736; Q562R1; P63261	A5A3E0; P63267; Q9BYX7; P60709; Q6S8J3; P62736; P68133; Q562R1; P68032; P63261	0	2	1	0	1	1	895.932	1790.86	1790.89	-19.64	-0.01759	HCD (High Energy Collision Dissociation)	MS2	57.779	5.631	46.127	38349	MS2000489_EXO_W_1.raw	F4	15	49	42	23.9956	0.008335	0.1553
	FALSE	High	EITALAPSTMK	1xOxidation [M10]	0.00125394	0	3	6	6	P60709; P62736; P63261	0	1177.61	High	0.0004124	0.001796	48
		Checked	Confidence	Identifying Node	PSM Ambiguity	Annotated Sequence	Modifications	# Protein Groups	# Proteins	Master Protein Accessions	Protein Accessions	# Missed Cleavages	Charge	DeltaScore	DeltaCn	Rank	Search Engine Rank	m/z [Da]	MH+ [Da]	Theo. MH+ [Da]	DeltaM [ppm]	Deltam/z [Da]	Activation Type	MS Order	Isolation Interference [%]	Ion Inject Time [ms]	RT [min]	First Scan	Spectrum File	File ID	Ions Score	Identity Strict	Identity Relaxed	Expectation Value	Percolator q-Value	Percolator PEP	Precursor Abundance	Apex RT [min]
		FALSE	High	Mascot (A5)	Unambiguous	EITALAPSTmK	M10(Oxidation)	3	6	P60709; P62736; P63261	P63267; P60709; P62736; P68133; P68032; P63261	0	2	0.9211	0	1	1	589.311	1177.61	1177.61	0.96	0.00056	HCD (High Energy Collision Dissociation)	MS2	43.0089	12.878	12.726	6117	MS2000489_EXO_W_1.raw	F4	38	45	38	0.0528414	0	0.001159	176914848	12.74
		FALSE	High	Mascot (A5)	Unambiguous	EITALAPSTmK	M10(Oxidation)	3	6	P60709; P62736; P63261	P63267; P60709; P62736; P68133; P68032; P63261	0	2	0.875	0	1	1	589.311	1177.62	1177.61	1.47	0.00087	HCD (High Energy Collision Dissociation)	MS2	17.4629	9.31	11.3778	4993	MS2000489_EXO_W_1.raw	F4	48	45	38	0.00517429	0.0004124	0.001796	836266432	11.5
		FALSE	High	Mascot (A5)	Unambiguous	EITALAPSTmK	M10(Oxidation)	3	6	P60709; P62736; P63261	P63267; P60709; P62736; P68133; P68032; P63261	0	2	0.75	0	1	1	589.31	1177.61	1177.61	-1.01	-0.0006	HCD (High Energy Collision Dissociation)	MS2	24.7317	20.732	14.6179	8073	MS2000489_EXO_W_1.raw	F4	16	45	38	7.76271	0.000729	0.0116
		FALSE	High	Mascot (A5)	Unambiguous	EITALAPSTmK	M10(Oxidation)	3	6	P60709; P62736; P63261	P63267; P60709; P62736; P68133; P68032; P63261	0	2	0.6667	0	1	1	589.313	1177.62	1177.61	4.27	0.00252	HCD (High Energy Collision Dissociation)	MS2	30.42	19.54	16.2534	9699	MS2000489_EXO_W_1.raw	F4	12	45	38	22.5257	0.002328	0.04401
		FALSE	High	Mascot (A5)	Unambiguous	EITALAPSTmK	M10(Oxidation)	3	6	P60709; P62736; P63261	P63267; P60709; P62736; P68133; P68032; P63261	0	2	0.9231	0	1	1	589.311	1177.62	1177.61	1.79	0.00105	HCD (High Energy Collision Dissociation)	MS2	68.0459	7.392	13.5089	7023	MS2000489_EXO_W_1.raw	F4	13	45	38	19.3131	0.002734	0.04741	176914848	12.74
		FALSE	High	Mascot (A5)	Unambiguous	EITALAPSTmK	M10(Oxidation)	3	6	P60709; P62736; P63261	P63267; P60709; P62736; P68133; P68032; P63261	0	2	0.2308	0	1	1	589.309	1177.61	1177.61	-1.43	-0.00084	HCD (High Energy Collision Dissociation)	MS2	50.483	7.963	13.8254	7273	MS2000489_EXO_W_1.raw	F4	13	45	38	19.5141	0.003435	0.06077	474627168	14.06
	FALSE	High	AVFPSIVGRPR		0.000695884	0	4	9	2	P60709; Q6S8J3; P62736; P63261	0	1198.71	High	0	0.0006389	38
		Checked	Confidence	Identifying Node	PSM Ambiguity	Annotated Sequence	Modifications	# Protein Groups	# Proteins	Master Protein Accessions	Protein Accessions	# Missed Cleavages	Charge	DeltaScore	DeltaCn	Rank	Search Engine Rank	m/z [Da]	MH+ [Da]	Theo. MH+ [Da]	DeltaM [ppm]	Deltam/z [Da]	Activation Type	MS Order	Isolation Interference [%]	Ion Inject Time [ms]	RT [min]	First Scan	Spectrum File	File ID	Ions Score	Identity Strict	Identity Relaxed	Expectation Value	Percolator q-Value	Percolator PEP	Precursor Abundance	Apex RT [min]
		FALSE	High	Mascot (A5)	Unambiguous	AVFPSIVGRPR		4	9	P60709; Q6S8J3; P62736; P63261	A5A3E0; P63267; P60709; Q6S8J3; P62736; P68133; P0CG38; P68032; P63261	0	3	0.6579	0	1	1	400.241	1198.71	1198.71	1.76	0.0007	HCD (High Energy Collision Dissociation)	MS2	0	21.337	16.6785	10185	MS2000489_EXO_W_1.raw	F4	38	42	35	0.0293721	0	0.0006389	1402591360	16.1
		FALSE	High	Mascot (A5)	Unambiguous	AVFPSIVGRPR		4	9	P60709; Q6S8J3; P62736; P63261	A5A3E0; P63267; P60709; Q6S8J3; P62736; P68133; P0CG38; P68032; P63261	0	2	0.6944	0	1	1	599.857	1198.71	1198.71	1.62	0.00097	HCD (High Energy Collision Dissociation)	MS2	62.8605	18.778	15.9044	9323	MS2000489_EXO_W_1.raw	F4	36	42	35	0.0442523	0.0005545	0.002111	3148082176	16.11
	FALSE	High	DLYANTVLSGGTTMYPGIADR		5.54944e-09	0	2	2	10	P60709; P63261	0	2215.07	High	0	8.341e-08	127
		Checked	Confidence	Identifying Node	PSM Ambiguity	Annotated Sequence	Modifications	# Protein Groups	# Proteins	Master Protein Accessions	Protein Accessions	# Missed Cleavages	Charge	DeltaScore	DeltaCn	Rank	Search Engine Rank	m/z [Da]	MH+ [Da]	Theo. MH+ [Da]	DeltaM [ppm]	Deltam/z [Da]	Activation Type	MS Order	Isolation Interference [%]	Ion Inject Time [ms]	RT [min]	First Scan	Spectrum File	File ID	Ions Score	Identity Strict	Identity Relaxed	Expectation Value	Percolator q-Value	Percolator PEP	Precursor Abundance	Apex RT [min]
		FALSE	High	Mascot (A5)	Unambiguous	DLYANTVLSGGTTMYPGIADR		2	2	P60709; P63261	P60709; P63261	0	2	0.9397	0	1	1	1108.04	2215.07	2215.07	2.05	0.00228	HCD (High Energy Collision Dissociation)	MS2	0	6.34	61.4523	53433	MS2000489_EXO_W_1.raw	F4	116	50	43	2.56723e-09	0	3.601e-08	8243020288	60.28
		FALSE	High	Mascot (A5)	Unambiguous	DLYANTVLSGGTTMYPGIADR		2	2	P60709; P63261	P60709; P63261	0	2	1	0	1	1	1108.04	2215.07	2215.07	-2.13	-0.00236	HCD (High Energy Collision Dissociation)	MS2	0	16.65	64.7713	56796	MS2000489_EXO_W_1.raw	F4	46	50	43	0.0314728	0	0.0002125
		FALSE	High	Mascot (A5)	Unambiguous	DLYANTVLSGGTTMYPGIADR		2	2	P60709; P63261	P60709; P63261	0	2	1	0	1	1	1108.04	2215.06	2215.07	-3.13	-0.00346	HCD (High Energy Collision Dissociation)	MS2	0	24.833	63.3927	55577	MS2000489_EXO_W_1.raw	F4	76	50	43	2.62422e-05	0	6.174e-07
		FALSE	High	Mascot (A5)	Unambiguous	DLYANTVLSGGTTMYPGIADR		2	2	P60709; P63261	P60709; P63261	0	2	0.9271	0	1	1	1108.04	2215.07	2215.07	1.94	0.00215	HCD (High Energy Collision Dissociation)	MS2	0	10.43	62.2201	54339	MS2000489_EXO_W_1.raw	F4	96	50	43	2.7027e-07	0	1.363e-07	8243020288	60.28
		FALSE	High	Mascot (A5)	Unambiguous	DLYANTVLSGGTTMYPGIADR		2	2	P60709; P63261	P60709; P63261	0	2	0.9685	0	1	1	1108.04	2215.07	2215.07	1.83	0.00203	HCD (High Energy Collision Dissociation)	MS2	0	1.682	60.6656	52537	MS2000489_EXO_W_1.raw	F4	127	50	43	2.2927e-10	0	8.341e-08	8243020288	60.28
		FALSE	High	Mascot (A5)	Unambiguous	DLYANTVLSGGTTMYPGIADR		2	2	P60709; P63261	P60709; P63261	0	2	0.9643	0	1	1	1108.04	2215.07	2215.07	1.72	0.00191	HCD (High Energy Collision Dissociation)	MS2	37.6224	30	59.9004	51668	MS2000489_EXO_W_1.raw	F4	112	50	43	6.82599e-09	0	4.428e-09	8243020288	60.28
		FALSE	High	Mascot (A5)	Unambiguous	DLYANTVLSGGTTMYPGIADR		2	2	P60709; P63261	P60709; P63261	0	2	0.9271	0	1	1	1108.04	2215.07	2215.07	-0.37	-0.00041	HCD (High Energy Collision Dissociation)	MS2	12.7509	17.539	63.2317	55389	MS2000489_EXO_W_1.raw	F4	96	50	43	2.83963e-07	0	7.567e-07
		FALSE	High	Mascot (A5)	Unambiguous	DLYANTVLSGGTTMYPGIADR		2	2	P60709; P63261	P60709; P63261	0	2	0.9352	0	1	1	1108.04	2215.07	2215.07	1.94	0.00215	HCD (High Energy Collision Dissociation)	MS2	8.07888	17.501	63.0574	55187	MS2000489_EXO_W_1.raw	F4	108	50	43	1.57687e-08	0	1.212e-07
		FALSE	High	Mascot (A5)	Unambiguous	DLYANTVLSGGTTMYPGIADR		2	2	P60709; P63261	P60709; P63261	0	2	0.9302	0	1	1	1108.04	2215.07	2215.07	-0.59	-0.00065	HCD (High Energy Collision Dissociation)	MS2	0	21.652	73.4775	66050	MS2000489_EXO_W_1.raw	F4	43	50	43	0.0583084	0.0005545	0.004377
		FALSE	High	Mascot (A5)	Unambiguous	DLYANTVLSGGTTMYPGIADR		2	2	P60709; P63261	P60709; P63261	0	2	0.74	0	1	1	1108.04	2215.08	2215.07	3.27	0.00362	HCD (High Energy Collision Dissociation)	MS2	0	30	74.561	67074	MS2000489_EXO_W_1.raw	F4	50	50	43	0.00946174	0.0005545	0.0101
	FALSE	High	DLYANTVLSGGTTMYPGIADR	1xOxidation [M14]	7.42469e-06	0	2	2	15	P60709; P63261	0	2231.06	High	0	6.551e-06	113
		Checked	Confidence	Identifying Node	PSM Ambiguity	Annotated Sequence	Modifications	# Protein Groups	# Proteins	Master Protein Accessions	Protein Accessions	# Missed Cleavages	Charge	DeltaScore	DeltaCn	Rank	Search Engine Rank	m/z [Da]	MH+ [Da]	Theo. MH+ [Da]	DeltaM [ppm]	Deltam/z [Da]	Activation Type	MS Order	Isolation Interference [%]	Ion Inject Time [ms]	RT [min]	First Scan	Spectrum File	File ID	Ions Score	Identity Strict	Identity Relaxed	Expectation Value	Percolator q-Value	Percolator PEP	Precursor Abundance	Apex RT [min]
		FALSE	High	Mascot (A5)	Unambiguous	DLYANTVLSGGTTmYPGIADR	M14(Oxidation)	2	2	P60709; P63261	P60709; P63261	0	2	1	0	1	1	1116.04	2231.07	2231.06	3.99	0.00445	HCD (High Energy Collision Dissociation)	MS2	0	14.035	56.2869	47772	MS2000489_EXO_W_1.raw	F4	48	50	43	0.0167888	0	0.0002717
		FALSE	High	Mascot (A5)	Unambiguous	DLYANTVLSGGTTmYPGIADR	M14(Oxidation)	2	2	P60709; P63261	P60709; P63261	0	2	0.9902	0	1	1	1116.04	2231.07	2231.06	0.6	0.00067	HCD (High Energy Collision Dissociation)	MS2	0	24.597	56.8238	48395	MS2000489_EXO_W_1.raw	F4	102	50	43	7.30796e-08	0	2.099e-05
		FALSE	High	Mascot (A5)	Unambiguous	DLYANTVLSGGTTmYPGIADR	M14(Oxidation)	2	2	P60709; P63261	P60709; P63261	0	2	0.9823	0	1	1	1116.04	2231.07	2231.06	1.91	0.00213	HCD (High Energy Collision Dissociation)	MS2	0	11.858	54.745	46131	MS2000489_EXO_W_1.raw	F4	113	50	43	6.10272e-09	0	6.551e-06	757150848	54.09
		FALSE	High	Mascot (A5)	Unambiguous	DLYANTVLSGGTTmYPGIADR	M14(Oxidation)	2	2	P60709; P63261	P60709; P63261	0	2	0.9394	0	1	1	1116.04	2231.07	2231.06	1.15	0.00128	HCD (High Energy Collision Dissociation)	MS2	0	28.554	58.1402	49676	MS2000489_EXO_W_1.raw	F4	66	50	43	0.000303121	0	1.947e-05
		FALSE	High	Mascot (A5)	Unambiguous	DLYANTVLSGGTTmYPGIADR	M14(Oxidation)	2	2	P60709; P63261	P60709; P63261	0	2	0.96	0	1	1	1116.04	2231.08	2231.06	4.76	0.00531	HCD (High Energy Collision Dissociation)	MS2	76.6156	22.752	51.8592	44036	MS2000489_EXO_W_1.raw	F4	75	50	43	3.77365e-05	0	0.0001023	920419328	51.23
		FALSE	High	Mascot (A5)	Unambiguous	DLYANTVLSGGTTmYPGIADR	M14(Oxidation)	2	2	P60709; P63261	P60709; P63261	0	2	0.9608	0	1	1	1116.04	2231.07	2231.06	4.1	0.00457	HCD (High Energy Collision Dissociation)	MS2	20.208	23.045	59.7193	51457	MS2000489_EXO_W_1.raw	F4	51	50	43	0.00848069	0	0.000294	103636136	60.25
		FALSE	High	Mascot (A5)	Unambiguous	DLYANTVLSGGTTmYPGIADR	M14(Oxidation)	2	2	P60709; P63261	P60709; P63261	0	2	0.9667	0	1	1	1116.04	2231.07	2231.06	2.13	0.00238	HCD (High Energy Collision Dissociation)	MS2	0	30	57.0437	48597	MS2000489_EXO_W_1.raw	F4	90	50	43	1.16843e-06	0	6.46e-06
		FALSE	High	Mascot (A5)	Unambiguous	DLYANTVLSGGTTmYPGIADR	M14(Oxidation)	2	2	P60709; P63261	P60709; P63261	0	2	0.9815	0	1	1	1116.04	2231.07	2231.06	2.13	0.00238	HCD (High Energy Collision Dissociation)	MS2	50.5453	8.217	53.9862	45583	MS2000489_EXO_W_1.raw	F4	108	50	43	1.97971e-08	0	2.742e-05	757150848	54.09
		FALSE	High	Mascot (A5)	Unambiguous	DLYANTVLSGGTTmYPGIADR	M14(Oxidation)	2	2	P60709; P63261	P60709; P63261	0	2	0.8971	0	1	1	1116.04	2231.07	2231.06	2.57	0.00287	HCD (High Energy Collision Dissociation)	MS2	0	17.932	58.927	50590	MS2000489_EXO_W_1.raw	F4	68	50	43	0.000190984	0	0.0004588
		FALSE	High	Mascot (A5)	Unambiguous	DLYANTVLSGGTTmYPGIADR	M14(Oxidation)	2	2	P60709; P63261	P60709; P63261	0	2	0.972	0	1	1	1116.04	2231.06	2231.06	-0.28	-0.00031	HCD (High Energy Collision Dissociation)	MS2	0	16.313	55.5277	46944	MS2000489_EXO_W_1.raw	F4	107	50	43	2.24887e-08	0	1.041e-05
		FALSE	High	Mascot (A5)	Unambiguous	DLYANTVLSGGTTmYPGIADR	M14(Oxidation)	2	2	P60709; P63261	P60709; P63261	0	2	0.9667	0	1	1	1116.04	2231.06	2231.06	-0.17	-0.00019	HCD (High Energy Collision Dissociation)	MS2	0	15.741	60.065	51861	MS2000489_EXO_W_1.raw	F4	90	50	43	1.18562e-06	0.0004124	0.001602	103636136	60.25
		FALSE	High	Mascot (A5)	Unambiguous	DLYANTVLSGGTTmYPGIADR	M14(Oxidation)	2	2	P60709; P63261	P60709; P63261	0	2	0.9524	0	1	1	1116.04	2231.07	2231.06	0.16	0.00018	HCD (High Energy Collision Dissociation)	MS2	67.9397	16.095	50.9969	43078	MS2000489_EXO_W_1.raw	F4	21	50	43	10.1699	0.0005545	0.003069	920419328	51.23
		FALSE	High	Mascot (A5)	Unambiguous	DLYANTVLSGGTTmYPGIADR	M14(Oxidation)	2	2	P60709; P63261	P60709; P63261	0	2	0.931	0	1	1	1116.04	2231.07	2231.06	3.12	0.00348	HCD (High Energy Collision Dissociation)	MS2	20.6171	15.725	59.8991	51666	MS2000489_EXO_W_1.raw	F4	58	50	43	0.00186412	0.0005545	0.003378	103636136	60.25
		FALSE	High	Mascot (A5)	Unambiguous	DLYANTVLSGGTTmYPGIADR	M14(Oxidation)	2	2	P60709; P63261	P60709; P63261	0	3	1	0	1	1	744.359	2231.06	2231.06	-1.49	-0.00111	HCD (High Energy Collision Dissociation)	MS2	0	15.523	55.7571	47217	MS2000489_EXO_W_1.raw	F4	26	50	43	2.98609	0.000729	0.01369
		FALSE	High	Mascot (A5)	Unambiguous	DLYANTVLSGGTTmYPGIADR	M14(Oxidation)	2	2	P60709; P63261	P60709; P63261	0	2	0.5	0	1	1	1116.04	2231.07	2231.06	2.35	0.00262	HCD (High Energy Collision Dissociation)	MS2	74.8918	30	59.8536	51615	MS2000489_EXO_W_1.raw	F4	6	50	43	285.202	0.002132	0.04287	103636136	60.25
	FALSE	High	DDDIAALVVDNGSGMCK	1xAcetyl [N-Term]; 1xPropionamide [C16]	3.1918e-07	0	1	1	1	P60709	0	1835.81	High	0	2.676e-07	74
		Checked	Confidence	Identifying Node	PSM Ambiguity	Annotated Sequence	Modifications	# Protein Groups	# Proteins	Master Protein Accessions	Protein Accessions	# Missed Cleavages	Charge	DeltaScore	DeltaCn	Rank	Search Engine Rank	m/z [Da]	MH+ [Da]	Theo. MH+ [Da]	DeltaM [ppm]	Deltam/z [Da]	Activation Type	MS Order	Isolation Interference [%]	Ion Inject Time [ms]	RT [min]	First Scan	Spectrum File	File ID	Ions Score	Identity Strict	Identity Relaxed	Expectation Value	Percolator q-Value	Percolator PEP	Precursor Abundance	Apex RT [min]
		FALSE	High	Mascot (A5)	Unambiguous	dDDIAALVVDNGSGMcK	N-Term(Acetyl); C16(Propionamide)	1	1	P60709	P60709	0	2	0.9595	0	1	1	918.414	1835.82	1835.81	2.86	0.00262	HCD (High Energy Collision Dissociation)	MS2	0	4.969	66.9545	58968	MS2000489_EXO_W_1.raw	F4	74	50	43	4.22889e-05	0	2.676e-07	244317760	67.05
	FALSE	High	DDDIAALVVDNGSGMCK	1xAcetyl [N-Term]; 1xPropionamide [C16]; 1xOxidation [M15]	5.29699e-06	0	1	1	1	P60709	0	1851.81	High	0	4.579e-06	48
		Checked	Confidence	Identifying Node	PSM Ambiguity	Annotated Sequence	Modifications	# Protein Groups	# Proteins	Master Protein Accessions	Protein Accessions	# Missed Cleavages	Charge	DeltaScore	DeltaCn	Rank	Search Engine Rank	m/z [Da]	MH+ [Da]	Theo. MH+ [Da]	DeltaM [ppm]	Deltam/z [Da]	Activation Type	MS Order	Isolation Interference [%]	Ion Inject Time [ms]	RT [min]	First Scan	Spectrum File	File ID	Ions Score	Identity Strict	Identity Relaxed	Expectation Value	Percolator q-Value	Percolator PEP	Precursor Abundance	Apex RT [min]
		FALSE	High	Mascot (A5)	Unambiguous	dDDIAALVVDNGSGmcK	N-Term(Acetyl); M15(Oxidation); C16(Propionamide)	1	1	P60709	P60709	0	2	1	0	1	1	926.408	1851.81	1851.81	-1.01	-0.00094	HCD (High Energy Collision Dissociation)	MS2	43.4546	17.49	58.6518	50273	MS2000489_EXO_W_1.raw	F4	48	49	42	0.0160735	0	4.579e-06	46879416	58.83
	FALSE	High	DDDIAALVVDNGSGMCK	1xAcetyl [N-Term]; 1xCarboxymethyl [C16]; 1xMethyl [K17]	0.000315777	0	1	1	3	P60709	0	1836.8	High	0.000729	0.01074	47
		Checked	Confidence	Identifying Node	PSM Ambiguity	Annotated Sequence	Modifications	# Protein Groups	# Proteins	Master Protein Accessions	Protein Accessions	# Missed Cleavages	Charge	DeltaScore	DeltaCn	Rank	Search Engine Rank	m/z [Da]	MH+ [Da]	Theo. MH+ [Da]	DeltaM [ppm]	Deltam/z [Da]	Activation Type	MS Order	Isolation Interference [%]	Ion Inject Time [ms]	RT [min]	First Scan	Spectrum File	File ID	Ions Score	Identity Strict	Identity Relaxed	Expectation Value	Percolator q-Value	Percolator PEP	Precursor Abundance	Apex RT [min]
		FALSE	High	Mascot (A5)	Unambiguous	dDDIAALVVDNGSGMck	N-Term(Acetyl); C16(Carboxymethyl); K17(Methyl)	1	1	P60709	P60709	0	2	0.8293	0	1	1	918.907	1836.81	1836.8	4.18	0.00384	HCD (High Energy Collision Dissociation)	MS2	27.1561	6.631	68.1228	60213	MS2000489_EXO_W_1.raw	F4	41	49	42	0.0826822	0	0.0002869	156626432	68.27
		FALSE	High	Mascot (A5)	Unambiguous	dDDIAALVVDNGSGMck	N-Term(Acetyl); C16(Carboxymethyl); K17(Methyl)	1	1	P60709	P60709	0	2	0.9787	0	1	1	918.905	1836.8	1836.8	1.99	0.00183	HCD (High Energy Collision Dissociation)	MS2	51.6011	4.353	69.1204	61051	MS2000489_EXO_W_1.raw	F4	47	49	42	0.0204291	0.000729	0.01074	34252508	69.09
		FALSE	High	Mascot (A5)	Unambiguous	dDDIAALVVDNGSGMck	N-Term(Acetyl); C16(Carboxymethyl); K17(Methyl)	1	1	P60709	P60709	0	2	1	0	1	1	918.909	1836.81	1836.8	6.91	0.00634	HCD (High Energy Collision Dissociation)	MS2	18.7702	7.584	66.8963	58901	MS2000489_EXO_W_1.raw	F4	26	49	42	2.50967	0.001509	0.03975
	FALSE	High	VAPEEHPVLLTEAPLNPK	1xMethyl [K18]	0.00743593	0.000649814	2	2	1	P60709; P63261	0	1968.08	High	0.0005545	0.007004	3
		Checked	Confidence	Identifying Node	PSM Ambiguity	Annotated Sequence	Modifications	# Protein Groups	# Proteins	Master Protein Accessions	Protein Accessions	# Missed Cleavages	Charge	DeltaScore	DeltaCn	Rank	Search Engine Rank	m/z [Da]	MH+ [Da]	Theo. MH+ [Da]	DeltaM [ppm]	Deltam/z [Da]	Activation Type	MS Order	Isolation Interference [%]	Ion Inject Time [ms]	RT [min]	First Scan	Spectrum File	File ID	Ions Score	Identity Strict	Identity Relaxed	Expectation Value	Percolator q-Value	Percolator PEP	Precursor Abundance	Apex RT [min]
		FALSE	High	Mascot (A5)	Unambiguous	VAPEEHPVLLTEAPLNPk	K18(Methyl)	2	2	P60709; P63261	P60709; P63261	0	3	1	0	1	1	656.701	1968.09	1968.08	3.78	0.00248	HCD (High Energy Collision Dissociation)	MS2	74.5186	30	29.2107	21800	MS2000489_EXO_W_1.raw	F4	3	43	36	121.076	0.0005545	0.007004
	FALSE	High	EITALAPSTMK		0.00323424	0.000649814	3	6	7	P60709; P62736; P63261	0	1161.62	High	0.0005545	0.003035	48
		Checked	Confidence	Identifying Node	PSM Ambiguity	Annotated Sequence	Modifications	# Protein Groups	# Proteins	Master Protein Accessions	Protein Accessions	# Missed Cleavages	Charge	DeltaScore	DeltaCn	Rank	Search Engine Rank	m/z [Da]	MH+ [Da]	Theo. MH+ [Da]	DeltaM [ppm]	Deltam/z [Da]	Activation Type	MS Order	Isolation Interference [%]	Ion Inject Time [ms]	RT [min]	First Scan	Spectrum File	File ID	Ions Score	Identity Strict	Identity Relaxed	Expectation Value	Percolator q-Value	Percolator PEP	Precursor Abundance	Apex RT [min]
		FALSE	High	Mascot (A5)	Unambiguous	EITALAPSTMK		3	6	P60709; P62736; P63261	P63267; P60709; P62736; P68133; P68032; P63261	0	2	0.6905	0	1	1	581.314	1161.62	1161.62	1.32	0.00077	HCD (High Energy Collision Dissociation)	MS2	0	9.598	16.3448	9800	MS2000489_EXO_W_1.raw	F4	42	45	38	0.0241625	0.0005545	0.005675	7337167360	16.95
		FALSE	High	Mascot (A5)	Unambiguous	EITALAPSTMK		3	6	P60709; P62736; P63261	P63267; P60709; P62736; P68133; P68032; P63261	0	2	0.7917	0	1	1	581.314	1161.62	1161.62	1.53	0.00089	HCD (High Energy Collision Dissociation)	MS2	10.9864	17.785	17.8536	10956	MS2000489_EXO_W_1.raw	F4	48	45	38	0.00566506	0.0005545	0.003035
		FALSE	High	Mascot (A5)	Unambiguous	EITALAPSTMK		3	6	P60709; P62736; P63261	P63267; P60709; P62736; P68133; P68032; P63261	0	2	0.7273	0	1	1	581.318	1161.63	1161.62	9.31	0.00541	HCD (High Energy Collision Dissociation)	MS2	57.554	17.921	19.4383	12542	MS2000489_EXO_W_1.raw	F4	33	44	37	0.141211	0.000729	0.01305
		FALSE	High	Mascot (A5)	Unambiguous	EITALAPSTMK		3	6	P60709; P62736; P63261	P63267; P60709; P62736; P68133; P68032; P63261	0	2	0.8333	0	1	1	581.311	1161.62	1161.62	-2.46	-0.00143	HCD (High Energy Collision Dissociation)	MS2	0	19.231	18.6345	11807	MS2000489_EXO_W_1.raw	F4	24	45	38	1.39907	0.000729	0.01099	65576244	18.59
		FALSE	High	Mascot (A5)	Unambiguous	EITALAPSTMK		3	6	P60709; P62736; P63261	P63267; P60709; P62736; P68133; P68032; P63261	0	2	0.64	0	1	1	581.319	1161.63	1161.62	10.78	0.00626	HCD (High Energy Collision Dissociation)	MS2	53.1873	16.928	20.8246	14116	MS2000489_EXO_W_1.raw	F4	25	44	37	1.06769	0.00377	0.06834
		FALSE	High	Mascot (A5)	Unambiguous	EITALAPSTMK		3	6	P60709; P62736; P63261	P63267; P60709; P62736; P68133; P68032; P63261	0	2	0.8889	0	1	1	581.312	1161.62	1161.62	-1.52	-0.00088	HCD (High Energy Collision Dissociation)	MS2	74.8497	23.123	22.8289	15731	MS2000489_EXO_W_1.raw	F4	9	45	38	47.2464	0.00599	0.09323
		FALSE	High	Mascot (A5)	Unambiguous	EITALAPSTMK		3	6	P60709; P62736; P63261	P63267; P60709; P62736; P68133; P68032; P63261	0	2	1	0	1	1	581.311	1161.62	1161.62	-2.57	-0.00149	HCD (High Energy Collision Dissociation)	MS2		12.982	19.6421	12776	MS2000489_EXO_W_1.raw	F4	2	45	38	225.341	0.006338	0.1239
	FALSE	High	LCYVALDFEQEMATAASSSSLEK	1xPropionamide [C2]	0.00305377	0.000649814	3	3	1	P60709; Q6S8J3; P63261	0	2564.19	High	0.0005545	0.002847	17
		Checked	Confidence	Identifying Node	PSM Ambiguity	Annotated Sequence	Modifications	# Protein Groups	# Proteins	Master Protein Accessions	Protein Accessions	# Missed Cleavages	Charge	DeltaScore	DeltaCn	Rank	Search Engine Rank	m/z [Da]	MH+ [Da]	Theo. MH+ [Da]	DeltaM [ppm]	Deltam/z [Da]	Activation Type	MS Order	Isolation Interference [%]	Ion Inject Time [ms]	RT [min]	First Scan	Spectrum File	File ID	Ions Score	Identity Strict	Identity Relaxed	Expectation Value	Percolator q-Value	Percolator PEP	Precursor Abundance	Apex RT [min]
		FALSE	High	Mascot (A5)	Unambiguous	LcYVALDFEQEMATAASSSSLEK	C2(Propionamide)	3	3	P60709; Q6S8J3; P63261	P60709; Q6S8J3; P63261	0	3	1	0	1	1	855.402	2564.19	2564.19	1.24	0.00106	HCD (High Energy Collision Dissociation)	MS2		4.699	67.9976	60060	MS2000489_EXO_W_1.raw	F4	17	51	44	30.546	0.0005545	0.002847
	FALSE	High	GYSFTTTAER		0.0162441	0.000863389	2	2	3	P60709; P63261	0	1132.53	High	0.000729	0.0155	56
		Checked	Confidence	Identifying Node	PSM Ambiguity	Annotated Sequence	Modifications	# Protein Groups	# Proteins	Master Protein Accessions	Protein Accessions	# Missed Cleavages	Charge	DeltaScore	DeltaCn	Rank	Search Engine Rank	m/z [Da]	MH+ [Da]	Theo. MH+ [Da]	DeltaM [ppm]	Deltam/z [Da]	Activation Type	MS Order	Isolation Interference [%]	Ion Inject Time [ms]	RT [min]	First Scan	Spectrum File	File ID	Ions Score	Identity Strict	Identity Relaxed	Expectation Value	Percolator q-Value	Percolator PEP	Precursor Abundance	Apex RT [min]
		FALSE	High	Mascot (A5)	Unambiguous	GYSFTTTAER		2	2	P60709; P63261	P60709; P63261	0	2	0.8571	0	1	1	566.768	1132.53	1132.53	1.49	0.00084	HCD (High Energy Collision Dissociation)	MS2	59.6129	4.189	10.244	3885	MS2000489_EXO_W_1.raw	F4	56	45	38	0.000812603	0.000729	0.0155	7065327104	10.36
		FALSE	High	Mascot (A5)	Unambiguous	GYSFTTTAER		2	2	P60709; P63261	P60709; P63261	0	2	0.85	0	1	1	566.768	1132.53	1132.53	2.03	0.00115	HCD (High Energy Collision Dissociation)	MS2	66.3307	4.965	11.0274	4563	MS2000489_EXO_W_1.raw	F4	20	45	38	2.92595	0.001126	0.03068
		FALSE	High	Mascot (A5)	Unambiguous	GYSFTTTAER		2	2	P60709; P63261	P60709; P63261	0	2	0.6	0	1	1	566.778	1132.55	1132.53	19.7	0.01116	HCD (High Energy Collision Dissociation)	MS2	25.5894	12.202	11.5175	5166	MS2000489_EXO_W_1.raw	F4	10	45	38	36.1183	0.002877	0.05351
	FALSE	High	KDLYANTVLSGGTTMYPGIADR		0.0350652	0.0017906	2	2	2	P60709; P63261	1	2343.16	High	0.001509	0.03361	17
		Checked	Confidence	Identifying Node	PSM Ambiguity	Annotated Sequence	Modifications	# Protein Groups	# Proteins	Master Protein Accessions	Protein Accessions	# Missed Cleavages	Charge	DeltaScore	DeltaCn	Rank	Search Engine Rank	m/z [Da]	MH+ [Da]	Theo. MH+ [Da]	DeltaM [ppm]	Deltam/z [Da]	Activation Type	MS Order	Isolation Interference [%]	Ion Inject Time [ms]	RT [min]	First Scan	Spectrum File	File ID	Ions Score	Identity Strict	Identity Relaxed	Expectation Value	Percolator q-Value	Percolator PEP	Precursor Abundance	Apex RT [min]
		FALSE	High	Mascot (A5)	Unambiguous	KDLYANTVLSGGTTMYPGIADR		2	2	P60709; P63261	P60709; P63261	1	3	1	0	1	1	781.727	2343.17	2343.16	0.17	0.00013	HCD (High Energy Collision Dissociation)	MS2		8.04	39.5758	32049	MS2000489_EXO_W_1.raw	F4	17	49	42	19.6376	0.001509	0.03361	942219136	39.78
		FALSE	High	Mascot (A5)	Rejected	KDLYANTVLSGGTTMYPGIADR		2	2	P60709; P63261	P60709; P63261	1	3		0	2	2	781.727	2343.17	2343.16	0.79	0.00062	HCD (High Energy Collision Dissociation)	MS2	38.8047	9.203	40.513	33120	MS2000489_EXO_W_1.raw	F4	14	49	42	36.9203	0.006338	0.1243
	FALSE	High	DLTDYLMK	1xOxidation [M7]	0.0448874	0.00227689	4	7	10	P60709; P62736; Q562R1; P63261	0	1014.48	High	0.006251	0.116	36
		Checked	Confidence	Identifying Node	PSM Ambiguity	Annotated Sequence	Modifications	# Protein Groups	# Proteins	Master Protein Accessions	Protein Accessions	# Missed Cleavages	Charge	DeltaScore	DeltaCn	Rank	Search Engine Rank	m/z [Da]	MH+ [Da]	Theo. MH+ [Da]	DeltaM [ppm]	Deltam/z [Da]	Activation Type	MS Order	Isolation Interference [%]	Ion Inject Time [ms]	RT [min]	First Scan	Spectrum File	File ID	Ions Score	Identity Strict	Identity Relaxed	Expectation Value	Percolator q-Value	Percolator PEP	Precursor Abundance	Apex RT [min]
		FALSE	High	Mascot (A5)	Unambiguous	DLTDYLmK	M7(Oxidation)	4	7	P60709; P62736; Q562R1; P63261	P63267; P60709; P62736; P68133; Q562R1; P68032; P63261	0	2	0.75	0	1	1	507.745	1014.48	1014.48	1.65	0.00084	HCD (High Energy Collision Dissociation)	MS2	61.7898	30	38.6835	30984	MS2000489_EXO_W_1.raw	F4	32	43	36	0.135046	0.002132	0.04327
		FALSE	High	Mascot (A5)	Unambiguous	DLTDYLmK	M7(Oxidation)	4	7	P60709; P62736; Q562R1; P63261	P63267; P60709; P62736; P68133; Q562R1; P68032; P63261	0	2	0.5217	0	1	1	507.745	1014.48	1014.48	0.93	0.00047	HCD (High Energy Collision Dissociation)	MS2	73.6679	16.236	35.211	27550	MS2000489_EXO_W_1.raw	F4	23	43	36	1.09142	0.002877	0.05197
		FALSE	High	Mascot (A5)	Unambiguous	DLTDYLmK	M7(Oxidation)	4	7	P60709; P62736; Q562R1; P63261	P63267; P60709; P62736; P68133; Q562R1; P68032; P63261	0	2	0.8	0	1	1	507.745	1014.48	1014.48	0.57	0.00029	HCD (High Energy Collision Dissociation)	MS2	0	30	29.8165	22478	MS2000489_EXO_W_1.raw	F4	20	43	36	2.29063	0.005183	0.08421	550505600	29.26
		FALSE	High	Mascot (A5)	Unambiguous	DLTDYLmK	M7(Oxidation)	4	7	P60709; P62736; Q562R1; P63261	P63267; P60709; P62736; P68133; Q562R1; P68032; P63261	0	2	0.7857	0	1	1	507.746	1014.49	1014.48	4.05	0.00206	HCD (High Energy Collision Dissociation)	MS2	33.3526	30	39.5353	32001	MS2000489_EXO_W_1.raw	F4	28	43	36	0.401195	0.00599	0.1023	29003814	39.75
		FALSE	High	Mascot (A5)	Unambiguous	DLTDYLmK	M7(Oxidation)	4	7	P60709; P62736; Q562R1; P63261	P63267; P60709; P62736; P68133; Q562R1; P68032; P63261	0	2	0.7917	0	1	1	507.744	1014.48	1014.48	0.2	0.0001	HCD (High Energy Collision Dissociation)	MS2	0	30	35.9951	28455	MS2000489_EXO_W_1.raw	F4	24	42	35	0.718955	0.00599	0.09379
		FALSE	High	Mascot (A5)	Unambiguous	DLTDYLmK	M7(Oxidation)	4	7	P60709; P62736; Q562R1; P63261	P63267; P60709; P62736; P68133; Q562R1; P68032; P63261	0	2	0.75	0	1	1	507.745	1014.48	1014.48	1.71	0.00087	HCD (High Energy Collision Dissociation)	MS2	0	30	37.7947	30180	MS2000489_EXO_W_1.raw	F4	28	43	36	0.344732	0.00599	0.09686
		FALSE	High	Mascot (A5)	Unambiguous	DLTDYLmK	M7(Oxidation)	4	7	P60709; P62736; Q562R1; P63261	P63267; P60709; P62736; P68133; Q562R1; P68032; P63261	0	2	0.6944	0	1	1	507.744	1014.48	1014.48	0.38	0.0002	HCD (High Energy Collision Dissociation)	MS2	0	25.588	32.8874	25393	MS2000489_EXO_W_1.raw	F4	36	42	35	0.0525656	0.006251	0.116	270859296	32.96
		FALSE	High	Mascot (A5)	Unambiguous	DLTDYLmK	M7(Oxidation)	4	7	P60709; P62736; Q562R1; P63261	P63267; P60709; P62736; P68133; Q562R1; P68032; P63261	0	2	0.8571	0	1	1	507.746	1014.49	1014.48	3.87	0.00197	HCD (High Energy Collision Dissociation)	MS2	0	30	40.6245	33251	MS2000489_EXO_W_1.raw	F4	28	43	36	0.34384	0.006338	0.1243
		FALSE	High	Mascot (A5)	Unambiguous	DLTDYLmK	M7(Oxidation)	4	7	P60709; P62736; Q562R1; P63261	P63267; P60709; P62736; P68133; Q562R1; P68032; P63261	0	2	0.697	0	1	1	507.745	1014.48	1014.48	0.75	0.00038	HCD (High Energy Collision Dissociation)	MS2	0	16.061	34.4284	26881	MS2000489_EXO_W_1.raw	F4	33	43	36	0.110406	0.006821	0.1404
		FALSE	High	Mascot (A5)	Unambiguous	DLTDYLmK	M7(Oxidation)	4	7	P60709; P62736; Q562R1; P63261	P63267; P60709; P62736; P68133; Q562R1; P68032; P63261	0	2	0.75	0	1	1	507.746	1014.48	1014.48	2.61	0.00132	HCD (High Energy Collision Dissociation)	MS2	0	30	29.0053	21574	MS2000489_EXO_W_1.raw	F4	24	43	36	0.935038	0.008003	0.1533	550505600	29.26
	FALSE	High	DDDIAALVVDNGSGMCK	1xAcetyl [N-Term]; 1xCarboxymethyl [C16]; 1xMethyl [K17]; 1xOxidation [M15]	0.107694	0.00623404	1	1	1	P60709	0	1852.79	High	0.006251	0.105	28
		Checked	Confidence	Identifying Node	PSM Ambiguity	Annotated Sequence	Modifications	# Protein Groups	# Proteins	Master Protein Accessions	Protein Accessions	# Missed Cleavages	Charge	DeltaScore	DeltaCn	Rank	Search Engine Rank	m/z [Da]	MH+ [Da]	Theo. MH+ [Da]	DeltaM [ppm]	Deltam/z [Da]	Activation Type	MS Order	Isolation Interference [%]	Ion Inject Time [ms]	RT [min]	First Scan	Spectrum File	File ID	Ions Score	Identity Strict	Identity Relaxed	Expectation Value	Percolator q-Value	Percolator PEP	Precursor Abundance	Apex RT [min]
		FALSE	High	Mascot (A5)	Unambiguous	dDDIAALVVDNGSGmck	N-Term(Acetyl); M15(Oxidation); C16(Carboxymethyl); K17(Methyl)	1	1	P60709	P60709	0	2	0.8571	0	1	1	926.902	1852.8	1852.79	1.29	0.0012	HCD (High Energy Collision Dissociation)	MS2	66.7304	8.699	60.7114	52587	MS2000489_EXO_W_1.raw	F4	28	49	42	1.26497	0.006251	0.105	22087332	60.82
	FALSE	High	DLTDYLMK		0.169152	0.00926325	4	7	1	P60709; P62736; Q562R1; P63261	0	998.486	High	0.008636	0.1649	28
		Checked	Confidence	Identifying Node	PSM Ambiguity	Annotated Sequence	Modifications	# Protein Groups	# Proteins	Master Protein Accessions	Protein Accessions	# Missed Cleavages	Charge	DeltaScore	DeltaCn	Rank	Search Engine Rank	m/z [Da]	MH+ [Da]	Theo. MH+ [Da]	DeltaM [ppm]	Deltam/z [Da]	Activation Type	MS Order	Isolation Interference [%]	Ion Inject Time [ms]	RT [min]	First Scan	Spectrum File	File ID	Ions Score	Identity Strict	Identity Relaxed	Expectation Value	Percolator q-Value	Percolator PEP	Precursor Abundance	Apex RT [min]
		FALSE	High	Mascot (A5)	Unambiguous	DLTDYLMK		4	7	P60709; P62736; Q562R1; P63261	P63267; P60709; P62736; P68133; Q562R1; P68032; P63261	0	2	0.6071	0	1	1	499.748	998.49	998.486	3.31	0.00165	HCD (High Energy Collision Dissociation)	MS2	0	22.292	41.6288	34336	MS2000489_EXO_W_1.raw	F4	28	43	36	0.327564	0.008636	0.1649	2805202688	41.1
FALSE	High	Master Protein	P63261	Actin, cytoplasmic 2 OS=Homo sapiens OX=9606 GN=ACTG1 PE=1 SV=1	0	85.434	49	13	108	1	1	375	41.8	5.48	2508	13
	Checked	Confidence	Sequence	Modifications	Qvality PEP	Qvality q-value	# Protein Groups	# Proteins	# PSMs	Master Protein Accessions	# Missed Cleavages	Theo. MH+ [Da]	Confidence (by Search Engine): Mascot	Percolator q-Value (by Search Engine): Mascot	Percolator PEP (by Search Engine): Mascot	Ions Score (by Search Engine): Mascot
	FALSE	High	IWHHTFYNELR		0.000164234	0	3	9	25	P60709; Q6S8J3; P63261	0	1515.75	High	0	0.0005001	57
		Checked	Confidence	Identifying Node	PSM Ambiguity	Annotated Sequence	Modifications	# Protein Groups	# Proteins	Master Protein Accessions	Protein Accessions	# Missed Cleavages	Charge	DeltaScore	DeltaCn	Rank	Search Engine Rank	m/z [Da]	MH+ [Da]	Theo. MH+ [Da]	DeltaM [ppm]	Deltam/z [Da]	Activation Type	MS Order	Isolation Interference [%]	Ion Inject Time [ms]	RT [min]	First Scan	Spectrum File	File ID	Ions Score	Identity Strict	Identity Relaxed	Expectation Value	Percolator q-Value	Percolator PEP	Precursor Abundance	Apex RT [min]
		FALSE	High	Mascot (A5)	Unambiguous	IWHHTFYNELR		3	9	P60709; Q6S8J3; P63261	A5A3E0; Q9BYX7; P0CG39; P60709; Q6S8J3; P68133; P0CG38; P68032; P63261	0	3	0.92	0	1	1	505.923	1515.75	1515.75	3.2	0.00161	HCD (High Energy Collision Dissociation)	MS2	43.5436	30	18.6934	11866	MS2000489_EXO_W_1.raw	F4	25	47	40	2.00239	0	0.0006173	21891310	18.65
		FALSE	High	Mascot (A5)	Unambiguous	IWHHTFYNELR		3	9	P60709; Q6S8J3; P63261	A5A3E0; Q9BYX7; P0CG39; P60709; Q6S8J3; P68133; P0CG38; P68032; P63261	0	3	0.7544	0	1	1	505.922	1515.75	1515.75	2.41	0.00122	HCD (High Energy Collision Dissociation)	MS2	59.0836	11.435	14.2295	7658	MS2000489_EXO_W_1.raw	F4	57	47	40	0.00103826	0	0.0005001	177021584	13.72
		FALSE	High	Mascot (A5)	Unambiguous	IWHHTFYNELR		3	9	P60709; Q6S8J3; P63261	A5A3E0; Q9BYX7; P0CG39; P60709; Q6S8J3; P68133; P0CG38; P68032; P63261	0	3	0.7429	0	1	1	505.921	1515.75	1515.75	-1.03	-0.00052	HCD (High Energy Collision Dissociation)	MS2	21.6952	18.676	18.4892	11671	MS2000489_EXO_W_1.raw	F4	35	47	40	0.208027	0	0.0009643	21891310	18.65
		FALSE	High	Mascot (A5)	Unambiguous	IWHHTFYNELR		3	9	P60709; Q6S8J3; P63261	A5A3E0; Q9BYX7; P0CG39; P60709; Q6S8J3; P68133; P0CG38; P68032; P63261	0	3	0.9792	0	1	1	505.922	1515.75	1515.75	0.72	0.00036	HCD (High Energy Collision Dissociation)	MS2	60.619	6.594	12.6938	6092	MS2000489_EXO_W_1.raw	F4	48	47	40	0.0103383	0	0.0001481	2494962176	12.82
		FALSE	High	Mascot (A5)	Unambiguous	IWHHTFYNELR		3	9	P60709; Q6S8J3; P63261	A5A3E0; Q9BYX7; P0CG39; P60709; Q6S8J3; P68133; P0CG38; P68032; P63261	0	3	0.875	0	1	1	505.922	1515.75	1515.75	1.38	0.0007	HCD (High Energy Collision Dissociation)	MS2	12.781	3.825	13.464	6967	MS2000489_EXO_W_1.raw	F4	48	47	40	0.00810443	0	0.001124	2494962176	12.82
		FALSE	High	Mascot (A5)	Unambiguous	IWHHTFYNELR		3	9	P60709; Q6S8J3; P63261	A5A3E0; Q9BYX7; P0CG39; P60709; Q6S8J3; P68133; P0CG38; P68032; P63261	0	3	0.75	0	1	1	505.922	1515.75	1515.75	1.81	0.00091	HCD (High Energy Collision Dissociation)	MS2	80.81	12.321	15.888	9303	MS2000489_EXO_W_1.raw	F4	16	47	40	15.1793	0	0.0008067	108363672	15.08
		FALSE	High	Mascot (A5)	Unambiguous	IWHHTFYNELR		3	9	P60709; Q6S8J3; P63261	A5A3E0; Q9BYX7; P0CG39; P60709; Q6S8J3; P68133; P0CG38; P68032; P63261	0	3	0.8936	0	1	1	505.923	1515.75	1515.75	2.65	0.00134	HCD (High Energy Collision Dissociation)	MS2	55.8558	17.472	15.0918	8395	MS2000489_EXO_W_1.raw	F4	47	47	40	0.011884	0.0004124	0.001316	108363672	15.08
		FALSE	High	Mascot (A5)	Unambiguous	IWHHTFYNELR		3	9	P60709; Q6S8J3; P63261	A5A3E0; Q9BYX7; P0CG39; P60709; Q6S8J3; P68133; P0CG38; P68032; P63261	0	3	1	0	1	1	505.92	1515.75	1515.75	-1.88	-0.00095	HCD (High Energy Collision Dissociation)	MS2	84.5709	14.382	23.959	17008	MS2000489_EXO_W_1.raw	F4	14	47	40	24.8203	0.0004124	0.001647	6.98703e+06	23.78
		FALSE	High	Mascot (A5)	Unambiguous	IWHHTFYNELR		3	9	P60709; Q6S8J3; P63261	A5A3E0; Q9BYX7; P0CG39; P60709; Q6S8J3; P68133; P0CG38; P68032; P63261	0	3	1	0	1	1	505.921	1515.75	1515.75	-0.85	-0.00043	HCD (High Energy Collision Dissociation)	MS2	60.8072	30	31.5092	24227	MS2000489_EXO_W_1.raw	F4	8	47	40	94.8597	0.0005545	0.00351
		FALSE	High	Mascot (A5)	Unambiguous	IWHHTFYNELR		3	9	P60709; Q6S8J3; P63261	A5A3E0; Q9BYX7; P0CG39; P60709; Q6S8J3; P68133; P0CG38; P68032; P63261	0	3	0.8235	0	1	1	505.922	1515.75	1515.75	1.38	0.0007	HCD (High Energy Collision Dissociation)	MS2	53.4839	30	26.1174	19207	MS2000489_EXO_W_1.raw	F4	17	47	40	11.7145	0.0005545	0.009848	5.98434e+06	26.1
		FALSE	High	Mascot (A5)	Unambiguous	IWHHTFYNELR		3	9	P60709; Q6S8J3; P63261	A5A3E0; Q9BYX7; P0CG39; P60709; Q6S8J3; P68133; P0CG38; P68032; P63261	0	3	0.9167	0	1	1	505.921	1515.75	1515.75	0.18	9e-05	HCD (High Energy Collision Dissociation)	MS2	21.6764	30	25.1133	18186	MS2000489_EXO_W_1.raw	F4	36	47	40	0.163748	0.0005545	0.003066
		FALSE	High	Mascot (A5)	Unambiguous	IWHHTFYNELR		3	9	P60709; Q6S8J3; P63261	A5A3E0; Q9BYX7; P0CG39; P60709; Q6S8J3; P68133; P0CG38; P68032; P63261	0	3	1	0	1	1	505.921	1515.75	1515.75	-1.46	-0.00074	HCD (High Energy Collision Dissociation)	MS2	54.1746	30	33.8652	26254	MS2000489_EXO_W_1.raw	F4	21	47	40	4.56278	0.0005545	0.009271
		FALSE	High	Mascot (A5)	Unambiguous	IWHHTFYNELR		3	9	P60709; Q6S8J3; P63261	A5A3E0; Q9BYX7; P0CG39; P60709; Q6S8J3; P68133; P0CG38; P68032; P63261	0	3	0.8462	0	1	1	505.922	1515.75	1515.75	2.17	0.0011	HCD (High Energy Collision Dissociation)	MS2	23.3947	30	50.8967	42960	MS2000489_EXO_W_1.raw	F4	26	47	40	1.41405	0.0005545	0.00644
		FALSE	High	Mascot (A5)	Unambiguous	IWHHTFYNELR		3	9	P60709; Q6S8J3; P63261	A5A3E0; Q9BYX7; P0CG39; P60709; Q6S8J3; P68133; P0CG38; P68032; P63261	0	3	0.902	0	1	1	505.922	1515.75	1515.75	2.35	0.00119	HCD (High Energy Collision Dissociation)	MS2	26.5186	22.251	16.6613	10165	MS2000489_EXO_W_1.raw	F4	51	47	40	0.00432817	0.0005545	0.002828
		FALSE	High	Mascot (A5)	Unambiguous	IWHHTFYNELR		3	9	P60709; Q6S8J3; P63261	A5A3E0; Q9BYX7; P0CG39; P60709; Q6S8J3; P68133; P0CG38; P68032; P63261	0	2	0.7143	0	1	1	758.389	1515.77	1515.75	14.68	0.01113	HCD (High Energy Collision Dissociation)	MS2	55.4242	10.964	14.596	8047	MS2000489_EXO_W_1.raw	F4	42	47	40	0.0330613	0.000729	0.01231
		FALSE	High	Mascot (A5)	Unambiguous	IWHHTFYNELR		3	9	P60709; Q6S8J3; P63261	A5A3E0; Q9BYX7; P0CG39; P60709; Q6S8J3; P68133; P0CG38; P68032; P63261	0	3	1	0	1	1	505.923	1515.75	1515.75	2.71	0.00137	HCD (High Energy Collision Dissociation)	MS2	66.2774	30	17.7366	10842	MS2000489_EXO_W_1.raw	F4	14	47	40	25.9067	0.000729	0.0186
		FALSE	High	Mascot (A5)	Unambiguous	IWHHTFYNELR		3	9	P60709; Q6S8J3; P63261	A5A3E0; Q9BYX7; P0CG39; P60709; Q6S8J3; P68133; P0CG38; P68032; P63261	0	3	1	0	1	1	505.922	1515.75	1515.75	2.17	0.0011	HCD (High Energy Collision Dissociation)	MS2	43.0904	30	41.2994	34024	MS2000489_EXO_W_1.raw	F4	23	47	40	3.10789	0.000729	0.01431
		FALSE	High	Mascot (A5)	Unambiguous	IWHHTFYNELR		3	9	P60709; Q6S8J3; P63261	A5A3E0; Q9BYX7; P0CG39; P60709; Q6S8J3; P68133; P0CG38; P68032; P63261	0	3	0.5	0	1	1	505.922	1515.75	1515.75	1.56	0.00079	HCD (High Energy Collision Dissociation)	MS2	76.5098	19.973	35.5308	27914	MS2000489_EXO_W_1.raw	F4	16	47	40	13.2885	0.0009105	0.02041
		FALSE	High	Mascot (A5)	Unambiguous	IWHHTFYNELR		3	9	P60709; Q6S8J3; P63261	A5A3E0; Q9BYX7; P0CG39; P60709; Q6S8J3; P68133; P0CG38; P68032; P63261	0	3	0.7879	0	1	1	505.922	1515.75	1515.75	1.2	0.00061	HCD (High Energy Collision Dissociation)	MS2	33.7235	20.745	20.3475	13584	MS2000489_EXO_W_1.raw	F4	33	47	40	0.262144	0.0009105	0.02899
		FALSE	High	Mascot (A5)	Unambiguous	IWHHTFYNELR		3	9	P60709; Q6S8J3; P63261	A5A3E0; Q9BYX7; P0CG39; P60709; Q6S8J3; P68133; P0CG38; P68032; P63261	0	3	1	0	1	1	505.923	1515.75	1515.75	2.71	0.00137	HCD (High Energy Collision Dissociation)	MS2	68.7755	30	49.1483	40916	MS2000489_EXO_W_1.raw	F4	21	47	40	4.26985	0.0009105	0.02803
		FALSE	High	Mascot (A5)	Unambiguous	IWHHTFYNELR		3	9	P60709; Q6S8J3; P63261	A5A3E0; Q9BYX7; P0CG39; P60709; Q6S8J3; P68133; P0CG38; P68032; P63261	0	3	1	0	1	1	505.922	1515.75	1515.75	0.6	0.0003	HCD (High Energy Collision Dissociation)	MS2	29.0368	28.96	29.8566	22526	MS2000489_EXO_W_1.raw	F4	9	47	40	67.6779	0.001335	0.03189	11491073	29.73
		FALSE	High	Mascot (A5)	Unambiguous	IWHHTFYNELR		3	9	P60709; Q6S8J3; P63261	A5A3E0; Q9BYX7; P0CG39; P60709; Q6S8J3; P68133; P0CG38; P68032; P63261	0	2	1	0	1	1	758.382	1515.76	1515.75	4.37	0.00331	HCD (High Energy Collision Dissociation)	MS2	29.6337	20.521	23.097	16028	MS2000489_EXO_W_1.raw	F4	14	47	40	22.2063	0.002877	0.05342
		FALSE	High	Mascot (A5)	Unambiguous	IWHHTFYNELR		3	9	P60709; Q6S8J3; P63261	A5A3E0; Q9BYX7; P0CG39; P60709; Q6S8J3; P68133; P0CG38; P68032; P63261	0	3	0.9167	0	1	1	505.922	1515.75	1515.75	1.69	0.00085	HCD (High Energy Collision Dissociation)	MS2	35.2297	30	38.8848	31220	MS2000489_EXO_W_1.raw	F4	36	47	40	0.148783	0.003435	0.0585
		FALSE	High	Mascot (A5)	Unambiguous	IWHHTFYNELR		3	9	P60709; Q6S8J3; P63261	A5A3E0; Q9BYX7; P0CG39; P60709; Q6S8J3; P68133; P0CG38; P68032; P63261	0	3	1	0	1	1	505.921	1515.75	1515.75	-0.31	-0.00016	HCD (High Energy Collision Dissociation)	MS2	68.4617	23.109	22.185	15106	MS2000489_EXO_W_1.raw	F4	13	47	40	30.7886	0.00377	0.06611	6837167	22.19
		FALSE	High	Mascot (A5)	Unambiguous	IWHHTFYNELR		3	9	P60709; Q6S8J3; P63261	A5A3E0; Q9BYX7; P0CG39; P60709; Q6S8J3; P68133; P0CG38; P68032; P63261	0	3	1	0	1	1	505.922	1515.75	1515.75	2.47	0.00125	HCD (High Energy Collision Dissociation)	MS2	54.6159	30	29.0318	21606	MS2000489_EXO_W_1.raw	F4	23	47	40	2.90252	0.003936	0.07035
	FALSE	High	KDLYANTVLSGGTTMYPGIADR	1xOxidation [M15]	4.13429e-05	0	2	2	2	P60709; P63261	1	2359.16	High	0	3.663e-05	78
		Checked	Confidence	Identifying Node	PSM Ambiguity	Annotated Sequence	Modifications	# Protein Groups	# Proteins	Master Protein Accessions	Protein Accessions	# Missed Cleavages	Charge	DeltaScore	DeltaCn	Rank	Search Engine Rank	m/z [Da]	MH+ [Da]	Theo. MH+ [Da]	DeltaM [ppm]	Deltam/z [Da]	Activation Type	MS Order	Isolation Interference [%]	Ion Inject Time [ms]	RT [min]	First Scan	Spectrum File	File ID	Ions Score	Identity Strict	Identity Relaxed	Expectation Value	Percolator q-Value	Percolator PEP	Precursor Abundance	Apex RT [min]
		FALSE	High	Mascot (A5)	Unambiguous	KDLYANTVLSGGTTmYPGIADR	M15(Oxidation)	2	2	P60709; P63261	P60709; P63261	1	3	0.7179	0	1	1	787.06	2359.16	2359.16	1.75	0.00138	HCD (High Energy Collision Dissociation)	MS2	56.8003	9.978	33.5491	25937	MS2000489_EXO_W_1.raw	F4	78	50	43	1.79572e-05	0	3.663e-05	149765776	33.66
		FALSE	High	Mascot (A5)	Unambiguous	KDLYANTVLSGGTTmYPGIADR	M15(Oxidation)	2	2	P60709; P63261	P60709; P63261	1	3	0.5	0	1	1	787.06	2359.17	2359.16	2.61	0.00205	HCD (High Energy Collision Dissociation)	MS2	11.895	12.82	35.55	27934	MS2000489_EXO_W_1.raw	F4	26	50	43	2.25061	0.0009105	0.02829	33754552	35.58
	FALSE	High	KYSVWIGGSILASLSTFQQMWISK		0.000620337	0	4	5	1	P60709; P62736; Q562R1; P63261	1	2730.43	High	0	0.0005674	52
		Checked	Confidence	Identifying Node	PSM Ambiguity	Annotated Sequence	Modifications	# Protein Groups	# Proteins	Master Protein Accessions	Protein Accessions	# Missed Cleavages	Charge	DeltaScore	DeltaCn	Rank	Search Engine Rank	m/z [Da]	MH+ [Da]	Theo. MH+ [Da]	DeltaM [ppm]	Deltam/z [Da]	Activation Type	MS Order	Isolation Interference [%]	Ion Inject Time [ms]	RT [min]	First Scan	Spectrum File	File ID	Ions Score	Identity Strict	Identity Relaxed	Expectation Value	Percolator q-Value	Percolator PEP	Precursor Abundance	Apex RT [min]
		FALSE	High	Mascot (A5)	Unambiguous	KYSVWIGGSILASLSTFQQMWISK		4	5	P60709; P62736; Q562R1; P63261	P60709; P62736; Q562R1; P68032; P63261	1	3	0.1731	0	1	1	910.819	2730.44	2730.43	3.19	0.0029	HCD (High Energy Collision Dissociation)	MS2	67.3066	2.685	72.9833	65431	MS2000489_EXO_W_1.raw	F4	52	46	39	0.00314815	0	0.0005674
	FALSE	High	VAPEEHPVLLTEAPLNPK		1.79664e-05	0	2	2	5	P60709; P63261	0	1954.06	High	0	1.574e-05	48
		Checked	Confidence	Identifying Node	PSM Ambiguity	Annotated Sequence	Modifications	# Protein Groups	# Proteins	Master Protein Accessions	Protein Accessions	# Missed Cleavages	Charge	DeltaScore	DeltaCn	Rank	Search Engine Rank	m/z [Da]	MH+ [Da]	Theo. MH+ [Da]	DeltaM [ppm]	Deltam/z [Da]	Activation Type	MS Order	Isolation Interference [%]	Ion Inject Time [ms]	RT [min]	First Scan	Spectrum File	File ID	Ions Score	Identity Strict	Identity Relaxed	Expectation Value	Percolator q-Value	Percolator PEP	Precursor Abundance	Apex RT [min]
		FALSE	High	Mascot (A5)	Unambiguous	VAPEEHPVLLTEAPLNPK		2	2	P60709; P63261	P60709; P63261	0	3	0.3529	0	1	1	652.029	1954.07	1954.06	3.35	0.00218	HCD (High Energy Collision Dissociation)	MS2	5.71392	2.413	29.1731	21760	MS2000489_EXO_W_1.raw	F4	34	44	37	0.107594	0	0.0004805	12210970624	28.66
		FALSE	High	Mascot (A5)	Unambiguous	VAPEEHPVLLTEAPLNPK		2	2	P60709; P63261	P60709; P63261	0	2	0.5625	0	1	1	977.537	1954.07	1954.06	0.8	0.00078	HCD (High Energy Collision Dissociation)	MS2	0	8.736	28.3994	21062	MS2000489_EXO_W_1.raw	F4	48	44	37	0.00497141	0	1.574e-05	7190614016	28.64
		FALSE	High	Mascot (A5)	Unambiguous	VAPEEHPVLLTEAPLNPK		2	2	P60709; P63261	P60709; P63261	0	3	0.3636	0	1	1	652.029	1954.07	1954.06	4.2	0.00273	HCD (High Energy Collision Dissociation)	MS2	14.2171	30	31.6567	24391	MS2000489_EXO_W_1.raw	F4	22	44	37	1.72435	0.0004124	0.001364
		FALSE	High	Mascot (A5)	Unambiguous	VAPEEHPVLLTEAPLNPK		2	2	P60709; P63261	P60709; P63261	0	3	0.2812	0	1	1	652.028	1954.07	1954.06	1.95	0.00127	HCD (High Energy Collision Dissociation)	MS2	35.1581	17.642	30.8686	23502	MS2000489_EXO_W_1.raw	F4	32	44	37	0.187685	0.0005545	0.002273
		FALSE	High	Mascot (A5)	Unambiguous	VAPEEHPVLLTEAPLNPK		2	2	P60709; P63261	P60709; P63261	0	3	0.4118	0	1	1	652.028	1954.07	1954.06	2.04	0.00133	HCD (High Energy Collision Dissociation)	MS2	43.8442	8.079	29.9623	22644	MS2000489_EXO_W_1.raw	F4	17	44	37	5.4715	0.000729	0.0106	12210970624	28.66
	FALSE	High	QEYDESGPSIVHR		0.000199391	0	3	7	1	P60709; Q6S8J3; P63261	0	1516.7	High	0	0.0001799	76
		Checked	Confidence	Identifying Node	PSM Ambiguity	Annotated Sequence	Modifications	# Protein Groups	# Proteins	Master Protein Accessions	Protein Accessions	# Missed Cleavages	Charge	DeltaScore	DeltaCn	Rank	Search Engine Rank	m/z [Da]	MH+ [Da]	Theo. MH+ [Da]	DeltaM [ppm]	Deltam/z [Da]	Activation Type	MS Order	Isolation Interference [%]	Ion Inject Time [ms]	RT [min]	First Scan	Spectrum File	File ID	Ions Score	Identity Strict	Identity Relaxed	Expectation Value	Percolator q-Value	Percolator PEP	Precursor Abundance	Apex RT [min]
		FALSE	High	Mascot (A5)	Unambiguous	QEYDESGPSIVHR		3	7	P60709; Q6S8J3; P63261	A5A3E0; Q9BYX7; P0CG39; P60709; Q6S8J3; P0CG38; P63261	0	2	0.8947	0	1	1	758.857	1516.71	1516.7	2.43	0.00184	HCD (High Energy Collision Dissociation)	MS2	0	3.026	9.2213	2787	MS2000489_EXO_W_1.raw	F4	76	47	40	1.73718e-05	0	0.0001799	2393672704	9.27
	FALSE	High	SYELPDGQVITIGNER		0.00013922	0	5	10	11	P60709; Q6S8J3; P62736; Q562R1; P63261	0	1790.89	High	0	0.0001493	100
		Checked	Confidence	Identifying Node	PSM Ambiguity	Annotated Sequence	Modifications	# Protein Groups	# Proteins	Master Protein Accessions	Protein Accessions	# Missed Cleavages	Charge	DeltaScore	DeltaCn	Rank	Search Engine Rank	m/z [Da]	MH+ [Da]	Theo. MH+ [Da]	DeltaM [ppm]	Deltam/z [Da]	Activation Type	MS Order	Isolation Interference [%]	Ion Inject Time [ms]	RT [min]	First Scan	Spectrum File	File ID	Ions Score	Identity Strict	Identity Relaxed	Expectation Value	Percolator q-Value	Percolator PEP	Precursor Abundance	Apex RT [min]
		FALSE	High	Mascot (A5)	Unambiguous	SYELPDGQVITIGNER		5	10	P60709; Q6S8J3; P62736; Q562R1; P63261	A5A3E0; P63267; Q9BYX7; P60709; Q6S8J3; P62736; P68133; Q562R1; P68032; P63261	0	2	0.9677	0	1	1	895.951	1790.89	1790.89	1.55	0.00139	HCD (High Energy Collision Dissociation)	MS2	0	3.4	40.4823	33086	MS2000489_EXO_W_1.raw	F4	62	48	41	0.000492024	0	0.0001257	1212889984	40.34
		FALSE	High	Mascot (A5)	Unambiguous	SYELPDGQVITIGNER		5	10	P60709; Q6S8J3; P62736; Q562R1; P63261	A5A3E0; P63267; Q9BYX7; P60709; Q6S8J3; P62736; P68133; Q562R1; P68032; P63261	0	2	0.98	0	1	1	895.951	1790.9	1790.89	1.76	0.00157	HCD (High Energy Collision Dissociation)	MS2	0	0.172	42.3127	35003	MS2000489_EXO_W_1.raw	F4	100	48	41	6.70978e-08	0	0.0001493	16081876992	42.39
		FALSE	High	Mascot (A5)	Unambiguous	SYELPDGQVITIGNER		5	10	P60709; Q6S8J3; P62736; Q562R1; P63261	A5A3E0; P63267; Q9BYX7; P60709; Q6S8J3; P62736; P68133; Q562R1; P68032; P63261	0	2	0.9756	0	1	1	895.951	1790.9	1790.89	1.89	0.0017	HCD (High Energy Collision Dissociation)	MS2	16.8483	4.313	43.1088	35811	MS2000489_EXO_W_1.raw	F4	82	48	41	4.74881e-06	0	0.0001569	16081876992	42.39
		FALSE	High	Mascot (A5)	Unambiguous	SYELPDGQVITIGNER		5	10	P60709; Q6S8J3; P62736; Q562R1; P63261	A5A3E0; P63267; Q9BYX7; P60709; Q6S8J3; P62736; P68133; Q562R1; P68032; P63261	0	2	0.9655	0	1	1	895.952	1790.9	1790.89	2.58	0.00231	HCD (High Energy Collision Dissociation)	MS2	65.0123	6.765	43.521	36212	MS2000489_EXO_W_1.raw	F4	58	48	41	0.00124055	0	0.0003725	96754288	43.83
		FALSE	High	Mascot (A5)	Unambiguous	SYELPDGQVITIGNER		5	10	P60709; Q6S8J3; P62736; Q562R1; P63261	A5A3E0; P63267; Q9BYX7; P60709; Q6S8J3; P62736; P68133; Q562R1; P68032; P63261	0	2	0.9583	0	1	1	895.955	1790.9	1790.89	6.26	0.0056	HCD (High Energy Collision Dissociation)	MS2	68.5937	3.568	43.1927	35896	MS2000489_EXO_W_1.raw	F4	48	48	41	0.0102675	0	0.0005097	16081876992	42.39
		FALSE	High	Mascot (A5)	Unambiguous	SYELPDGQVITIGNER		5	10	P60709; Q6S8J3; P62736; Q562R1; P63261	A5A3E0; P63267; Q9BYX7; P60709; Q6S8J3; P62736; P68133; Q562R1; P68032; P63261	0	2	0.8889	0	1	1	895.955	1790.9	1790.89	5.78	0.00518	HCD (High Energy Collision Dissociation)	MS2	37.1739	11.153	45.5644	37740	MS2000489_EXO_W_1.raw	F4	27	48	41	1.3226	0.0005545	0.006175
		FALSE	High	Mascot (A5)	Unambiguous	SYELPDGQVITIGNER		5	10	P60709; Q6S8J3; P62736; Q562R1; P63261	A5A3E0; P63267; Q9BYX7; P60709; Q6S8J3; P62736; P68133; Q562R1; P68032; P63261	0	3	0.8235	0	1	1	597.637	1790.9	1790.89	2.77	0.00166	HCD (High Energy Collision Dissociation)	MS2	16.9899	6.181	42.3288	35018	MS2000489_EXO_W_1.raw	F4	51	48	41	0.00565233	0.0005545	0.004339	191928800	42.37
		FALSE	High	Mascot (A5)	Unambiguous	SYELPDGQVITIGNER		5	10	P60709; Q6S8J3; P62736; Q562R1; P63261	A5A3E0; P63267; Q9BYX7; P60709; Q6S8J3; P62736; P68133; Q562R1; P68032; P63261	0	2	0.9714	0	1	1	895.953	1790.9	1790.89	3.74	0.00334	HCD (High Energy Collision Dissociation)	MS2	48.0745	3.823	39.7239	32222	MS2000489_EXO_W_1.raw	F4	35	48	41	0.237394	0.0009105	0.02278	1212889984	40.34
		FALSE	High	Mascot (A5)	Unambiguous	SYELPDGQVITIGNER		5	10	P60709; Q6S8J3; P62736; Q562R1; P63261	A5A3E0; P63267; Q9BYX7; P60709; Q6S8J3; P62736; P68133; Q562R1; P68032; P63261	0	2	1	0	1	1	895.951	1790.89	1790.89	1.69	0.00151	HCD (High Energy Collision Dissociation)	MS2	41.9868	12.644	41.5564	34302	MS2000489_EXO_W_1.raw	F4	10	48	41	68.7994	0.001126	0.03093	1212889984	40.34
		FALSE	High	Mascot (A5)	Unambiguous	SYELPDGQVITIGNER		5	10	P60709; Q6S8J3; P62736; Q562R1; P63261	A5A3E0; P63267; Q9BYX7; P60709; Q6S8J3; P62736; P68133; Q562R1; P68032; P63261	0	2	0.6522	0	1	1	895.949	1790.89	1790.89	-0.22	-0.0002	HCD (High Energy Collision Dissociation)	MS2	16.9043	3.082	46.232	38472	MS2000489_EXO_W_1.raw	F4	23	48	41	3.7905	0.001509	0.03998
		FALSE	High	Mascot (A5)	Unambiguous	SYELPDGQVITIGNER		5	10	P60709; Q6S8J3; P62736; Q562R1; P63261	A5A3E0; P63267; Q9BYX7; P60709; Q6S8J3; P62736; P68133; Q562R1; P68032; P63261	0	2	1	0	1	1	895.932	1790.86	1790.89	-19.64	-0.01759	HCD (High Energy Collision Dissociation)	MS2	57.779	5.631	46.127	38349	MS2000489_EXO_W_1.raw	F4	15	49	42	23.9956	0.008335	0.1553
	FALSE	High	EEEIAALVIDNGSGMCK	1xAcetyl [N-Term]; 1xPropionamide [C16]; 1xOxidation [M15]	7.08619e-05	0	1	1	2	P63261	0	1907.87	High	0	6.348e-05	72
		Checked	Confidence	Identifying Node	PSM Ambiguity	Annotated Sequence	Modifications	# Protein Groups	# Proteins	Master Protein Accessions	Protein Accessions	# Missed Cleavages	Charge	DeltaScore	DeltaCn	Rank	Search Engine Rank	m/z [Da]	MH+ [Da]	Theo. MH+ [Da]	DeltaM [ppm]	Deltam/z [Da]	Activation Type	MS Order	Isolation Interference [%]	Ion Inject Time [ms]	RT [min]	First Scan	Spectrum File	File ID	Ions Score	Identity Strict	Identity Relaxed	Expectation Value	Percolator q-Value	Percolator PEP	Precursor Abundance	Apex RT [min]
		FALSE	High	Mascot (A5)	Unambiguous	eEEIAALVIDNGSGmcK	N-Term(Acetyl); M15(Oxidation); C16(Propionamide)	1	1	P63261	P63261	0	2	0.8333	0	1	1	954.44	1907.87	1907.87	0.18	0.00017	HCD (High Energy Collision Dissociation)	MS2	0	3.996	68.8356	60784	MS2000489_EXO_W_1.raw	F4	72	50	43	6.54888e-05	0	6.348e-05	27692116	68.83
		FALSE	High	Mascot (A5)	Unambiguous	eEEIAALVIDNGSGmcK	N-Term(Acetyl); M15(Oxidation); C16(Propionamide)	1	1	P63261	P63261	0	2	1	0	1	1	954.439	1907.87	1907.87	-0.97	-0.00093	HCD (High Energy Collision Dissociation)	MS2	49.7259	3.214	68.8614	60809	MS2000489_EXO_W_1.raw	F4	32	50	43	0.674905	0.000729	0.01668	27692116	68.83
	FALSE	High	EEEIAALVIDNGSGMCK	1xAcetyl [N-Term]; 1xCarboxymethyl [C16]; 1xMethyl [K17]	0.000492952	0	1	1	1	P63261	0	1892.86	High	0	0.0004518	53
		Checked	Confidence	Identifying Node	PSM Ambiguity	Annotated Sequence	Modifications	# Protein Groups	# Proteins	Master Protein Accessions	Protein Accessions	# Missed Cleavages	Charge	DeltaScore	DeltaCn	Rank	Search Engine Rank	m/z [Da]	MH+ [Da]	Theo. MH+ [Da]	DeltaM [ppm]	Deltam/z [Da]	Activation Type	MS Order	Isolation Interference [%]	Ion Inject Time [ms]	RT [min]	First Scan	Spectrum File	File ID	Ions Score	Identity Strict	Identity Relaxed	Expectation Value	Percolator q-Value	Percolator PEP	Precursor Abundance	Apex RT [min]
		FALSE	High	Mascot (A5)	Unambiguous	eEEIAALVIDNGSGMck	N-Term(Acetyl); C16(Carboxymethyl); K17(Methyl)	1	1	P63261	P63261	0	2	0.9811	0	1	1	946.937	1892.87	1892.86	2.78	0.00263	HCD (High Energy Collision Dissociation)	MS2	15.8002	2.62	71.9449	64079	MS2000489_EXO_W_1.raw	F4	53	50	43	0.00559864	0	0.0004518
	FALSE	High	EEEIAALVIDNGSGMCK	1xAcetyl [N-Term]; 1xPropionamide [C16]	1.97253e-05	0	1	1	1	P63261	0	1891.88	High	0	1.739e-05	74
		Checked	Confidence	Identifying Node	PSM Ambiguity	Annotated Sequence	Modifications	# Protein Groups	# Proteins	Master Protein Accessions	Protein Accessions	# Missed Cleavages	Charge	DeltaScore	DeltaCn	Rank	Search Engine Rank	m/z [Da]	MH+ [Da]	Theo. MH+ [Da]	DeltaM [ppm]	Deltam/z [Da]	Activation Type	MS Order	Isolation Interference [%]	Ion Inject Time [ms]	RT [min]	First Scan	Spectrum File	File ID	Ions Score	Identity Strict	Identity Relaxed	Expectation Value	Percolator q-Value	Percolator PEP	Precursor Abundance	Apex RT [min]
		FALSE	High	Mascot (A5)	Unambiguous	eEEIAALVIDNGSGMcK	N-Term(Acetyl); C16(Propionamide)	1	1	P63261	P63261	0	2	0.8649	0	1	1	946.445	1891.88	1891.88	2.46	0.00233	HCD (High Energy Collision Dissociation)	MS2	0	2.146	71.5972	63633	MS2000489_EXO_W_1.raw	F4	74	50	43	5.02919e-05	0	1.739e-05	595851328	71.62
	FALSE	High	EEEIAALVIDNGSGMCK	1xAcetyl [N-Term]	2.16564e-05	0	1	1	1	P63261	0	1820.84	High	0	1.906e-05	63
		Checked	Confidence	Identifying Node	PSM Ambiguity	Annotated Sequence	Modifications	# Protein Groups	# Proteins	Master Protein Accessions	Protein Accessions	# Missed Cleavages	Charge	DeltaScore	DeltaCn	Rank	Search Engine Rank	m/z [Da]	MH+ [Da]	Theo. MH+ [Da]	DeltaM [ppm]	Deltam/z [Da]	Activation Type	MS Order	Isolation Interference [%]	Ion Inject Time [ms]	RT [min]	First Scan	Spectrum File	File ID	Ions Score	Identity Strict	Identity Relaxed	Expectation Value	Percolator q-Value	Percolator PEP	Precursor Abundance	Apex RT [min]
		FALSE	High	Mascot (A5)	Unambiguous	eEEIAALVIDNGSGMCK	N-Term(Acetyl)	1	1	P63261	P63261	0	2	0.9683	0	1	1	910.924	1820.84	1820.84	0.55	0.0005	HCD (High Energy Collision Dissociation)	MS2	70.4987	8.276	73.2042	65722	MS2000489_EXO_W_1.raw	F4	63	50	43	0.000552685	0	1.906e-05
	FALSE	High	EITALAPSTMK	1xOxidation [M10]	0.00125394	0	3	6	6	P60709; P62736; P63261	0	1177.61	High	0.0004124	0.001796	48
		Checked	Confidence	Identifying Node	PSM Ambiguity	Annotated Sequence	Modifications	# Protein Groups	# Proteins	Master Protein Accessions	Protein Accessions	# Missed Cleavages	Charge	DeltaScore	DeltaCn	Rank	Search Engine Rank	m/z [Da]	MH+ [Da]	Theo. MH+ [Da]	DeltaM [ppm]	Deltam/z [Da]	Activation Type	MS Order	Isolation Interference [%]	Ion Inject Time [ms]	RT [min]	First Scan	Spectrum File	File ID	Ions Score	Identity Strict	Identity Relaxed	Expectation Value	Percolator q-Value	Percolator PEP	Precursor Abundance	Apex RT [min]
		FALSE	High	Mascot (A5)	Unambiguous	EITALAPSTmK	M10(Oxidation)	3	6	P60709; P62736; P63261	P63267; P60709; P62736; P68133; P68032; P63261	0	2	0.9211	0	1	1	589.311	1177.61	1177.61	0.96	0.00056	HCD (High Energy Collision Dissociation)	MS2	43.0089	12.878	12.726	6117	MS2000489_EXO_W_1.raw	F4	38	45	38	0.0528414	0	0.001159	176914848	12.74
		FALSE	High	Mascot (A5)	Unambiguous	EITALAPSTmK	M10(Oxidation)	3	6	P60709; P62736; P63261	P63267; P60709; P62736; P68133; P68032; P63261	0	2	0.875	0	1	1	589.311	1177.62	1177.61	1.47	0.00087	HCD (High Energy Collision Dissociation)	MS2	17.4629	9.31	11.3778	4993	MS2000489_EXO_W_1.raw	F4	48	45	38	0.00517429	0.0004124	0.001796	836266432	11.5
		FALSE	High	Mascot (A5)	Unambiguous	EITALAPSTmK	M10(Oxidation)	3	6	P60709; P62736; P63261	P63267; P60709; P62736; P68133; P68032; P63261	0	2	0.75	0	1	1	589.31	1177.61	1177.61	-1.01	-0.0006	HCD (High Energy Collision Dissociation)	MS2	24.7317	20.732	14.6179	8073	MS2000489_EXO_W_1.raw	F4	16	45	38	7.76271	0.000729	0.0116
		FALSE	High	Mascot (A5)	Unambiguous	EITALAPSTmK	M10(Oxidation)	3	6	P60709; P62736; P63261	P63267; P60709; P62736; P68133; P68032; P63261	0	2	0.6667	0	1	1	589.313	1177.62	1177.61	4.27	0.00252	HCD (High Energy Collision Dissociation)	MS2	30.42	19.54	16.2534	9699	MS2000489_EXO_W_1.raw	F4	12	45	38	22.5257	0.002328	0.04401
		FALSE	High	Mascot (A5)	Unambiguous	EITALAPSTmK	M10(Oxidation)	3	6	P60709; P62736; P63261	P63267; P60709; P62736; P68133; P68032; P63261	0	2	0.9231	0	1	1	589.311	1177.62	1177.61	1.79	0.00105	HCD (High Energy Collision Dissociation)	MS2	68.0459	7.392	13.5089	7023	MS2000489_EXO_W_1.raw	F4	13	45	38	19.3131	0.002734	0.04741	176914848	12.74
		FALSE	High	Mascot (A5)	Unambiguous	EITALAPSTmK	M10(Oxidation)	3	6	P60709; P62736; P63261	P63267; P60709; P62736; P68133; P68032; P63261	0	2	0.2308	0	1	1	589.309	1177.61	1177.61	-1.43	-0.00084	HCD (High Energy Collision Dissociation)	MS2	50.483	7.963	13.8254	7273	MS2000489_EXO_W_1.raw	F4	13	45	38	19.5141	0.003435	0.06077	474627168	14.06
	FALSE	High	AVFPSIVGRPR		0.000695884	0	4	9	2	P60709; Q6S8J3; P62736; P63261	0	1198.71	High	0	0.0006389	38
		Checked	Confidence	Identifying Node	PSM Ambiguity	Annotated Sequence	Modifications	# Protein Groups	# Proteins	Master Protein Accessions	Protein Accessions	# Missed Cleavages	Charge	DeltaScore	DeltaCn	Rank	Search Engine Rank	m/z [Da]	MH+ [Da]	Theo. MH+ [Da]	DeltaM [ppm]	Deltam/z [Da]	Activation Type	MS Order	Isolation Interference [%]	Ion Inject Time [ms]	RT [min]	First Scan	Spectrum File	File ID	Ions Score	Identity Strict	Identity Relaxed	Expectation Value	Percolator q-Value	Percolator PEP	Precursor Abundance	Apex RT [min]
		FALSE	High	Mascot (A5)	Unambiguous	AVFPSIVGRPR		4	9	P60709; Q6S8J3; P62736; P63261	A5A3E0; P63267; P60709; Q6S8J3; P62736; P68133; P0CG38; P68032; P63261	0	3	0.6579	0	1	1	400.241	1198.71	1198.71	1.76	0.0007	HCD (High Energy Collision Dissociation)	MS2	0	21.337	16.6785	10185	MS2000489_EXO_W_1.raw	F4	38	42	35	0.0293721	0	0.0006389	1402591360	16.1
		FALSE	High	Mascot (A5)	Unambiguous	AVFPSIVGRPR		4	9	P60709; Q6S8J3; P62736; P63261	A5A3E0; P63267; P60709; Q6S8J3; P62736; P68133; P0CG38; P68032; P63261	0	2	0.6944	0	1	1	599.857	1198.71	1198.71	1.62	0.00097	HCD (High Energy Collision Dissociation)	MS2	62.8605	18.778	15.9044	9323	MS2000489_EXO_W_1.raw	F4	36	42	35	0.0442523	0.0005545	0.002111	3148082176	16.11
	FALSE	High	DLYANTVLSGGTTMYPGIADR		5.54944e-09	0	2	2	10	P60709; P63261	0	2215.07	High	0	8.341e-08	127
		Checked	Confidence	Identifying Node	PSM Ambiguity	Annotated Sequence	Modifications	# Protein Groups	# Proteins	Master Protein Accessions	Protein Accessions	# Missed Cleavages	Charge	DeltaScore	DeltaCn	Rank	Search Engine Rank	m/z [Da]	MH+ [Da]	Theo. MH+ [Da]	DeltaM [ppm]	Deltam/z [Da]	Activation Type	MS Order	Isolation Interference [%]	Ion Inject Time [ms]	RT [min]	First Scan	Spectrum File	File ID	Ions Score	Identity Strict	Identity Relaxed	Expectation Value	Percolator q-Value	Percolator PEP	Precursor Abundance	Apex RT [min]
		FALSE	High	Mascot (A5)	Unambiguous	DLYANTVLSGGTTMYPGIADR		2	2	P60709; P63261	P60709; P63261	0	2	0.9397	0	1	1	1108.04	2215.07	2215.07	2.05	0.00228	HCD (High Energy Collision Dissociation)	MS2	0	6.34	61.4523	53433	MS2000489_EXO_W_1.raw	F4	116	50	43	2.56723e-09	0	3.601e-08	8243020288	60.28
		FALSE	High	Mascot (A5)	Unambiguous	DLYANTVLSGGTTMYPGIADR		2	2	P60709; P63261	P60709; P63261	0	2	1	0	1	1	1108.04	2215.07	2215.07	-2.13	-0.00236	HCD (High Energy Collision Dissociation)	MS2	0	16.65	64.7713	56796	MS2000489_EXO_W_1.raw	F4	46	50	43	0.0314728	0	0.0002125
		FALSE	High	Mascot (A5)	Unambiguous	DLYANTVLSGGTTMYPGIADR		2	2	P60709; P63261	P60709; P63261	0	2	1	0	1	1	1108.04	2215.06	2215.07	-3.13	-0.00346	HCD (High Energy Collision Dissociation)	MS2	0	24.833	63.3927	55577	MS2000489_EXO_W_1.raw	F4	76	50	43	2.62422e-05	0	6.174e-07
		FALSE	High	Mascot (A5)	Unambiguous	DLYANTVLSGGTTMYPGIADR		2	2	P60709; P63261	P60709; P63261	0	2	0.9271	0	1	1	1108.04	2215.07	2215.07	1.94	0.00215	HCD (High Energy Collision Dissociation)	MS2	0	10.43	62.2201	54339	MS2000489_EXO_W_1.raw	F4	96	50	43	2.7027e-07	0	1.363e-07	8243020288	60.28
		FALSE	High	Mascot (A5)	Unambiguous	DLYANTVLSGGTTMYPGIADR		2	2	P60709; P63261	P60709; P63261	0	2	0.9685	0	1	1	1108.04	2215.07	2215.07	1.83	0.00203	HCD (High Energy Collision Dissociation)	MS2	0	1.682	60.6656	52537	MS2000489_EXO_W_1.raw	F4	127	50	43	2.2927e-10	0	8.341e-08	8243020288	60.28
		FALSE	High	Mascot (A5)	Unambiguous	DLYANTVLSGGTTMYPGIADR		2	2	P60709; P63261	P60709; P63261	0	2	0.9643	0	1	1	1108.04	2215.07	2215.07	1.72	0.00191	HCD (High Energy Collision Dissociation)	MS2	37.6224	30	59.9004	51668	MS2000489_EXO_W_1.raw	F4	112	50	43	6.82599e-09	0	4.428e-09	8243020288	60.28
		FALSE	High	Mascot (A5)	Unambiguous	DLYANTVLSGGTTMYPGIADR		2	2	P60709; P63261	P60709; P63261	0	2	0.9271	0	1	1	1108.04	2215.07	2215.07	-0.37	-0.00041	HCD (High Energy Collision Dissociation)	MS2	12.7509	17.539	63.2317	55389	MS2000489_EXO_W_1.raw	F4	96	50	43	2.83963e-07	0	7.567e-07
		FALSE	High	Mascot (A5)	Unambiguous	DLYANTVLSGGTTMYPGIADR		2	2	P60709; P63261	P60709; P63261	0	2	0.9352	0	1	1	1108.04	2215.07	2215.07	1.94	0.00215	HCD (High Energy Collision Dissociation)	MS2	8.07888	17.501	63.0574	55187	MS2000489_EXO_W_1.raw	F4	108	50	43	1.57687e-08	0	1.212e-07
		FALSE	High	Mascot (A5)	Unambiguous	DLYANTVLSGGTTMYPGIADR		2	2	P60709; P63261	P60709; P63261	0	2	0.9302	0	1	1	1108.04	2215.07	2215.07	-0.59	-0.00065	HCD (High Energy Collision Dissociation)	MS2	0	21.652	73.4775	66050	MS2000489_EXO_W_1.raw	F4	43	50	43	0.0583084	0.0005545	0.004377
		FALSE	High	Mascot (A5)	Unambiguous	DLYANTVLSGGTTMYPGIADR		2	2	P60709; P63261	P60709; P63261	0	2	0.74	0	1	1	1108.04	2215.08	2215.07	3.27	0.00362	HCD (High Energy Collision Dissociation)	MS2	0	30	74.561	67074	MS2000489_EXO_W_1.raw	F4	50	50	43	0.00946174	0.0005545	0.0101
	FALSE	High	DLYANTVLSGGTTMYPGIADR	1xOxidation [M14]	7.42469e-06	0	2	2	15	P60709; P63261	0	2231.06	High	0	6.551e-06	113
		Checked	Confidence	Identifying Node	PSM Ambiguity	Annotated Sequence	Modifications	# Protein Groups	# Proteins	Master Protein Accessions	Protein Accessions	# Missed Cleavages	Charge	DeltaScore	DeltaCn	Rank	Search Engine Rank	m/z [Da]	MH+ [Da]	Theo. MH+ [Da]	DeltaM [ppm]	Deltam/z [Da]	Activation Type	MS Order	Isolation Interference [%]	Ion Inject Time [ms]	RT [min]	First Scan	Spectrum File	File ID	Ions Score	Identity Strict	Identity Relaxed	Expectation Value	Percolator q-Value	Percolator PEP	Precursor Abundance	Apex RT [min]
		FALSE	High	Mascot (A5)	Unambiguous	DLYANTVLSGGTTmYPGIADR	M14(Oxidation)	2	2	P60709; P63261	P60709; P63261	0	2	1	0	1	1	1116.04	2231.07	2231.06	3.99	0.00445	HCD (High Energy Collision Dissociation)	MS2	0	14.035	56.2869	47772	MS2000489_EXO_W_1.raw	F4	48	50	43	0.0167888	0	0.0002717
		FALSE	High	Mascot (A5)	Unambiguous	DLYANTVLSGGTTmYPGIADR	M14(Oxidation)	2	2	P60709; P63261	P60709; P63261	0	2	0.9902	0	1	1	1116.04	2231.07	2231.06	0.6	0.00067	HCD (High Energy Collision Dissociation)	MS2	0	24.597	56.8238	48395	MS2000489_EXO_W_1.raw	F4	102	50	43	7.30796e-08	0	2.099e-05
		FALSE	High	Mascot (A5)	Unambiguous	DLYANTVLSGGTTmYPGIADR	M14(Oxidation)	2	2	P60709; P63261	P60709; P63261	0	2	0.9823	0	1	1	1116.04	2231.07	2231.06	1.91	0.00213	HCD (High Energy Collision Dissociation)	MS2	0	11.858	54.745	46131	MS2000489_EXO_W_1.raw	F4	113	50	43	6.10272e-09	0	6.551e-06	757150848	54.09
		FALSE	High	Mascot (A5)	Unambiguous	DLYANTVLSGGTTmYPGIADR	M14(Oxidation)	2	2	P60709; P63261	P60709; P63261	0	2	0.9394	0	1	1	1116.04	2231.07	2231.06	1.15	0.00128	HCD (High Energy Collision Dissociation)	MS2	0	28.554	58.1402	49676	MS2000489_EXO_W_1.raw	F4	66	50	43	0.000303121	0	1.947e-05
		FALSE	High	Mascot (A5)	Unambiguous	DLYANTVLSGGTTmYPGIADR	M14(Oxidation)	2	2	P60709; P63261	P60709; P63261	0	2	0.96	0	1	1	1116.04	2231.08	2231.06	4.76	0.00531	HCD (High Energy Collision Dissociation)	MS2	76.6156	22.752	51.8592	44036	MS2000489_EXO_W_1.raw	F4	75	50	43	3.77365e-05	0	0.0001023	920419328	51.23
		FALSE	High	Mascot (A5)	Unambiguous	DLYANTVLSGGTTmYPGIADR	M14(Oxidation)	2	2	P60709; P63261	P60709; P63261	0	2	0.9608	0	1	1	1116.04	2231.07	2231.06	4.1	0.00457	HCD (High Energy Collision Dissociation)	MS2	20.208	23.045	59.7193	51457	MS2000489_EXO_W_1.raw	F4	51	50	43	0.00848069	0	0.000294	103636136	60.25
		FALSE	High	Mascot (A5)	Unambiguous	DLYANTVLSGGTTmYPGIADR	M14(Oxidation)	2	2	P60709; P63261	P60709; P63261	0	2	0.9667	0	1	1	1116.04	2231.07	2231.06	2.13	0.00238	HCD (High Energy Collision Dissociation)	MS2	0	30	57.0437	48597	MS2000489_EXO_W_1.raw	F4	90	50	43	1.16843e-06	0	6.46e-06
		FALSE	High	Mascot (A5)	Unambiguous	DLYANTVLSGGTTmYPGIADR	M14(Oxidation)	2	2	P60709; P63261	P60709; P63261	0	2	0.9815	0	1	1	1116.04	2231.07	2231.06	2.13	0.00238	HCD (High Energy Collision Dissociation)	MS2	50.5453	8.217	53.9862	45583	MS2000489_EXO_W_1.raw	F4	108	50	43	1.97971e-08	0	2.742e-05	757150848	54.09
		FALSE	High	Mascot (A5)	Unambiguous	DLYANTVLSGGTTmYPGIADR	M14(Oxidation)	2	2	P60709; P63261	P60709; P63261	0	2	0.8971	0	1	1	1116.04	2231.07	2231.06	2.57	0.00287	HCD (High Energy Collision Dissociation)	MS2	0	17.932	58.927	50590	MS2000489_EXO_W_1.raw	F4	68	50	43	0.000190984	0	0.0004588
		FALSE	High	Mascot (A5)	Unambiguous	DLYANTVLSGGTTmYPGIADR	M14(Oxidation)	2	2	P60709; P63261	P60709; P63261	0	2	0.972	0	1	1	1116.04	2231.06	2231.06	-0.28	-0.00031	HCD (High Energy Collision Dissociation)	MS2	0	16.313	55.5277	46944	MS2000489_EXO_W_1.raw	F4	107	50	43	2.24887e-08	0	1.041e-05
		FALSE	High	Mascot (A5)	Unambiguous	DLYANTVLSGGTTmYPGIADR	M14(Oxidation)	2	2	P60709; P63261	P60709; P63261	0	2	0.9667	0	1	1	1116.04	2231.06	2231.06	-0.17	-0.00019	HCD (High Energy Collision Dissociation)	MS2	0	15.741	60.065	51861	MS2000489_EXO_W_1.raw	F4	90	50	43	1.18562e-06	0.0004124	0.001602	103636136	60.25
		FALSE	High	Mascot (A5)	Unambiguous	DLYANTVLSGGTTmYPGIADR	M14(Oxidation)	2	2	P60709; P63261	P60709; P63261	0	2	0.9524	0	1	1	1116.04	2231.07	2231.06	0.16	0.00018	HCD (High Energy Collision Dissociation)	MS2	67.9397	16.095	50.9969	43078	MS2000489_EXO_W_1.raw	F4	21	50	43	10.1699	0.0005545	0.003069	920419328	51.23
		FALSE	High	Mascot (A5)	Unambiguous	DLYANTVLSGGTTmYPGIADR	M14(Oxidation)	2	2	P60709; P63261	P60709; P63261	0	2	0.931	0	1	1	1116.04	2231.07	2231.06	3.12	0.00348	HCD (High Energy Collision Dissociation)	MS2	20.6171	15.725	59.8991	51666	MS2000489_EXO_W_1.raw	F4	58	50	43	0.00186412	0.0005545	0.003378	103636136	60.25
		FALSE	High	Mascot (A5)	Unambiguous	DLYANTVLSGGTTmYPGIADR	M14(Oxidation)	2	2	P60709; P63261	P60709; P63261	0	3	1	0	1	1	744.359	2231.06	2231.06	-1.49	-0.00111	HCD (High Energy Collision Dissociation)	MS2	0	15.523	55.7571	47217	MS2000489_EXO_W_1.raw	F4	26	50	43	2.98609	0.000729	0.01369
		FALSE	High	Mascot (A5)	Unambiguous	DLYANTVLSGGTTmYPGIADR	M14(Oxidation)	2	2	P60709; P63261	P60709; P63261	0	2	0.5	0	1	1	1116.04	2231.07	2231.06	2.35	0.00262	HCD (High Energy Collision Dissociation)	MS2	74.8918	30	59.8536	51615	MS2000489_EXO_W_1.raw	F4	6	50	43	285.202	0.002132	0.04287	103636136	60.25
	FALSE	High	VAPEEHPVLLTEAPLNPK	1xMethyl [K18]	0.00743593	0.000649814	2	2	1	P60709; P63261	0	1968.08	High	0.0005545	0.007004	3
		Checked	Confidence	Identifying Node	PSM Ambiguity	Annotated Sequence	Modifications	# Protein Groups	# Proteins	Master Protein Accessions	Protein Accessions	# Missed Cleavages	Charge	DeltaScore	DeltaCn	Rank	Search Engine Rank	m/z [Da]	MH+ [Da]	Theo. MH+ [Da]	DeltaM [ppm]	Deltam/z [Da]	Activation Type	MS Order	Isolation Interference [%]	Ion Inject Time [ms]	RT [min]	First Scan	Spectrum File	File ID	Ions Score	Identity Strict	Identity Relaxed	Expectation Value	Percolator q-Value	Percolator PEP	Precursor Abundance	Apex RT [min]
		FALSE	High	Mascot (A5)	Unambiguous	VAPEEHPVLLTEAPLNPk	K18(Methyl)	2	2	P60709; P63261	P60709; P63261	0	3	1	0	1	1	656.701	1968.09	1968.08	3.78	0.00248	HCD (High Energy Collision Dissociation)	MS2	74.5186	30	29.2107	21800	MS2000489_EXO_W_1.raw	F4	3	43	36	121.076	0.0005545	0.007004
	FALSE	High	EITALAPSTMK		0.00323424	0.000649814	3	6	7	P60709; P62736; P63261	0	1161.62	High	0.0005545	0.003035	48
		Checked	Confidence	Identifying Node	PSM Ambiguity	Annotated Sequence	Modifications	# Protein Groups	# Proteins	Master Protein Accessions	Protein Accessions	# Missed Cleavages	Charge	DeltaScore	DeltaCn	Rank	Search Engine Rank	m/z [Da]	MH+ [Da]	Theo. MH+ [Da]	DeltaM [ppm]	Deltam/z [Da]	Activation Type	MS Order	Isolation Interference [%]	Ion Inject Time [ms]	RT [min]	First Scan	Spectrum File	File ID	Ions Score	Identity Strict	Identity Relaxed	Expectation Value	Percolator q-Value	Percolator PEP	Precursor Abundance	Apex RT [min]
		FALSE	High	Mascot (A5)	Unambiguous	EITALAPSTMK		3	6	P60709; P62736; P63261	P63267; P60709; P62736; P68133; P68032; P63261	0	2	0.6905	0	1	1	581.314	1161.62	1161.62	1.32	0.00077	HCD (High Energy Collision Dissociation)	MS2	0	9.598	16.3448	9800	MS2000489_EXO_W_1.raw	F4	42	45	38	0.0241625	0.0005545	0.005675	7337167360	16.95
		FALSE	High	Mascot (A5)	Unambiguous	EITALAPSTMK		3	6	P60709; P62736; P63261	P63267; P60709; P62736; P68133; P68032; P63261	0	2	0.7917	0	1	1	581.314	1161.62	1161.62	1.53	0.00089	HCD (High Energy Collision Dissociation)	MS2	10.9864	17.785	17.8536	10956	MS2000489_EXO_W_1.raw	F4	48	45	38	0.00566506	0.0005545	0.003035
		FALSE	High	Mascot (A5)	Unambiguous	EITALAPSTMK		3	6	P60709; P62736; P63261	P63267; P60709; P62736; P68133; P68032; P63261	0	2	0.7273	0	1	1	581.318	1161.63	1161.62	9.31	0.00541	HCD (High Energy Collision Dissociation)	MS2	57.554	17.921	19.4383	12542	MS2000489_EXO_W_1.raw	F4	33	44	37	0.141211	0.000729	0.01305
		FALSE	High	Mascot (A5)	Unambiguous	EITALAPSTMK		3	6	P60709; P62736; P63261	P63267; P60709; P62736; P68133; P68032; P63261	0	2	0.8333	0	1	1	581.311	1161.62	1161.62	-2.46	-0.00143	HCD (High Energy Collision Dissociation)	MS2	0	19.231	18.6345	11807	MS2000489_EXO_W_1.raw	F4	24	45	38	1.39907	0.000729	0.01099	65576244	18.59
		FALSE	High	Mascot (A5)	Unambiguous	EITALAPSTMK		3	6	P60709; P62736; P63261	P63267; P60709; P62736; P68133; P68032; P63261	0	2	0.64	0	1	1	581.319	1161.63	1161.62	10.78	0.00626	HCD (High Energy Collision Dissociation)	MS2	53.1873	16.928	20.8246	14116	MS2000489_EXO_W_1.raw	F4	25	44	37	1.06769	0.00377	0.06834
		FALSE	High	Mascot (A5)	Unambiguous	EITALAPSTMK		3	6	P60709; P62736; P63261	P63267; P60709; P62736; P68133; P68032; P63261	0	2	0.8889	0	1	1	581.312	1161.62	1161.62	-1.52	-0.00088	HCD (High Energy Collision Dissociation)	MS2	74.8497	23.123	22.8289	15731	MS2000489_EXO_W_1.raw	F4	9	45	38	47.2464	0.00599	0.09323
		FALSE	High	Mascot (A5)	Unambiguous	EITALAPSTMK		3	6	P60709; P62736; P63261	P63267; P60709; P62736; P68133; P68032; P63261	0	2	1	0	1	1	581.311	1161.62	1161.62	-2.57	-0.00149	HCD (High Energy Collision Dissociation)	MS2		12.982	19.6421	12776	MS2000489_EXO_W_1.raw	F4	2	45	38	225.341	0.006338	0.1239
	FALSE	High	LCYVALDFEQEMATAASSSSLEK	1xPropionamide [C2]	0.00305377	0.000649814	3	3	1	P60709; Q6S8J3; P63261	0	2564.19	High	0.0005545	0.002847	17
		Checked	Confidence	Identifying Node	PSM Ambiguity	Annotated Sequence	Modifications	# Protein Groups	# Proteins	Master Protein Accessions	Protein Accessions	# Missed Cleavages	Charge	DeltaScore	DeltaCn	Rank	Search Engine Rank	m/z [Da]	MH+ [Da]	Theo. MH+ [Da]	DeltaM [ppm]	Deltam/z [Da]	Activation Type	MS Order	Isolation Interference [%]	Ion Inject Time [ms]	RT [min]	First Scan	Spectrum File	File ID	Ions Score	Identity Strict	Identity Relaxed	Expectation Value	Percolator q-Value	Percolator PEP	Precursor Abundance	Apex RT [min]
		FALSE	High	Mascot (A5)	Unambiguous	LcYVALDFEQEMATAASSSSLEK	C2(Propionamide)	3	3	P60709; Q6S8J3; P63261	P60709; Q6S8J3; P63261	0	3	1	0	1	1	855.402	2564.19	2564.19	1.24	0.00106	HCD (High Energy Collision Dissociation)	MS2		4.699	67.9976	60060	MS2000489_EXO_W_1.raw	F4	17	51	44	30.546	0.0005545	0.002847
	FALSE	High	GYSFTTTAER		0.0162441	0.000863389	2	2	3	P60709; P63261	0	1132.53	High	0.000729	0.0155	56
		Checked	Confidence	Identifying Node	PSM Ambiguity	Annotated Sequence	Modifications	# Protein Groups	# Proteins	Master Protein Accessions	Protein Accessions	# Missed Cleavages	Charge	DeltaScore	DeltaCn	Rank	Search Engine Rank	m/z [Da]	MH+ [Da]	Theo. MH+ [Da]	DeltaM [ppm]	Deltam/z [Da]	Activation Type	MS Order	Isolation Interference [%]	Ion Inject Time [ms]	RT [min]	First Scan	Spectrum File	File ID	Ions Score	Identity Strict	Identity Relaxed	Expectation Value	Percolator q-Value	Percolator PEP	Precursor Abundance	Apex RT [min]
		FALSE	High	Mascot (A5)	Unambiguous	GYSFTTTAER		2	2	P60709; P63261	P60709; P63261	0	2	0.8571	0	1	1	566.768	1132.53	1132.53	1.49	0.00084	HCD (High Energy Collision Dissociation)	MS2	59.6129	4.189	10.244	3885	MS2000489_EXO_W_1.raw	F4	56	45	38	0.000812603	0.000729	0.0155	7065327104	10.36
		FALSE	High	Mascot (A5)	Unambiguous	GYSFTTTAER		2	2	P60709; P63261	P60709; P63261	0	2	0.85	0	1	1	566.768	1132.53	1132.53	2.03	0.00115	HCD (High Energy Collision Dissociation)	MS2	66.3307	4.965	11.0274	4563	MS2000489_EXO_W_1.raw	F4	20	45	38	2.92595	0.001126	0.03068
		FALSE	High	Mascot (A5)	Unambiguous	GYSFTTTAER		2	2	P60709; P63261	P60709; P63261	0	2	0.6	0	1	1	566.778	1132.55	1132.53	19.7	0.01116	HCD (High Energy Collision Dissociation)	MS2	25.5894	12.202	11.5175	5166	MS2000489_EXO_W_1.raw	F4	10	45	38	36.1183	0.002877	0.05351
	FALSE	High	KDLYANTVLSGGTTMYPGIADR		0.0350652	0.0017906	2	2	2	P60709; P63261	1	2343.16	High	0.001509	0.03361	17
		Checked	Confidence	Identifying Node	PSM Ambiguity	Annotated Sequence	Modifications	# Protein Groups	# Proteins	Master Protein Accessions	Protein Accessions	# Missed Cleavages	Charge	DeltaScore	DeltaCn	Rank	Search Engine Rank	m/z [Da]	MH+ [Da]	Theo. MH+ [Da]	DeltaM [ppm]	Deltam/z [Da]	Activation Type	MS Order	Isolation Interference [%]	Ion Inject Time [ms]	RT [min]	First Scan	Spectrum File	File ID	Ions Score	Identity Strict	Identity Relaxed	Expectation Value	Percolator q-Value	Percolator PEP	Precursor Abundance	Apex RT [min]
		FALSE	High	Mascot (A5)	Unambiguous	KDLYANTVLSGGTTMYPGIADR		2	2	P60709; P63261	P60709; P63261	1	3	1	0	1	1	781.727	2343.17	2343.16	0.17	0.00013	HCD (High Energy Collision Dissociation)	MS2		8.04	39.5758	32049	MS2000489_EXO_W_1.raw	F4	17	49	42	19.6376	0.001509	0.03361	942219136	39.78
		FALSE	High	Mascot (A5)	Rejected	KDLYANTVLSGGTTMYPGIADR		2	2	P60709; P63261	P60709; P63261	1	3		0	2	2	781.727	2343.17	2343.16	0.79	0.00062	HCD (High Energy Collision Dissociation)	MS2	38.8047	9.203	40.513	33120	MS2000489_EXO_W_1.raw	F4	14	49	42	36.9203	0.006338	0.1243
	FALSE	High	DLTDYLMK	1xOxidation [M7]	0.0448874	0.00227689	4	7	10	P60709; P62736; Q562R1; P63261	0	1014.48	High	0.006251	0.116	36
		Checked	Confidence	Identifying Node	PSM Ambiguity	Annotated Sequence	Modifications	# Protein Groups	# Proteins	Master Protein Accessions	Protein Accessions	# Missed Cleavages	Charge	DeltaScore	DeltaCn	Rank	Search Engine Rank	m/z [Da]	MH+ [Da]	Theo. MH+ [Da]	DeltaM [ppm]	Deltam/z [Da]	Activation Type	MS Order	Isolation Interference [%]	Ion Inject Time [ms]	RT [min]	First Scan	Spectrum File	File ID	Ions Score	Identity Strict	Identity Relaxed	Expectation Value	Percolator q-Value	Percolator PEP	Precursor Abundance	Apex RT [min]
		FALSE	High	Mascot (A5)	Unambiguous	DLTDYLmK	M7(Oxidation)	4	7	P60709; P62736; Q562R1; P63261	P63267; P60709; P62736; P68133; Q562R1; P68032; P63261	0	2	0.75	0	1	1	507.745	1014.48	1014.48	1.65	0.00084	HCD (High Energy Collision Dissociation)	MS2	61.7898	30	38.6835	30984	MS2000489_EXO_W_1.raw	F4	32	43	36	0.135046	0.002132	0.04327
		FALSE	High	Mascot (A5)	Unambiguous	DLTDYLmK	M7(Oxidation)	4	7	P60709; P62736; Q562R1; P63261	P63267; P60709; P62736; P68133; Q562R1; P68032; P63261	0	2	0.5217	0	1	1	507.745	1014.48	1014.48	0.93	0.00047	HCD (High Energy Collision Dissociation)	MS2	73.6679	16.236	35.211	27550	MS2000489_EXO_W_1.raw	F4	23	43	36	1.09142	0.002877	0.05197
		FALSE	High	Mascot (A5)	Unambiguous	DLTDYLmK	M7(Oxidation)	4	7	P60709; P62736; Q562R1; P63261	P63267; P60709; P62736; P68133; Q562R1; P68032; P63261	0	2	0.8	0	1	1	507.745	1014.48	1014.48	0.57	0.00029	HCD (High Energy Collision Dissociation)	MS2	0	30	29.8165	22478	MS2000489_EXO_W_1.raw	F4	20	43	36	2.29063	0.005183	0.08421	550505600	29.26
		FALSE	High	Mascot (A5)	Unambiguous	DLTDYLmK	M7(Oxidation)	4	7	P60709; P62736; Q562R1; P63261	P63267; P60709; P62736; P68133; Q562R1; P68032; P63261	0	2	0.7857	0	1	1	507.746	1014.49	1014.48	4.05	0.00206	HCD (High Energy Collision Dissociation)	MS2	33.3526	30	39.5353	32001	MS2000489_EXO_W_1.raw	F4	28	43	36	0.401195	0.00599	0.1023	29003814	39.75
		FALSE	High	Mascot (A5)	Unambiguous	DLTDYLmK	M7(Oxidation)	4	7	P60709; P62736; Q562R1; P63261	P63267; P60709; P62736; P68133; Q562R1; P68032; P63261	0	2	0.7917	0	1	1	507.744	1014.48	1014.48	0.2	0.0001	HCD (High Energy Collision Dissociation)	MS2	0	30	35.9951	28455	MS2000489_EXO_W_1.raw	F4	24	42	35	0.718955	0.00599	0.09379
		FALSE	High	Mascot (A5)	Unambiguous	DLTDYLmK	M7(Oxidation)	4	7	P60709; P62736; Q562R1; P63261	P63267; P60709; P62736; P68133; Q562R1; P68032; P63261	0	2	0.75	0	1	1	507.745	1014.48	1014.48	1.71	0.00087	HCD (High Energy Collision Dissociation)	MS2	0	30	37.7947	30180	MS2000489_EXO_W_1.raw	F4	28	43	36	0.344732	0.00599	0.09686
		FALSE	High	Mascot (A5)	Unambiguous	DLTDYLmK	M7(Oxidation)	4	7	P60709; P62736; Q562R1; P63261	P63267; P60709; P62736; P68133; Q562R1; P68032; P63261	0	2	0.6944	0	1	1	507.744	1014.48	1014.48	0.38	0.0002	HCD (High Energy Collision Dissociation)	MS2	0	25.588	32.8874	25393	MS2000489_EXO_W_1.raw	F4	36	42	35	0.0525656	0.006251	0.116	270859296	32.96
		FALSE	High	Mascot (A5)	Unambiguous	DLTDYLmK	M7(Oxidation)	4	7	P60709; P62736; Q562R1; P63261	P63267; P60709; P62736; P68133; Q562R1; P68032; P63261	0	2	0.8571	0	1	1	507.746	1014.49	1014.48	3.87	0.00197	HCD (High Energy Collision Dissociation)	MS2	0	30	40.6245	33251	MS2000489_EXO_W_1.raw	F4	28	43	36	0.34384	0.006338	0.1243
		FALSE	High	Mascot (A5)	Unambiguous	DLTDYLmK	M7(Oxidation)	4	7	P60709; P62736; Q562R1; P63261	P63267; P60709; P62736; P68133; Q562R1; P68032; P63261	0	2	0.697	0	1	1	507.745	1014.48	1014.48	0.75	0.00038	HCD (High Energy Collision Dissociation)	MS2	0	16.061	34.4284	26881	MS2000489_EXO_W_1.raw	F4	33	43	36	0.110406	0.006821	0.1404
		FALSE	High	Mascot (A5)	Unambiguous	DLTDYLmK	M7(Oxidation)	4	7	P60709; P62736; Q562R1; P63261	P63267; P60709; P62736; P68133; Q562R1; P68032; P63261	0	2	0.75	0	1	1	507.746	1014.48	1014.48	2.61	0.00132	HCD (High Energy Collision Dissociation)	MS2	0	30	29.0053	21574	MS2000489_EXO_W_1.raw	F4	24	43	36	0.935038	0.008003	0.1533	550505600	29.26
	FALSE	High	DLTDYLMK		0.169152	0.00926325	4	7	1	P60709; P62736; Q562R1; P63261	0	998.486	High	0.008636	0.1649	28
		Checked	Confidence	Identifying Node	PSM Ambiguity	Annotated Sequence	Modifications	# Protein Groups	# Proteins	Master Protein Accessions	Protein Accessions	# Missed Cleavages	Charge	DeltaScore	DeltaCn	Rank	Search Engine Rank	m/z [Da]	MH+ [Da]	Theo. MH+ [Da]	DeltaM [ppm]	Deltam/z [Da]	Activation Type	MS Order	Isolation Interference [%]	Ion Inject Time [ms]	RT [min]	First Scan	Spectrum File	File ID	Ions Score	Identity Strict	Identity Relaxed	Expectation Value	Percolator q-Value	Percolator PEP	Precursor Abundance	Apex RT [min]
		FALSE	High	Mascot (A5)	Unambiguous	DLTDYLMK		4	7	P60709; P62736; Q562R1; P63261	P63267; P60709; P62736; P68133; Q562R1; P68032; P63261	0	2	0.6071	0	1	1	499.748	998.49	998.486	3.31	0.00165	HCD (High Energy Collision Dissociation)	MS2	0	22.292	41.6288	34336	MS2000489_EXO_W_1.raw	F4	28	43	36	0.327564	0.008636	0.1649	2805202688	41.1
FALSE	High	Master Protein	P07437	Tubulin beta chain OS=Homo sapiens OX=9606 GN=TUBB PE=1 SV=2	0	107.316	54	19	57	3	1	444	49.6	4.89	1314	19
	Checked	Confidence	Sequence	Modifications	Qvality PEP	Qvality q-value	# Protein Groups	# Proteins	# PSMs	Master Protein Accessions	# Missed Cleavages	Theo. MH+ [Da]	Confidence (by Search Engine): Mascot	Percolator q-Value (by Search Engine): Mascot	Percolator PEP (by Search Engine): Mascot	Ions Score (by Search Engine): Mascot
	FALSE	High	IMNTFSVVPSPK		0.000181612	0	3	4	2	P04350; P07437; P68371	0	1319.7	High	0	0.0005441	42
		Checked	Confidence	Identifying Node	PSM Ambiguity	Annotated Sequence	Modifications	# Protein Groups	# Proteins	Master Protein Accessions	Protein Accessions	# Missed Cleavages	Charge	DeltaScore	DeltaCn	Rank	Search Engine Rank	m/z [Da]	MH+ [Da]	Theo. MH+ [Da]	DeltaM [ppm]	Deltam/z [Da]	Activation Type	MS Order	Isolation Interference [%]	Ion Inject Time [ms]	RT [min]	First Scan	Spectrum File	File ID	Ions Score	Identity Strict	Identity Relaxed	Expectation Value	Percolator q-Value	Percolator PEP	Precursor Abundance	Apex RT [min]
		FALSE	High	Mascot (A5)	Unambiguous	IMNTFSVVPSPK		3	4	P04350; P07437; P68371	Q13509; P04350; P07437; P68371	0	2	1	0	1	1	660.356	1319.71	1319.7	2.05	0.00135	HCD (High Energy Collision Dissociation)	MS2		8.995	30.4071	23140	MS2000489_EXO_W_1.raw	F4	38	45	38	0.0543572	0	0.0001641	1091568000	30.63
		FALSE	High	Mascot (A5)	Unambiguous	IMNTFSVVPSPK		3	4	P04350; P07437; P68371	Q13509; P04350; P07437; P68371	0	2	1	0	1	1	660.358	1319.71	1319.7	3.99	0.00264	HCD (High Energy Collision Dissociation)	MS2	75.7061	9.057	31.2023	23874	MS2000489_EXO_W_1.raw	F4	42	45	38	0.0222531	0	0.0005441	1091568000	30.63
	FALSE	High	LHFFMPGFAPLTSR		0.000105959	0	6	8	6	Q13885; P04350; Q9BUF5; P07437; P68371; Q9BVA1	0	1620.84	High	0	9.515e-05	40
		Checked	Confidence	Identifying Node	PSM Ambiguity	Annotated Sequence	Modifications	# Protein Groups	# Proteins	Master Protein Accessions	Protein Accessions	# Missed Cleavages	Charge	DeltaScore	DeltaCn	Rank	Search Engine Rank	m/z [Da]	MH+ [Da]	Theo. MH+ [Da]	DeltaM [ppm]	Deltam/z [Da]	Activation Type	MS Order	Isolation Interference [%]	Ion Inject Time [ms]	RT [min]	First Scan	Spectrum File	File ID	Ions Score	Identity Strict	Identity Relaxed	Expectation Value	Percolator q-Value	Percolator PEP	Precursor Abundance	Apex RT [min]
		FALSE	High	Mascot (A5)	Unambiguous	LHFFMPGFAPLTSR		6	8	Q13885; P04350; Q9BUF5; P07437; P68371; Q9BVA1	Q13885; P04350; A6NNZ2; Q9BUF5; Q3ZCM7; P07437; P68371; Q9BVA1	0	2	0.6207	0	1	1	810.922	1620.84	1620.84	1.34	0.00108	HCD (High Energy Collision Dissociation)	MS2	65.1615	13.373	56.185	47666	MS2000489_EXO_W_1.raw	F4	29	47	40	0.709293	0	0.0004661	1134467072	54.73
		FALSE	High	Mascot (A5)	Unambiguous	LHFFMPGFAPLTSR		6	8	Q13885; P04350; Q9BUF5; P07437; P68371; Q9BVA1	Q13885; P04350; A6NNZ2; Q9BUF5; Q3ZCM7; P07437; P68371; Q9BVA1	0	2	0.8	0	1	1	810.923	1620.84	1620.84	1.41	0.00114	HCD (High Energy Collision Dissociation)	MS2	0	12.828	55.2015	46552	MS2000489_EXO_W_1.raw	F4	40	47	40	0.0546796	0	9.515e-05	1134467072	54.73
		FALSE	High	Mascot (A5)	Unambiguous	LHFFMPGFAPLTSR		6	8	Q13885; P04350; Q9BUF5; P07437; P68371; Q9BVA1	Q13885; P04350; A6NNZ2; Q9BUF5; Q3ZCM7; P07437; P68371; Q9BVA1	0	2	0.6944	0	1	1	810.923	1620.84	1620.84	1.79	0.00145	HCD (High Energy Collision Dissociation)	MS2	19.5472	8.787	54.4128	45838	MS2000489_EXO_W_1.raw	F4	36	47	40	0.12922	0	0.001172	1134467072	54.73
		FALSE	High	Mascot (A5)	Unambiguous	LHFFMPGFAPLTSR		6	8	Q13885; P04350; Q9BUF5; P07437; P68371; Q9BVA1	Q13885; P04350; A6NNZ2; Q9BUF5; Q3ZCM7; P07437; P68371; Q9BVA1	0	3	0.75	0	1	1	540.952	1620.84	1620.84	3.59	0.00194	HCD (High Energy Collision Dissociation)	MS2	35.8172	22.384	55.7122	47165	MS2000489_EXO_W_1.raw	F4	40	47	40	0.0552924	0	0.0006693	577758656	54.72
		FALSE	High	Mascot (A5)	Unambiguous	LHFFMPGFAPLTSR		6	8	Q13885; P04350; Q9BUF5; P07437; P68371; Q9BVA1	Q13885; P04350; A6NNZ2; Q9BUF5; Q3ZCM7; P07437; P68371; Q9BVA1	0	2	1	0	1	1	810.922	1620.84	1620.84	0.96	0.00078	HCD (High Energy Collision Dissociation)	MS2	94.7891	7.913	57.2771	48860	MS2000489_EXO_W_1.raw	F4	3	47	40	263.834	0.00534	0.08706	37063892	56.93
		FALSE	High	Mascot (A5)	Unambiguous	LHFFMPGFAPLTSR		6	8	Q13885; P04350; Q9BUF5; P07437; P68371; Q9BVA1	Q13885; P04350; A6NNZ2; Q9BUF5; Q3ZCM7; P07437; P68371; Q9BVA1	0	2	0.5	0	1	1	810.923	1620.84	1620.84	2.09	0.00169	HCD (High Energy Collision Dissociation)	MS2	57.1085	30	58.5622	50169	MS2000489_EXO_W_1.raw	F4	16	47	40	12.018	0.00599	0.09968
	FALSE	High	LHFFMPGFAPLTSR	1xOxidation [M5]	9.65039e-07	0	6	8	4	Q13885; P04350; Q9BUF5; P07437; P68371; Q9BVA1	0	1636.83	High	0	8.18e-07	59
		Checked	Confidence	Identifying Node	PSM Ambiguity	Annotated Sequence	Modifications	# Protein Groups	# Proteins	Master Protein Accessions	Protein Accessions	# Missed Cleavages	Charge	DeltaScore	DeltaCn	Rank	Search Engine Rank	m/z [Da]	MH+ [Da]	Theo. MH+ [Da]	DeltaM [ppm]	Deltam/z [Da]	Activation Type	MS Order	Isolation Interference [%]	Ion Inject Time [ms]	RT [min]	First Scan	Spectrum File	File ID	Ions Score	Identity Strict	Identity Relaxed	Expectation Value	Percolator q-Value	Percolator PEP	Precursor Abundance	Apex RT [min]
		FALSE	High	Mascot (A5)	Unambiguous	LHFFmPGFAPLTSR	M5(Oxidation)	6	8	Q13885; P04350; Q9BUF5; P07437; P68371; Q9BVA1	Q13885; P04350; A6NNZ2; Q9BUF5; Q3ZCM7; P07437; P68371; Q9BVA1	0	3	0.8305	0	1	1	546.283	1636.83	1636.83	2.59	0.00141	HCD (High Energy Collision Dissociation)	MS2	46.3079	26.225	42.6439	35275	MS2000489_EXO_W_1.raw	F4	59	47	40	0.000771555	0	8.18e-07	75520456	42.77
		FALSE	High	Mascot (A5)	Unambiguous	LHFFmPGFAPLTSR	M5(Oxidation)	6	8	Q13885; P04350; Q9BUF5; P07437; P68371; Q9BVA1	Q13885; P04350; A6NNZ2; Q9BUF5; Q3ZCM7; P07437; P68371; Q9BVA1	0	3	0.9394	0	1	1	546.281	1636.83	1636.83	-0.43	-0.00023	HCD (High Energy Collision Dissociation)	MS2	40.8532	30	49.7915	41674	MS2000489_EXO_W_1.raw	F4	33	47	40	0.332798	0.0005545	0.002738
		FALSE	High	Mascot (A5)	Unambiguous	LHFFmPGFAPLTSR	M5(Oxidation)	6	8	Q13885; P04350; Q9BUF5; P07437; P68371; Q9BVA1	Q13885; P04350; A6NNZ2; Q9BUF5; Q3ZCM7; P07437; P68371; Q9BVA1	0	2	1	0	1	1	818.915	1636.82	1636.83	-5.04	-0.00413	HCD (High Energy Collision Dissociation)	MS2	64.2274	12.828	47.9612	39665	MS2000489_EXO_W_1.raw	F4	34	48	41	0.261108	0.002328	0.04416
		FALSE	High	Mascot (A5)	Unambiguous	LHFFmPGFAPLTSR	M5(Oxidation)	6	8	Q13885; P04350; Q9BUF5; P07437; P68371; Q9BVA1	Q13885; P04350; A6NNZ2; Q9BUF5; Q3ZCM7; P07437; P68371; Q9BVA1	0	2	0.8696	0	1	1	818.921	1636.83	1636.83	2.42	0.00198	HCD (High Energy Collision Dissociation)	MS2	42.1408	16.289	48.7577	40476	MS2000489_EXO_W_1.raw	F4	23	47	40	2.8666	0.007152	0.1457	12971453	48.7
	FALSE	High	MAVTFIGNSTAIQELFK	1xOxidation [M1]	3.50428e-07	0	1	1	2	P07437	0	1885.97	High	0	2.941e-07	98
		Checked	Confidence	Identifying Node	PSM Ambiguity	Annotated Sequence	Modifications	# Protein Groups	# Proteins	Master Protein Accessions	Protein Accessions	# Missed Cleavages	Charge	DeltaScore	DeltaCn	Rank	Search Engine Rank	m/z [Da]	MH+ [Da]	Theo. MH+ [Da]	DeltaM [ppm]	Deltam/z [Da]	Activation Type	MS Order	Isolation Interference [%]	Ion Inject Time [ms]	RT [min]	First Scan	Spectrum File	File ID	Ions Score	Identity Strict	Identity Relaxed	Expectation Value	Percolator q-Value	Percolator PEP	Precursor Abundance	Apex RT [min]
		FALSE	High	Mascot (A5)	Unambiguous	mAVTFIGNSTAIQELFK	M1(Oxidation)	1	1	P07437	P07437	0	2	1	0	1	1	943.491	1885.98	1885.97	1.24	0.00117	HCD (High Energy Collision Dissociation)	MS2	0	3.817	65.8896	57905	MS2000489_EXO_W_1.raw	F4	60	47	40	0.000620546	0	0.0003209	59621548	65.91
		FALSE	High	Mascot (A5)	Unambiguous	mAVTFIGNSTAIQELFK	M1(Oxidation)	1	1	P07437	P07437	0	2	0.9694	0	1	1	943.491	1885.97	1885.97	0.65	0.00062	HCD (High Energy Collision Dissociation)	MS2	11.798	6.895	65.8234	57822	MS2000489_EXO_W_1.raw	F4	98	47	40	8.72395e-08	0	2.941e-07	59621548	65.91
	FALSE	High	MAVTFIGNSTAIQELFK		6.43094e-06	0	1	1	2	P07437	0	1869.98	High	0	5.595e-06	58
		Checked	Confidence	Identifying Node	PSM Ambiguity	Annotated Sequence	Modifications	# Protein Groups	# Proteins	Master Protein Accessions	Protein Accessions	# Missed Cleavages	Charge	DeltaScore	DeltaCn	Rank	Search Engine Rank	m/z [Da]	MH+ [Da]	Theo. MH+ [Da]	DeltaM [ppm]	Deltam/z [Da]	Activation Type	MS Order	Isolation Interference [%]	Ion Inject Time [ms]	RT [min]	First Scan	Spectrum File	File ID	Ions Score	Identity Strict	Identity Relaxed	Expectation Value	Percolator q-Value	Percolator PEP	Precursor Abundance	Apex RT [min]
		FALSE	High	Mascot (A5)	Unambiguous	MAVTFIGNSTAIQELFK		1	1	P07437	P07437	0	2	1	0	1	1	935.503	1870	1869.98	11.06	0.01034	HCD (High Energy Collision Dissociation)	MS2	54.7525	2.359	69.0252	60957	MS2000489_EXO_W_1.raw	F4	54	45	38	0.00171132	0	0.0004109
		FALSE	High	Mascot (A5)	Unambiguous	MAVTFIGNSTAIQELFK		1	1	P07437	P07437	0	2	1	0	1	1	935.495	1869.98	1869.98	2.25	0.0021	HCD (High Energy Collision Dissociation)	MS2	65.9079	1.849	69.0374	60963	MS2000489_EXO_W_1.raw	F4	58	46	39	0.000797737	0	5.595e-06	887069376	69.11
	FALSE	High	LTTPTYGDLNHLVSATMSGVTTCLR	1xPropionamide [C23]	0.000275488	0	5	5	1	Q13885; P04350; P07437; P68371; Q9BVA1	0	2722.35	High	0	0.0002502	20
		Checked	Confidence	Identifying Node	PSM Ambiguity	Annotated Sequence	Modifications	# Protein Groups	# Proteins	Master Protein Accessions	Protein Accessions	# Missed Cleavages	Charge	DeltaScore	DeltaCn	Rank	Search Engine Rank	m/z [Da]	MH+ [Da]	Theo. MH+ [Da]	DeltaM [ppm]	Deltam/z [Da]	Activation Type	MS Order	Isolation Interference [%]	Ion Inject Time [ms]	RT [min]	First Scan	Spectrum File	File ID	Ions Score	Identity Strict	Identity Relaxed	Expectation Value	Percolator q-Value	Percolator PEP	Precursor Abundance	Apex RT [min]
		FALSE	High	Mascot (A5)	Unambiguous	LTTPTYGDLNHLVSATMSGVTTcLR	C23(Propionamide)	5	5	Q13885; P04350; P07437; P68371; Q9BVA1	Q13885; P04350; P07437; P68371; Q9BVA1	0	3	1	0	1	1	908.124	2722.36	2722.35	0.8	0.00073	HCD (High Energy Collision Dissociation)	MS2	0	6.673	67.9347	59980	MS2000489_EXO_W_1.raw	F4	20	50	43	11.5853	0	0.0002502	87119032	68.01
	FALSE	High	ISVYYNEATGGK		0.0002302	0	1	1	1	P07437	0	1301.64	High	0	0.0002089	72
		Checked	Confidence	Identifying Node	PSM Ambiguity	Annotated Sequence	Modifications	# Protein Groups	# Proteins	Master Protein Accessions	Protein Accessions	# Missed Cleavages	Charge	DeltaScore	DeltaCn	Rank	Search Engine Rank	m/z [Da]	MH+ [Da]	Theo. MH+ [Da]	DeltaM [ppm]	Deltam/z [Da]	Activation Type	MS Order	Isolation Interference [%]	Ion Inject Time [ms]	RT [min]	First Scan	Spectrum File	File ID	Ions Score	Identity Strict	Identity Relaxed	Expectation Value	Percolator q-Value	Percolator PEP	Precursor Abundance	Apex RT [min]
		FALSE	High	Mascot (A5)	Unambiguous	ISVYYNEATGGK		1	1	P07437	P07437	0	2	0.8889	0	1	1	651.324	1301.64	1301.64	2.01	0.00131	HCD (High Energy Collision Dissociation)	MS2	17.6555	3.382	11.9396	5604	MS2000489_EXO_W_1.raw	F4	72	46	39	2.90016e-05	0	0.0002089	629689920	11.91
	FALSE	High	ISEQFTAMFR		0.000602768	0	5	6	2	Q13885; P04350; P07437; P68371; Q9BVA1	0	1229.6	High	0	0.0005545	71
		Checked	Confidence	Identifying Node	PSM Ambiguity	Annotated Sequence	Modifications	# Protein Groups	# Proteins	Master Protein Accessions	Protein Accessions	# Missed Cleavages	Charge	DeltaScore	DeltaCn	Rank	Search Engine Rank	m/z [Da]	MH+ [Da]	Theo. MH+ [Da]	DeltaM [ppm]	Deltam/z [Da]	Activation Type	MS Order	Isolation Interference [%]	Ion Inject Time [ms]	RT [min]	First Scan	Spectrum File	File ID	Ions Score	Identity Strict	Identity Relaxed	Expectation Value	Percolator q-Value	Percolator PEP	Precursor Abundance	Apex RT [min]
		FALSE	High	Mascot (A5)	Unambiguous	ISEQFTAMFR		5	6	Q13885; P04350; P07437; P68371; Q9BVA1	Q13885; Q13509; P04350; P07437; P68371; Q9BVA1	0	2	0.8169	0	1	1	615.305	1229.6	1229.6	2.97	0.00183	HCD (High Energy Collision Dissociation)	MS2	38.3101	11.975	34.2605	26682	MS2000489_EXO_W_1.raw	F4	71	45	38	2.98918e-05	0	0.0005545	695187776	34.47
		FALSE	High	Mascot (A5)	Unambiguous	ISEQFTAMFR		5	6	Q13885; P04350; P07437; P68371; Q9BVA1	Q13885; Q13509; P04350; P07437; P68371; Q9BVA1	0	2	0.8095	0	1	1	615.304	1229.6	1229.6	2.18	0.00134	HCD (High Energy Collision Dissociation)	MS2	0	19.15	35.3986	27767	MS2000489_EXO_W_1.raw	F4	42	45	38	0.0217888	0.0005545	0.004094
	FALSE	High	GHYTEGAELVDSVLDVVR		4.50614e-07	0	4	5	4	Q13885; P07437; P68371; Q9BVA1	0	1958.98	High	0	3.776e-07	71
		Checked	Confidence	Identifying Node	PSM Ambiguity	Annotated Sequence	Modifications	# Protein Groups	# Proteins	Master Protein Accessions	Protein Accessions	# Missed Cleavages	Charge	DeltaScore	DeltaCn	Rank	Search Engine Rank	m/z [Da]	MH+ [Da]	Theo. MH+ [Da]	DeltaM [ppm]	Deltam/z [Da]	Activation Type	MS Order	Isolation Interference [%]	Ion Inject Time [ms]	RT [min]	First Scan	Spectrum File	File ID	Ions Score	Identity Strict	Identity Relaxed	Expectation Value	Percolator q-Value	Percolator PEP	Precursor Abundance	Apex RT [min]
		FALSE	High	Mascot (A5)	Unambiguous	GHYTEGAELVDSVLDVVR		4	5	Q13885; P07437; P68371; Q9BVA1	Q13885; Q13509; P07437; P68371; Q9BVA1	0	2	1	0	1	1	979.999	1958.99	1958.98	4.08	0.004	HCD (High Energy Collision Dissociation)	MS2	53.1248	9.226	59.3466	51033	MS2000489_EXO_W_1.raw	F4	70	48	41	7.94704e-05	0	3.201e-06	776550784	58.67
		FALSE	High	Mascot (A5)	Unambiguous	GHYTEGAELVDSVLDVVR		4	5	Q13885; P07437; P68371; Q9BVA1	Q13885; Q13509; P07437; P68371; Q9BVA1	0	2	0.9859	0	1	1	979.996	1958.98	1958.98	1.59	0.00156	HCD (High Energy Collision Dissociation)	MS2	36.865	6.003	59.121	50793	MS2000489_EXO_W_1.raw	F4	71	48	41	5.59075e-05	0	3.776e-07	776550784	58.67
		FALSE	High	Mascot (A5)	Unambiguous	GHYTEGAELVDSVLDVVR		4	5	Q13885; P07437; P68371; Q9BVA1	Q13885; Q13509; P07437; P68371; Q9BVA1	0	3	0.8519	0	1	1	653.665	1958.98	1958.98	0.03	2e-05	HCD (High Energy Collision Dissociation)	MS2	66.8658	13.023	58.3581	49933	MS2000489_EXO_W_1.raw	F4	54	48	41	0.00310506	0	7.454e-06	979326016	58.63
		FALSE	High	Mascot (A5)	Unambiguous	GHYTEGAELVDSVLDVVR		4	5	Q13885; P07437; P68371; Q9BVA1	Q13885; Q13509; P07437; P68371; Q9BVA1	0	3	0.9762	0	1	1	653.666	1958.98	1958.98	1.24	0.00081	HCD (High Energy Collision Dissociation)	MS2	0	16.983	59.9286	51701	MS2000489_EXO_W_1.raw	F4	42	48	41	0.0512539	0.0005545	0.005
	FALSE	High	GHYTEGAELVDSVLDVVRK		0.00102556	0	4	5	2	Q13885; P07437; P68371; Q9BVA1	1	2087.08	High	0	0.0009481	66
		Checked	Confidence	Identifying Node	PSM Ambiguity	Annotated Sequence	Modifications	# Protein Groups	# Proteins	Master Protein Accessions	Protein Accessions	# Missed Cleavages	Charge	DeltaScore	DeltaCn	Rank	Search Engine Rank	m/z [Da]	MH+ [Da]	Theo. MH+ [Da]	DeltaM [ppm]	Deltam/z [Da]	Activation Type	MS Order	Isolation Interference [%]	Ion Inject Time [ms]	RT [min]	First Scan	Spectrum File	File ID	Ions Score	Identity Strict	Identity Relaxed	Expectation Value	Percolator q-Value	Percolator PEP	Precursor Abundance	Apex RT [min]
		FALSE	High	Mascot (A5)	Unambiguous	GHYTEGAELVDSVLDVVRK		4	5	Q13885; P07437; P68371; Q9BVA1	Q13885; Q13509; P07437; P68371; Q9BVA1	1	3	0.9848	0	1	1	696.365	2087.08	2087.08	2.37	0.00165	HCD (High Energy Collision Dissociation)	MS2	23.4594	7.185	48.7633	40483	MS2000489_EXO_W_1.raw	F4	66	47	40	0.000153809	0	0.0009481	98041896	48.77
		FALSE	High	Mascot (A5)	Unambiguous	GHYTEGAELVDSVLDVVRK		4	5	Q13885; P07437; P68371; Q9BVA1	Q13885; Q13509; P07437; P68371; Q9BVA1	1	3	1	0	1	1	696.365	2087.08	2087.08	1.67	0.00116	HCD (High Energy Collision Dissociation)	MS2	67.6997	14.1	49.0464	40802	MS2000489_EXO_W_1.raw	F4	29	47	40	0.780271	0.0009105	0.02274	98041896	48.77
	FALSE	High	LAVNMVPFPR	1xOxidation [M5]	0.000113852	0	7	10	4	Q13885; Q9H4B7; P04350; Q9BUF5; P07437; P68371; Q9BVA1	0	1159.63	High	0	0.0001026	74
		Checked	Confidence	Identifying Node	PSM Ambiguity	Annotated Sequence	Modifications	# Protein Groups	# Proteins	Master Protein Accessions	Protein Accessions	# Missed Cleavages	Charge	DeltaScore	DeltaCn	Rank	Search Engine Rank	m/z [Da]	MH+ [Da]	Theo. MH+ [Da]	DeltaM [ppm]	Deltam/z [Da]	Activation Type	MS Order	Isolation Interference [%]	Ion Inject Time [ms]	RT [min]	First Scan	Spectrum File	File ID	Ions Score	Identity Strict	Identity Relaxed	Expectation Value	Percolator q-Value	Percolator PEP	Precursor Abundance	Apex RT [min]
		FALSE	High	Mascot (A5)	Unambiguous	LAVNmVPFPR	M5(Oxidation)	7	10	Q13885; Q9H4B7; P04350; Q9BUF5; P07437; P68371; Q9BVA1	Q13885; Q13509; Q9H4B7; P04350; A6NNZ2; Q9BUF5; Q3ZCM7; P07437; P68371; Q9BVA1	0	2	0.8784	0	1	1	580.32	1159.63	1159.63	2.4	0.00139	HCD (High Energy Collision Dissociation)	MS2	9.96742	30	29.1118	21692	MS2000489_EXO_W_1.raw	F4	74	45	38	1.26986e-05	0	0.0001026	97404072	28.98
		FALSE	High	Mascot (A5)	Unambiguous	LAVNmVPFPR	M5(Oxidation)	7	10	Q13885; Q9H4B7; P04350; Q9BUF5; P07437; P68371; Q9BVA1	Q13885; Q13509; Q9H4B7; P04350; A6NNZ2; Q9BUF5; Q3ZCM7; P07437; P68371; Q9BVA1	0	2	1	0	1	1	580.318	1159.63	1159.63	-0.23	-0.00014	HCD (High Energy Collision Dissociation)	MS2	64.3781	30	38.8007	31121	MS2000489_EXO_W_1.raw	F4	1	45	38	272.101	0.003435	0.06188
		FALSE	High	Mascot (A5)	Unambiguous	LAVNmVPFPR	M5(Oxidation)	7	10	Q13885; Q9H4B7; P04350; Q9BUF5; P07437; P68371; Q9BVA1	Q13885; Q13509; Q9H4B7; P04350; A6NNZ2; Q9BUF5; Q3ZCM7; P07437; P68371; Q9BVA1	0	2	0.8788	0	1	1	580.319	1159.63	1159.63	0.71	0.00041	HCD (High Energy Collision Dissociation)	MS2	48.4197	12.818	28.3357	21038	MS2000489_EXO_W_1.raw	F4	33	45	38	0.173428	0.00599	0.09813	47979652	28.45
		FALSE	High	Mascot (A5)	Unambiguous	LAVNmVPFPR	M5(Oxidation)	7	10	Q13885; Q9H4B7; P04350; Q9BUF5; P07437; P68371; Q9BVA1	Q13885; Q13509; Q9H4B7; P04350; A6NNZ2; Q9BUF5; Q3ZCM7; P07437; P68371; Q9BVA1	0	2	0.1429	0	1	1	580.321	1159.63	1159.63	4.5	0.00261	HCD (High Energy Collision Dissociation)	MS2	46.0404	17.406	34.5742	27059	MS2000489_EXO_W_1.raw	F4	7	45	38	72.6689	0.006656	0.1378
	FALSE	High	KLAVNMVPFPR		0.000109049	0	7	10	1	Q13885; Q9H4B7; P04350; Q9BUF5; P07437; P68371; Q9BVA1	1	1271.73	High	0	9.805e-05	75
		Checked	Confidence	Identifying Node	PSM Ambiguity	Annotated Sequence	Modifications	# Protein Groups	# Proteins	Master Protein Accessions	Protein Accessions	# Missed Cleavages	Charge	DeltaScore	DeltaCn	Rank	Search Engine Rank	m/z [Da]	MH+ [Da]	Theo. MH+ [Da]	DeltaM [ppm]	Deltam/z [Da]	Activation Type	MS Order	Isolation Interference [%]	Ion Inject Time [ms]	RT [min]	First Scan	Spectrum File	File ID	Ions Score	Identity Strict	Identity Relaxed	Expectation Value	Percolator q-Value	Percolator PEP	Precursor Abundance	Apex RT [min]
		FALSE	High	Mascot (A5)	Unambiguous	KLAVNMVPFPR		7	10	Q13885; Q9H4B7; P04350; Q9BUF5; P07437; P68371; Q9BVA1	Q13885; Q13509; Q9H4B7; P04350; A6NNZ2; Q9BUF5; Q3ZCM7; P07437; P68371; Q9BVA1	1	2	0.8267	0	1	1	636.371	1271.74	1271.73	4.62	0.00294	HCD (High Energy Collision Dissociation)	MS2	0	11.793	27.3998	20423	MS2000489_EXO_W_1.raw	F4	75	43	36	7.16338e-06	0	9.805e-05	144993280	27.48
	FALSE	High	NSSYFVEWIPNNVK		0.00118394	0	6	7	1	Q13885; P04350; Q9BUF5; P07437; P68371; Q9BVA1	0	1696.83	High	0	0.001097	47
		Checked	Confidence	Identifying Node	PSM Ambiguity	Annotated Sequence	Modifications	# Protein Groups	# Proteins	Master Protein Accessions	Protein Accessions	# Missed Cleavages	Charge	DeltaScore	DeltaCn	Rank	Search Engine Rank	m/z [Da]	MH+ [Da]	Theo. MH+ [Da]	DeltaM [ppm]	Deltam/z [Da]	Activation Type	MS Order	Isolation Interference [%]	Ion Inject Time [ms]	RT [min]	First Scan	Spectrum File	File ID	Ions Score	Identity Strict	Identity Relaxed	Expectation Value	Percolator q-Value	Percolator PEP	Precursor Abundance	Apex RT [min]
		FALSE	High	Mascot (A5)	Unambiguous	NSSYFVEWIPNNVK		6	7	Q13885; P04350; Q9BUF5; P07437; P68371; Q9BVA1	Q13885; Q13509; P04350; Q9BUF5; P07437; P68371; Q9BVA1	0	2	0.9149	0	1	1	848.922	1696.84	1696.83	2.37	0.00201	HCD (High Energy Collision Dissociation)	MS2	53.899	10.199	48.3348	40048	MS2000489_EXO_W_1.raw	F4	47	48	41	0.0131174	0	0.001097	1352398592	48.6
	FALSE	High	SGPFGQIFRPDNFVFGQSGAGNNWAK		8.60313e-05	0	5	5	3	Q13885; P04350; P07437; P68371; Q9BVA1	0	2798.34	High	0	7.708e-05	34
		Checked	Confidence	Identifying Node	PSM Ambiguity	Annotated Sequence	Modifications	# Protein Groups	# Proteins	Master Protein Accessions	Protein Accessions	# Missed Cleavages	Charge	DeltaScore	DeltaCn	Rank	Search Engine Rank	m/z [Da]	MH+ [Da]	Theo. MH+ [Da]	DeltaM [ppm]	Deltam/z [Da]	Activation Type	MS Order	Isolation Interference [%]	Ion Inject Time [ms]	RT [min]	First Scan	Spectrum File	File ID	Ions Score	Identity Strict	Identity Relaxed	Expectation Value	Percolator q-Value	Percolator PEP	Precursor Abundance	Apex RT [min]
		FALSE	High	Mascot (A5)	Unambiguous	SGPFGQIFRPDNFVFGQSGAGNNWAK		5	5	Q13885; P04350; P07437; P68371; Q9BVA1	Q13885; P04350; P07437; P68371; Q9BVA1	0	3	1	0	1	1	933.453	2798.34	2798.34	0.32	0.0003	HCD (High Energy Collision Dissociation)	MS2	9.21029	1.318	63.6782	55850	MS2000489_EXO_W_1.raw	F4	34	51	44	0.525107	0	7.708e-05	2171035136	63.85
		FALSE	High	Mascot (A5)	Unambiguous	SGPFGQIFRPDNFVFGQSGAGNNWAK		5	5	Q13885; P04350; P07437; P68371; Q9BVA1	Q13885; P04350; P07437; P68371; Q9BVA1	0	3	1	0	1	1	933.454	2798.35	2798.34	1.83	0.0017	HCD (High Energy Collision Dissociation)	MS2	0	7.471	64.4177	56439	MS2000489_EXO_W_1.raw	F4	9	51	44	193.716	0.0005545	0.004098	2171035136	63.85
		FALSE	High	Mascot (A5)	Unambiguous	SGPFGQIFRPDNFVFGQSGAGNNWAK		5	5	Q13885; P04350; P07437; P68371; Q9BVA1	Q13885; P04350; P07437; P68371; Q9BVA1	0	3	1	0	1	1	933.449	2798.33	2798.34	-3.93	-0.00367	HCD (High Energy Collision Dissociation)	MS2		5.768	64.4662	56474	MS2000489_EXO_W_1.raw	F4	9	51	44	180.423	0.0009105	0.02867	2171035136	63.85
	FALSE	High	EIVHIQAGQCGNQIGAK	1xPropionamide [C10]	1.7394e-06	0	5	6	4	Q13885; P04350; P07437; P68371; Q9BVA1	0	1836.94	High	0	1.481e-06	51
		Checked	Confidence	Identifying Node	PSM Ambiguity	Annotated Sequence	Modifications	# Protein Groups	# Proteins	Master Protein Accessions	Protein Accessions	# Missed Cleavages	Charge	DeltaScore	DeltaCn	Rank	Search Engine Rank	m/z [Da]	MH+ [Da]	Theo. MH+ [Da]	DeltaM [ppm]	Deltam/z [Da]	Activation Type	MS Order	Isolation Interference [%]	Ion Inject Time [ms]	RT [min]	First Scan	Spectrum File	File ID	Ions Score	Identity Strict	Identity Relaxed	Expectation Value	Percolator q-Value	Percolator PEP	Precursor Abundance	Apex RT [min]
		FALSE	High	Mascot (A5)	Unambiguous	EIVHIQAGQcGNQIGAK	C10(Propionamide)	3	4	Q13885; P07437; Q9BVA1	Q13885; Q13509; P07437; Q9BVA1	0	2	0	0	1	1	918.976	1836.94	1836.94	3.41	0.00313	HCD (High Energy Collision Dissociation)	MS2	0	30	11.3428	4949	MS2000489_EXO_W_1.raw	F4	51	47	40	0.00443934	0	1.481e-06	24832916	11.31
		FALSE	High	Mascot (A5)	Unambiguous	EIVHLQAGQcGNQIGAK	C10(Propionamide)	2	2	P04350; P68371	P04350; P68371	0	2		0	1	2	918.976	1836.94	1836.94	3.41	0.00313	HCD (High Energy Collision Dissociation)	MS2	0	30	11.3428	4949	MS2000489_EXO_W_1.raw	F4	51	47	40	0.00443934	0	1.481e-06	24832916	11.31
		FALSE	High	Mascot (A5)	Unambiguous	EIVHLQAGQcGNQIGAK	C10(Propionamide)	2	2	P04350; P68371	P04350; P68371	0	3		0	1	2	612.986	1836.94	1836.94	1.94	0.00119	HCD (High Energy Collision Dissociation)	MS2	63.1674	7.648	11.3195	4922	MS2000489_EXO_W_1.raw	F4	19	47	40	6.99426	0.002877	0.05581	30495140	11.34
		FALSE	High	Mascot (A5)	Unambiguous	EIVHIQAGQcGNQIGAK	C10(Propionamide)	3	4	Q13885; P07437; Q9BVA1	Q13885; Q13509; P07437; Q9BVA1	0	3	0	0	1	1	612.986	1836.94	1836.94	1.94	0.00119	HCD (High Energy Collision Dissociation)	MS2	63.1674	7.648	11.3195	4922	MS2000489_EXO_W_1.raw	F4	19	47	40	6.99426	0.002877	0.05581	30495140	11.34
	FALSE	High	AILVDLEPGTMDSVR	1xOxidation [M11]	0.000881995	0	3	4	2	Q13885; P07437; Q9BVA1	0	1631.83	High	0	0.0008129	52
		Checked	Confidence	Identifying Node	PSM Ambiguity	Annotated Sequence	Modifications	# Protein Groups	# Proteins	Master Protein Accessions	Protein Accessions	# Missed Cleavages	Charge	DeltaScore	DeltaCn	Rank	Search Engine Rank	m/z [Da]	MH+ [Da]	Theo. MH+ [Da]	DeltaM [ppm]	Deltam/z [Da]	Activation Type	MS Order	Isolation Interference [%]	Ion Inject Time [ms]	RT [min]	First Scan	Spectrum File	File ID	Ions Score	Identity Strict	Identity Relaxed	Expectation Value	Percolator q-Value	Percolator PEP	Precursor Abundance	Apex RT [min]
		FALSE	High	Mascot (A5)	Unambiguous	AILVDLEPGTmDSVR	M11(Oxidation)	3	4	Q13885; P07437; Q9BVA1	Q13885; Q13509; P07437; Q9BVA1	0	2	0.8077	0	1	1	816.419	1631.83	1631.83	0.5	0.00041	HCD (High Energy Collision Dissociation)	MS2	0	7.365	37.0453	29442	MS2000489_EXO_W_1.raw	F4	52	47	40	0.00398349	0	0.0008129	207745424	37.17
		FALSE	High	Mascot (A5)	Unambiguous	AILVDLEPGTmDSVR	M11(Oxidation)	3	4	Q13885; P07437; Q9BVA1	Q13885; Q13509; P07437; Q9BVA1	0	2	0.7667	0	1	1	816.418	1631.83	1631.83	-1.89	-0.00155	HCD (High Energy Collision Dissociation)	MS2	0	30	40.5427	33155	MS2000489_EXO_W_1.raw	F4	30	47	40	0.594829	0.003435	0.05836
	FALSE	High	AILVDLEPGTMDSVR		0.000245575	0	3	4	2	Q13885; P07437; Q9BVA1	0	1615.84	High	0	0.0002225	72
		Checked	Confidence	Identifying Node	PSM Ambiguity	Annotated Sequence	Modifications	# Protein Groups	# Proteins	Master Protein Accessions	Protein Accessions	# Missed Cleavages	Charge	DeltaScore	DeltaCn	Rank	Search Engine Rank	m/z [Da]	MH+ [Da]	Theo. MH+ [Da]	DeltaM [ppm]	Deltam/z [Da]	Activation Type	MS Order	Isolation Interference [%]	Ion Inject Time [ms]	RT [min]	First Scan	Spectrum File	File ID	Ions Score	Identity Strict	Identity Relaxed	Expectation Value	Percolator q-Value	Percolator PEP	Precursor Abundance	Apex RT [min]
		FALSE	High	Mascot (A5)	Unambiguous	AILVDLEPGTMDSVR		3	4	Q13885; P07437; Q9BVA1	Q13885; Q13509; P07437; Q9BVA1	0	2	0.8889	0	1	1	808.423	1615.84	1615.84	1.97	0.00159	HCD (High Energy Collision Dissociation)	MS2	12.8532	0.85	46.534	38826	MS2000489_EXO_W_1.raw	F4	72	47	40	3.25384e-05	0	0.0002225
		FALSE	High	Mascot (A5)	Unambiguous	AILVDLEPGTMDSVR		3	4	Q13885; P07437; Q9BVA1	Q13885; Q13509; P07437; Q9BVA1	0	2	0.0678	0	1	1	808.418	1615.83	1615.84	-4.31	-0.00348	HCD (High Energy Collision Dissociation)	MS2	0	12.321	45.7573	37939	MS2000489_EXO_W_1.raw	F4	59	47	40	0.000694561	0.0004124	0.001412
	FALSE	High	ALTVPELTQQVFDAK		4.33176e-06	0	1	1	1	P07437	0	1659.9	High	0	3.739e-06	68
		Checked	Confidence	Identifying Node	PSM Ambiguity	Annotated Sequence	Modifications	# Protein Groups	# Proteins	Master Protein Accessions	Protein Accessions	# Missed Cleavages	Charge	DeltaScore	DeltaCn	Rank	Search Engine Rank	m/z [Da]	MH+ [Da]	Theo. MH+ [Da]	DeltaM [ppm]	Deltam/z [Da]	Activation Type	MS Order	Isolation Interference [%]	Ion Inject Time [ms]	RT [min]	First Scan	Spectrum File	File ID	Ions Score	Identity Strict	Identity Relaxed	Expectation Value	Percolator q-Value	Percolator PEP	Precursor Abundance	Apex RT [min]
		FALSE	High	Mascot (A5)	Unambiguous	ALTVPELTQQVFDAK		1	1	P07437	P07437	0	2	0.9118	0	1	1	830.453	1659.9	1659.9	1.97	0.00164	HCD (High Energy Collision Dissociation)	MS2	0	5.241	53.3779	45310	MS2000489_EXO_W_1.raw	F4	68	45	38	5.08562e-05	0	3.739e-06	1950119168	53.61
	FALSE	High	FPGQLNADLR		4.94772e-05	0	7	10	4	Q13885; Q9H4B7; P04350; Q9BUF5; P07437; P68371; Q9BVA1	0	1130.6	High	0	4.389e-05	66
		Checked	Confidence	Identifying Node	PSM Ambiguity	Annotated Sequence	Modifications	# Protein Groups	# Proteins	Master Protein Accessions	Protein Accessions	# Missed Cleavages	Charge	DeltaScore	DeltaCn	Rank	Search Engine Rank	m/z [Da]	MH+ [Da]	Theo. MH+ [Da]	DeltaM [ppm]	Deltam/z [Da]	Activation Type	MS Order	Isolation Interference [%]	Ion Inject Time [ms]	RT [min]	First Scan	Spectrum File	File ID	Ions Score	Identity Strict	Identity Relaxed	Expectation Value	Percolator q-Value	Percolator PEP	Precursor Abundance	Apex RT [min]
		FALSE	High	Mascot (A5)	Unambiguous	FPGQLNADLR		7	10	Q13885; Q9H4B7; P04350; Q9BUF5; P07437; P68371; Q9BVA1	Q13885; Q13509; Q9H4B7; P04350; A6NNZ2; Q9BUF5; Q3ZCM7; P07437; P68371; Q9BVA1	0	2	0.8788	0	1	1	565.802	1130.6	1130.6	1.93	0.00109	HCD (High Energy Collision Dissociation)	MS2	0	6.409	21.037	14297	MS2000489_EXO_W_1.raw	F4	66	45	38	0.000104557	0	4.389e-05	1350170112	21.52
		FALSE	High	Mascot (A5)	Unambiguous	FPGQLNADLR		7	10	Q13885; Q9H4B7; P04350; Q9BUF5; P07437; P68371; Q9BVA1	Q13885; Q13509; Q9H4B7; P04350; A6NNZ2; Q9BUF5; Q3ZCM7; P07437; P68371; Q9BVA1	0	2	0.8409	0	1	1	565.803	1130.6	1130.6	2.79	0.00158	HCD (High Energy Collision Dissociation)	MS2	0	17.363	21.8592	14816	MS2000489_EXO_W_1.raw	F4	44	45	38	0.0143692	0	7.435e-05	1350170112	21.52
		FALSE	High	Mascot (A5)	Unambiguous	FPGQLNADLR		7	10	Q13885; Q9H4B7; P04350; Q9BUF5; P07437; P68371; Q9BVA1	Q13885; Q13509; Q9H4B7; P04350; A6NNZ2; Q9BUF5; Q3ZCM7; P07437; P68371; Q9BVA1	0	2	0.9091	0	1	1	565.802	1130.6	1130.6	1.82	0.00103	HCD (High Energy Collision Dissociation)	MS2	39.5961	27.297	73.6097	66186	MS2000489_EXO_W_1.raw	F4	33	45	38	0.196096	0.0005545	0.008281
		FALSE	High	Mascot (A5)	Unambiguous	FPGQLNADLR		7	10	Q13885; Q9H4B7; P04350; Q9BUF5; P07437; P68371; Q9BVA1	Q13885; Q13509; Q9H4B7; P04350; A6NNZ2; Q9BUF5; Q3ZCM7; P07437; P68371; Q9BVA1	0	2	0.5455	0	1	1	565.802	1130.6	1130.6	2.14	0.00121	HCD (High Energy Collision Dissociation)	MS2	83.7116	28.308	22.648	15538	MS2000489_EXO_W_1.raw	F4	11	45	38	31.1426	0.001335	0.0324	13623999	22.63
	FALSE	High	FPGQLNADLRK		0.00687152	0.000649814	7	10	1	Q13885; Q9H4B7; P04350; Q9BUF5; P07437; P68371; Q9BVA1	1	1258.69	High	0.0005545	0.006469	26
		Checked	Confidence	Identifying Node	PSM Ambiguity	Annotated Sequence	Modifications	# Protein Groups	# Proteins	Master Protein Accessions	Protein Accessions	# Missed Cleavages	Charge	DeltaScore	DeltaCn	Rank	Search Engine Rank	m/z [Da]	MH+ [Da]	Theo. MH+ [Da]	DeltaM [ppm]	Deltam/z [Da]	Activation Type	MS Order	Isolation Interference [%]	Ion Inject Time [ms]	RT [min]	First Scan	Spectrum File	File ID	Ions Score	Identity Strict	Identity Relaxed	Expectation Value	Percolator q-Value	Percolator PEP	Precursor Abundance	Apex RT [min]
		FALSE	High	Mascot (A5)	Unambiguous	FPGQLNADLRK		7	10	Q13885; Q9H4B7; P04350; Q9BUF5; P07437; P68371; Q9BVA1	Q13885; Q13509; Q9H4B7; P04350; A6NNZ2; Q9BUF5; Q3ZCM7; P07437; P68371; Q9BVA1	1	3	0.7308	0	1	1	420.235	1258.69	1258.69	0.92	0.00039	HCD (High Energy Collision Dissociation)	MS2	46.9164	24.635	11.4283	5058	MS2000489_EXO_W_1.raw	F4	26	45	38	0.778989	0.0005545	0.006469	123861088	11.74
	FALSE	High	LAVNMVPFPR		0.0035761	0.000649814	7	10	2	Q13885; Q9H4B7; P04350; Q9BUF5; P07437; P68371; Q9BVA1	0	1143.63	High	0.0005545	0.005974	52
		Checked	Confidence	Identifying Node	PSM Ambiguity	Annotated Sequence	Modifications	# Protein Groups	# Proteins	Master Protein Accessions	Protein Accessions	# Missed Cleavages	Charge	DeltaScore	DeltaCn	Rank	Search Engine Rank	m/z [Da]	MH+ [Da]	Theo. MH+ [Da]	DeltaM [ppm]	Deltam/z [Da]	Activation Type	MS Order	Isolation Interference [%]	Ion Inject Time [ms]	RT [min]	First Scan	Spectrum File	File ID	Ions Score	Identity Strict	Identity Relaxed	Expectation Value	Percolator q-Value	Percolator PEP	Precursor Abundance	Apex RT [min]
		FALSE	High	Mascot (A5)	Unambiguous	LAVNMVPFPR		7	10	Q13885; Q9H4B7; P04350; Q9BUF5; P07437; P68371; Q9BVA1	Q13885; Q13509; Q9H4B7; P04350; A6NNZ2; Q9BUF5; Q3ZCM7; P07437; P68371; Q9BVA1	0	2	0.8269	0	1	1	572.321	1143.63	1143.63	0.33	0.00019	HCD (High Energy Collision Dissociation)	MS2	0	23.839	40.1042	32662	MS2000489_EXO_W_1.raw	F4	52	44	37	0.00209657	0.0005545	0.003361	21698792	40.1
		FALSE	High	Mascot (A5)	Unambiguous	LAVNMVPFPR		7	10	Q13885; Q9H4B7; P04350; Q9BUF5; P07437; P68371; Q9BVA1	Q13885; Q13509; Q9H4B7; P04350; A6NNZ2; Q9BUF5; Q3ZCM7; P07437; P68371; Q9BVA1	0	2	0.8269	0	1	1	572.321	1143.64	1143.63	1.08	0.00062	HCD (High Energy Collision Dissociation)	MS2	57.9921	22.407	39.334	31760	MS2000489_EXO_W_1.raw	F4	52	44	37	0.0019024	0.0005545	0.005974	1152401024	39.54
	FALSE	High	EVDEQMLNVQNK		0.00274209	0.000649814	4	4	2	Q13885; P07437; P68371; Q9BVA1	0	1446.69	High	0.0005545	0.00264	47
		Checked	Confidence	Identifying Node	PSM Ambiguity	Annotated Sequence	Modifications	# Protein Groups	# Proteins	Master Protein Accessions	Protein Accessions	# Missed Cleavages	Charge	DeltaScore	DeltaCn	Rank	Search Engine Rank	m/z [Da]	MH+ [Da]	Theo. MH+ [Da]	DeltaM [ppm]	Deltam/z [Da]	Activation Type	MS Order	Isolation Interference [%]	Ion Inject Time [ms]	RT [min]	First Scan	Spectrum File	File ID	Ions Score	Identity Strict	Identity Relaxed	Expectation Value	Percolator q-Value	Percolator PEP	Precursor Abundance	Apex RT [min]
		FALSE	High	Mascot (A5)	Unambiguous	EVDEQMLNVQNK		4	4	Q13885; P07437; P68371; Q9BVA1	Q13885; P07437; P68371; Q9BVA1	0	2	0.9787	0	1	1	723.85	1446.69	1446.69	2.32	0.00168	HCD (High Energy Collision Dissociation)	MS2	52.5754	15.222	14.3417	7757	MS2000489_EXO_W_1.raw	F4	47	47	40	0.0115844	0.0005545	0.00264	739785600	14.52
		FALSE	High	Mascot (A5)	Unambiguous	EVDEQMLNVQNK		4	4	Q13885; P07437; P68371; Q9BVA1	Q13885; P07437; P68371; Q9BVA1	0	2	1	0	1	1	723.851	1446.69	1446.69	3.92	0.00284	HCD (High Energy Collision Dissociation)	MS2	22.9722	30	15.326	8651	MS2000489_EXO_W_1.raw	F4	39	47	40	0.0724503	0.0005545	0.002558
	FALSE	High	YLTVAAVFR		0.00515675	0.000649814	3	3	2	P04350; P07437; P68371	0	1039.59	High	0.0005545	0.004851	56
		Checked	Confidence	Identifying Node	PSM Ambiguity	Annotated Sequence	Modifications	# Protein Groups	# Proteins	Master Protein Accessions	Protein Accessions	# Missed Cleavages	Charge	DeltaScore	DeltaCn	Rank	Search Engine Rank	m/z [Da]	MH+ [Da]	Theo. MH+ [Da]	DeltaM [ppm]	Deltam/z [Da]	Activation Type	MS Order	Isolation Interference [%]	Ion Inject Time [ms]	RT [min]	First Scan	Spectrum File	File ID	Ions Score	Identity Strict	Identity Relaxed	Expectation Value	Percolator q-Value	Percolator PEP	Precursor Abundance	Apex RT [min]
		FALSE	High	Mascot (A5)	Unambiguous	YLTVAAVFR		3	3	P04350; P07437; P68371	P04350; P07437; P68371	0	2	0.7857	0	1	1	520.302	1039.6	1039.59	2.52	0.00131	HCD (High Energy Collision Dissociation)	MS2	50.9557	17.171	35.0956	27440	MS2000489_EXO_W_1.raw	F4	56	40	33	0.000320267	0.0005545	0.004851	547059904	35.32
		FALSE	High	Mascot (A5)	Unambiguous	YLTVAAVFR		3	3	P04350; P07437; P68371	P04350; P07437; P68371	0	2	1	0	1	1	520.301	1039.59	1039.59	0.29	0.00015	HCD (High Energy Collision Dissociation)	MS2	80.6853	9.643	35.8802	28321	MS2000489_EXO_W_1.raw	F4	22	40	33	0.652171	0.0009105	0.02476
	FALSE	High	IMNTFSVVPSPK	1xOxidation [M2]	0.0145902	0.000863389	3	4	3	P04350; P07437; P68371	0	1335.7	High	0.000729	0.01384	12
		Checked	Confidence	Identifying Node	PSM Ambiguity	Annotated Sequence	Modifications	# Protein Groups	# Proteins	Master Protein Accessions	Protein Accessions	# Missed Cleavages	Charge	DeltaScore	DeltaCn	Rank	Search Engine Rank	m/z [Da]	MH+ [Da]	Theo. MH+ [Da]	DeltaM [ppm]	Deltam/z [Da]	Activation Type	MS Order	Isolation Interference [%]	Ion Inject Time [ms]	RT [min]	First Scan	Spectrum File	File ID	Ions Score	Identity Strict	Identity Relaxed	Expectation Value	Percolator q-Value	Percolator PEP	Precursor Abundance	Apex RT [min]
		FALSE	High	Mascot (A5)	Unambiguous	ImNTFSVVPSPK	M2(Oxidation)	3	4	P04350; P07437; P68371	Q13509; P04350; P07437; P68371	0	2	1	0	1	1	668.355	1335.7	1335.7	3.18	0.00213	HCD (High Energy Collision Dissociation)	MS2	71.9425	10.381	22.4857	15389	MS2000489_EXO_W_1.raw	F4	12	46	39	24.8432	0.000729	0.01384	136178192	22.57
		FALSE	High	Mascot (A5)	Unambiguous	ImNTFSVVPSPK	M2(Oxidation)	3	4	P04350; P07437; P68371	Q13509; P04350; P07437; P68371	0	2	1	0	1	1	668.355	1335.7	1335.7	4.19	0.0028	HCD (High Energy Collision Dissociation)	MS2	84.0425	23.672	26.2559	19362	MS2000489_EXO_W_1.raw	F4	2	45	38	254.363	0.000729	0.01728
		FALSE	High	Mascot (A5)	Unambiguous	ImNTFSVVPSPK	M2(Oxidation)	3	4	P04350; P07437; P68371	Q13509; P04350; P07437; P68371	0	2	1	0	1	1	668.354	1335.7	1335.7	1.72	0.00115	HCD (High Energy Collision Dissociation)	MS2	75.6281	16.04	25.4138	18451	MS2000489_EXO_W_1.raw	F4	8	46	39	61.8712	0.002877	0.04952
	FALSE	High	EVDEQMLNVQNK	1xOxidation [M6]	0.0135817	0.000863389	4	4	1	Q13885; P07437; P68371; Q9BVA1	0	1462.68	High	0.000729	0.01291	41
		Checked	Confidence	Identifying Node	PSM Ambiguity	Annotated Sequence	Modifications	# Protein Groups	# Proteins	Master Protein Accessions	Protein Accessions	# Missed Cleavages	Charge	DeltaScore	DeltaCn	Rank	Search Engine Rank	m/z [Da]	MH+ [Da]	Theo. MH+ [Da]	DeltaM [ppm]	Deltam/z [Da]	Activation Type	MS Order	Isolation Interference [%]	Ion Inject Time [ms]	RT [min]	First Scan	Spectrum File	File ID	Ions Score	Identity Strict	Identity Relaxed	Expectation Value	Percolator q-Value	Percolator PEP	Precursor Abundance	Apex RT [min]
		FALSE	High	Mascot (A5)	Unambiguous	EVDEQmLNVQNK	M6(Oxidation)	4	4	Q13885; P07437; P68371; Q9BVA1	Q13885; P07437; P68371; Q9BVA1	0	2	0.9756	0	1	1	731.849	1462.69	1462.68	4.85	0.00355	HCD (High Energy Collision Dissociation)	MS2	0	16.319	9.5797	3121	MS2000489_EXO_W_1.raw	F4	41	47	40	0.0412336	0.000729	0.01291	93202880	9.63
FALSE	High	Master Protein	P68371	Tubulin beta-4B chain OS=Homo sapiens OX=9606 GN=TUBB4B PE=1 SV=1	0	97.191	53	19	55	1	1	445	49.8	4.89	1081	19
	Checked	Confidence	Sequence	Modifications	Qvality PEP	Qvality q-value	# Protein Groups	# Proteins	# PSMs	Master Protein Accessions	# Missed Cleavages	Theo. MH+ [Da]	Confidence (by Search Engine): Mascot	Percolator q-Value (by Search Engine): Mascot	Percolator PEP (by Search Engine): Mascot	Ions Score (by Search Engine): Mascot
	FALSE	High	IMNTFSVVPSPK		0.000181612	0	3	4	2	P04350; P07437; P68371	0	1319.7	High	0	0.0005441	42
		Checked	Confidence	Identifying Node	PSM Ambiguity	Annotated Sequence	Modifications	# Protein Groups	# Proteins	Master Protein Accessions	Protein Accessions	# Missed Cleavages	Charge	DeltaScore	DeltaCn	Rank	Search Engine Rank	m/z [Da]	MH+ [Da]	Theo. MH+ [Da]	DeltaM [ppm]	Deltam/z [Da]	Activation Type	MS Order	Isolation Interference [%]	Ion Inject Time [ms]	RT [min]	First Scan	Spectrum File	File ID	Ions Score	Identity Strict	Identity Relaxed	Expectation Value	Percolator q-Value	Percolator PEP	Precursor Abundance	Apex RT [min]
		FALSE	High	Mascot (A5)	Unambiguous	IMNTFSVVPSPK		3	4	P04350; P07437; P68371	Q13509; P04350; P07437; P68371	0	2	1	0	1	1	660.356	1319.71	1319.7	2.05	0.00135	HCD (High Energy Collision Dissociation)	MS2		8.995	30.4071	23140	MS2000489_EXO_W_1.raw	F4	38	45	38	0.0543572	0	0.0001641	1091568000	30.63
		FALSE	High	Mascot (A5)	Unambiguous	IMNTFSVVPSPK		3	4	P04350; P07437; P68371	Q13509; P04350; P07437; P68371	0	2	1	0	1	1	660.358	1319.71	1319.7	3.99	0.00264	HCD (High Energy Collision Dissociation)	MS2	75.7061	9.057	31.2023	23874	MS2000489_EXO_W_1.raw	F4	42	45	38	0.0222531	0	0.0005441	1091568000	30.63
	FALSE	High	INVYYNEATGGK		0.000569108	0	1	1	1	P68371	0	1328.65	High	0	0.0005203	66
		Checked	Confidence	Identifying Node	PSM Ambiguity	Annotated Sequence	Modifications	# Protein Groups	# Proteins	Master Protein Accessions	Protein Accessions	# Missed Cleavages	Charge	DeltaScore	DeltaCn	Rank	Search Engine Rank	m/z [Da]	MH+ [Da]	Theo. MH+ [Da]	DeltaM [ppm]	Deltam/z [Da]	Activation Type	MS Order	Isolation Interference [%]	Ion Inject Time [ms]	RT [min]	First Scan	Spectrum File	File ID	Ions Score	Identity Strict	Identity Relaxed	Expectation Value	Percolator q-Value	Percolator PEP	Precursor Abundance	Apex RT [min]
		FALSE	High	Mascot (A5)	Unambiguous	INVYYNEATGGK		1	1	P68371	P68371	0	2	0.9848	0	1	1	664.83	1328.65	1328.65	3.68	0.00245	HCD (High Energy Collision Dissociation)	MS2	52.1244	10.793	11.6588	5340	MS2000489_EXO_W_1.raw	F4	66	46	39	0.000107167	0	0.0005203	207715280	11.77
	FALSE	High	LHFFMPGFAPLTSR		0.000105959	0	6	8	6	Q13885; P04350; Q9BUF5; P07437; P68371; Q9BVA1	0	1620.84	High	0	9.515e-05	40
		Checked	Confidence	Identifying Node	PSM Ambiguity	Annotated Sequence	Modifications	# Protein Groups	# Proteins	Master Protein Accessions	Protein Accessions	# Missed Cleavages	Charge	DeltaScore	DeltaCn	Rank	Search Engine Rank	m/z [Da]	MH+ [Da]	Theo. MH+ [Da]	DeltaM [ppm]	Deltam/z [Da]	Activation Type	MS Order	Isolation Interference [%]	Ion Inject Time [ms]	RT [min]	First Scan	Spectrum File	File ID	Ions Score	Identity Strict	Identity Relaxed	Expectation Value	Percolator q-Value	Percolator PEP	Precursor Abundance	Apex RT [min]
		FALSE	High	Mascot (A5)	Unambiguous	LHFFMPGFAPLTSR		6	8	Q13885; P04350; Q9BUF5; P07437; P68371; Q9BVA1	Q13885; P04350; A6NNZ2; Q9BUF5; Q3ZCM7; P07437; P68371; Q9BVA1	0	2	0.6207	0	1	1	810.922	1620.84	1620.84	1.34	0.00108	HCD (High Energy Collision Dissociation)	MS2	65.1615	13.373	56.185	47666	MS2000489_EXO_W_1.raw	F4	29	47	40	0.709293	0	0.0004661	1134467072	54.73
		FALSE	High	Mascot (A5)	Unambiguous	LHFFMPGFAPLTSR		6	8	Q13885; P04350; Q9BUF5; P07437; P68371; Q9BVA1	Q13885; P04350; A6NNZ2; Q9BUF5; Q3ZCM7; P07437; P68371; Q9BVA1	0	2	0.8	0	1	1	810.923	1620.84	1620.84	1.41	0.00114	HCD (High Energy Collision Dissociation)	MS2	0	12.828	55.2015	46552	MS2000489_EXO_W_1.raw	F4	40	47	40	0.0546796	0	9.515e-05	1134467072	54.73
		FALSE	High	Mascot (A5)	Unambiguous	LHFFMPGFAPLTSR		6	8	Q13885; P04350; Q9BUF5; P07437; P68371; Q9BVA1	Q13885; P04350; A6NNZ2; Q9BUF5; Q3ZCM7; P07437; P68371; Q9BVA1	0	2	0.6944	0	1	1	810.923	1620.84	1620.84	1.79	0.00145	HCD (High Energy Collision Dissociation)	MS2	19.5472	8.787	54.4128	45838	MS2000489_EXO_W_1.raw	F4	36	47	40	0.12922	0	0.001172	1134467072	54.73
		FALSE	High	Mascot (A5)	Unambiguous	LHFFMPGFAPLTSR		6	8	Q13885; P04350; Q9BUF5; P07437; P68371; Q9BVA1	Q13885; P04350; A6NNZ2; Q9BUF5; Q3ZCM7; P07437; P68371; Q9BVA1	0	3	0.75	0	1	1	540.952	1620.84	1620.84	3.59	0.00194	HCD (High Energy Collision Dissociation)	MS2	35.8172	22.384	55.7122	47165	MS2000489_EXO_W_1.raw	F4	40	47	40	0.0552924	0	0.0006693	577758656	54.72
		FALSE	High	Mascot (A5)	Unambiguous	LHFFMPGFAPLTSR		6	8	Q13885; P04350; Q9BUF5; P07437; P68371; Q9BVA1	Q13885; P04350; A6NNZ2; Q9BUF5; Q3ZCM7; P07437; P68371; Q9BVA1	0	2	1	0	1	1	810.922	1620.84	1620.84	0.96	0.00078	HCD (High Energy Collision Dissociation)	MS2	94.7891	7.913	57.2771	48860	MS2000489_EXO_W_1.raw	F4	3	47	40	263.834	0.00534	0.08706	37063892	56.93
		FALSE	High	Mascot (A5)	Unambiguous	LHFFMPGFAPLTSR		6	8	Q13885; P04350; Q9BUF5; P07437; P68371; Q9BVA1	Q13885; P04350; A6NNZ2; Q9BUF5; Q3ZCM7; P07437; P68371; Q9BVA1	0	2	0.5	0	1	1	810.923	1620.84	1620.84	2.09	0.00169	HCD (High Energy Collision Dissociation)	MS2	57.1085	30	58.5622	50169	MS2000489_EXO_W_1.raw	F4	16	47	40	12.018	0.00599	0.09968
	FALSE	High	LHFFMPGFAPLTSR	1xOxidation [M5]	9.65039e-07	0	6	8	4	Q13885; P04350; Q9BUF5; P07437; P68371; Q9BVA1	0	1636.83	High	0	8.18e-07	59
		Checked	Confidence	Identifying Node	PSM Ambiguity	Annotated Sequence	Modifications	# Protein Groups	# Proteins	Master Protein Accessions	Protein Accessions	# Missed Cleavages	Charge	DeltaScore	DeltaCn	Rank	Search Engine Rank	m/z [Da]	MH+ [Da]	Theo. MH+ [Da]	DeltaM [ppm]	Deltam/z [Da]	Activation Type	MS Order	Isolation Interference [%]	Ion Inject Time [ms]	RT [min]	First Scan	Spectrum File	File ID	Ions Score	Identity Strict	Identity Relaxed	Expectation Value	Percolator q-Value	Percolator PEP	Precursor Abundance	Apex RT [min]
		FALSE	High	Mascot (A5)	Unambiguous	LHFFmPGFAPLTSR	M5(Oxidation)	6	8	Q13885; P04350; Q9BUF5; P07437; P68371; Q9BVA1	Q13885; P04350; A6NNZ2; Q9BUF5; Q3ZCM7; P07437; P68371; Q9BVA1	0	3	0.8305	0	1	1	546.283	1636.83	1636.83	2.59	0.00141	HCD (High Energy Collision Dissociation)	MS2	46.3079	26.225	42.6439	35275	MS2000489_EXO_W_1.raw	F4	59	47	40	0.000771555	0	8.18e-07	75520456	42.77
		FALSE	High	Mascot (A5)	Unambiguous	LHFFmPGFAPLTSR	M5(Oxidation)	6	8	Q13885; P04350; Q9BUF5; P07437; P68371; Q9BVA1	Q13885; P04350; A6NNZ2; Q9BUF5; Q3ZCM7; P07437; P68371; Q9BVA1	0	3	0.9394	0	1	1	546.281	1636.83	1636.83	-0.43	-0.00023	HCD (High Energy Collision Dissociation)	MS2	40.8532	30	49.7915	41674	MS2000489_EXO_W_1.raw	F4	33	47	40	0.332798	0.0005545	0.002738
		FALSE	High	Mascot (A5)	Unambiguous	LHFFmPGFAPLTSR	M5(Oxidation)	6	8	Q13885; P04350; Q9BUF5; P07437; P68371; Q9BVA1	Q13885; P04350; A6NNZ2; Q9BUF5; Q3ZCM7; P07437; P68371; Q9BVA1	0	2	1	0	1	1	818.915	1636.82	1636.83	-5.04	-0.00413	HCD (High Energy Collision Dissociation)	MS2	64.2274	12.828	47.9612	39665	MS2000489_EXO_W_1.raw	F4	34	48	41	0.261108	0.002328	0.04416
		FALSE	High	Mascot (A5)	Unambiguous	LHFFmPGFAPLTSR	M5(Oxidation)	6	8	Q13885; P04350; Q9BUF5; P07437; P68371; Q9BVA1	Q13885; P04350; A6NNZ2; Q9BUF5; Q3ZCM7; P07437; P68371; Q9BVA1	0	2	0.8696	0	1	1	818.921	1636.83	1636.83	2.42	0.00198	HCD (High Energy Collision Dissociation)	MS2	42.1408	16.289	48.7577	40476	MS2000489_EXO_W_1.raw	F4	23	47	40	2.8666	0.007152	0.1457	12971453	48.7
	FALSE	High	MSATFIGNSTAIQELFK		5.3546e-05	0	3	3	1	Q13885; P68371; Q9BVA1	0	1857.94	High	0	4.776e-05	61
		Checked	Confidence	Identifying Node	PSM Ambiguity	Annotated Sequence	Modifications	# Protein Groups	# Proteins	Master Protein Accessions	Protein Accessions	# Missed Cleavages	Charge	DeltaScore	DeltaCn	Rank	Search Engine Rank	m/z [Da]	MH+ [Da]	Theo. MH+ [Da]	DeltaM [ppm]	Deltam/z [Da]	Activation Type	MS Order	Isolation Interference [%]	Ion Inject Time [ms]	RT [min]	First Scan	Spectrum File	File ID	Ions Score	Identity Strict	Identity Relaxed	Expectation Value	Percolator q-Value	Percolator PEP	Precursor Abundance	Apex RT [min]
		FALSE	High	Mascot (A5)	Rejected	MSATFIGNSTAIQELFK		3	3	Q13885; P68371; Q9BVA1	Q13885; P68371; Q9BVA1	0	2		0	2	2	929.477	1857.95	1857.94	3.25	0.00302	HCD (High Energy Collision Dissociation)	MS2	50.0325	12.104	65.4687	57421	MS2000489_EXO_W_1.raw	F4	61	48	41	0.000501872	0	4.776e-05	567496768	65.59
	FALSE	High	MSATFIGNSTAIQELFK	1xOxidation [M1]	0.000731764	0	3	3	1	Q13885; P68371; Q9BVA1	0	1873.94	High	0	0.0006707	22
		Checked	Confidence	Identifying Node	PSM Ambiguity	Annotated Sequence	Modifications	# Protein Groups	# Proteins	Master Protein Accessions	Protein Accessions	# Missed Cleavages	Charge	DeltaScore	DeltaCn	Rank	Search Engine Rank	m/z [Da]	MH+ [Da]	Theo. MH+ [Da]	DeltaM [ppm]	Deltam/z [Da]	Activation Type	MS Order	Isolation Interference [%]	Ion Inject Time [ms]	RT [min]	First Scan	Spectrum File	File ID	Ions Score	Identity Strict	Identity Relaxed	Expectation Value	Percolator q-Value	Percolator PEP	Precursor Abundance	Apex RT [min]
		FALSE	High	Mascot (A5)	Unambiguous	mSATFIGNSTAIQELFK	M1(Oxidation)	3	3	Q13885; P68371; Q9BVA1	Q13885; P68371; Q9BVA1	0	2	0.0909	0	1	1	937.478	1873.95	1873.94	6.59	0.00618	HCD (High Energy Collision Dissociation)	MS2	0	11.84	58.9807	50653	MS2000489_EXO_W_1.raw	F4	22	48	41	4.23211	0	0.0006707	113401728	59.08
	FALSE	High	LTTPTYGDLNHLVSATMSGVTTCLR	1xPropionamide [C23]	0.000275488	0	5	5	1	Q13885; P04350; P07437; P68371; Q9BVA1	0	2722.35	High	0	0.0002502	20
		Checked	Confidence	Identifying Node	PSM Ambiguity	Annotated Sequence	Modifications	# Protein Groups	# Proteins	Master Protein Accessions	Protein Accessions	# Missed Cleavages	Charge	DeltaScore	DeltaCn	Rank	Search Engine Rank	m/z [Da]	MH+ [Da]	Theo. MH+ [Da]	DeltaM [ppm]	Deltam/z [Da]	Activation Type	MS Order	Isolation Interference [%]	Ion Inject Time [ms]	RT [min]	First Scan	Spectrum File	File ID	Ions Score	Identity Strict	Identity Relaxed	Expectation Value	Percolator q-Value	Percolator PEP	Precursor Abundance	Apex RT [min]
		FALSE	High	Mascot (A5)	Unambiguous	LTTPTYGDLNHLVSATMSGVTTcLR	C23(Propionamide)	5	5	Q13885; P04350; P07437; P68371; Q9BVA1	Q13885; P04350; P07437; P68371; Q9BVA1	0	3	1	0	1	1	908.124	2722.36	2722.35	0.8	0.00073	HCD (High Energy Collision Dissociation)	MS2	0	6.673	67.9347	59980	MS2000489_EXO_W_1.raw	F4	20	50	43	11.5853	0	0.0002502	87119032	68.01
	FALSE	High	ISEQFTAMFR		0.000602768	0	5	6	2	Q13885; P04350; P07437; P68371; Q9BVA1	0	1229.6	High	0	0.0005545	71
		Checked	Confidence	Identifying Node	PSM Ambiguity	Annotated Sequence	Modifications	# Protein Groups	# Proteins	Master Protein Accessions	Protein Accessions	# Missed Cleavages	Charge	DeltaScore	DeltaCn	Rank	Search Engine Rank	m/z [Da]	MH+ [Da]	Theo. MH+ [Da]	DeltaM [ppm]	Deltam/z [Da]	Activation Type	MS Order	Isolation Interference [%]	Ion Inject Time [ms]	RT [min]	First Scan	Spectrum File	File ID	Ions Score	Identity Strict	Identity Relaxed	Expectation Value	Percolator q-Value	Percolator PEP	Precursor Abundance	Apex RT [min]
		FALSE	High	Mascot (A5)	Unambiguous	ISEQFTAMFR		5	6	Q13885; P04350; P07437; P68371; Q9BVA1	Q13885; Q13509; P04350; P07437; P68371; Q9BVA1	0	2	0.8169	0	1	1	615.305	1229.6	1229.6	2.97	0.00183	HCD (High Energy Collision Dissociation)	MS2	38.3101	11.975	34.2605	26682	MS2000489_EXO_W_1.raw	F4	71	45	38	2.98918e-05	0	0.0005545	695187776	34.47
		FALSE	High	Mascot (A5)	Unambiguous	ISEQFTAMFR		5	6	Q13885; P04350; P07437; P68371; Q9BVA1	Q13885; Q13509; P04350; P07437; P68371; Q9BVA1	0	2	0.8095	0	1	1	615.304	1229.6	1229.6	2.18	0.00134	HCD (High Energy Collision Dissociation)	MS2	0	19.15	35.3986	27767	MS2000489_EXO_W_1.raw	F4	42	45	38	0.0217888	0.0005545	0.004094
	FALSE	High	GHYTEGAELVDSVLDVVR		4.50614e-07	0	4	5	4	Q13885; P07437; P68371; Q9BVA1	0	1958.98	High	0	3.776e-07	71
		Checked	Confidence	Identifying Node	PSM Ambiguity	Annotated Sequence	Modifications	# Protein Groups	# Proteins	Master Protein Accessions	Protein Accessions	# Missed Cleavages	Charge	DeltaScore	DeltaCn	Rank	Search Engine Rank	m/z [Da]	MH+ [Da]	Theo. MH+ [Da]	DeltaM [ppm]	Deltam/z [Da]	Activation Type	MS Order	Isolation Interference [%]	Ion Inject Time [ms]	RT [min]	First Scan	Spectrum File	File ID	Ions Score	Identity Strict	Identity Relaxed	Expectation Value	Percolator q-Value	Percolator PEP	Precursor Abundance	Apex RT [min]
		FALSE	High	Mascot (A5)	Unambiguous	GHYTEGAELVDSVLDVVR		4	5	Q13885; P07437; P68371; Q9BVA1	Q13885; Q13509; P07437; P68371; Q9BVA1	0	2	1	0	1	1	979.999	1958.99	1958.98	4.08	0.004	HCD (High Energy Collision Dissociation)	MS2	53.1248	9.226	59.3466	51033	MS2000489_EXO_W_1.raw	F4	70	48	41	7.94704e-05	0	3.201e-06	776550784	58.67
		FALSE	High	Mascot (A5)	Unambiguous	GHYTEGAELVDSVLDVVR		4	5	Q13885; P07437; P68371; Q9BVA1	Q13885; Q13509; P07437; P68371; Q9BVA1	0	2	0.9859	0	1	1	979.996	1958.98	1958.98	1.59	0.00156	HCD (High Energy Collision Dissociation)	MS2	36.865	6.003	59.121	50793	MS2000489_EXO_W_1.raw	F4	71	48	41	5.59075e-05	0	3.776e-07	776550784	58.67
		FALSE	High	Mascot (A5)	Unambiguous	GHYTEGAELVDSVLDVVR		4	5	Q13885; P07437; P68371; Q9BVA1	Q13885; Q13509; P07437; P68371; Q9BVA1	0	3	0.8519	0	1	1	653.665	1958.98	1958.98	0.03	2e-05	HCD (High Energy Collision Dissociation)	MS2	66.8658	13.023	58.3581	49933	MS2000489_EXO_W_1.raw	F4	54	48	41	0.00310506	0	7.454e-06	979326016	58.63
		FALSE	High	Mascot (A5)	Unambiguous	GHYTEGAELVDSVLDVVR		4	5	Q13885; P07437; P68371; Q9BVA1	Q13885; Q13509; P07437; P68371; Q9BVA1	0	3	0.9762	0	1	1	653.666	1958.98	1958.98	1.24	0.00081	HCD (High Energy Collision Dissociation)	MS2	0	16.983	59.9286	51701	MS2000489_EXO_W_1.raw	F4	42	48	41	0.0512539	0.0005545	0.005
	FALSE	High	GHYTEGAELVDSVLDVVRK		0.00102556	0	4	5	2	Q13885; P07437; P68371; Q9BVA1	1	2087.08	High	0	0.0009481	66
		Checked	Confidence	Identifying Node	PSM Ambiguity	Annotated Sequence	Modifications	# Protein Groups	# Proteins	Master Protein Accessions	Protein Accessions	# Missed Cleavages	Charge	DeltaScore	DeltaCn	Rank	Search Engine Rank	m/z [Da]	MH+ [Da]	Theo. MH+ [Da]	DeltaM [ppm]	Deltam/z [Da]	Activation Type	MS Order	Isolation Interference [%]	Ion Inject Time [ms]	RT [min]	First Scan	Spectrum File	File ID	Ions Score	Identity Strict	Identity Relaxed	Expectation Value	Percolator q-Value	Percolator PEP	Precursor Abundance	Apex RT [min]
		FALSE	High	Mascot (A5)	Unambiguous	GHYTEGAELVDSVLDVVRK		4	5	Q13885; P07437; P68371; Q9BVA1	Q13885; Q13509; P07437; P68371; Q9BVA1	1	3	0.9848	0	1	1	696.365	2087.08	2087.08	2.37	0.00165	HCD (High Energy Collision Dissociation)	MS2	23.4594	7.185	48.7633	40483	MS2000489_EXO_W_1.raw	F4	66	47	40	0.000153809	0	0.0009481	98041896	48.77
		FALSE	High	Mascot (A5)	Unambiguous	GHYTEGAELVDSVLDVVRK		4	5	Q13885; P07437; P68371; Q9BVA1	Q13885; Q13509; P07437; P68371; Q9BVA1	1	3	1	0	1	1	696.365	2087.08	2087.08	1.67	0.00116	HCD (High Energy Collision Dissociation)	MS2	67.6997	14.1	49.0464	40802	MS2000489_EXO_W_1.raw	F4	29	47	40	0.780271	0.0009105	0.02274	98041896	48.77
	FALSE	High	LAVNMVPFPR	1xOxidation [M5]	0.000113852	0	7	10	4	Q13885; Q9H4B7; P04350; Q9BUF5; P07437; P68371; Q9BVA1	0	1159.63	High	0	0.0001026	74
		Checked	Confidence	Identifying Node	PSM Ambiguity	Annotated Sequence	Modifications	# Protein Groups	# Proteins	Master Protein Accessions	Protein Accessions	# Missed Cleavages	Charge	DeltaScore	DeltaCn	Rank	Search Engine Rank	m/z [Da]	MH+ [Da]	Theo. MH+ [Da]	DeltaM [ppm]	Deltam/z [Da]	Activation Type	MS Order	Isolation Interference [%]	Ion Inject Time [ms]	RT [min]	First Scan	Spectrum File	File ID	Ions Score	Identity Strict	Identity Relaxed	Expectation Value	Percolator q-Value	Percolator PEP	Precursor Abundance	Apex RT [min]
		FALSE	High	Mascot (A5)	Unambiguous	LAVNmVPFPR	M5(Oxidation)	7	10	Q13885; Q9H4B7; P04350; Q9BUF5; P07437; P68371; Q9BVA1	Q13885; Q13509; Q9H4B7; P04350; A6NNZ2; Q9BUF5; Q3ZCM7; P07437; P68371; Q9BVA1	0	2	0.8784	0	1	1	580.32	1159.63	1159.63	2.4	0.00139	HCD (High Energy Collision Dissociation)	MS2	9.96742	30	29.1118	21692	MS2000489_EXO_W_1.raw	F4	74	45	38	1.26986e-05	0	0.0001026	97404072	28.98
		FALSE	High	Mascot (A5)	Unambiguous	LAVNmVPFPR	M5(Oxidation)	7	10	Q13885; Q9H4B7; P04350; Q9BUF5; P07437; P68371; Q9BVA1	Q13885; Q13509; Q9H4B7; P04350; A6NNZ2; Q9BUF5; Q3ZCM7; P07437; P68371; Q9BVA1	0	2	1	0	1	1	580.318	1159.63	1159.63	-0.23	-0.00014	HCD (High Energy Collision Dissociation)	MS2	64.3781	30	38.8007	31121	MS2000489_EXO_W_1.raw	F4	1	45	38	272.101	0.003435	0.06188
		FALSE	High	Mascot (A5)	Unambiguous	LAVNmVPFPR	M5(Oxidation)	7	10	Q13885; Q9H4B7; P04350; Q9BUF5; P07437; P68371; Q9BVA1	Q13885; Q13509; Q9H4B7; P04350; A6NNZ2; Q9BUF5; Q3ZCM7; P07437; P68371; Q9BVA1	0	2	0.8788	0	1	1	580.319	1159.63	1159.63	0.71	0.00041	HCD (High Energy Collision Dissociation)	MS2	48.4197	12.818	28.3357	21038	MS2000489_EXO_W_1.raw	F4	33	45	38	0.173428	0.00599	0.09813	47979652	28.45
		FALSE	High	Mascot (A5)	Unambiguous	LAVNmVPFPR	M5(Oxidation)	7	10	Q13885; Q9H4B7; P04350; Q9BUF5; P07437; P68371; Q9BVA1	Q13885; Q13509; Q9H4B7; P04350; A6NNZ2; Q9BUF5; Q3ZCM7; P07437; P68371; Q9BVA1	0	2	0.1429	0	1	1	580.321	1159.63	1159.63	4.5	0.00261	HCD (High Energy Collision Dissociation)	MS2	46.0404	17.406	34.5742	27059	MS2000489_EXO_W_1.raw	F4	7	45	38	72.6689	0.006656	0.1378
	FALSE	High	KLAVNMVPFPR		0.000109049	0	7	10	1	Q13885; Q9H4B7; P04350; Q9BUF5; P07437; P68371; Q9BVA1	1	1271.73	High	0	9.805e-05	75
		Checked	Confidence	Identifying Node	PSM Ambiguity	Annotated Sequence	Modifications	# Protein Groups	# Proteins	Master Protein Accessions	Protein Accessions	# Missed Cleavages	Charge	DeltaScore	DeltaCn	Rank	Search Engine Rank	m/z [Da]	MH+ [Da]	Theo. MH+ [Da]	DeltaM [ppm]	Deltam/z [Da]	Activation Type	MS Order	Isolation Interference [%]	Ion Inject Time [ms]	RT [min]	First Scan	Spectrum File	File ID	Ions Score	Identity Strict	Identity Relaxed	Expectation Value	Percolator q-Value	Percolator PEP	Precursor Abundance	Apex RT [min]
		FALSE	High	Mascot (A5)	Unambiguous	KLAVNMVPFPR		7	10	Q13885; Q9H4B7; P04350; Q9BUF5; P07437; P68371; Q9BVA1	Q13885; Q13509; Q9H4B7; P04350; A6NNZ2; Q9BUF5; Q3ZCM7; P07437; P68371; Q9BVA1	1	2	0.8267	0	1	1	636.371	1271.74	1271.73	4.62	0.00294	HCD (High Energy Collision Dissociation)	MS2	0	11.793	27.3998	20423	MS2000489_EXO_W_1.raw	F4	75	43	36	7.16338e-06	0	9.805e-05	144993280	27.48
	FALSE	High	NSSYFVEWIPNNVK		0.00118394	0	6	7	1	Q13885; P04350; Q9BUF5; P07437; P68371; Q9BVA1	0	1696.83	High	0	0.001097	47
		Checked	Confidence	Identifying Node	PSM Ambiguity	Annotated Sequence	Modifications	# Protein Groups	# Proteins	Master Protein Accessions	Protein Accessions	# Missed Cleavages	Charge	DeltaScore	DeltaCn	Rank	Search Engine Rank	m/z [Da]	MH+ [Da]	Theo. MH+ [Da]	DeltaM [ppm]	Deltam/z [Da]	Activation Type	MS Order	Isolation Interference [%]	Ion Inject Time [ms]	RT [min]	First Scan	Spectrum File	File ID	Ions Score	Identity Strict	Identity Relaxed	Expectation Value	Percolator q-Value	Percolator PEP	Precursor Abundance	Apex RT [min]
		FALSE	High	Mascot (A5)	Unambiguous	NSSYFVEWIPNNVK		6	7	Q13885; P04350; Q9BUF5; P07437; P68371; Q9BVA1	Q13885; Q13509; P04350; Q9BUF5; P07437; P68371; Q9BVA1	0	2	0.9149	0	1	1	848.922	1696.84	1696.83	2.37	0.00201	HCD (High Energy Collision Dissociation)	MS2	53.899	10.199	48.3348	40048	MS2000489_EXO_W_1.raw	F4	47	48	41	0.0131174	0	0.001097	1352398592	48.6
	FALSE	High	SGPFGQIFRPDNFVFGQSGAGNNWAK		8.60313e-05	0	5	5	3	Q13885; P04350; P07437; P68371; Q9BVA1	0	2798.34	High	0	7.708e-05	34
		Checked	Confidence	Identifying Node	PSM Ambiguity	Annotated Sequence	Modifications	# Protein Groups	# Proteins	Master Protein Accessions	Protein Accessions	# Missed Cleavages	Charge	DeltaScore	DeltaCn	Rank	Search Engine Rank	m/z [Da]	MH+ [Da]	Theo. MH+ [Da]	DeltaM [ppm]	Deltam/z [Da]	Activation Type	MS Order	Isolation Interference [%]	Ion Inject Time [ms]	RT [min]	First Scan	Spectrum File	File ID	Ions Score	Identity Strict	Identity Relaxed	Expectation Value	Percolator q-Value	Percolator PEP	Precursor Abundance	Apex RT [min]
		FALSE	High	Mascot (A5)	Unambiguous	SGPFGQIFRPDNFVFGQSGAGNNWAK		5	5	Q13885; P04350; P07437; P68371; Q9BVA1	Q13885; P04350; P07437; P68371; Q9BVA1	0	3	1	0	1	1	933.453	2798.34	2798.34	0.32	0.0003	HCD (High Energy Collision Dissociation)	MS2	9.21029	1.318	63.6782	55850	MS2000489_EXO_W_1.raw	F4	34	51	44	0.525107	0	7.708e-05	2171035136	63.85
		FALSE	High	Mascot (A5)	Unambiguous	SGPFGQIFRPDNFVFGQSGAGNNWAK		5	5	Q13885; P04350; P07437; P68371; Q9BVA1	Q13885; P04350; P07437; P68371; Q9BVA1	0	3	1	0	1	1	933.454	2798.35	2798.34	1.83	0.0017	HCD (High Energy Collision Dissociation)	MS2	0	7.471	64.4177	56439	MS2000489_EXO_W_1.raw	F4	9	51	44	193.716	0.0005545	0.004098	2171035136	63.85
		FALSE	High	Mascot (A5)	Unambiguous	SGPFGQIFRPDNFVFGQSGAGNNWAK		5	5	Q13885; P04350; P07437; P68371; Q9BVA1	Q13885; P04350; P07437; P68371; Q9BVA1	0	3	1	0	1	1	933.449	2798.33	2798.34	-3.93	-0.00367	HCD (High Energy Collision Dissociation)	MS2		5.768	64.4662	56474	MS2000489_EXO_W_1.raw	F4	9	51	44	180.423	0.0009105	0.02867	2171035136	63.85
	FALSE	High	EIVHIQAGQCGNQIGAK	1xPropionamide [C10]	1.7394e-06	0	5	6	4	Q13885; P04350; P07437; P68371; Q9BVA1	0	1836.94	High	0	1.481e-06	51
		Checked	Confidence	Identifying Node	PSM Ambiguity	Annotated Sequence	Modifications	# Protein Groups	# Proteins	Master Protein Accessions	Protein Accessions	# Missed Cleavages	Charge	DeltaScore	DeltaCn	Rank	Search Engine Rank	m/z [Da]	MH+ [Da]	Theo. MH+ [Da]	DeltaM [ppm]	Deltam/z [Da]	Activation Type	MS Order	Isolation Interference [%]	Ion Inject Time [ms]	RT [min]	First Scan	Spectrum File	File ID	Ions Score	Identity Strict	Identity Relaxed	Expectation Value	Percolator q-Value	Percolator PEP	Precursor Abundance	Apex RT [min]
		FALSE	High	Mascot (A5)	Unambiguous	EIVHIQAGQcGNQIGAK	C10(Propionamide)	3	4	Q13885; P07437; Q9BVA1	Q13885; Q13509; P07437; Q9BVA1	0	2	0	0	1	1	918.976	1836.94	1836.94	3.41	0.00313	HCD (High Energy Collision Dissociation)	MS2	0	30	11.3428	4949	MS2000489_EXO_W_1.raw	F4	51	47	40	0.00443934	0	1.481e-06	24832916	11.31
		FALSE	High	Mascot (A5)	Unambiguous	EIVHLQAGQcGNQIGAK	C10(Propionamide)	2	2	P04350; P68371	P04350; P68371	0	2		0	1	2	918.976	1836.94	1836.94	3.41	0.00313	HCD (High Energy Collision Dissociation)	MS2	0	30	11.3428	4949	MS2000489_EXO_W_1.raw	F4	51	47	40	0.00443934	0	1.481e-06	24832916	11.31
		FALSE	High	Mascot (A5)	Unambiguous	EIVHLQAGQcGNQIGAK	C10(Propionamide)	2	2	P04350; P68371	P04350; P68371	0	3		0	1	2	612.986	1836.94	1836.94	1.94	0.00119	HCD (High Energy Collision Dissociation)	MS2	63.1674	7.648	11.3195	4922	MS2000489_EXO_W_1.raw	F4	19	47	40	6.99426	0.002877	0.05581	30495140	11.34
		FALSE	High	Mascot (A5)	Unambiguous	EIVHIQAGQcGNQIGAK	C10(Propionamide)	3	4	Q13885; P07437; Q9BVA1	Q13885; Q13509; P07437; Q9BVA1	0	3	0	0	1	1	612.986	1836.94	1836.94	1.94	0.00119	HCD (High Energy Collision Dissociation)	MS2	63.1674	7.648	11.3195	4922	MS2000489_EXO_W_1.raw	F4	19	47	40	6.99426	0.002877	0.05581	30495140	11.34
	FALSE	High	AVLVDLEPGTMDSVR		0.000179021	0	2	3	2	P04350; P68371	0	1601.82	High	0	0.0001622	56
		Checked	Confidence	Identifying Node	PSM Ambiguity	Annotated Sequence	Modifications	# Protein Groups	# Proteins	Master Protein Accessions	Protein Accessions	# Missed Cleavages	Charge	DeltaScore	DeltaCn	Rank	Search Engine Rank	m/z [Da]	MH+ [Da]	Theo. MH+ [Da]	DeltaM [ppm]	Deltam/z [Da]	Activation Type	MS Order	Isolation Interference [%]	Ion Inject Time [ms]	RT [min]	First Scan	Spectrum File	File ID	Ions Score	Identity Strict	Identity Relaxed	Expectation Value	Percolator q-Value	Percolator PEP	Precursor Abundance	Apex RT [min]
		FALSE	High	Mascot (A5)	Unambiguous	AVLVDLEPGTMDSVR		2	3	P04350; P68371	P04350; Q3ZCM7; P68371	0	2	0.9333	0	1	1	801.413	1601.82	1601.82	-0.75	-0.0006	HCD (High Energy Collision Dissociation)	MS2	0	8.181	41.7458	34394	MS2000489_EXO_W_1.raw	F4	45	47	40	0.0181192	0	0.0003683	489021248	41.87
		FALSE	High	Mascot (A5)	Unambiguous	AVLVDLEPGTMDSVR		2	3	P04350; P68371	P04350; Q3ZCM7; P68371	0	2	0.875	0	1	1	801.414	1601.82	1601.82	-0.14	-0.00011	HCD (High Energy Collision Dissociation)	MS2	0	6.978	41.758	34403	MS2000489_EXO_W_1.raw	F4	56	47	40	0.00149769	0	0.0001622	489021248	41.87
	FALSE	High	ALTVPELTQQMFDAK	1xOxidation [M11]	0.00123606	0	2	3	3	P04350; P68371	0	1707.86	High	0	0.001147	39
		Checked	Confidence	Identifying Node	PSM Ambiguity	Annotated Sequence	Modifications	# Protein Groups	# Proteins	Master Protein Accessions	Protein Accessions	# Missed Cleavages	Charge	DeltaScore	DeltaCn	Rank	Search Engine Rank	m/z [Da]	MH+ [Da]	Theo. MH+ [Da]	DeltaM [ppm]	Deltam/z [Da]	Activation Type	MS Order	Isolation Interference [%]	Ion Inject Time [ms]	RT [min]	First Scan	Spectrum File	File ID	Ions Score	Identity Strict	Identity Relaxed	Expectation Value	Percolator q-Value	Percolator PEP	Precursor Abundance	Apex RT [min]
		FALSE	High	Mascot (A5)	Unambiguous	ALTVPELTQQmFDAK	M11(Oxidation)	2	3	P04350; P68371	Q13509; P04350; P68371	0	2	0.5641	0	1	1	854.434	1707.86	1707.86	-0.55	-0.00047	HCD (High Energy Collision Dissociation)	MS2	0	14.329	38.6114	30901	MS2000489_EXO_W_1.raw	F4	39	48	41	0.0848874	0	0.001147	8973316	38.4
		FALSE	High	Mascot (A5)	Unambiguous	ALTVPELTQQmFDAK	M11(Oxidation)	2	3	P04350; P68371	Q13509; P04350; P68371	0	2	0.4375	0	1	1	854.434	1707.86	1707.86	-0.55	-0.00047	HCD (High Energy Collision Dissociation)	MS2	0	9.829	38.4134	30689	MS2000489_EXO_W_1.raw	F4	16	48	41	17.1729	0.00599	0.09664	8973316	38.4
		FALSE	High	Mascot (A5)	Unambiguous	ALTVPELTQQmFDAK	M11(Oxidation)	2	3	P04350; P68371	Q13509; P04350; P68371	0	2	0.4286	0	1	1	854.432	1707.86	1707.86	-2.91	-0.00249	HCD (High Energy Collision Dissociation)	MS2	39.8824	13.409	38.4587	30734	MS2000489_EXO_W_1.raw	F4	14	48	41	29.186	0.00599	0.0931	8973316	38.4
	FALSE	High	FPGQLNADLR		4.94772e-05	0	7	10	4	Q13885; Q9H4B7; P04350; Q9BUF5; P07437; P68371; Q9BVA1	0	1130.6	High	0	4.389e-05	66
		Checked	Confidence	Identifying Node	PSM Ambiguity	Annotated Sequence	Modifications	# Protein Groups	# Proteins	Master Protein Accessions	Protein Accessions	# Missed Cleavages	Charge	DeltaScore	DeltaCn	Rank	Search Engine Rank	m/z [Da]	MH+ [Da]	Theo. MH+ [Da]	DeltaM [ppm]	Deltam/z [Da]	Activation Type	MS Order	Isolation Interference [%]	Ion Inject Time [ms]	RT [min]	First Scan	Spectrum File	File ID	Ions Score	Identity Strict	Identity Relaxed	Expectation Value	Percolator q-Value	Percolator PEP	Precursor Abundance	Apex RT [min]
		FALSE	High	Mascot (A5)	Unambiguous	FPGQLNADLR		7	10	Q13885; Q9H4B7; P04350; Q9BUF5; P07437; P68371; Q9BVA1	Q13885; Q13509; Q9H4B7; P04350; A6NNZ2; Q9BUF5; Q3ZCM7; P07437; P68371; Q9BVA1	0	2	0.8788	0	1	1	565.802	1130.6	1130.6	1.93	0.00109	HCD (High Energy Collision Dissociation)	MS2	0	6.409	21.037	14297	MS2000489_EXO_W_1.raw	F4	66	45	38	0.000104557	0	4.389e-05	1350170112	21.52
		FALSE	High	Mascot (A5)	Unambiguous	FPGQLNADLR		7	10	Q13885; Q9H4B7; P04350; Q9BUF5; P07437; P68371; Q9BVA1	Q13885; Q13509; Q9H4B7; P04350; A6NNZ2; Q9BUF5; Q3ZCM7; P07437; P68371; Q9BVA1	0	2	0.8409	0	1	1	565.803	1130.6	1130.6	2.79	0.00158	HCD (High Energy Collision Dissociation)	MS2	0	17.363	21.8592	14816	MS2000489_EXO_W_1.raw	F4	44	45	38	0.0143692	0	7.435e-05	1350170112	21.52
		FALSE	High	Mascot (A5)	Unambiguous	FPGQLNADLR		7	10	Q13885; Q9H4B7; P04350; Q9BUF5; P07437; P68371; Q9BVA1	Q13885; Q13509; Q9H4B7; P04350; A6NNZ2; Q9BUF5; Q3ZCM7; P07437; P68371; Q9BVA1	0	2	0.9091	0	1	1	565.802	1130.6	1130.6	1.82	0.00103	HCD (High Energy Collision Dissociation)	MS2	39.5961	27.297	73.6097	66186	MS2000489_EXO_W_1.raw	F4	33	45	38	0.196096	0.0005545	0.008281
		FALSE	High	Mascot (A5)	Unambiguous	FPGQLNADLR		7	10	Q13885; Q9H4B7; P04350; Q9BUF5; P07437; P68371; Q9BVA1	Q13885; Q13509; Q9H4B7; P04350; A6NNZ2; Q9BUF5; Q3ZCM7; P07437; P68371; Q9BVA1	0	2	0.5455	0	1	1	565.802	1130.6	1130.6	2.14	0.00121	HCD (High Energy Collision Dissociation)	MS2	83.7116	28.308	22.648	15538	MS2000489_EXO_W_1.raw	F4	11	45	38	31.1426	0.001335	0.0324	13623999	22.63
	FALSE	High	FPGQLNADLRK		0.00687152	0.000649814	7	10	1	Q13885; Q9H4B7; P04350; Q9BUF5; P07437; P68371; Q9BVA1	1	1258.69	High	0.0005545	0.006469	26
		Checked	Confidence	Identifying Node	PSM Ambiguity	Annotated Sequence	Modifications	# Protein Groups	# Proteins	Master Protein Accessions	Protein Accessions	# Missed Cleavages	Charge	DeltaScore	DeltaCn	Rank	Search Engine Rank	m/z [Da]	MH+ [Da]	Theo. MH+ [Da]	DeltaM [ppm]	Deltam/z [Da]	Activation Type	MS Order	Isolation Interference [%]	Ion Inject Time [ms]	RT [min]	First Scan	Spectrum File	File ID	Ions Score	Identity Strict	Identity Relaxed	Expectation Value	Percolator q-Value	Percolator PEP	Precursor Abundance	Apex RT [min]
		FALSE	High	Mascot (A5)	Unambiguous	FPGQLNADLRK		7	10	Q13885; Q9H4B7; P04350; Q9BUF5; P07437; P68371; Q9BVA1	Q13885; Q13509; Q9H4B7; P04350; A6NNZ2; Q9BUF5; Q3ZCM7; P07437; P68371; Q9BVA1	1	3	0.7308	0	1	1	420.235	1258.69	1258.69	0.92	0.00039	HCD (High Energy Collision Dissociation)	MS2	46.9164	24.635	11.4283	5058	MS2000489_EXO_W_1.raw	F4	26	45	38	0.778989	0.0005545	0.006469	123861088	11.74
	FALSE	High	LAVNMVPFPR		0.0035761	0.000649814	7	10	2	Q13885; Q9H4B7; P04350; Q9BUF5; P07437; P68371; Q9BVA1	0	1143.63	High	0.0005545	0.005974	52
		Checked	Confidence	Identifying Node	PSM Ambiguity	Annotated Sequence	Modifications	# Protein Groups	# Proteins	Master Protein Accessions	Protein Accessions	# Missed Cleavages	Charge	DeltaScore	DeltaCn	Rank	Search Engine Rank	m/z [Da]	MH+ [Da]	Theo. MH+ [Da]	DeltaM [ppm]	Deltam/z [Da]	Activation Type	MS Order	Isolation Interference [%]	Ion Inject Time [ms]	RT [min]	First Scan	Spectrum File	File ID	Ions Score	Identity Strict	Identity Relaxed	Expectation Value	Percolator q-Value	Percolator PEP	Precursor Abundance	Apex RT [min]
		FALSE	High	Mascot (A5)	Unambiguous	LAVNMVPFPR		7	10	Q13885; Q9H4B7; P04350; Q9BUF5; P07437; P68371; Q9BVA1	Q13885; Q13509; Q9H4B7; P04350; A6NNZ2; Q9BUF5; Q3ZCM7; P07437; P68371; Q9BVA1	0	2	0.8269	0	1	1	572.321	1143.63	1143.63	0.33	0.00019	HCD (High Energy Collision Dissociation)	MS2	0	23.839	40.1042	32662	MS2000489_EXO_W_1.raw	F4	52	44	37	0.00209657	0.0005545	0.003361	21698792	40.1
		FALSE	High	Mascot (A5)	Unambiguous	LAVNMVPFPR		7	10	Q13885; Q9H4B7; P04350; Q9BUF5; P07437; P68371; Q9BVA1	Q13885; Q13509; Q9H4B7; P04350; A6NNZ2; Q9BUF5; Q3ZCM7; P07437; P68371; Q9BVA1	0	2	0.8269	0	1	1	572.321	1143.64	1143.63	1.08	0.00062	HCD (High Energy Collision Dissociation)	MS2	57.9921	22.407	39.334	31760	MS2000489_EXO_W_1.raw	F4	52	44	37	0.0019024	0.0005545	0.005974	1152401024	39.54
	FALSE	High	EVDEQMLNVQNK		0.00274209	0.000649814	4	4	2	Q13885; P07437; P68371; Q9BVA1	0	1446.69	High	0.0005545	0.00264	47
		Checked	Confidence	Identifying Node	PSM Ambiguity	Annotated Sequence	Modifications	# Protein Groups	# Proteins	Master Protein Accessions	Protein Accessions	# Missed Cleavages	Charge	DeltaScore	DeltaCn	Rank	Search Engine Rank	m/z [Da]	MH+ [Da]	Theo. MH+ [Da]	DeltaM [ppm]	Deltam/z [Da]	Activation Type	MS Order	Isolation Interference [%]	Ion Inject Time [ms]	RT [min]	First Scan	Spectrum File	File ID	Ions Score	Identity Strict	Identity Relaxed	Expectation Value	Percolator q-Value	Percolator PEP	Precursor Abundance	Apex RT [min]
		FALSE	High	Mascot (A5)	Unambiguous	EVDEQMLNVQNK		4	4	Q13885; P07437; P68371; Q9BVA1	Q13885; P07437; P68371; Q9BVA1	0	2	0.9787	0	1	1	723.85	1446.69	1446.69	2.32	0.00168	HCD (High Energy Collision Dissociation)	MS2	52.5754	15.222	14.3417	7757	MS2000489_EXO_W_1.raw	F4	47	47	40	0.0115844	0.0005545	0.00264	739785600	14.52
		FALSE	High	Mascot (A5)	Unambiguous	EVDEQMLNVQNK		4	4	Q13885; P07437; P68371; Q9BVA1	Q13885; P07437; P68371; Q9BVA1	0	2	1	0	1	1	723.851	1446.69	1446.69	3.92	0.00284	HCD (High Energy Collision Dissociation)	MS2	22.9722	30	15.326	8651	MS2000489_EXO_W_1.raw	F4	39	47	40	0.0724503	0.0005545	0.002558
	FALSE	High	YLTVAAVFR		0.00515675	0.000649814	3	3	2	P04350; P07437; P68371	0	1039.59	High	0.0005545	0.004851	56
		Checked	Confidence	Identifying Node	PSM Ambiguity	Annotated Sequence	Modifications	# Protein Groups	# Proteins	Master Protein Accessions	Protein Accessions	# Missed Cleavages	Charge	DeltaScore	DeltaCn	Rank	Search Engine Rank	m/z [Da]	MH+ [Da]	Theo. MH+ [Da]	DeltaM [ppm]	Deltam/z [Da]	Activation Type	MS Order	Isolation Interference [%]	Ion Inject Time [ms]	RT [min]	First Scan	Spectrum File	File ID	Ions Score	Identity Strict	Identity Relaxed	Expectation Value	Percolator q-Value	Percolator PEP	Precursor Abundance	Apex RT [min]
		FALSE	High	Mascot (A5)	Unambiguous	YLTVAAVFR		3	3	P04350; P07437; P68371	P04350; P07437; P68371	0	2	0.7857	0	1	1	520.302	1039.6	1039.59	2.52	0.00131	HCD (High Energy Collision Dissociation)	MS2	50.9557	17.171	35.0956	27440	MS2000489_EXO_W_1.raw	F4	56	40	33	0.000320267	0.0005545	0.004851	547059904	35.32
		FALSE	High	Mascot (A5)	Unambiguous	YLTVAAVFR		3	3	P04350; P07437; P68371	P04350; P07437; P68371	0	2	1	0	1	1	520.301	1039.59	1039.59	0.29	0.00015	HCD (High Energy Collision Dissociation)	MS2	80.6853	9.643	35.8802	28321	MS2000489_EXO_W_1.raw	F4	22	40	33	0.652171	0.0009105	0.02476
	FALSE	High	IMNTFSVVPSPK	1xOxidation [M2]	0.0145902	0.000863389	3	4	3	P04350; P07437; P68371	0	1335.7	High	0.000729	0.01384	12
		Checked	Confidence	Identifying Node	PSM Ambiguity	Annotated Sequence	Modifications	# Protein Groups	# Proteins	Master Protein Accessions	Protein Accessions	# Missed Cleavages	Charge	DeltaScore	DeltaCn	Rank	Search Engine Rank	m/z [Da]	MH+ [Da]	Theo. MH+ [Da]	DeltaM [ppm]	Deltam/z [Da]	Activation Type	MS Order	Isolation Interference [%]	Ion Inject Time [ms]	RT [min]	First Scan	Spectrum File	File ID	Ions Score	Identity Strict	Identity Relaxed	Expectation Value	Percolator q-Value	Percolator PEP	Precursor Abundance	Apex RT [min]
		FALSE	High	Mascot (A5)	Unambiguous	ImNTFSVVPSPK	M2(Oxidation)	3	4	P04350; P07437; P68371	Q13509; P04350; P07437; P68371	0	2	1	0	1	1	668.355	1335.7	1335.7	3.18	0.00213	HCD (High Energy Collision Dissociation)	MS2	71.9425	10.381	22.4857	15389	MS2000489_EXO_W_1.raw	F4	12	46	39	24.8432	0.000729	0.01384	136178192	22.57
		FALSE	High	Mascot (A5)	Unambiguous	ImNTFSVVPSPK	M2(Oxidation)	3	4	P04350; P07437; P68371	Q13509; P04350; P07437; P68371	0	2	1	0	1	1	668.355	1335.7	1335.7	4.19	0.0028	HCD (High Energy Collision Dissociation)	MS2	84.0425	23.672	26.2559	19362	MS2000489_EXO_W_1.raw	F4	2	45	38	254.363	0.000729	0.01728
		FALSE	High	Mascot (A5)	Unambiguous	ImNTFSVVPSPK	M2(Oxidation)	3	4	P04350; P07437; P68371	Q13509; P04350; P07437; P68371	0	2	1	0	1	1	668.354	1335.7	1335.7	1.72	0.00115	HCD (High Energy Collision Dissociation)	MS2	75.6281	16.04	25.4138	18451	MS2000489_EXO_W_1.raw	F4	8	46	39	61.8712	0.002877	0.04952
	FALSE	High	EVDEQMLNVQNK	1xOxidation [M6]	0.0135817	0.000863389	4	4	1	Q13885; P07437; P68371; Q9BVA1	0	1462.68	High	0.000729	0.01291	41
		Checked	Confidence	Identifying Node	PSM Ambiguity	Annotated Sequence	Modifications	# Protein Groups	# Proteins	Master Protein Accessions	Protein Accessions	# Missed Cleavages	Charge	DeltaScore	DeltaCn	Rank	Search Engine Rank	m/z [Da]	MH+ [Da]	Theo. MH+ [Da]	DeltaM [ppm]	Deltam/z [Da]	Activation Type	MS Order	Isolation Interference [%]	Ion Inject Time [ms]	RT [min]	First Scan	Spectrum File	File ID	Ions Score	Identity Strict	Identity Relaxed	Expectation Value	Percolator q-Value	Percolator PEP	Precursor Abundance	Apex RT [min]
		FALSE	High	Mascot (A5)	Unambiguous	EVDEQmLNVQNK	M6(Oxidation)	4	4	Q13885; P07437; P68371; Q9BVA1	Q13885; P07437; P68371; Q9BVA1	0	2	0.9756	0	1	1	731.849	1462.69	1462.68	4.85	0.00355	HCD (High Energy Collision Dissociation)	MS2	0	16.319	9.5797	3121	MS2000489_EXO_W_1.raw	F4	41	47	40	0.0412336	0.000729	0.01291	93202880	9.63
FALSE	High	Master Protein	P11142	Heat shock cognate 71 kDa protein OS=Homo sapiens OX=9606 GN=HSPA8 PE=1 SV=1	0	112.554	43	25	51	18	1	646	70.9	5.52	1505	25
	Checked	Confidence	Sequence	Modifications	Qvality PEP	Qvality q-value	# Protein Groups	# Proteins	# PSMs	Master Protein Accessions	# Missed Cleavages	Theo. MH+ [Da]	Confidence (by Search Engine): Mascot	Percolator q-Value (by Search Engine): Mascot	Percolator PEP (by Search Engine): Mascot	Ions Score (by Search Engine): Mascot
	FALSE	High	IINEPTAAAIAYGLDK		6.50032e-07	0	3	4	4	P54652; P11142; P11021	0	1659.9	High	0	3.947e-05	85
		Checked	Confidence	Identifying Node	PSM Ambiguity	Annotated Sequence	Modifications	# Protein Groups	# Proteins	Master Protein Accessions	Protein Accessions	# Missed Cleavages	Charge	DeltaScore	DeltaCn	Rank	Search Engine Rank	m/z [Da]	MH+ [Da]	Theo. MH+ [Da]	DeltaM [ppm]	Deltam/z [Da]	Activation Type	MS Order	Isolation Interference [%]	Ion Inject Time [ms]	RT [min]	First Scan	Spectrum File	File ID	Ions Score	Identity Strict	Identity Relaxed	Expectation Value	Percolator q-Value	Percolator PEP	Precursor Abundance	Apex RT [min]
		FALSE	High	Mascot (A5)	Unambiguous	IINEPTAAAIAYGLDK		3	4	P54652; P11142; P11021	P54652; P11142; P11021; P34931	0	2	0.9882	0	1	1	830.452	1659.9	1659.9	1.16	0.00096	HCD (High Energy Collision Dissociation)	MS2	0	17.07	47.7784	39518	MS2000489_EXO_W_1.raw	F4	85	45	38	1.1992e-06	0	3.947e-05	396734624	48
		FALSE	High	Mascot (A5)	Unambiguous	IINEPTAAAIAYGLDK		3	4	P54652; P11142; P11021	P54652; P11142; P11021; P34931	0	2	1	0	1	1	830.454	1659.9	1659.9	2.78	0.00231	HCD (High Energy Collision Dissociation)	MS2	0	14.593	41.4373	34189	MS2000489_EXO_W_1.raw	F4	47	45	38	0.00717403	0	6.836e-05	603651776	41.69
		FALSE	High	Mascot (A5)	Unambiguous	IINEPTAAAIAYGLDK		3	4	P54652; P11142; P11021	P54652; P11142; P11021; P34931	0	2	1	0	1	1	830.454	1659.9	1659.9	2.85	0.00237	HCD (High Energy Collision Dissociation)	MS2	0	6.61	41.5534	34300	MS2000489_EXO_W_1.raw	F4	76	45	38	8.60524e-06	0	9.852e-07	603651776	41.69
		FALSE	High	Mascot (A5)	Unambiguous	IINEPTAAAIAYGLDK		3	4	P54652; P11142; P11021	P54652; P11142; P11021; P34931	0	2	1	0	1	1	830.456	1659.9	1659.9	5.43	0.0045	HCD (High Energy Collision Dissociation)	MS2	47.8209	13.359	40.5975	33218	MS2000489_EXO_W_1.raw	F4	77	45	38	6.41603e-06	0	5.478e-07	499450496	40.8
	FALSE	High	IINEPTAAAIAYGLDKK		3.38093e-05	0	2	2	5	P54652; P11142	1	1787.99	High	0	5.395e-05	75
		Checked	Confidence	Identifying Node	PSM Ambiguity	Annotated Sequence	Modifications	# Protein Groups	# Proteins	Master Protein Accessions	Protein Accessions	# Missed Cleavages	Charge	DeltaScore	DeltaCn	Rank	Search Engine Rank	m/z [Da]	MH+ [Da]	Theo. MH+ [Da]	DeltaM [ppm]	Deltam/z [Da]	Activation Type	MS Order	Isolation Interference [%]	Ion Inject Time [ms]	RT [min]	First Scan	Spectrum File	File ID	Ions Score	Identity Strict	Identity Relaxed	Expectation Value	Percolator q-Value	Percolator PEP	Precursor Abundance	Apex RT [min]
		FALSE	High	Mascot (A5)	Unambiguous	IINEPTAAAIAYGLDKK		2	2	P54652; P11142	P54652; P11142	1	3	0.9867	0	1	1	596.669	1787.99	1787.99	1.59	0.00095	HCD (High Energy Collision Dissociation)	MS2	0	7.457	35.2273	27566	MS2000489_EXO_W_1.raw	F4	75	43	36	7.07983e-06	0	5.395e-05	436294624	35.39
		FALSE	High	Mascot (A5)	Unambiguous	IINEPTAAAIAYGLDKK		2	2	P54652; P11142	P54652; P11142	1	3	1	0	1	1	596.67	1788	1787.99	2.82	0.00168	HCD (High Energy Collision Dissociation)	MS2	39.1659	30	31.163	23832	MS2000489_EXO_W_1.raw	F4	49	43	36	0.00271868	0	3.039e-05	754598400	30.56
		FALSE	High	Mascot (A5)	Unambiguous	IINEPTAAAIAYGLDKK		2	2	P54652; P11142	P54652; P11142	1	3	1	0	1	1	596.671	1788	1787.99	5.07	0.00302	HCD (High Energy Collision Dissociation)	MS2	20.446	18.227	30.2752	22987	MS2000489_EXO_W_1.raw	F4	53	43	36	0.00110223	0	2.99e-05	754598400	30.56
		FALSE	High	Mascot (A5)	Unambiguous	IINEPTAAAIAYGLDKK		2	2	P54652; P11142	P54652; P11142	1	3	1	0	1	1	596.674	1788.01	1787.99	9.58	0.00571	HCD (High Energy Collision Dissociation)	MS2	48.8085	19.098	36.0893	28566	MS2000489_EXO_W_1.raw	F4	23	42	35	0.817381	0.000729	0.01827	436294624	35.39
		FALSE	High	Mascot (A5)	Unambiguous	IINEPTAAAIAYGLDKK		2	2	P54652; P11142	P54652; P11142	1	2	1	0	1	1	894.502	1788	1787.99	4.16	0.00372	HCD (High Energy Collision Dissociation)	MS2	41.07	11.856	31.0945	23753	MS2000489_EXO_W_1.raw	F4	24	43	36	0.747122	0.000729	0.01777	435605952	30.57
	FALSE	High	MVNHFIAEFK		0.000109835	0	1	1	1	P11142	0	1235.62	High	0	9.874e-05	64
		Checked	Confidence	Identifying Node	PSM Ambiguity	Annotated Sequence	Modifications	# Protein Groups	# Proteins	Master Protein Accessions	Protein Accessions	# Missed Cleavages	Charge	DeltaScore	DeltaCn	Rank	Search Engine Rank	m/z [Da]	MH+ [Da]	Theo. MH+ [Da]	DeltaM [ppm]	Deltam/z [Da]	Activation Type	MS Order	Isolation Interference [%]	Ion Inject Time [ms]	RT [min]	First Scan	Spectrum File	File ID	Ions Score	Identity Strict	Identity Relaxed	Expectation Value	Percolator q-Value	Percolator PEP	Precursor Abundance	Apex RT [min]
		FALSE	High	Mascot (A5)	Unambiguous	MVNHFIAEFK		1	1	P11142	P11142	0	2	0.8906	0	1	1	618.317	1235.63	1235.62	1.82	0.00113	HCD (High Energy Collision Dissociation)	MS2	0	26.132	17.7253	10830	MS2000489_EXO_W_1.raw	F4	64	46	39	0.000165842	0	9.874e-05	333556544	17.89
	FALSE	High	GPAVGIDLGTTYSCVGVFQHGK	1xPropionamide [C14]	5.45143e-06	0	1	1	1	P11142	0	2277.13	High	0	4.732e-06	104
		Checked	Confidence	Identifying Node	PSM Ambiguity	Annotated Sequence	Modifications	# Protein Groups	# Proteins	Master Protein Accessions	Protein Accessions	# Missed Cleavages	Charge	DeltaScore	DeltaCn	Rank	Search Engine Rank	m/z [Da]	MH+ [Da]	Theo. MH+ [Da]	DeltaM [ppm]	Deltam/z [Da]	Activation Type	MS Order	Isolation Interference [%]	Ion Inject Time [ms]	RT [min]	First Scan	Spectrum File	File ID	Ions Score	Identity Strict	Identity Relaxed	Expectation Value	Percolator q-Value	Percolator PEP	Precursor Abundance	Apex RT [min]
		FALSE	High	Mascot (A5)	Unambiguous	GPAVGIDLGTTYScVGVFQHGK	C14(Propionamide)	1	1	P11142	P11142	0	3	1	0	1	1	759.716	2277.13	2277.13	-0.3	-0.00023	HCD (High Energy Collision Dissociation)	MS2	70.2549	19.149	43.3915	36063	MS2000489_EXO_W_1.raw	F4	104	49	42	4.04749e-08	0	4.732e-06	48310580	43.36
	FALSE	High	LDKSQIHDIVLVGGSTR		1.5066e-06	0	1	1	1	P11142	1	1838.01	High	0	1.28e-06	63
		Checked	Confidence	Identifying Node	PSM Ambiguity	Annotated Sequence	Modifications	# Protein Groups	# Proteins	Master Protein Accessions	Protein Accessions	# Missed Cleavages	Charge	DeltaScore	DeltaCn	Rank	Search Engine Rank	m/z [Da]	MH+ [Da]	Theo. MH+ [Da]	DeltaM [ppm]	Deltam/z [Da]	Activation Type	MS Order	Isolation Interference [%]	Ion Inject Time [ms]	RT [min]	First Scan	Spectrum File	File ID	Ions Score	Identity Strict	Identity Relaxed	Expectation Value	Percolator q-Value	Percolator PEP	Precursor Abundance	Apex RT [min]
		FALSE	High	Mascot (A5)	Unambiguous	LDKSQIHDIVLVGGSTR		1	1	P11142	P11142	1	3	0.9524	0	1	1	613.343	1838.01	1838.01	0.3	0.00018	HCD (High Energy Collision Dissociation)	MS2	0	11.162	19.5094	12625	MS2000489_EXO_W_1.raw	F4	63	43	36	0.000123964	0	1.28e-06	26358648	19.52
	FALSE	High	HWPFMVVNDAGRPK		0.00015844	0	1	1	4	P11142	0	1653.83	High	0	0.0001427	37
		Checked	Confidence	Identifying Node	PSM Ambiguity	Annotated Sequence	Modifications	# Protein Groups	# Proteins	Master Protein Accessions	Protein Accessions	# Missed Cleavages	Charge	DeltaScore	DeltaCn	Rank	Search Engine Rank	m/z [Da]	MH+ [Da]	Theo. MH+ [Da]	DeltaM [ppm]	Deltam/z [Da]	Activation Type	MS Order	Isolation Interference [%]	Ion Inject Time [ms]	RT [min]	First Scan	Spectrum File	File ID	Ions Score	Identity Strict	Identity Relaxed	Expectation Value	Percolator q-Value	Percolator PEP	Precursor Abundance	Apex RT [min]
		FALSE	High	Mascot (A5)	Unambiguous	HWPFMVVNDAGRPK		1	1	P11142	P11142	0	3	1	0	1	1	551.949	1653.83	1653.83	0.98	0.00054	HCD (High Energy Collision Dissociation)	MS2	57.7599	16.526	21.0985	14336	MS2000489_EXO_W_1.raw	F4	25	47	40	2.08346	0	0.0003902	244893952	21.36
		FALSE	High	Mascot (A5)	Unambiguous	HWPFMVVNDAGRPK		1	1	P11142	P11142	0	3	1	0	1	1	551.951	1653.84	1653.83	3.53	0.00195	HCD (High Energy Collision Dissociation)	MS2	35.5305	18.341	22.022	14938	MS2000489_EXO_W_1.raw	F4	37	47	40	0.126035	0	0.0001427
		FALSE	High	Mascot (A5)	Unambiguous	HWPFMVVNDAGRPK		1	1	P11142	P11142	0	3	1	0	1	1	551.948	1653.83	1653.83	-1.23	-0.00068	HCD (High Energy Collision Dissociation)	MS2	89.8452	13.008	22.9023	15815	MS2000489_EXO_W_1.raw	F4	10	47	40	61.6926	0.00377	0.06397	19410804	22.6
		FALSE	High	Mascot (A5)	Unambiguous	HWPFMVVNDAGRPK		1	1	P11142	P11142	0	3	1	0	1	1	551.95	1653.84	1653.83	1.98	0.00109	HCD (High Energy Collision Dissociation)	MS2	65.5511	15.086	23.7015	16718	MS2000489_EXO_W_1.raw	F4	2	47	40	364.593	0.00599	0.09379
	FALSE	High	HWPFMVVNDAGRPK	1xOxidation [M5]	0.000269615	0	1	1	1	P11142	0	1669.83	High	0	0.000244	17
		Checked	Confidence	Identifying Node	PSM Ambiguity	Annotated Sequence	Modifications	# Protein Groups	# Proteins	Master Protein Accessions	Protein Accessions	# Missed Cleavages	Charge	DeltaScore	DeltaCn	Rank	Search Engine Rank	m/z [Da]	MH+ [Da]	Theo. MH+ [Da]	DeltaM [ppm]	Deltam/z [Da]	Activation Type	MS Order	Isolation Interference [%]	Ion Inject Time [ms]	RT [min]	First Scan	Spectrum File	File ID	Ions Score	Identity Strict	Identity Relaxed	Expectation Value	Percolator q-Value	Percolator PEP	Precursor Abundance	Apex RT [min]
		FALSE	High	Mascot (A5)	Unambiguous	HWPFmVVNDAGRPK	M5(Oxidation)	1	1	P11142	P11142	0	3	0.2941	0	1	1	557.28	1669.83	1669.83	0.04	2e-05	HCD (High Energy Collision Dissociation)	MS2	63.4431	12.929	15.1627	8463	MS2000489_EXO_W_1.raw	F4	17	48	41	12.6773	0	0.000244	68427952	15.15
	FALSE	High	TTPSYVAFTDTER		0.000250925	0	4	6	4	P17066; P54652; P11142; P0DMV8	0	1487.7	High	0	0.0002277	53
		Checked	Confidence	Identifying Node	PSM Ambiguity	Annotated Sequence	Modifications	# Protein Groups	# Proteins	Master Protein Accessions	Protein Accessions	# Missed Cleavages	Charge	DeltaScore	DeltaCn	Rank	Search Engine Rank	m/z [Da]	MH+ [Da]	Theo. MH+ [Da]	DeltaM [ppm]	Deltam/z [Da]	Activation Type	MS Order	Isolation Interference [%]	Ion Inject Time [ms]	RT [min]	First Scan	Spectrum File	File ID	Ions Score	Identity Strict	Identity Relaxed	Expectation Value	Percolator q-Value	Percolator PEP	Precursor Abundance	Apex RT [min]
		FALSE	High	Mascot (A5)	Unambiguous	TTPSYVAFTDTER		4	6	P17066; P54652; P11142; P0DMV8	P48741; P17066; P54652; P11142; P0DMV8; P34931	0	2	0.8679	0	1	1	744.358	1487.71	1487.7	4.65	0.00346	HCD (High Energy Collision Dissociation)	MS2	0	15.67	21.0744	14319	MS2000489_EXO_W_1.raw	F4	53	47	40	0.00334835	0	0.0002277	2617950976	20.48
		FALSE	High	Mascot (A5)	Unambiguous	TTPSYVAFTDTER		4	6	P17066; P54652; P11142; P0DMV8	P48741; P17066; P54652; P11142; P0DMV8; P34931	0	2	0.9808	0	1	1	744.355	1487.7	1487.7	0.95	0.00071	HCD (High Energy Collision Dissociation)	MS2		22.171	20.2916	13518	MS2000489_EXO_W_1.raw	F4	52	47	40	0.00362924	0.0004124	0.001224	2617950976	20.48
		FALSE	High	Mascot (A5)	Unambiguous	TTPSYVAFTDTER		4	6	P17066; P54652; P11142; P0DMV8	P48741; P17066; P54652; P11142; P0DMV8; P34931	0	2	0.6667	0	1	1	744.356	1487.7	1487.7	2.43	0.00181	HCD (High Energy Collision Dissociation)	MS2	0	15.345	22.3343	15271	MS2000489_EXO_W_1.raw	F4	30	47	40	0.58385	0.000729	0.01188
		FALSE	High	Mascot (A5)	Unambiguous	TTPSYVAFTDTER		4	6	P17066; P54652; P11142; P0DMV8	P48741; P17066; P54652; P11142; P0DMV8; P34931	0	2	0.65	0	1	1	744.363	1487.72	1487.7	11.79	0.00877	HCD (High Energy Collision Dissociation)	MS2	57.6885	18.76	23.24	16192	MS2000489_EXO_W_1.raw	F4	20	47	40	5.93393	0.003936	0.07286
	FALSE	High	TVTNAVVTVPAYFNDSQR		2.48238e-05	0	1	1	4	P11142	0	1982	High	0.0004124	0.001255	49
		Checked	Confidence	Identifying Node	PSM Ambiguity	Annotated Sequence	Modifications	# Protein Groups	# Proteins	Master Protein Accessions	Protein Accessions	# Missed Cleavages	Charge	DeltaScore	DeltaCn	Rank	Search Engine Rank	m/z [Da]	MH+ [Da]	Theo. MH+ [Da]	DeltaM [ppm]	Deltam/z [Da]	Activation Type	MS Order	Isolation Interference [%]	Ion Inject Time [ms]	RT [min]	First Scan	Spectrum File	File ID	Ions Score	Identity Strict	Identity Relaxed	Expectation Value	Percolator q-Value	Percolator PEP	Precursor Abundance	Apex RT [min]
		FALSE	High	Mascot (A5)	Unambiguous	TVTNAVVTVPAYFNDSQR		1	1	P11142	P11142	0	2	1	0	1	1	991.503	1982	1982	0.9	0.00089	HCD (High Energy Collision Dissociation)	MS2	0	16.332	40.55	33162	MS2000489_EXO_W_1.raw	F4	34	48	41	0.289157	0	2.194e-05	968506304	40.04
		FALSE	High	Mascot (A5)	Unambiguous	TVTNAVVTVPAYFNDSQR		1	1	P11142	P11142	0	2	0.9556	0	1	1	991.499	1981.99	1982	-3.91	-0.00387	HCD (High Energy Collision Dissociation)	MS2	0	25.941	39.78	32287	MS2000489_EXO_W_1.raw	F4	45	48	41	0.0240366	0	2.437e-05	968506304	40.04
		FALSE	High	Mascot (A5)	Unambiguous	TVTNAVVTVPAYFNDSQR		1	1	P11142	P11142	0	3	0.9796	0	1	1	661.336	1981.99	1982	-2.47	-0.00163	HCD (High Energy Collision Dissociation)	MS2	29.9626	10.76	40.3359	32929	MS2000489_EXO_W_1.raw	F4	49	48	41	0.00972986	0.0004124	0.001255	289410368	40.04
		FALSE	High	Mascot (A5)	Unambiguous	TVTNAVVTVPAYFNDSQR		1	1	P11142	P11142	0	2	1	0	1	1	991.484	1981.96	1982	-18.8	-0.01863	HCD (High Energy Collision Dissociation)	MS2		12.48	40.8014	33456	MS2000489_EXO_W_1.raw	F4	34	49	42	0.392219	0.0005545	0.008779
	FALSE	High	QTQTFTTYSDNQPGVLIQVYEGER		0.000235215	0	1	1	3	P11142	0	2774.33	High	0.0004124	0.001329	62
		Checked	Confidence	Identifying Node	PSM Ambiguity	Annotated Sequence	Modifications	# Protein Groups	# Proteins	Master Protein Accessions	Protein Accessions	# Missed Cleavages	Charge	DeltaScore	DeltaCn	Rank	Search Engine Rank	m/z [Da]	MH+ [Da]	Theo. MH+ [Da]	DeltaM [ppm]	Deltam/z [Da]	Activation Type	MS Order	Isolation Interference [%]	Ion Inject Time [ms]	RT [min]	First Scan	Spectrum File	File ID	Ions Score	Identity Strict	Identity Relaxed	Expectation Value	Percolator q-Value	Percolator PEP	Precursor Abundance	Apex RT [min]
		FALSE	High	Mascot (A5)	Unambiguous	QTQTFTTYSDNQPGVLIQVYEGER		1	1	P11142	P11142	0	3	0.9796	0	1	1	925.448	2774.33	2774.33	1.42	0.00131	HCD (High Energy Collision Dissociation)	MS2	0	16.699	52.5647	44873	MS2000489_EXO_W_1.raw	F4	49	51	44	0.0174485	0	0.0002126	537835904	52.77
		FALSE	High	Mascot (A5)	Unambiguous	QTQTFTTYSDNQPGVLIQVYEGER		1	1	P11142	P11142	0	3	0.9808	0	1	1	925.448	2774.33	2774.33	0.63	0.00058	HCD (High Energy Collision Dissociation)	MS2	0	10.21	52.5784	44889	MS2000489_EXO_W_1.raw	F4	52	51	44	0.00842239	0.0004124	0.00171	537835904	52.77
		FALSE	High	Mascot (A5)	Unambiguous	QTQTFTTYSDNQPGVLIQVYEGER		1	1	P11142	P11142	0	3	0.9194	0	1	1	925.46	2774.36	2774.33	13.43	0.01242	HCD (High Energy Collision Dissociation)	MS2	0	2.407	52.8544	45094	MS2000489_EXO_W_1.raw	F4	62	50	43	0.00071717	0.0004124	0.001329
	FALSE	High	RFDDAVVQSDMK		0.000164234	0	1	1	1	P11142	1	1410.67	High	0	0.0001479	65
		Checked	Confidence	Identifying Node	PSM Ambiguity	Annotated Sequence	Modifications	# Protein Groups	# Proteins	Master Protein Accessions	Protein Accessions	# Missed Cleavages	Charge	DeltaScore	DeltaCn	Rank	Search Engine Rank	m/z [Da]	MH+ [Da]	Theo. MH+ [Da]	DeltaM [ppm]	Deltam/z [Da]	Activation Type	MS Order	Isolation Interference [%]	Ion Inject Time [ms]	RT [min]	First Scan	Spectrum File	File ID	Ions Score	Identity Strict	Identity Relaxed	Expectation Value	Percolator q-Value	Percolator PEP	Precursor Abundance	Apex RT [min]
		FALSE	High	Mascot (A5)	Unambiguous	RFDDAVVQSDMK		1	1	P11142	P11142	1	2	0.7846	0	1	1	705.839	1410.67	1410.67	2.47	0.00174	HCD (High Energy Collision Dissociation)	MS2	0	13.465	10.831	4332	MS2000489_EXO_W_1.raw	F4	65	47	40	0.000206612	0	0.0001479	384579520	10.93
	FALSE	High	NQVAMNPTNTVFDAK		2.68653e-05	0	1	1	2	P11142	0	1649.8	High	0	2.367e-05	87
		Checked	Confidence	Identifying Node	PSM Ambiguity	Annotated Sequence	Modifications	# Protein Groups	# Proteins	Master Protein Accessions	Protein Accessions	# Missed Cleavages	Charge	DeltaScore	DeltaCn	Rank	Search Engine Rank	m/z [Da]	MH+ [Da]	Theo. MH+ [Da]	DeltaM [ppm]	Deltam/z [Da]	Activation Type	MS Order	Isolation Interference [%]	Ion Inject Time [ms]	RT [min]	First Scan	Spectrum File	File ID	Ions Score	Identity Strict	Identity Relaxed	Expectation Value	Percolator q-Value	Percolator PEP	Precursor Abundance	Apex RT [min]
		FALSE	High	Mascot (A5)	Unambiguous	NQVAMNPTNTVFDAK		1	1	P11142	P11142	0	2	0.9423	0	1	1	825.401	1649.79	1649.8	-0.65	-0.00053	HCD (High Energy Collision Dissociation)	MS2		30	24.0602	17123	MS2000489_EXO_W_1.raw	F4	52	48	41	0.00394976	0	0.0004477	9216952	23.99
		FALSE	High	Mascot (A5)	Unambiguous	NQVAMNPTNTVFDAK		1	1	P11142	P11142	0	2	1	0	1	1	825.404	1649.8	1649.8	3.94	0.00325	HCD (High Energy Collision Dissociation)	MS2	0	30	23.2545	16208	MS2000489_EXO_W_1.raw	F4	87	48	41	1.23339e-06	0	2.367e-05	892446656	23.44
	FALSE	High	NQVAMNPTNTVFDAK	1xOxidation [M5]	3.87543e-05	0	1	1	1	P11142	0	1665.79	High	0	3.448e-05	57
		Checked	Confidence	Identifying Node	PSM Ambiguity	Annotated Sequence	Modifications	# Protein Groups	# Proteins	Master Protein Accessions	Protein Accessions	# Missed Cleavages	Charge	DeltaScore	DeltaCn	Rank	Search Engine Rank	m/z [Da]	MH+ [Da]	Theo. MH+ [Da]	DeltaM [ppm]	Deltam/z [Da]	Activation Type	MS Order	Isolation Interference [%]	Ion Inject Time [ms]	RT [min]	First Scan	Spectrum File	File ID	Ions Score	Identity Strict	Identity Relaxed	Expectation Value	Percolator q-Value	Percolator PEP	Precursor Abundance	Apex RT [min]
		FALSE	High	Mascot (A5)	Unambiguous	NQVAmNPTNTVFDAK	M5(Oxidation)	1	1	P11142	P11142	0	2	1	0	1	1	833.401	1665.8	1665.79	3.29	0.00274	HCD (High Energy Collision Dissociation)	MS2		9.098	14.8057	8253	MS2000489_EXO_W_1.raw	F4	57	48	41	0.00141573	0	3.448e-05
	FALSE	High	NSLESYAFNMK	1xOxidation [M10]	0.000685959	0	1	1	1	P11142	0	1319.59	High	0	0.0006302	54
		Checked	Confidence	Identifying Node	PSM Ambiguity	Annotated Sequence	Modifications	# Protein Groups	# Proteins	Master Protein Accessions	Protein Accessions	# Missed Cleavages	Charge	DeltaScore	DeltaCn	Rank	Search Engine Rank	m/z [Da]	MH+ [Da]	Theo. MH+ [Da]	DeltaM [ppm]	Deltam/z [Da]	Activation Type	MS Order	Isolation Interference [%]	Ion Inject Time [ms]	RT [min]	First Scan	Spectrum File	File ID	Ions Score	Identity Strict	Identity Relaxed	Expectation Value	Percolator q-Value	Percolator PEP	Precursor Abundance	Apex RT [min]
		FALSE	High	Mascot (A5)	Unambiguous	NSLESYAFNmK	M10(Oxidation)	1	1	P11142	P11142	0	2	0.963	0	1	1	660.302	1319.6	1319.59	2.07	0.00137	HCD (High Energy Collision Dissociation)	MS2	51.7834	15.305	16.3477	9804	MS2000489_EXO_W_1.raw	F4	54	46	39	0.00202571	0	0.0006302	64349068	16.45
	FALSE	High	STAGDTHLGGEDFDNR		4.42572e-08	0	2	2	1	P54652; P11142	0	1691.73	High	0	3.601e-08	67
		Checked	Confidence	Identifying Node	PSM Ambiguity	Annotated Sequence	Modifications	# Protein Groups	# Proteins	Master Protein Accessions	Protein Accessions	# Missed Cleavages	Charge	DeltaScore	DeltaCn	Rank	Search Engine Rank	m/z [Da]	MH+ [Da]	Theo. MH+ [Da]	DeltaM [ppm]	Deltam/z [Da]	Activation Type	MS Order	Isolation Interference [%]	Ion Inject Time [ms]	RT [min]	First Scan	Spectrum File	File ID	Ions Score	Identity Strict	Identity Relaxed	Expectation Value	Percolator q-Value	Percolator PEP	Precursor Abundance	Apex RT [min]
		FALSE	High	Mascot (A5)	Unambiguous	STAGDTHLGGEDFDNR		2	2	P54652; P11142	P54652; P11142	0	2	0.806	0	1	1	846.368	1691.73	1691.73	2.12	0.0018	HCD (High Energy Collision Dissociation)	MS2	0	3.582	9.2895	2837	MS2000489_EXO_W_1.raw	F4	67	48	41	0.000136171	0	3.601e-08	396214720	9.32
	FALSE	High	SQIHDIVLVGGSTR		4.1047e-05	0	1	1	2	P11142	0	1481.81	High	0	3.649e-05	55
		Checked	Confidence	Identifying Node	PSM Ambiguity	Annotated Sequence	Modifications	# Protein Groups	# Proteins	Master Protein Accessions	Protein Accessions	# Missed Cleavages	Charge	DeltaScore	DeltaCn	Rank	Search Engine Rank	m/z [Da]	MH+ [Da]	Theo. MH+ [Da]	DeltaM [ppm]	Deltam/z [Da]	Activation Type	MS Order	Isolation Interference [%]	Ion Inject Time [ms]	RT [min]	First Scan	Spectrum File	File ID	Ions Score	Identity Strict	Identity Relaxed	Expectation Value	Percolator q-Value	Percolator PEP	Precursor Abundance	Apex RT [min]
		FALSE	High	Mascot (A5)	Unambiguous	SQIHDIVLVGGSTR		1	1	P11142	P11142	0	2	0.8727	0	1	1	741.409	1481.81	1481.81	2.46	0.00183	HCD (High Energy Collision Dissociation)	MS2	50.1872	10.372	15.0962	8399	MS2000489_EXO_W_1.raw	F4	55	44	37	0.000735299	0	3.649e-05	597459456	15.24
		FALSE	High	Mascot (A5)	Unambiguous	SQIHDIVLVGGSTR		1	1	P11142	P11142	0	2	1	0	1	1	741.412	1481.82	1481.81	6.09	0.00451	HCD (High Energy Collision Dissociation)	MS2	58.5802	30	16.2934	9745	MS2000489_EXO_W_1.raw	F4	42	43	36	0.0166387	0.0005545	0.006332
	FALSE	High	SFYPEEVSSMVLTK		0.000193743	0	1	1	1	P11142	0	1616.79	High	0	0.0001755	64
		Checked	Confidence	Identifying Node	PSM Ambiguity	Annotated Sequence	Modifications	# Protein Groups	# Proteins	Master Protein Accessions	Protein Accessions	# Missed Cleavages	Charge	DeltaScore	DeltaCn	Rank	Search Engine Rank	m/z [Da]	MH+ [Da]	Theo. MH+ [Da]	DeltaM [ppm]	Deltam/z [Da]	Activation Type	MS Order	Isolation Interference [%]	Ion Inject Time [ms]	RT [min]	First Scan	Spectrum File	File ID	Ions Score	Identity Strict	Identity Relaxed	Expectation Value	Percolator q-Value	Percolator PEP	Precursor Abundance	Apex RT [min]
		FALSE	High	Mascot (A5)	Unambiguous	SFYPEEVSSMVLTK		1	1	P11142	P11142	0	2	0.9844	0	1	1	808.899	1616.79	1616.79	1.97	0.00159	HCD (High Energy Collision Dissociation)	MS2	0	7.624	46.0844	38300	MS2000489_EXO_W_1.raw	F4	64	48	41	0.000245952	0	0.0001755	758256448	46.28
	FALSE	High	SINPDEAVAYGAAVQAAILSGDK		3.98806e-07	0	1	1	1	P11142	0	2260.15	High	0	3.334e-07	91
		Checked	Confidence	Identifying Node	PSM Ambiguity	Annotated Sequence	Modifications	# Protein Groups	# Proteins	Master Protein Accessions	Protein Accessions	# Missed Cleavages	Charge	DeltaScore	DeltaCn	Rank	Search Engine Rank	m/z [Da]	MH+ [Da]	Theo. MH+ [Da]	DeltaM [ppm]	Deltam/z [Da]	Activation Type	MS Order	Isolation Interference [%]	Ion Inject Time [ms]	RT [min]	First Scan	Spectrum File	File ID	Ions Score	Identity Strict	Identity Relaxed	Expectation Value	Percolator q-Value	Percolator PEP	Precursor Abundance	Apex RT [min]
		FALSE	High	Mascot (A5)	Unambiguous	SINPDEAVAYGAAVQAAILSGDK		1	1	P11142	P11142	0	2	1	0	1	1	1130.58	2260.15	2260.15	0.21	0.00024	HCD (High Energy Collision Dissociation)	MS2	60.9841	3.429	68.7351	60699	MS2000489_EXO_W_1.raw	F4	91	48	41	6.37675e-07	0	3.334e-07	417473792	68.78
	FALSE	High	FDDAVVQSDMK		3.30884e-05	0	1	1	1	P11142	0	1254.57	High	0	2.935e-05	66
		Checked	Confidence	Identifying Node	PSM Ambiguity	Annotated Sequence	Modifications	# Protein Groups	# Proteins	Master Protein Accessions	Protein Accessions	# Missed Cleavages	Charge	DeltaScore	DeltaCn	Rank	Search Engine Rank	m/z [Da]	MH+ [Da]	Theo. MH+ [Da]	DeltaM [ppm]	Deltam/z [Da]	Activation Type	MS Order	Isolation Interference [%]	Ion Inject Time [ms]	RT [min]	First Scan	Spectrum File	File ID	Ions Score	Identity Strict	Identity Relaxed	Expectation Value	Percolator q-Value	Percolator PEP	Precursor Abundance	Apex RT [min]
		FALSE	High	Mascot (A5)	Unambiguous	FDDAVVQSDMK		1	1	P11142	P11142	0	2	0.9242	0	1	1	627.789	1254.57	1254.57	2.23	0.0014	HCD (High Energy Collision Dissociation)	MS2	0	5.863	14.8921	8289	MS2000489_EXO_W_1.raw	F4	66	46	39	0.000110259	0	2.935e-05
	FALSE	High	DAGTIAGLNVLR		0.00161214	0.000481191	1	1	2	P11142	0	1199.67	High	0.0004124	0.001492	51
		Checked	Confidence	Identifying Node	PSM Ambiguity	Annotated Sequence	Modifications	# Protein Groups	# Proteins	Master Protein Accessions	Protein Accessions	# Missed Cleavages	Charge	DeltaScore	DeltaCn	Rank	Search Engine Rank	m/z [Da]	MH+ [Da]	Theo. MH+ [Da]	DeltaM [ppm]	Deltam/z [Da]	Activation Type	MS Order	Isolation Interference [%]	Ion Inject Time [ms]	RT [min]	First Scan	Spectrum File	File ID	Ions Score	Identity Strict	Identity Relaxed	Expectation Value	Percolator q-Value	Percolator PEP	Precursor Abundance	Apex RT [min]
		FALSE	High	Mascot (A5)	Unambiguous	DAGTIAGLNVLR		1	1	P11142	P11142	0	2	0.7451	0	1	1	600.343	1199.68	1199.67	3.85	0.00231	HCD (High Energy Collision Dissociation)	MS2	0	18.591	39.1661	31556	MS2000489_EXO_W_1.raw	F4	51	44	37	0.00230351	0.0004124	0.001492	842787712	39.39
		FALSE	High	Mascot (A5)	Unambiguous	DAGTIAGLNVLR		1	1	P11142	P11142	0	2	0.5294	0	1	1	600.344	1199.68	1199.67	4.97	0.00298	HCD (High Energy Collision Dissociation)	MS2	40.9382	12.575	39.9843	32532	MS2000489_EXO_W_1.raw	F4	17	44	37	5.78701	0.002132	0.04371
	FALSE	High	FEELNADLFR		0.00158916	0.000481191	2	2	2	P54652; P11142	0	1253.62	High	0.0004124	0.001472	76
		Checked	Confidence	Identifying Node	PSM Ambiguity	Annotated Sequence	Modifications	# Protein Groups	# Proteins	Master Protein Accessions	Protein Accessions	# Missed Cleavages	Charge	DeltaScore	DeltaCn	Rank	Search Engine Rank	m/z [Da]	MH+ [Da]	Theo. MH+ [Da]	DeltaM [ppm]	Deltam/z [Da]	Activation Type	MS Order	Isolation Interference [%]	Ion Inject Time [ms]	RT [min]	First Scan	Spectrum File	File ID	Ions Score	Identity Strict	Identity Relaxed	Expectation Value	Percolator q-Value	Percolator PEP	Precursor Abundance	Apex RT [min]
		FALSE	High	Mascot (A5)	Unambiguous	FEELNADLFR		2	2	P54652; P11142	P54652; P11142	0	2	0.6579	0	1	1	627.313	1253.62	1253.62	2.77	0.00174	HCD (High Energy Collision Dissociation)	MS2	0	24.596	39.9679	32513	MS2000489_EXO_W_1.raw	F4	76	46	39	1.15376e-05	0.0004124	0.001472	418554720	40.11
		FALSE	High	Mascot (A5)	Unambiguous	FEELNADLFR		2	2	P54652; P11142	P54652; P11142	0	2	0.6579	0	1	1	627.313	1253.62	1253.62	1.99	0.00125	HCD (High Energy Collision Dissociation)	MS2	26.8746	20.103	40.9597	33632	MS2000489_EXO_W_1.raw	F4	38	46	39	0.0691036	0.0005545	0.003419	418554720	40.11
	FALSE	High	MVNHFIAEFK	1xOxidation [M1]	0.00325753	0.000649814	1	1	1	P11142	0	1251.62	High	0.0005545	0.00304	21
		Checked	Confidence	Identifying Node	PSM Ambiguity	Annotated Sequence	Modifications	# Protein Groups	# Proteins	Master Protein Accessions	Protein Accessions	# Missed Cleavages	Charge	DeltaScore	DeltaCn	Rank	Search Engine Rank	m/z [Da]	MH+ [Da]	Theo. MH+ [Da]	DeltaM [ppm]	Deltam/z [Da]	Activation Type	MS Order	Isolation Interference [%]	Ion Inject Time [ms]	RT [min]	First Scan	Spectrum File	File ID	Ions Score	Identity Strict	Identity Relaxed	Expectation Value	Percolator q-Value	Percolator PEP	Precursor Abundance	Apex RT [min]
		FALSE	High	Mascot (A5)	Unambiguous	mVNHFIAEFK	M1(Oxidation)	1	1	P11142	P11142	0	2	0.6667	0	1	1	626.313	1251.62	1251.62	-0.67	-0.00042	HCD (High Energy Collision Dissociation)	MS2	83.1478	6.094	13.4142	6905	MS2000489_EXO_W_1.raw	F4	21	46	39	3.98214	0.0005545	0.00304	49878972	13.55
	FALSE	High	EIAEAYLGK		0.00459731	0.000649814	1	1	1	P11142	0	993.525	High	0.0005545	0.004332	40
		Checked	Confidence	Identifying Node	PSM Ambiguity	Annotated Sequence	Modifications	# Protein Groups	# Proteins	Master Protein Accessions	Protein Accessions	# Missed Cleavages	Charge	DeltaScore	DeltaCn	Rank	Search Engine Rank	m/z [Da]	MH+ [Da]	Theo. MH+ [Da]	DeltaM [ppm]	Deltam/z [Da]	Activation Type	MS Order	Isolation Interference [%]	Ion Inject Time [ms]	RT [min]	First Scan	Spectrum File	File ID	Ions Score	Identity Strict	Identity Relaxed	Expectation Value	Percolator q-Value	Percolator PEP	Precursor Abundance	Apex RT [min]
		FALSE	High	Mascot (A5)	Unambiguous	EIAEAYLGK		1	1	P11142	P11142	0	2	0.5	0	1	1	497.267	993.526	993.525	1.35	0.00067	HCD (High Energy Collision Dissociation)	MS2	22.3704	30	13.3783	6863	MS2000489_EXO_W_1.raw	F4	40	43	36	0.0225261	0.0005545	0.004332	188790224	13.56
	FALSE	High	LLQDFFNGK		0.00707163	0.000649814	3	3	1	P17066; P54652; P11142	0	1081.57	High	0.0005545	0.006656	50
		Checked	Confidence	Identifying Node	PSM Ambiguity	Annotated Sequence	Modifications	# Protein Groups	# Proteins	Master Protein Accessions	Protein Accessions	# Missed Cleavages	Charge	DeltaScore	DeltaCn	Rank	Search Engine Rank	m/z [Da]	MH+ [Da]	Theo. MH+ [Da]	DeltaM [ppm]	Deltam/z [Da]	Activation Type	MS Order	Isolation Interference [%]	Ion Inject Time [ms]	RT [min]	First Scan	Spectrum File	File ID	Ions Score	Identity Strict	Identity Relaxed	Expectation Value	Percolator q-Value	Percolator PEP	Precursor Abundance	Apex RT [min]
		FALSE	High	Mascot (A5)	Unambiguous	LLQDFFNGK		3	3	P17066; P54652; P11142	P17066; P54652; P11142	0	2	0.88	0	1	1	541.288	1081.57	1081.57	1.81	0.00098	HCD (High Energy Collision Dissociation)	MS2	52.0728	13.461	33.3609	25806	MS2000489_EXO_W_1.raw	F4	50	44	37	0.00289347	0.0005545	0.006656	251299088	33.5
	FALSE	High	MKEIAEAYLGK		0.0115177	0.000863389	1	1	1	P11142	1	1252.66	High	0.000729	0.01097	50
		Checked	Confidence	Identifying Node	PSM Ambiguity	Annotated Sequence	Modifications	# Protein Groups	# Proteins	Master Protein Accessions	Protein Accessions	# Missed Cleavages	Charge	DeltaScore	DeltaCn	Rank	Search Engine Rank	m/z [Da]	MH+ [Da]	Theo. MH+ [Da]	DeltaM [ppm]	Deltam/z [Da]	Activation Type	MS Order	Isolation Interference [%]	Ion Inject Time [ms]	RT [min]	First Scan	Spectrum File	File ID	Ions Score	Identity Strict	Identity Relaxed	Expectation Value	Percolator q-Value	Percolator PEP	Precursor Abundance	Apex RT [min]
		FALSE	High	Mascot (A5)	Unambiguous	MKEIAEAYLGK		1	1	P11142	P11142	1	2	0.84	0	1	1	626.835	1252.66	1252.66	1.25	0.00079	HCD (High Energy Collision Dissociation)	MS2	16.8401	4.978	11.9411	5606	MS2000489_EXO_W_1.raw	F4	50	44	37	0.00306832	0.000729	0.01097	223527904	12.01
	FALSE	High	DAKLDKSQIHDIVLVGGSTR	1xAcetyl [N-Term]; 2xMethyl [K3; K6]	0.0230542	0.00107975	1	1	1	P11142	2	2222.21	High	0.0009105	0.02201	36
		Checked	Confidence	Identifying Node	PSM Ambiguity	Annotated Sequence	Modifications	# Protein Groups	# Proteins	Master Protein Accessions	Protein Accessions	# Missed Cleavages	Charge	DeltaScore	DeltaCn	Rank	Search Engine Rank	m/z [Da]	MH+ [Da]	Theo. MH+ [Da]	DeltaM [ppm]	Deltam/z [Da]	Activation Type	MS Order	Isolation Interference [%]	Ion Inject Time [ms]	RT [min]	First Scan	Spectrum File	File ID	Ions Score	Identity Strict	Identity Relaxed	Expectation Value	Percolator q-Value	Percolator PEP	Precursor Abundance	Apex RT [min]
		FALSE	High	Mascot (A5)	Unambiguous	dAkLDkSQIHDIVLVGGSTR	N-Term(Acetyl); K3(Methyl); K6(Methyl)	1	1	P11142	P11142	2	3	1	0	1	1	741.414	2222.23	2222.21	5.59	0.00414	HCD (High Energy Collision Dissociation)	MS2	41.423	20.238	16.806	10328	MS2000489_EXO_W_1.raw	F4	36	43	36	0.0478696	0.0009105	0.02201
	FALSE	High	ARFEELNADLFR		0.0484919	0.00275575	2	2	1	P54652; P11142	1	1480.75	High	0.002532	0.04667	37
		Checked	Confidence	Identifying Node	PSM Ambiguity	Annotated Sequence	Modifications	# Protein Groups	# Proteins	Master Protein Accessions	Protein Accessions	# Missed Cleavages	Charge	DeltaScore	DeltaCn	Rank	Search Engine Rank	m/z [Da]	MH+ [Da]	Theo. MH+ [Da]	DeltaM [ppm]	Deltam/z [Da]	Activation Type	MS Order	Isolation Interference [%]	Ion Inject Time [ms]	RT [min]	First Scan	Spectrum File	File ID	Ions Score	Identity Strict	Identity Relaxed	Expectation Value	Percolator q-Value	Percolator PEP	Precursor Abundance	Apex RT [min]
		FALSE	High	Mascot (A5)	Unambiguous	ARFEELNADLFR		2	2	P54652; P11142	P54652; P11142	1	2	0.7027	0	1	1	740.883	1480.76	1480.75	2.9	0.00214	HCD (High Energy Collision Dissociation)	MS2	0	17.137	31.5295	24248	MS2000489_EXO_W_1.raw	F4	37	47	40	0.0934339	0.002532	0.04667	448027616	31.83
	FALSE	High	VCNPIITK	1xPropionamide [C2]	0.0672799	0.004015	1	1	1	P11142	0	958.539	High	0.00377	0.06484	7
		Checked	Confidence	Identifying Node	PSM Ambiguity	Annotated Sequence	Modifications	# Protein Groups	# Proteins	Master Protein Accessions	Protein Accessions	# Missed Cleavages	Charge	DeltaScore	DeltaCn	Rank	Search Engine Rank	m/z [Da]	MH+ [Da]	Theo. MH+ [Da]	DeltaM [ppm]	Deltam/z [Da]	Activation Type	MS Order	Isolation Interference [%]	Ion Inject Time [ms]	RT [min]	First Scan	Spectrum File	File ID	Ions Score	Identity Strict	Identity Relaxed	Expectation Value	Percolator q-Value	Percolator PEP	Precursor Abundance	Apex RT [min]
		FALSE	High	Mascot (A5)	Unambiguous	VcNPIITK	C2(Propionamide)	1	1	P11142	P11142	0	2	0.4286	0	1	1	479.775	958.542	958.539	3.35	0.0016	HCD (High Energy Collision Dissociation)	MS2	74.9	6.563	9.9771	3572	MS2000489_EXO_W_1.raw	F4	7	43	36	45.452	0.00377	0.06484	32557318	10
	FALSE	High	FDDAVVQSDMK	1xOxidation [M10]	0.146859	0.00707001	1	1	1	P11142	0	1270.56	High	0.006994	0.1433	19
		Checked	Confidence	Identifying Node	PSM Ambiguity	Annotated Sequence	Modifications	# Protein Groups	# Proteins	Master Protein Accessions	Protein Accessions	# Missed Cleavages	Charge	DeltaScore	DeltaCn	Rank	Search Engine Rank	m/z [Da]	MH+ [Da]	Theo. MH+ [Da]	DeltaM [ppm]	Deltam/z [Da]	Activation Type	MS Order	Isolation Interference [%]	Ion Inject Time [ms]	RT [min]	First Scan	Spectrum File	File ID	Ions Score	Identity Strict	Identity Relaxed	Expectation Value	Percolator q-Value	Percolator PEP	Precursor Abundance	Apex RT [min]
		FALSE	High	Mascot (A5)	Unambiguous	FDDAVVQSDmK	M10(Oxidation)	1	1	P11142	P11142	0	2	1	0	1	1	635.787	1270.57	1270.56	3.7	0.00235	HCD (High Energy Collision Dissociation)	MS2	39.3731	13.026	10.3008	3944	MS2000489_EXO_W_1.raw	F4	19	46	39	5.75218	0.006994	0.1433
FALSE	High	Master Protein	Q8WUM4	Programmed cell death 6-interacting protein OS=Homo sapiens OX=9606 GN=PDCD6IP PE=1 SV=1	0	111.684	49	35	51	35	1	868	96	6.52	1145	35
	Checked	Confidence	Sequence	Modifications	Qvality PEP	Qvality q-value	# Protein Groups	# Proteins	# PSMs	Master Protein Accessions	# Missed Cleavages	Theo. MH+ [Da]	Confidence (by Search Engine): Mascot	Percolator q-Value (by Search Engine): Mascot	Percolator PEP (by Search Engine): Mascot	Ions Score (by Search Engine): Mascot
	FALSE	High	LLDEEEATDNDLR		0.000220488	0	1	1	3	Q8WUM4	0	1532.71	High	0	0.0001996	67
		Checked	Confidence	Identifying Node	PSM Ambiguity	Annotated Sequence	Modifications	# Protein Groups	# Proteins	Master Protein Accessions	Protein Accessions	# Missed Cleavages	Charge	DeltaScore	DeltaCn	Rank	Search Engine Rank	m/z [Da]	MH+ [Da]	Theo. MH+ [Da]	DeltaM [ppm]	Deltam/z [Da]	Activation Type	MS Order	Isolation Interference [%]	Ion Inject Time [ms]	RT [min]	First Scan	Spectrum File	File ID	Ions Score	Identity Strict	Identity Relaxed	Expectation Value	Percolator q-Value	Percolator PEP	Precursor Abundance	Apex RT [min]
		FALSE	High	Mascot (A5)	Unambiguous	LLDEEEATDNDLR		1	1	Q8WUM4	Q8WUM4	0	2	0.8955	0	1	1	766.859	1532.71	1532.71	1.66	0.00127	HCD (High Energy Collision Dissociation)	MS2	0	2.626	17.3901	10640	MS2000489_EXO_W_1.raw	F4	67	48	41	0.00014675	0	0.0001996	908982016	17.48
		FALSE	High	Mascot (A5)	Unambiguous	LLDEEEATDNDLR		1	1	Q8WUM4	Q8WUM4	0	2	1	0	1	1	766.866	1532.72	1532.71	10.81	0.00829	HCD (High Energy Collision Dissociation)	MS2	0	23.233	18.252	11400	MS2000489_EXO_W_1.raw	F4	57	48	41	0.00137894	0	0.0009684	908982016	17.48
		FALSE	High	Mascot (A5)	Unambiguous	LLDEEEATDNDLR		1	1	Q8WUM4	Q8WUM4	0	2	1	0	1	1	766.866	1532.72	1532.71	10.81	0.00829	HCD (High Energy Collision Dissociation)	MS2	34.0024	8.83	17.2827	10590	MS2000489_EXO_W_1.raw	F4	4	48	41	236.345	0.00534	0.08718	908982016	17.48
	FALSE	High	NLATAYDNFVELVANLK		1.75195e-06	0	1	1	1	Q8WUM4	0	1894.99	High	0	1.496e-06	105
		Checked	Confidence	Identifying Node	PSM Ambiguity	Annotated Sequence	Modifications	# Protein Groups	# Proteins	Master Protein Accessions	Protein Accessions	# Missed Cleavages	Charge	DeltaScore	DeltaCn	Rank	Search Engine Rank	m/z [Da]	MH+ [Da]	Theo. MH+ [Da]	DeltaM [ppm]	Deltam/z [Da]	Activation Type	MS Order	Isolation Interference [%]	Ion Inject Time [ms]	RT [min]	First Scan	Spectrum File	File ID	Ions Score	Identity Strict	Identity Relaxed	Expectation Value	Percolator q-Value	Percolator PEP	Precursor Abundance	Apex RT [min]
		FALSE	High	Mascot (A5)	Unambiguous	NLATAYDNFVELVANLK		1	1	Q8WUM4	Q8WUM4	0	2	1	0	1	1	948.001	1894.99	1894.99	1.73	0.00164	HCD (High Energy Collision Dissociation)	MS2	14.6778	0.98	72.8923	65334	MS2000489_EXO_W_1.raw	F4	105	46	39	1.39772e-08	0	1.496e-06
	FALSE	High	MVPVSVQQSLAAYNQR		7.6683e-07	0	1	1	2	Q8WUM4	0	1790.92	High	0	6.5e-07	88
		Checked	Confidence	Identifying Node	PSM Ambiguity	Annotated Sequence	Modifications	# Protein Groups	# Proteins	Master Protein Accessions	Protein Accessions	# Missed Cleavages	Charge	DeltaScore	DeltaCn	Rank	Search Engine Rank	m/z [Da]	MH+ [Da]	Theo. MH+ [Da]	DeltaM [ppm]	Deltam/z [Da]	Activation Type	MS Order	Isolation Interference [%]	Ion Inject Time [ms]	RT [min]	First Scan	Spectrum File	File ID	Ions Score	Identity Strict	Identity Relaxed	Expectation Value	Percolator q-Value	Percolator PEP	Precursor Abundance	Apex RT [min]
		FALSE	High	Mascot (A5)	Unambiguous	MVPVSVQQSLAAYNQR		1	1	Q8WUM4	Q8WUM4	0	2	0.9886	0	1	1	895.965	1790.92	1790.92	0.63	0.00056	HCD (High Energy Collision Dissociation)	MS2	0	6.896	32.7979	25345	MS2000489_EXO_W_1.raw	F4	88	47	40	1.01141e-06	0	6.5e-07	483011040	32.91
		FALSE	High	Mascot (A5)	Unambiguous	MVPVSVQQSLAAYNQR		1	1	Q8WUM4	Q8WUM4	0	2	1	0	1	1	895.964	1790.92	1790.92	-0.12	-0.00011	HCD (High Energy Collision Dissociation)	MS2	0	15.076	33.6394	26026	MS2000489_EXO_W_1.raw	F4	20	47	40	5.33009	0.000729	0.01335
	FALSE	High	MVPVSVQQSLAAYNQR	1xOxidation [M1]	3.72512e-06	0	1	1	2	Q8WUM4	0	1806.92	High	0	3.209e-06	59
		Checked	Confidence	Identifying Node	PSM Ambiguity	Annotated Sequence	Modifications	# Protein Groups	# Proteins	Master Protein Accessions	Protein Accessions	# Missed Cleavages	Charge	DeltaScore	DeltaCn	Rank	Search Engine Rank	m/z [Da]	MH+ [Da]	Theo. MH+ [Da]	DeltaM [ppm]	Deltam/z [Da]	Activation Type	MS Order	Isolation Interference [%]	Ion Inject Time [ms]	RT [min]	First Scan	Spectrum File	File ID	Ions Score	Identity Strict	Identity Relaxed	Expectation Value	Percolator q-Value	Percolator PEP	Precursor Abundance	Apex RT [min]
		FALSE	High	Mascot (A5)	Unambiguous	mVPVSVQQSLAAYNQR	M1(Oxidation)	1	1	Q8WUM4	Q8WUM4	0	2	0.9661	0	1	1	903.962	1806.92	1806.92	0.06	5e-05	HCD (High Energy Collision Dissociation)	MS2	80.9064	19.288	27.7142	20689	MS2000489_EXO_W_1.raw	F4	59	48	41	0.000852369	0	3.209e-06
		FALSE	High	Mascot (A5)	Unambiguous	mVPVSVQQSLAAYNQR	M1(Oxidation)	1	1	Q8WUM4	Q8WUM4	0	2	1	0	1	1	903.966	1806.92	1806.92	4.25	0.00384	HCD (High Energy Collision Dissociation)	MS2	68.4072	30	29.9915	22679	MS2000489_EXO_W_1.raw	F4	9	48	41	75.1111	0.0009105	0.02172
	FALSE	High	HYQFASGAFLHIK		0.000200828	0	1	1	2	Q8WUM4	0	1518.79	High	0	0.0001811	60
		Checked	Confidence	Identifying Node	PSM Ambiguity	Annotated Sequence	Modifications	# Protein Groups	# Proteins	Master Protein Accessions	Protein Accessions	# Missed Cleavages	Charge	DeltaScore	DeltaCn	Rank	Search Engine Rank	m/z [Da]	MH+ [Da]	Theo. MH+ [Da]	DeltaM [ppm]	Deltam/z [Da]	Activation Type	MS Order	Isolation Interference [%]	Ion Inject Time [ms]	RT [min]	First Scan	Spectrum File	File ID	Ions Score	Identity Strict	Identity Relaxed	Expectation Value	Percolator q-Value	Percolator PEP	Precursor Abundance	Apex RT [min]
		FALSE	High	Mascot (A5)	Unambiguous	HYQFASGAFLHIK		1	1	Q8WUM4	Q8WUM4	0	3	1	0	1	1	506.934	1518.79	1518.79	1.58	0.0008	HCD (High Energy Collision Dissociation)	MS2	46.7938	12.112	21.883	14829	MS2000489_EXO_W_1.raw	F4	60	47	40	0.000461223	0	0.0001811	240289568	21.89
		FALSE	High	Mascot (A5)	Unambiguous	HYQFASGAFLHIK		1	1	Q8WUM4	Q8WUM4	0	3	1	0	1	1	506.934	1518.79	1518.79	2.3	0.00116	HCD (High Energy Collision Dissociation)	MS2	46.3008	30	22.6768	15569	MS2000489_EXO_W_1.raw	F4	26	46	39	1.3411	0.0005545	0.008052	240289568	21.89
	FALSE	High	LALASLGYEK		0.000671336	0	1	1	2	Q8WUM4	0	1064.6	High	0.0005545	0.003183	57
		Checked	Confidence	Identifying Node	PSM Ambiguity	Annotated Sequence	Modifications	# Protein Groups	# Proteins	Master Protein Accessions	Protein Accessions	# Missed Cleavages	Charge	DeltaScore	DeltaCn	Rank	Search Engine Rank	m/z [Da]	MH+ [Da]	Theo. MH+ [Da]	DeltaM [ppm]	Deltam/z [Da]	Activation Type	MS Order	Isolation Interference [%]	Ion Inject Time [ms]	RT [min]	First Scan	Spectrum File	File ID	Ions Score	Identity Strict	Identity Relaxed	Expectation Value	Percolator q-Value	Percolator PEP	Precursor Abundance	Apex RT [min]
		FALSE	High	Mascot (A5)	Unambiguous	LALASLGYEK		1	1	Q8WUM4	Q8WUM4	0	2	0.5581	0	1	1	532.803	1064.6	1064.6	0.84	0.00045	HCD (High Energy Collision Dissociation)	MS2	26.9576	30	24.0893	17159	MS2000489_EXO_W_1.raw	F4	43	41	34	0.0080639	0	0.0006164	311640064	23.49
		FALSE	High	Mascot (A5)	Unambiguous	LALASLGYEK		1	1	Q8WUM4	Q8WUM4	0	2	0.7193	0	1	1	532.805	1064.6	1064.6	3.37	0.00179	HCD (High Energy Collision Dissociation)	MS2	46.7353	30	23.2972	16256	MS2000489_EXO_W_1.raw	F4	57	41	34	0.000329241	0.0005545	0.003183	311640064	23.49
	FALSE	High	LANQAADYFGDAFK		0.000518372	0	1	1	1	Q8WUM4	0	1530.72	High	0	0.0004757	46
		Checked	Confidence	Identifying Node	PSM Ambiguity	Annotated Sequence	Modifications	# Protein Groups	# Proteins	Master Protein Accessions	Protein Accessions	# Missed Cleavages	Charge	DeltaScore	DeltaCn	Rank	Search Engine Rank	m/z [Da]	MH+ [Da]	Theo. MH+ [Da]	DeltaM [ppm]	Deltam/z [Da]	Activation Type	MS Order	Isolation Interference [%]	Ion Inject Time [ms]	RT [min]	First Scan	Spectrum File	File ID	Ions Score	Identity Strict	Identity Relaxed	Expectation Value	Percolator q-Value	Percolator PEP	Precursor Abundance	Apex RT [min]
		FALSE	High	Mascot (A5)	Unambiguous	LANQAADYFGDAFK		1	1	Q8WUM4	Q8WUM4	0	2	0.9783	0	1	1	765.865	1530.72	1530.72	-0.32	-0.00024	HCD (High Energy Collision Dissociation)	MS2	0	8.039	37.424	29815	MS2000489_EXO_W_1.raw	F4	46	47	40	0.015851	0	0.0004757	625369408	37.64
	FALSE	High	TMQGSEVVNVLK	1xOxidation [M2]	0.00128124	0	1	1	1	Q8WUM4	0	1320.68	High	0	0.001182	30
		Checked	Confidence	Identifying Node	PSM Ambiguity	Annotated Sequence	Modifications	# Protein Groups	# Proteins	Master Protein Accessions	Protein Accessions	# Missed Cleavages	Charge	DeltaScore	DeltaCn	Rank	Search Engine Rank	m/z [Da]	MH+ [Da]	Theo. MH+ [Da]	DeltaM [ppm]	Deltam/z [Da]	Activation Type	MS Order	Isolation Interference [%]	Ion Inject Time [ms]	RT [min]	First Scan	Spectrum File	File ID	Ions Score	Identity Strict	Identity Relaxed	Expectation Value	Percolator q-Value	Percolator PEP	Precursor Abundance	Apex RT [min]
		FALSE	High	Mascot (A5)	Unambiguous	TmQGSEVVNVLK	M2(Oxidation)	1	1	Q8WUM4	Q8WUM4	0	2	1	0	1	1	660.847	1320.69	1320.68	2.69	0.00177	HCD (High Energy Collision Dissociation)	MS2	71.1518	8.506	14.5506	7997	MS2000489_EXO_W_1.raw	F4	30	46	39	0.433359	0	0.001182
	FALSE	High	TPSNELYKPLR		7.18874e-05	0	1	1	1	Q8WUM4	0	1317.72	High	0	6.409e-05	51
		Checked	Confidence	Identifying Node	PSM Ambiguity	Annotated Sequence	Modifications	# Protein Groups	# Proteins	Master Protein Accessions	Protein Accessions	# Missed Cleavages	Charge	DeltaScore	DeltaCn	Rank	Search Engine Rank	m/z [Da]	MH+ [Da]	Theo. MH+ [Da]	DeltaM [ppm]	Deltam/z [Da]	Activation Type	MS Order	Isolation Interference [%]	Ion Inject Time [ms]	RT [min]	First Scan	Spectrum File	File ID	Ions Score	Identity Strict	Identity Relaxed	Expectation Value	Percolator q-Value	Percolator PEP	Precursor Abundance	Apex RT [min]
		FALSE	High	Mascot (A5)	Unambiguous	TPSNELYKPLR		1	1	Q8WUM4	Q8WUM4	0	3	0.9216	0	1	1	439.911	1317.72	1317.72	1.99	0.00088	HCD (High Energy Collision Dissociation)	MS2	0	7.279	9.4663	2986	MS2000489_EXO_W_1.raw	F4	51	45	38	0.00254049	0	6.409e-05	231005136	9.52
	FALSE	High	SCVLFNCAALASQIAAEQNLDNDEGLK		0.000304636	0	1	1	1	Q8WUM4	0	2837.34	High	0	0.0002762	41
		Checked	Confidence	Identifying Node	PSM Ambiguity	Annotated Sequence	Modifications	# Protein Groups	# Proteins	Master Protein Accessions	Protein Accessions	# Missed Cleavages	Charge	DeltaScore	DeltaCn	Rank	Search Engine Rank	m/z [Da]	MH+ [Da]	Theo. MH+ [Da]	DeltaM [ppm]	Deltam/z [Da]	Activation Type	MS Order	Isolation Interference [%]	Ion Inject Time [ms]	RT [min]	First Scan	Spectrum File	File ID	Ions Score	Identity Strict	Identity Relaxed	Expectation Value	Percolator q-Value	Percolator PEP	Precursor Abundance	Apex RT [min]
		FALSE	High	Mascot (A5)	Unambiguous	SCVLFNCAALASQIAAEQNLDNDEGLK		1	1	Q8WUM4	Q8WUM4	0	3	1	0	1	1	946.453	2837.34	2837.34	-0.05	-5e-05	HCD (High Energy Collision Dissociation)	MS2	0	4.482	70.4658	62417	MS2000489_EXO_W_1.raw	F4	41	52	45	0.134851	0	0.0002762
	FALSE	High	STPVNVPISQK		0.000522108	0	1	1	1	Q8WUM4	0	1169.65	High	0	0.0004793	49
		Checked	Confidence	Identifying Node	PSM Ambiguity	Annotated Sequence	Modifications	# Protein Groups	# Proteins	Master Protein Accessions	Protein Accessions	# Missed Cleavages	Charge	DeltaScore	DeltaCn	Rank	Search Engine Rank	m/z [Da]	MH+ [Da]	Theo. MH+ [Da]	DeltaM [ppm]	Deltam/z [Da]	Activation Type	MS Order	Isolation Interference [%]	Ion Inject Time [ms]	RT [min]	First Scan	Spectrum File	File ID	Ions Score	Identity Strict	Identity Relaxed	Expectation Value	Percolator q-Value	Percolator PEP	Precursor Abundance	Apex RT [min]
		FALSE	High	Mascot (A5)	Unambiguous	STPVNVPISQK		1	1	Q8WUM4	Q8WUM4	0	2	0.9184	0	1	1	585.331	1169.66	1169.65	2.34	0.00137	HCD (High Energy Collision Dissociation)	MS2	9.24439	3.555	11.4609	5100	MS2000489_EXO_W_1.raw	F4	49	43	36	0.00257164	0	0.0004793	360909920	11.37
	FALSE	High	SVIEQGGIQTVDQLIK		1.38718e-05	0	1	1	2	Q8WUM4	0	1727.95	High	0	2.908e-05	87
		Checked	Confidence	Identifying Node	PSM Ambiguity	Annotated Sequence	Modifications	# Protein Groups	# Proteins	Master Protein Accessions	Protein Accessions	# Missed Cleavages	Charge	DeltaScore	DeltaCn	Rank	Search Engine Rank	m/z [Da]	MH+ [Da]	Theo. MH+ [Da]	DeltaM [ppm]	Deltam/z [Da]	Activation Type	MS Order	Isolation Interference [%]	Ion Inject Time [ms]	RT [min]	First Scan	Spectrum File	File ID	Ions Score	Identity Strict	Identity Relaxed	Expectation Value	Percolator q-Value	Percolator PEP	Precursor Abundance	Apex RT [min]
		FALSE	High	Mascot (A5)	Unambiguous	SVIEQGGIQTVDQLIK		1	1	Q8WUM4	Q8WUM4	0	2	0.9878	0	1	1	864.482	1727.96	1727.95	1.27	0.0011	HCD (High Energy Collision Dissociation)	MS2	13.0741	12.065	46.5872	38887	MS2000489_EXO_W_1.raw	F4	82	44	37	1.67479e-06	0	1.215e-05	1085590912	46.85
		FALSE	High	Mascot (A5)	Unambiguous	SVIEQGGIQTVDQLIK		1	1	Q8WUM4	Q8WUM4	0	2	0.931	0	1	1	864.484	1727.96	1727.95	3.95	0.00341	HCD (High Energy Collision Dissociation)	MS2	0	3.72	46.6785	38966	MS2000489_EXO_W_1.raw	F4	87	44	37	4.68118e-07	0	2.908e-05	1085590912	46.85
	FALSE	High	FYNELTEILVR		0.000143279	0	1	1	4	Q8WUM4	0	1396.75	High	0	0.0001291	69
		Checked	Confidence	Identifying Node	PSM Ambiguity	Annotated Sequence	Modifications	# Protein Groups	# Proteins	Master Protein Accessions	Protein Accessions	# Missed Cleavages	Charge	DeltaScore	DeltaCn	Rank	Search Engine Rank	m/z [Da]	MH+ [Da]	Theo. MH+ [Da]	DeltaM [ppm]	Deltam/z [Da]	Activation Type	MS Order	Isolation Interference [%]	Ion Inject Time [ms]	RT [min]	First Scan	Spectrum File	File ID	Ions Score	Identity Strict	Identity Relaxed	Expectation Value	Percolator q-Value	Percolator PEP	Precursor Abundance	Apex RT [min]
		FALSE	High	Mascot (A5)	Unambiguous	FYNELTEILVR		1	1	Q8WUM4	Q8WUM4	0	2	0.8841	0	1	1	698.879	1396.75	1396.75	2.55	0.00178	HCD (High Energy Collision Dissociation)	MS2	15.001	10.195	56.0215	47507	MS2000489_EXO_W_1.raw	F4	69	44	37	3.53997e-05	0	0.0001291	439175040	55.55
		FALSE	High	Mascot (A5)	Unambiguous	FYNELTEILVR		1	1	Q8WUM4	Q8WUM4	0	2	0.84	0	1	1	698.88	1396.75	1396.75	4.13	0.00288	HCD (High Energy Collision Dissociation)	MS2	0	30	56.7923	48366	MS2000489_EXO_W_1.raw	F4	50	44	37	0.00293381	0	0.0004307
		FALSE	High	Mascot (A5)	Unambiguous	FYNELTEILVR		1	1	Q8WUM4	Q8WUM4	0	2	1	0	1	1	698.877	1396.75	1396.75	0.11	7e-05	HCD (High Energy Collision Dissociation)	MS2	40.702	30	58.4476	50037	MS2000489_EXO_W_1.raw	F4	35	45	38	0.106412	0.0005545	0.007572
		FALSE	High	Mascot (A5)	Unambiguous	FYNELTEILVR		1	1	Q8WUM4	Q8WUM4	0	2	0.5769	0	1	1	698.875	1396.74	1396.75	-3.04	-0.00212	HCD (High Energy Collision Dissociation)	MS2	77.3445	9.823	55.2408	46600	MS2000489_EXO_W_1.raw	F4	26	45	38	0.80302	0.00599	0.09462	439175040	55.55
	FALSE	High	AAVGRPLDKHEGALETLLR		4.47428e-05	0	1	1	1	Q8WUM4	1	2046.15	High	0	3.972e-05	36
		Checked	Confidence	Identifying Node	PSM Ambiguity	Annotated Sequence	Modifications	# Protein Groups	# Proteins	Master Protein Accessions	Protein Accessions	# Missed Cleavages	Charge	DeltaScore	DeltaCn	Rank	Search Engine Rank	m/z [Da]	MH+ [Da]	Theo. MH+ [Da]	DeltaM [ppm]	Deltam/z [Da]	Activation Type	MS Order	Isolation Interference [%]	Ion Inject Time [ms]	RT [min]	First Scan	Spectrum File	File ID	Ions Score	Identity Strict	Identity Relaxed	Expectation Value	Percolator q-Value	Percolator PEP	Precursor Abundance	Apex RT [min]
		FALSE	High	Mascot (A5)	Unambiguous	AAVGRPLDKHEGALETLLR		1	1	Q8WUM4	Q8WUM4	1	4	1	0	1	1	512.293	2046.15	2046.15	2.96	0.00152	HCD (High Energy Collision Dissociation)	MS2	33.2423	17.246	19.7319	12878	MS2000489_EXO_W_1.raw	F4	36	41	34	0.0375121	0	3.972e-05	127459280	19.85
	FALSE	High	EPSAPSIPTPAYQSSPAGGHAPTPPTPAPR		1.43256e-08	0	1	1	1	Q8WUM4	0	2936.45	High	0	1.156e-08	31
		Checked	Confidence	Identifying Node	PSM Ambiguity	Annotated Sequence	Modifications	# Protein Groups	# Proteins	Master Protein Accessions	Protein Accessions	# Missed Cleavages	Charge	DeltaScore	DeltaCn	Rank	Search Engine Rank	m/z [Da]	MH+ [Da]	Theo. MH+ [Da]	DeltaM [ppm]	Deltam/z [Da]	Activation Type	MS Order	Isolation Interference [%]	Ion Inject Time [ms]	RT [min]	First Scan	Spectrum File	File ID	Ions Score	Identity Strict	Identity Relaxed	Expectation Value	Percolator q-Value	Percolator PEP	Precursor Abundance	Apex RT [min]
		FALSE	High	Mascot (A5)	Unambiguous	EPSAPSIPTPAYQSSPAGGHAPTPPTPAPR		1	1	Q8WUM4	Q8WUM4	0	3	1	0	1	1	979.494	2936.47	2936.45	4.88	0.00478	HCD (High Energy Collision Dissociation)	MS2	0	25.609	30.0959	22793	MS2000489_EXO_W_1.raw	F4	31	50	43	0.858092	0	1.156e-08	179166688	30.24
	FALSE	High	DAFDKGSLFGGSVK		0.000170241	0	1	1	2	Q8WUM4	1	1427.72	High	0	0.0001535	59
		Checked	Confidence	Identifying Node	PSM Ambiguity	Annotated Sequence	Modifications	# Protein Groups	# Proteins	Master Protein Accessions	Protein Accessions	# Missed Cleavages	Charge	DeltaScore	DeltaCn	Rank	Search Engine Rank	m/z [Da]	MH+ [Da]	Theo. MH+ [Da]	DeltaM [ppm]	Deltam/z [Da]	Activation Type	MS Order	Isolation Interference [%]	Ion Inject Time [ms]	RT [min]	First Scan	Spectrum File	File ID	Ions Score	Identity Strict	Identity Relaxed	Expectation Value	Percolator q-Value	Percolator PEP	Precursor Abundance	Apex RT [min]
		FALSE	High	Mascot (A5)	Unambiguous	DAFDKGSLFGGSVK		1	1	Q8WUM4	Q8WUM4	1	2	0.9661	0	1	1	714.364	1427.72	1427.72	3.31	0.00236	HCD (High Energy Collision Dissociation)	MS2		22.335	23.4977	16483	MS2000489_EXO_W_1.raw	F4	59	46	39	0.000595312	0	0.0001535
		FALSE	High	Mascot (A5)	Unambiguous	DAFDKGSLFGGSVK		1	1	Q8WUM4	Q8WUM4	1	2	0.9167	0	1	1	714.362	1427.72	1427.72	0.14	0.0001	HCD (High Energy Collision Dissociation)	MS2	20.0468	17.615	23.783	16808	MS2000489_EXO_W_1.raw	F4	12	46	39	33.2369	0.005183	0.08612
	FALSE	High	DELLKDLQQSIAR		0.000753091	0	1	1	1	Q8WUM4	1	1528.83	High	0	0.0006918	63
		Checked	Confidence	Identifying Node	PSM Ambiguity	Annotated Sequence	Modifications	# Protein Groups	# Proteins	Master Protein Accessions	Protein Accessions	# Missed Cleavages	Charge	DeltaScore	DeltaCn	Rank	Search Engine Rank	m/z [Da]	MH+ [Da]	Theo. MH+ [Da]	DeltaM [ppm]	Deltam/z [Da]	Activation Type	MS Order	Isolation Interference [%]	Ion Inject Time [ms]	RT [min]	First Scan	Spectrum File	File ID	Ions Score	Identity Strict	Identity Relaxed	Expectation Value	Percolator q-Value	Percolator PEP	Precursor Abundance	Apex RT [min]
		FALSE	High	Mascot (A5)	Unambiguous	DELLKDLQQSIAR		1	1	Q8WUM4	Q8WUM4	1	2	0.6984	0	1	1	764.921	1528.84	1528.83	1.43	0.00109	HCD (High Energy Collision Dissociation)	MS2	52.8016	26.012	41.077	33768	MS2000489_EXO_W_1.raw	F4	63	45	38	0.000160728	0	0.0006918	55776668	41.16
	FALSE	High	FIQQTYPSGGEEQAQYCR	1xPropionamide [C17]	4.26996e-06	0	1	1	1	Q8WUM4	0	2175.98	High	0	3.676e-06	78
		Checked	Confidence	Identifying Node	PSM Ambiguity	Annotated Sequence	Modifications	# Protein Groups	# Proteins	Master Protein Accessions	Protein Accessions	# Missed Cleavages	Charge	DeltaScore	DeltaCn	Rank	Search Engine Rank	m/z [Da]	MH+ [Da]	Theo. MH+ [Da]	DeltaM [ppm]	Deltam/z [Da]	Activation Type	MS Order	Isolation Interference [%]	Ion Inject Time [ms]	RT [min]	First Scan	Spectrum File	File ID	Ions Score	Identity Strict	Identity Relaxed	Expectation Value	Percolator q-Value	Percolator PEP	Precursor Abundance	Apex RT [min]
		FALSE	High	Mascot (A5)	Unambiguous	FIQQTYPSGGEEQAQYcR	C17(Propionamide)	1	1	Q8WUM4	Q8WUM4	0	2	0.9872	0	1	1	1088.5	2175.98	2175.98	3.24	0.00353	HCD (High Energy Collision Dissociation)	MS2	11.4314	30	16.1672	9603	MS2000489_EXO_W_1.raw	F4	78	51	44	2.16494e-05	0	3.676e-06	40209248	16.2
	FALSE	High	FLTALAQDGVINEEALSVTELDR		0.00340088	0.000649814	1	1	1	Q8WUM4	0	2504.29	High	0.0005545	0.00318	18
		Checked	Confidence	Identifying Node	PSM Ambiguity	Annotated Sequence	Modifications	# Protein Groups	# Proteins	Master Protein Accessions	Protein Accessions	# Missed Cleavages	Charge	DeltaScore	DeltaCn	Rank	Search Engine Rank	m/z [Da]	MH+ [Da]	Theo. MH+ [Da]	DeltaM [ppm]	Deltam/z [Da]	Activation Type	MS Order	Isolation Interference [%]	Ion Inject Time [ms]	RT [min]	First Scan	Spectrum File	File ID	Ions Score	Identity Strict	Identity Relaxed	Expectation Value	Percolator q-Value	Percolator PEP	Precursor Abundance	Apex RT [min]
		FALSE	High	Mascot (A5)	Unambiguous	FLTALAQDGVINEEALSVTELDR		1	1	Q8WUM4	Q8WUM4	0	3	0.5556	0	1	1	835.435	2504.29	2504.29	1.61	0.00134	HCD (High Energy Collision Dissociation)	MS2	100	2.924	69.6613	61713	MS2000489_EXO_W_1.raw	F4	18	48	41	10.1491	0.0005545	0.00318	267308096	69.76
	FALSE	High	ATFISVQLK	1xAcetyl [N-Term]	0.00634992	0.000649814	1	1	1	Q8WUM4	0	1048.6	High	0.0005545	0.006005	31
		Checked	Confidence	Identifying Node	PSM Ambiguity	Annotated Sequence	Modifications	# Protein Groups	# Proteins	Master Protein Accessions	Protein Accessions	# Missed Cleavages	Charge	DeltaScore	DeltaCn	Rank	Search Engine Rank	m/z [Da]	MH+ [Da]	Theo. MH+ [Da]	DeltaM [ppm]	Deltam/z [Da]	Activation Type	MS Order	Isolation Interference [%]	Ion Inject Time [ms]	RT [min]	First Scan	Spectrum File	File ID	Ions Score	Identity Strict	Identity Relaxed	Expectation Value	Percolator q-Value	Percolator PEP	Precursor Abundance	Apex RT [min]
		FALSE	High	Mascot (A5)	Unambiguous	aTFISVQLK	N-Term(Acetyl)	1	1	Q8WUM4	Q8WUM4	0	2	0.6129	0	1	1	524.806	1048.6	1048.6	0.55	0.00029	HCD (High Energy Collision Dissociation)	MS2	0	30	57.2699	48851	MS2000489_EXO_W_1.raw	F4	31	40	33	0.0894066	0.0005545	0.006005	244086912	57.54
	FALSE	High	ATFISVQLKK	1xAcetyl [N-Term]	0.00586789	0.000649814	1	1	1	Q8WUM4	1	1176.7	High	0.0005545	0.00555	46
		Checked	Confidence	Identifying Node	PSM Ambiguity	Annotated Sequence	Modifications	# Protein Groups	# Proteins	Master Protein Accessions	Protein Accessions	# Missed Cleavages	Charge	DeltaScore	DeltaCn	Rank	Search Engine Rank	m/z [Da]	MH+ [Da]	Theo. MH+ [Da]	DeltaM [ppm]	Deltam/z [Da]	Activation Type	MS Order	Isolation Interference [%]	Ion Inject Time [ms]	RT [min]	First Scan	Spectrum File	File ID	Ions Score	Identity Strict	Identity Relaxed	Expectation Value	Percolator q-Value	Percolator PEP	Precursor Abundance	Apex RT [min]
		FALSE	High	Mascot (A5)	Unambiguous	aTFISVQLKK	N-Term(Acetyl)	1	1	Q8WUM4	Q8WUM4	1	2	0.8478	0	1	1	588.854	1176.7	1176.7	1.53	0.0009	HCD (High Energy Collision Dissociation)	MS2	28.4194	19.046	35.599	27990	MS2000489_EXO_W_1.raw	F4	46	38	31	0.00164712	0.0005545	0.00555	29541114	35.58
	FALSE	High	TMQGSEVVNVLK		0.0101231	0.000649814	1	1	2	Q8WUM4	0	1304.69	High	0.000729	0.01205	20
		Checked	Confidence	Identifying Node	PSM Ambiguity	Annotated Sequence	Modifications	# Protein Groups	# Proteins	Master Protein Accessions	Protein Accessions	# Missed Cleavages	Charge	DeltaScore	DeltaCn	Rank	Search Engine Rank	m/z [Da]	MH+ [Da]	Theo. MH+ [Da]	DeltaM [ppm]	Deltam/z [Da]	Activation Type	MS Order	Isolation Interference [%]	Ion Inject Time [ms]	RT [min]	First Scan	Spectrum File	File ID	Ions Score	Identity Strict	Identity Relaxed	Expectation Value	Percolator q-Value	Percolator PEP	Precursor Abundance	Apex RT [min]
		FALSE	High	Mascot (A5)	Unambiguous	TMQGSEVVNVLK		1	1	Q8WUM4	Q8WUM4	0	2	0.9444	0	1	1	652.848	1304.69	1304.69	0.13	9e-05	HCD (High Energy Collision Dissociation)	MS2	79.7924	9.277	21.2832	14525	MS2000489_EXO_W_1.raw	F4	18	46	39	6.75429	0.0005545	0.009621	389341312	21.51
		FALSE	High	Mascot (A5)	Unambiguous	TMQGSEVVNVLK		1	1	Q8WUM4	Q8WUM4	0	2	1	0	1	1	652.85	1304.69	1304.69	3.22	0.0021	HCD (High Energy Collision Dissociation)	MS2	31.918	30	22.1724	15093	MS2000489_EXO_W_1.raw	F4	20	45	38	3.70015	0.000729	0.01205
	FALSE	High	HEGALETLLR		0.00896096	0.000649814	1	1	1	Q8WUM4	0	1138.62	High	0.0005545	0.008508	32
		Checked	Confidence	Identifying Node	PSM Ambiguity	Annotated Sequence	Modifications	# Protein Groups	# Proteins	Master Protein Accessions	Protein Accessions	# Missed Cleavages	Charge	DeltaScore	DeltaCn	Rank	Search Engine Rank	m/z [Da]	MH+ [Da]	Theo. MH+ [Da]	DeltaM [ppm]	Deltam/z [Da]	Activation Type	MS Order	Isolation Interference [%]	Ion Inject Time [ms]	RT [min]	First Scan	Spectrum File	File ID	Ions Score	Identity Strict	Identity Relaxed	Expectation Value	Percolator q-Value	Percolator PEP	Precursor Abundance	Apex RT [min]
		FALSE	High	Mascot (A5)	Unambiguous	HEGALETLLR		1	1	Q8WUM4	Q8WUM4	0	2	0.8125	0	1	1	569.816	1138.63	1138.62	3.12	0.00177	HCD (High Energy Collision Dissociation)	MS2	22.1661	9.838	16.8934	10422	MS2000489_EXO_W_1.raw	F4	32	42	35	0.120819	0.0005545	0.008508	62173456	16.93
	FALSE	High	ETVLSALSR		0.010196	0.000649814	1	1	1	Q8WUM4	0	975.547	High	0.0005545	0.009682	40
		Checked	Confidence	Identifying Node	PSM Ambiguity	Annotated Sequence	Modifications	# Protein Groups	# Proteins	Master Protein Accessions	Protein Accessions	# Missed Cleavages	Charge	DeltaScore	DeltaCn	Rank	Search Engine Rank	m/z [Da]	MH+ [Da]	Theo. MH+ [Da]	DeltaM [ppm]	Deltam/z [Da]	Activation Type	MS Order	Isolation Interference [%]	Ion Inject Time [ms]	RT [min]	First Scan	Spectrum File	File ID	Ions Score	Identity Strict	Identity Relaxed	Expectation Value	Percolator q-Value	Percolator PEP	Precursor Abundance	Apex RT [min]
		FALSE	High	Mascot (A5)	Unambiguous	ETVLSALSR		1	1	Q8WUM4	Q8WUM4	0	2	0.625	0	1	1	488.278	975.549	975.547	2.18	0.00106	HCD (High Energy Collision Dissociation)	MS2	0	30	19.1779	12269	MS2000489_EXO_W_1.raw	F4	40	42	35	0.0213947	0.0005545	0.009682
	FALSE	High	SLLSNLDEVKK		0.0117681	0.000863389	1	1	2	Q8WUM4	1	1245.7	High	0.000729	0.01593	62
		Checked	Confidence	Identifying Node	PSM Ambiguity	Annotated Sequence	Modifications	# Protein Groups	# Proteins	Master Protein Accessions	Protein Accessions	# Missed Cleavages	Charge	DeltaScore	DeltaCn	Rank	Search Engine Rank	m/z [Da]	MH+ [Da]	Theo. MH+ [Da]	DeltaM [ppm]	Deltam/z [Da]	Activation Type	MS Order	Isolation Interference [%]	Ion Inject Time [ms]	RT [min]	First Scan	Spectrum File	File ID	Ions Score	Identity Strict	Identity Relaxed	Expectation Value	Percolator q-Value	Percolator PEP	Precursor Abundance	Apex RT [min]
		FALSE	High	Mascot (A5)	Unambiguous	SLLSNLDEVKK		1	1	Q8WUM4	Q8WUM4	1	2	0.7903	0	1	1	623.356	1245.7	1245.7	-0.21	-0.00013	HCD (High Energy Collision Dissociation)	MS2	0	12.508	16.0148	9434	MS2000489_EXO_W_1.raw	F4	62	43	36	0.000120614	0.000729	0.01593	351378528	16.14
		FALSE	High	Mascot (A5)	Unambiguous	SLLSNLDEVKK		1	1	Q8WUM4	Q8WUM4	1	2	0.7213	0	1	1	623.356	1245.7	1245.7	-0.7	-0.00043	HCD (High Energy Collision Dissociation)	MS2	45.0638	17.146	16.4069	9869	MS2000489_EXO_W_1.raw	F4	61	43	36	0.000173386	0.000729	0.01119	351378528	16.14
	FALSE	High	DNDFIYHDR		0.0204201	0.000863389	1	1	1	Q8WUM4	0	1194.52	High	0.000729	0.01957	48
		Checked	Confidence	Identifying Node	PSM Ambiguity	Annotated Sequence	Modifications	# Protein Groups	# Proteins	Master Protein Accessions	Protein Accessions	# Missed Cleavages	Charge	DeltaScore	DeltaCn	Rank	Search Engine Rank	m/z [Da]	MH+ [Da]	Theo. MH+ [Da]	DeltaM [ppm]	Deltam/z [Da]	Activation Type	MS Order	Isolation Interference [%]	Ion Inject Time [ms]	RT [min]	First Scan	Spectrum File	File ID	Ions Score	Identity Strict	Identity Relaxed	Expectation Value	Percolator q-Value	Percolator PEP	Precursor Abundance	Apex RT [min]
		FALSE	High	Mascot (A5)	Unambiguous	DNDFIYHDR		1	1	Q8WUM4	Q8WUM4	0	2	0.9375	0	1	1	597.763	1194.52	1194.52	1.19	0.00071	HCD (High Energy Collision Dissociation)	MS2	0	5.664	10.3472	3984	MS2000489_EXO_W_1.raw	F4	48	44	37	0.00419414	0.000729	0.01957	50500132	10.39
	FALSE	High	FTDLFEK		0.0183445	0.000863389	1	1	1	Q8WUM4	0	899.451	High	0.000729	0.0175	33
		Checked	Confidence	Identifying Node	PSM Ambiguity	Annotated Sequence	Modifications	# Protein Groups	# Proteins	Master Protein Accessions	Protein Accessions	# Missed Cleavages	Charge	DeltaScore	DeltaCn	Rank	Search Engine Rank	m/z [Da]	MH+ [Da]	Theo. MH+ [Da]	DeltaM [ppm]	Deltam/z [Da]	Activation Type	MS Order	Isolation Interference [%]	Ion Inject Time [ms]	RT [min]	First Scan	Spectrum File	File ID	Ions Score	Identity Strict	Identity Relaxed	Expectation Value	Percolator q-Value	Percolator PEP	Precursor Abundance	Apex RT [min]
		FALSE	High	Mascot (A5)	Unambiguous	FTDLFEK		1	1	Q8WUM4	Q8WUM4	0	2	0.7576	0	1	1	450.231	899.454	899.451	3.33	0.0015	HCD (High Energy Collision Dissociation)	MS2	40.9191	30	19.3225	12413	MS2000489_EXO_W_1.raw	F4	33	39	32	0.0441442	0.000729	0.0175	175873696	19.53
	FALSE	High	YDEYVNVK		0.0173245	0.000863389	1	1	2	Q8WUM4	0	1029.49	High	0.000729	0.01653	30
		Checked	Confidence	Identifying Node	PSM Ambiguity	Annotated Sequence	Modifications	# Protein Groups	# Proteins	Master Protein Accessions	Protein Accessions	# Missed Cleavages	Charge	DeltaScore	DeltaCn	Rank	Search Engine Rank	m/z [Da]	MH+ [Da]	Theo. MH+ [Da]	DeltaM [ppm]	Deltam/z [Da]	Activation Type	MS Order	Isolation Interference [%]	Ion Inject Time [ms]	RT [min]	First Scan	Spectrum File	File ID	Ions Score	Identity Strict	Identity Relaxed	Expectation Value	Percolator q-Value	Percolator PEP	Precursor Abundance	Apex RT [min]
		FALSE	High	Mascot (A5)	Unambiguous	YDEYVNVK		1	1	Q8WUM4	Q8WUM4	0	2	0.9667	0	1	1	515.249	1029.49	1029.49	1.37	0.0007	HCD (High Energy Collision Dissociation)	MS2	59.6653	7.706	10.0078	3610	MS2000489_EXO_W_1.raw	F4	30	43	36	0.196466	0.000729	0.01653	230666240	10.07
		FALSE	High	Mascot (A5)	Unambiguous	YDEYVNVK		1	1	Q8WUM4	Q8WUM4	0	2	1	0	1	1	515.249	1029.49	1029.49	1.72	0.00089	HCD (High Energy Collision Dissociation)	MS2	55.2626	3.924	10.0244	3631	MS2000489_EXO_W_1.raw	F4	10	43	36	22.1245	0.001509	0.03409	230666240	10.07
	FALSE	High	KTSEVDLAKPLVK		0.0247576	0.00107975	1	1	1	Q8WUM4	1	1427.85	High	0.0009105	0.02376	28
		Checked	Confidence	Identifying Node	PSM Ambiguity	Annotated Sequence	Modifications	# Protein Groups	# Proteins	Master Protein Accessions	Protein Accessions	# Missed Cleavages	Charge	DeltaScore	DeltaCn	Rank	Search Engine Rank	m/z [Da]	MH+ [Da]	Theo. MH+ [Da]	DeltaM [ppm]	Deltam/z [Da]	Activation Type	MS Order	Isolation Interference [%]	Ion Inject Time [ms]	RT [min]	First Scan	Spectrum File	File ID	Ions Score	Identity Strict	Identity Relaxed	Expectation Value	Percolator q-Value	Percolator PEP	Precursor Abundance	Apex RT [min]
		FALSE	High	Mascot (A5)	Unambiguous	KTSEVDLAKPLVK		1	1	Q8WUM4	Q8WUM4	1	3	0.7143	0	1	1	476.621	1427.85	1427.85	1.03	0.00049	HCD (High Energy Collision Dissociation)	MS2	68.7652	5.093	9.3344	2873	MS2000489_EXO_W_1.raw	F4	28	40	33	0.155807	0.0009105	0.02376	55228496	9.36
	FALSE	High	NREILDESLR		0.0214666	0.00107975	1	1	1	Q8WUM4	1	1244.66	High	0.0009105	0.02047	33
		Checked	Confidence	Identifying Node	PSM Ambiguity	Annotated Sequence	Modifications	# Protein Groups	# Proteins	Master Protein Accessions	Protein Accessions	# Missed Cleavages	Charge	DeltaScore	DeltaCn	Rank	Search Engine Rank	m/z [Da]	MH+ [Da]	Theo. MH+ [Da]	DeltaM [ppm]	Deltam/z [Da]	Activation Type	MS Order	Isolation Interference [%]	Ion Inject Time [ms]	RT [min]	First Scan	Spectrum File	File ID	Ions Score	Identity Strict	Identity Relaxed	Expectation Value	Percolator q-Value	Percolator PEP	Precursor Abundance	Apex RT [min]
		FALSE	High	Mascot (A5)	Unambiguous	NREILDESLR		1	1	Q8WUM4	Q8WUM4	1	2	0.8182	0	1	1	622.834	1244.66	1244.66	0.4	0.00025	HCD (High Energy Collision Dissociation)	MS2	44.744	6.661	10.1968	3831	MS2000489_EXO_W_1.raw	F4	33	46	39	0.207823	0.0009105	0.02047	85236208	10.27
	FALSE	High	LQHAAELIK		0.0295773	0.00107975	1	1	1	Q8WUM4	0	1022.6	High	0.0009105	0.0283	41
		Checked	Confidence	Identifying Node	PSM Ambiguity	Annotated Sequence	Modifications	# Protein Groups	# Proteins	Master Protein Accessions	Protein Accessions	# Missed Cleavages	Charge	DeltaScore	DeltaCn	Rank	Search Engine Rank	m/z [Da]	MH+ [Da]	Theo. MH+ [Da]	DeltaM [ppm]	Deltam/z [Da]	Activation Type	MS Order	Isolation Interference [%]	Ion Inject Time [ms]	RT [min]	First Scan	Spectrum File	File ID	Ions Score	Identity Strict	Identity Relaxed	Expectation Value	Percolator q-Value	Percolator PEP	Precursor Abundance	Apex RT [min]
		FALSE	High	Mascot (A5)	Unambiguous	LQHAAELIK		1	1	Q8WUM4	Q8WUM4	0	2	0.6829	0	1	1	511.805	1022.6	1022.6	2.43	0.00124	HCD (High Energy Collision Dissociation)	MS2	53.3971	9.173	9.1081	2647	MS2000489_EXO_W_1.raw	F4	41	39	32	0.00770487	0.0009105	0.0283
	FALSE	High	EILDESLR		0.0315289	0.00133566	1	1	1	Q8WUM4	0	974.515	High	0.001126	0.03016	38
		Checked	Confidence	Identifying Node	PSM Ambiguity	Annotated Sequence	Modifications	# Protein Groups	# Proteins	Master Protein Accessions	Protein Accessions	# Missed Cleavages	Charge	DeltaScore	DeltaCn	Rank	Search Engine Rank	m/z [Da]	MH+ [Da]	Theo. MH+ [Da]	DeltaM [ppm]	Deltam/z [Da]	Activation Type	MS Order	Isolation Interference [%]	Ion Inject Time [ms]	RT [min]	First Scan	Spectrum File	File ID	Ions Score	Identity Strict	Identity Relaxed	Expectation Value	Percolator q-Value	Percolator PEP	Precursor Abundance	Apex RT [min]
		FALSE	High	Mascot (A5)	Unambiguous	EILDESLR		1	1	Q8WUM4	Q8WUM4	0	2	0.3684	0	1	1	487.762	974.516	974.515	0.76	0.00037	HCD (High Energy Collision Dissociation)	MS2	53.3572	18.501	15.9139	9333	MS2000489_EXO_W_1.raw	F4	38	44	37	0.0453841	0.001126	0.03016	221181856	16.03
	FALSE	High	TMPPTKPQPPARPPPPVLPANR		0.0315289	0.00133566	1	1	1	Q8WUM4	0	2359.31	High	0.001126	0.03032	2
		Checked	Confidence	Identifying Node	PSM Ambiguity	Annotated Sequence	Modifications	# Protein Groups	# Proteins	Master Protein Accessions	Protein Accessions	# Missed Cleavages	Charge	DeltaScore	DeltaCn	Rank	Search Engine Rank	m/z [Da]	MH+ [Da]	Theo. MH+ [Da]	DeltaM [ppm]	Deltam/z [Da]	Activation Type	MS Order	Isolation Interference [%]	Ion Inject Time [ms]	RT [min]	First Scan	Spectrum File	File ID	Ions Score	Identity Strict	Identity Relaxed	Expectation Value	Percolator q-Value	Percolator PEP	Precursor Abundance	Apex RT [min]
		FALSE	High	Mascot (A5)	Unambiguous	TMPPTKPQPPARPPPPVLPANR		1	1	Q8WUM4	Q8WUM4	0	3	1	0	1	1	787.108	2359.31	2359.31	1.66	0.00131	HCD (High Energy Collision Dissociation)	MS2	66.5257	17.867	15.2246	8533	MS2000489_EXO_W_1.raw	F4	2	42	35	104.766	0.001126	0.03032	11633225	15.28
	FALSE	High	VPDLKDLDPIGK		0.0424303	0.0017906	1	1	1	Q8WUM4	1	1309.74	High	0.001509	0.04089	16
		Checked	Confidence	Identifying Node	PSM Ambiguity	Annotated Sequence	Modifications	# Protein Groups	# Proteins	Master Protein Accessions	Protein Accessions	# Missed Cleavages	Charge	DeltaScore	DeltaCn	Rank	Search Engine Rank	m/z [Da]	MH+ [Da]	Theo. MH+ [Da]	DeltaM [ppm]	Deltam/z [Da]	Activation Type	MS Order	Isolation Interference [%]	Ion Inject Time [ms]	RT [min]	First Scan	Spectrum File	File ID	Ions Score	Identity Strict	Identity Relaxed	Expectation Value	Percolator q-Value	Percolator PEP	Precursor Abundance	Apex RT [min]
		FALSE	High	Mascot (A5)	Unambiguous	VPDLKDLDPIGK		1	1	Q8WUM4	Q8WUM4	1	2	1	0	1	1	655.372	1309.74	1309.74	0.23	0.00015	HCD (High Energy Collision Dissociation)	MS2		9.27	32.2365	25083	MS2000489_EXO_W_1.raw	F4	16	42	35	4.59843	0.001509	0.04089
	FALSE	High	GSLFGGSVK		0.0815744	0.00460171	1	1	1	Q8WUM4	0	851.462	High	0.004256	0.07908	33
		Checked	Confidence	Identifying Node	PSM Ambiguity	Annotated Sequence	Modifications	# Protein Groups	# Proteins	Master Protein Accessions	Protein Accessions	# Missed Cleavages	Charge	DeltaScore	DeltaCn	Rank	Search Engine Rank	m/z [Da]	MH+ [Da]	Theo. MH+ [Da]	DeltaM [ppm]	Deltam/z [Da]	Activation Type	MS Order	Isolation Interference [%]	Ion Inject Time [ms]	RT [min]	First Scan	Spectrum File	File ID	Ions Score	Identity Strict	Identity Relaxed	Expectation Value	Percolator q-Value	Percolator PEP	Precursor Abundance	Apex RT [min]
		FALSE	High	Mascot (A5)	Unambiguous	GSLFGGSVK		1	1	Q8WUM4	Q8WUM4	0	2	0.7576	0	1	1	426.236	851.464	851.462	2.65	0.00113	HCD (High Energy Collision Dissociation)	MS2	37.6825	15.189	11.0041	4534	MS2000489_EXO_W_1.raw	F4	33	37	30	0.0282095	0.004256	0.07908	70845496	11.05
	FALSE	High	ELPELLQR		0.100694	0.00602829	1	1	1	Q8WUM4	0	997.568	High	0.00599	0.09749	31
		Checked	Confidence	Identifying Node	PSM Ambiguity	Annotated Sequence	Modifications	# Protein Groups	# Proteins	Master Protein Accessions	Protein Accessions	# Missed Cleavages	Charge	DeltaScore	DeltaCn	Rank	Search Engine Rank	m/z [Da]	MH+ [Da]	Theo. MH+ [Da]	DeltaM [ppm]	Deltam/z [Da]	Activation Type	MS Order	Isolation Interference [%]	Ion Inject Time [ms]	RT [min]	First Scan	Spectrum File	File ID	Ions Score	Identity Strict	Identity Relaxed	Expectation Value	Percolator q-Value	Percolator PEP	Precursor Abundance	Apex RT [min]
		FALSE	High	Mascot (A5)	Unambiguous	ELPELLQR		1	1	Q8WUM4	Q8WUM4	0	2	0.4194	0	1	1	499.289	997.571	997.568	2.94	0.00147	HCD (High Energy Collision Dissociation)	MS2	0	30	24.627	17705	MS2000489_EXO_W_1.raw	F4	31	40	33	0.0835963	0.00599	0.09749	350829952	24.79
	FALSE	High	FGEEIAR		0.108418	0.00636271	1	1	1	Q8WUM4	0	821.415	High	0.006251	0.1051	41
		Checked	Confidence	Identifying Node	PSM Ambiguity	Annotated Sequence	Modifications	# Protein Groups	# Proteins	Master Protein Accessions	Protein Accessions	# Missed Cleavages	Charge	DeltaScore	DeltaCn	Rank	Search Engine Rank	m/z [Da]	MH+ [Da]	Theo. MH+ [Da]	DeltaM [ppm]	Deltam/z [Da]	Activation Type	MS Order	Isolation Interference [%]	Ion Inject Time [ms]	RT [min]	First Scan	Spectrum File	File ID	Ions Score	Identity Strict	Identity Relaxed	Expectation Value	Percolator q-Value	Percolator PEP	Precursor Abundance	Apex RT [min]
		FALSE	High	Mascot (A5)	Unambiguous	FGEEIAR		1	1	Q8WUM4	Q8WUM4	0	2	0.4878	0	1	1	411.212	821.417	821.415	2.25	0.00092	HCD (High Energy Collision Dissociation)	MS2	25.0827	24.998	9.7483	3287	MS2000489_EXO_W_1.raw	F4	41	37	30	0.00453513	0.006251	0.1051
FALSE	High	Master Protein	Q00610	Clathrin heavy chain 1 OS=Homo sapiens OX=9606 GN=CLTC PE=1 SV=5	0	150.094	32	44	50	44	1	1675	191.5	5.69	1316	44
	Checked	Confidence	Sequence	Modifications	Qvality PEP	Qvality q-value	# Protein Groups	# Proteins	# PSMs	Master Protein Accessions	# Missed Cleavages	Theo. MH+ [Da]	Confidence (by Search Engine): Mascot	Percolator q-Value (by Search Engine): Mascot	Percolator PEP (by Search Engine): Mascot	Ions Score (by Search Engine): Mascot
	FALSE	High	LLYNNVSNFGR		0.000397388	0	1	1	1	Q00610	0	1296.67	High	0	0.0003627	81
		Checked	Confidence	Identifying Node	PSM Ambiguity	Annotated Sequence	Modifications	# Protein Groups	# Proteins	Master Protein Accessions	Protein Accessions	# Missed Cleavages	Charge	DeltaScore	DeltaCn	Rank	Search Engine Rank	m/z [Da]	MH+ [Da]	Theo. MH+ [Da]	DeltaM [ppm]	Deltam/z [Da]	Activation Type	MS Order	Isolation Interference [%]	Ion Inject Time [ms]	RT [min]	First Scan	Spectrum File	File ID	Ions Score	Identity Strict	Identity Relaxed	Expectation Value	Percolator q-Value	Percolator PEP	Precursor Abundance	Apex RT [min]
		FALSE	High	Mascot (A5)	Unambiguous	LLYNNVSNFGR		1	1	Q00610	Q00610	0	2	0.8519	0	1	1	648.839	1296.67	1296.67	1.01	0.00066	HCD (High Energy Collision Dissociation)	MS2	0	15.191	23.0067	15927	MS2000489_EXO_W_1.raw	F4	81	45	38	2.66981e-06	0	0.0003627	204168144	23.12
	FALSE	High	ISGETIFVTAPHEATAGIIGVNR		5.09153e-07	0	1	1	1	Q00610	0	2353.25	High	0	4.28e-07	62
		Checked	Confidence	Identifying Node	PSM Ambiguity	Annotated Sequence	Modifications	# Protein Groups	# Proteins	Master Protein Accessions	Protein Accessions	# Missed Cleavages	Charge	DeltaScore	DeltaCn	Rank	Search Engine Rank	m/z [Da]	MH+ [Da]	Theo. MH+ [Da]	DeltaM [ppm]	Deltam/z [Da]	Activation Type	MS Order	Isolation Interference [%]	Ion Inject Time [ms]	RT [min]	First Scan	Spectrum File	File ID	Ions Score	Identity Strict	Identity Relaxed	Expectation Value	Percolator q-Value	Percolator PEP	Precursor Abundance	Apex RT [min]
		FALSE	High	Mascot (A5)	Unambiguous	ISGETIFVTAPHEATAGIIGVNR		1	1	Q00610	Q00610	0	3	0.9032	0	1	1	785.09	2353.26	2353.25	2.45	0.00192	HCD (High Energy Collision Dissociation)	MS2	12.7231	7.116	45.2159	37407	MS2000489_EXO_W_1.raw	F4	62	45	38	0.000255441	0	4.28e-07	462850368	45.4
	FALSE	High	LASTLVHLGEYQAAVDGAR		9.61623e-06	0	1	1	2	Q00610	0	1971.03	High	0	8.36e-06	77
		Checked	Confidence	Identifying Node	PSM Ambiguity	Annotated Sequence	Modifications	# Protein Groups	# Proteins	Master Protein Accessions	Protein Accessions	# Missed Cleavages	Charge	DeltaScore	DeltaCn	Rank	Search Engine Rank	m/z [Da]	MH+ [Da]	Theo. MH+ [Da]	DeltaM [ppm]	Deltam/z [Da]	Activation Type	MS Order	Isolation Interference [%]	Ion Inject Time [ms]	RT [min]	First Scan	Spectrum File	File ID	Ions Score	Identity Strict	Identity Relaxed	Expectation Value	Percolator q-Value	Percolator PEP	Precursor Abundance	Apex RT [min]
		FALSE	High	Mascot (A5)	Unambiguous	LASTLVHLGEYQAAVDGAR		1	1	Q00610	Q00610	0	3	1	0	1	1	657.683	1971.03	1971.03	1.78	0.00117	HCD (High Energy Collision Dissociation)	MS2	40.5765	12.54	33.1675	25626	MS2000489_EXO_W_1.raw	F4	65	46	39	0.000156398	0	0.0002489	301731552	33.39
		FALSE	High	Mascot (A5)	Unambiguous	LASTLVHLGEYQAAVDGAR		1	1	Q00610	Q00610	0	3	0.987	0	1	1	657.683	1971.03	1971.03	2.81	0.00184	HCD (High Energy Collision Dissociation)	MS2	45.3628	23.003	31.2134	23889	MS2000489_EXO_W_1.raw	F4	77	46	39	9.86132e-06	0	8.36e-06	23495410	31.28
	FALSE	High	KFNALFAQGNYSEAAK		3.238e-07	0	1	1	1	Q00610	1	1758.88	High	0	2.706e-07	108
		Checked	Confidence	Identifying Node	PSM Ambiguity	Annotated Sequence	Modifications	# Protein Groups	# Proteins	Master Protein Accessions	Protein Accessions	# Missed Cleavages	Charge	DeltaScore	DeltaCn	Rank	Search Engine Rank	m/z [Da]	MH+ [Da]	Theo. MH+ [Da]	DeltaM [ppm]	Deltam/z [Da]	Activation Type	MS Order	Isolation Interference [%]	Ion Inject Time [ms]	RT [min]	First Scan	Spectrum File	File ID	Ions Score	Identity Strict	Identity Relaxed	Expectation Value	Percolator q-Value	Percolator PEP	Precursor Abundance	Apex RT [min]
		FALSE	High	Mascot (A5)	Unambiguous	KFNALFAQGNYSEAAK		1	1	Q00610	Q00610	1	2	0.9167	0	1	1	879.945	1758.88	1758.88	1.01	0.00089	HCD (High Energy Collision Dissociation)	MS2	0	13.632	17.6448	10764	MS2000489_EXO_W_1.raw	F4	108	48	41	1.1128e-08	0	2.706e-07	99905760	17.7
	FALSE	High	KFDVNTSAVQVLIEHIGNLDR		2.30169e-08	0	1	1	1	Q00610	1	2368.26	High	0	1.863e-08	87
		Checked	Confidence	Identifying Node	PSM Ambiguity	Annotated Sequence	Modifications	# Protein Groups	# Proteins	Master Protein Accessions	Protein Accessions	# Missed Cleavages	Charge	DeltaScore	DeltaCn	Rank	Search Engine Rank	m/z [Da]	MH+ [Da]	Theo. MH+ [Da]	DeltaM [ppm]	Deltam/z [Da]	Activation Type	MS Order	Isolation Interference [%]	Ion Inject Time [ms]	RT [min]	First Scan	Spectrum File	File ID	Ions Score	Identity Strict	Identity Relaxed	Expectation Value	Percolator q-Value	Percolator PEP	Precursor Abundance	Apex RT [min]
		FALSE	High	Mascot (A5)	Unambiguous	KFDVNTSAVQVLIEHIGNLDR		1	1	Q00610	Q00610	1	3	0.954	0	1	1	790.094	2368.27	2368.26	2.24	0.00177	HCD (High Energy Collision Dissociation)	MS2	4.15205	3.102	66.2929	58377	MS2000489_EXO_W_1.raw	F4	87	45	38	6.73431e-07	0	1.863e-08	194370672	66.41
	FALSE	High	LAELEEFINGPNNAHIQQVGDR		9.07911e-06	0	1	1	1	Q00610	0	2464.22	High	0	7.933e-06	77
		Checked	Confidence	Identifying Node	PSM Ambiguity	Annotated Sequence	Modifications	# Protein Groups	# Proteins	Master Protein Accessions	Protein Accessions	# Missed Cleavages	Charge	DeltaScore	DeltaCn	Rank	Search Engine Rank	m/z [Da]	MH+ [Da]	Theo. MH+ [Da]	DeltaM [ppm]	Deltam/z [Da]	Activation Type	MS Order	Isolation Interference [%]	Ion Inject Time [ms]	RT [min]	First Scan	Spectrum File	File ID	Ions Score	Identity Strict	Identity Relaxed	Expectation Value	Percolator q-Value	Percolator PEP	Precursor Abundance	Apex RT [min]
		FALSE	High	Mascot (A5)	Unambiguous	LAELEEFINGPNNAHIQQVGDR		1	1	Q00610	Q00610	0	3	0.961	0	1	1	822.08	2464.23	2464.22	1.91	0.00157	HCD (High Energy Collision Dissociation)	MS2	70.1766	7.704	40.8223	33480	MS2000489_EXO_W_1.raw	F4	77	50	43	1.82616e-05	0	7.933e-06	182957536	40.9
	FALSE	High	VGEQAQVVIIDMNDPSNPIR		3.75163e-08	0	1	1	1	Q00610	0	2195.11	High	0	3.065e-08	98
		Checked	Confidence	Identifying Node	PSM Ambiguity	Annotated Sequence	Modifications	# Protein Groups	# Proteins	Master Protein Accessions	Protein Accessions	# Missed Cleavages	Charge	DeltaScore	DeltaCn	Rank	Search Engine Rank	m/z [Da]	MH+ [Da]	Theo. MH+ [Da]	DeltaM [ppm]	Deltam/z [Da]	Activation Type	MS Order	Isolation Interference [%]	Ion Inject Time [ms]	RT [min]	First Scan	Spectrum File	File ID	Ions Score	Identity Strict	Identity Relaxed	Expectation Value	Percolator q-Value	Percolator PEP	Precursor Abundance	Apex RT [min]
		FALSE	High	Mascot (A5)	Unambiguous	VGEQAQVVIIDMNDPSNPIR		1	1	Q00610	Q00610	0	2	0.8265	0	1	1	1098.06	2195.11	2195.11	-0.4	-0.00044	HCD (High Energy Collision Dissociation)	MS2	0	28.031	51.6133	43817	MS2000489_EXO_W_1.raw	F4	98	48	41	1.29971e-07	0	3.065e-08	156419776	51.77
	FALSE	High	VGYTPDWIFLLR		8.1226e-05	0	1	2	1	Q00610	0	1479.8	High	0	7.266e-05	49
		Checked	Confidence	Identifying Node	PSM Ambiguity	Annotated Sequence	Modifications	# Protein Groups	# Proteins	Master Protein Accessions	Protein Accessions	# Missed Cleavages	Charge	DeltaScore	DeltaCn	Rank	Search Engine Rank	m/z [Da]	MH+ [Da]	Theo. MH+ [Da]	DeltaM [ppm]	Deltam/z [Da]	Activation Type	MS Order	Isolation Interference [%]	Ion Inject Time [ms]	RT [min]	First Scan	Spectrum File	File ID	Ions Score	Identity Strict	Identity Relaxed	Expectation Value	Percolator q-Value	Percolator PEP	Precursor Abundance	Apex RT [min]
		FALSE	High	Mascot (A5)	Unambiguous	VGYTPDWIFLLR		1	2	Q00610	Q00610; P53675	0	2	0.7959	0	1	1	740.405	1479.8	1479.8	1.58	0.00117	HCD (High Energy Collision Dissociation)	MS2		4.519	70.8685	62836	MS2000489_EXO_W_1.raw	F4	49	44	37	0.00341766	0	7.266e-05
	FALSE	High	TSIDAYDNFDNISLAQR		1.97235e-07	0	1	1	1	Q00610	0	1942.91	High	0	1.643e-07	132
		Checked	Confidence	Identifying Node	PSM Ambiguity	Annotated Sequence	Modifications	# Protein Groups	# Proteins	Master Protein Accessions	Protein Accessions	# Missed Cleavages	Charge	DeltaScore	DeltaCn	Rank	Search Engine Rank	m/z [Da]	MH+ [Da]	Theo. MH+ [Da]	DeltaM [ppm]	Deltam/z [Da]	Activation Type	MS Order	Isolation Interference [%]	Ion Inject Time [ms]	RT [min]	First Scan	Spectrum File	File ID	Ions Score	Identity Strict	Identity Relaxed	Expectation Value	Percolator q-Value	Percolator PEP	Precursor Abundance	Apex RT [min]
		FALSE	High	Mascot (A5)	Unambiguous	TSIDAYDNFDNISLAQR		1	1	Q00610	Q00610	0	2	1	0	1	1	971.962	1942.92	1942.91	1.19	0.00116	HCD (High Energy Collision Dissociation)	MS2	51.37	14.003	44.4792	36923	MS2000489_EXO_W_1.raw	F4	132	50	43	6.49182e-11	0	1.643e-07	418353184	44.65
	FALSE	High	VSQPIEGHAASFAQFK		9.04685e-05	0	1	1	1	Q00610	0	1716.87	High	0	8.114e-05	37
		Checked	Confidence	Identifying Node	PSM Ambiguity	Annotated Sequence	Modifications	# Protein Groups	# Proteins	Master Protein Accessions	Protein Accessions	# Missed Cleavages	Charge	DeltaScore	DeltaCn	Rank	Search Engine Rank	m/z [Da]	MH+ [Da]	Theo. MH+ [Da]	DeltaM [ppm]	Deltam/z [Da]	Activation Type	MS Order	Isolation Interference [%]	Ion Inject Time [ms]	RT [min]	First Scan	Spectrum File	File ID	Ions Score	Identity Strict	Identity Relaxed	Expectation Value	Percolator q-Value	Percolator PEP	Precursor Abundance	Apex RT [min]
		FALSE	High	Mascot (A5)	Unambiguous	VSQPIEGHAASFAQFK		1	1	Q00610	Q00610	0	3	1	0	1	1	572.964	1716.88	1716.87	3.34	0.00191	HCD (High Energy Collision Dissociation)	MS2	6.96164	28.336	16.2682	9715	MS2000489_EXO_W_1.raw	F4	37	47	40	0.133921	0	8.114e-05	128883632	16.54
	FALSE	High	VVGAMQLYSVDRK		0.000475561	0	1	2	1	Q00610	1	1465.78	High	0	0.0004344	37
		Checked	Confidence	Identifying Node	PSM Ambiguity	Annotated Sequence	Modifications	# Protein Groups	# Proteins	Master Protein Accessions	Protein Accessions	# Missed Cleavages	Charge	DeltaScore	DeltaCn	Rank	Search Engine Rank	m/z [Da]	MH+ [Da]	Theo. MH+ [Da]	DeltaM [ppm]	Deltam/z [Da]	Activation Type	MS Order	Isolation Interference [%]	Ion Inject Time [ms]	RT [min]	First Scan	Spectrum File	File ID	Ions Score	Identity Strict	Identity Relaxed	Expectation Value	Percolator q-Value	Percolator PEP	Precursor Abundance	Apex RT [min]
		FALSE	High	Mascot (A5)	Unambiguous	VVGAMQLYSVDRK		1	2	Q00610	Q00610; P53675	1	2	1	0	1	1	733.395	1465.78	1465.78	-0.1	-8e-05	HCD (High Energy Collision Dissociation)	MS2	23.0035	30	14.6196	8075	MS2000489_EXO_W_1.raw	F4	37	45	38	0.0668384	0	0.0004344	49664388	14.78
	FALSE	High	QLPLVKPYLR		0.000615897	0	1	1	1	Q00610	0	1226.76	High	0	0.0005637	33
		Checked	Confidence	Identifying Node	PSM Ambiguity	Annotated Sequence	Modifications	# Protein Groups	# Proteins	Master Protein Accessions	Protein Accessions	# Missed Cleavages	Charge	DeltaScore	DeltaCn	Rank	Search Engine Rank	m/z [Da]	MH+ [Da]	Theo. MH+ [Da]	DeltaM [ppm]	Deltam/z [Da]	Activation Type	MS Order	Isolation Interference [%]	Ion Inject Time [ms]	RT [min]	First Scan	Spectrum File	File ID	Ions Score	Identity Strict	Identity Relaxed	Expectation Value	Percolator q-Value	Percolator PEP	Precursor Abundance	Apex RT [min]
		FALSE	High	Mascot (A5)	Unambiguous	QLPLVKPYLR		1	1	Q00610	Q00610	0	3	1	0	1	1	409.593	1226.77	1226.76	2.52	0.00103	HCD (High Energy Collision Dissociation)	MS2	42.4293	30	20.4352	13685	MS2000489_EXO_W_1.raw	F4	33	37	30	0.0309438	0	0.0005637	36940900	20.62
	FALSE	High	RKDPELWGSVLLESNPYR		0.000695884	0	1	1	2	Q00610	2	2159.12	High	0	0.0006414	32
		Checked	Confidence	Identifying Node	PSM Ambiguity	Annotated Sequence	Modifications	# Protein Groups	# Proteins	Master Protein Accessions	Protein Accessions	# Missed Cleavages	Charge	DeltaScore	DeltaCn	Rank	Search Engine Rank	m/z [Da]	MH+ [Da]	Theo. MH+ [Da]	DeltaM [ppm]	Deltam/z [Da]	Activation Type	MS Order	Isolation Interference [%]	Ion Inject Time [ms]	RT [min]	First Scan	Spectrum File	File ID	Ions Score	Identity Strict	Identity Relaxed	Expectation Value	Percolator q-Value	Percolator PEP	Precursor Abundance	Apex RT [min]
		FALSE	High	Mascot (A5)	Unambiguous	RKDPELWGSVLLESNPYR		1	1	Q00610	Q00610	2	4	0.9688	0	1	1	540.538	2159.13	2159.12	2.84	0.00153	HCD (High Energy Collision Dissociation)	MS2	27.2787	11.356	39.4328	31878	MS2000489_EXO_W_1.raw	F4	32	47	40	0.305311	0	0.0006414	31456534	39.43
		FALSE	High	Mascot (A5)	Unambiguous	RKDPELWGSVLLESNPYR		1	1	Q00610	Q00610	2	3	0.3636	0	1	1	720.374	2159.11	2159.12	-7.38	-0.00531	HCD (High Energy Collision Dissociation)	MS2		10.588	39.7131	32208	MS2000489_EXO_W_1.raw	F4	22	48	41	3.77581	0.000729	0.01463
	FALSE	High	RPLIDQVVQTALSETQDPEEVSVTVK		1.17579e-07	0	1	1	1	Q00610	0	2881.52	High	0	9.731e-08	79
		Checked	Confidence	Identifying Node	PSM Ambiguity	Annotated Sequence	Modifications	# Protein Groups	# Proteins	Master Protein Accessions	Protein Accessions	# Missed Cleavages	Charge	DeltaScore	DeltaCn	Rank	Search Engine Rank	m/z [Da]	MH+ [Da]	Theo. MH+ [Da]	DeltaM [ppm]	Deltam/z [Da]	Activation Type	MS Order	Isolation Interference [%]	Ion Inject Time [ms]	RT [min]	First Scan	Spectrum File	File ID	Ions Score	Identity Strict	Identity Relaxed	Expectation Value	Percolator q-Value	Percolator PEP	Precursor Abundance	Apex RT [min]
		FALSE	High	Mascot (A5)	Unambiguous	RPLIDQVVQTALSETQDPEEVSVTVK		1	1	Q00610	Q00610	0	3	1	0	1	1	961.177	2881.52	2881.52	0.33	0.00032	HCD (High Energy Collision Dissociation)	MS2	0	4.945	66.8519	58849	MS2000489_EXO_W_1.raw	F4	79	46	39	6.45431e-06	0	9.731e-08	461383776	66.97
	FALSE	High	RPISADSAIMNPASK		5.59046e-05	0	1	1	1	Q00610	0	1557.81	High	0	4.968e-05	33
		Checked	Confidence	Identifying Node	PSM Ambiguity	Annotated Sequence	Modifications	# Protein Groups	# Proteins	Master Protein Accessions	Protein Accessions	# Missed Cleavages	Charge	DeltaScore	DeltaCn	Rank	Search Engine Rank	m/z [Da]	MH+ [Da]	Theo. MH+ [Da]	DeltaM [ppm]	Deltam/z [Da]	Activation Type	MS Order	Isolation Interference [%]	Ion Inject Time [ms]	RT [min]	First Scan	Spectrum File	File ID	Ions Score	Identity Strict	Identity Relaxed	Expectation Value	Percolator q-Value	Percolator PEP	Precursor Abundance	Apex RT [min]
		FALSE	High	Mascot (A5)	Unambiguous	RPISADSAIMNPASK		1	1	Q00610	Q00610	0	2	0.9394	0	1	1	779.407	1557.81	1557.81	0.31	0.00024	HCD (High Energy Collision Dissociation)	MS2		5.906	10.3873	4018	MS2000489_EXO_W_1.raw	F4	33	46	39	0.219503	0	4.968e-05	77012608	10.45
	FALSE	High	NLQNLLILTAIK		0.00120106	0	1	2	1	Q00610	0	1353.85	High	0	0.001111	66
		Checked	Confidence	Identifying Node	PSM Ambiguity	Annotated Sequence	Modifications	# Protein Groups	# Proteins	Master Protein Accessions	Protein Accessions	# Missed Cleavages	Charge	DeltaScore	DeltaCn	Rank	Search Engine Rank	m/z [Da]	MH+ [Da]	Theo. MH+ [Da]	DeltaM [ppm]	Deltam/z [Da]	Activation Type	MS Order	Isolation Interference [%]	Ion Inject Time [ms]	RT [min]	First Scan	Spectrum File	File ID	Ions Score	Identity Strict	Identity Relaxed	Expectation Value	Percolator q-Value	Percolator PEP	Precursor Abundance	Apex RT [min]
		FALSE	High	Mascot (A5)	Unambiguous	NLQNLLILTAIK		1	2	Q00610	Q00610; P53675	0	2	0.9697	0	1	1	677.427	1353.85	1353.85	0.32	0.00022	HCD (High Energy Collision Dissociation)	MS2	59.0874	17.695	63.5919	55772	MS2000489_EXO_W_1.raw	F4	66	35	28	1.02476e-05	0	0.001111	329558688	63.78
	FALSE	High	NNLAGAEELFAR		0.00109402	0	1	1	1	Q00610	0	1304.66	High	0	0.001011	52
		Checked	Confidence	Identifying Node	PSM Ambiguity	Annotated Sequence	Modifications	# Protein Groups	# Proteins	Master Protein Accessions	Protein Accessions	# Missed Cleavages	Charge	DeltaScore	DeltaCn	Rank	Search Engine Rank	m/z [Da]	MH+ [Da]	Theo. MH+ [Da]	DeltaM [ppm]	Deltam/z [Da]	Activation Type	MS Order	Isolation Interference [%]	Ion Inject Time [ms]	RT [min]	First Scan	Spectrum File	File ID	Ions Score	Identity Strict	Identity Relaxed	Expectation Value	Percolator q-Value	Percolator PEP	Precursor Abundance	Apex RT [min]
		FALSE	High	Mascot (A5)	Unambiguous	NNLAGAEELFAR		1	1	Q00610	Q00610	0	2	0.9423	0	1	1	652.836	1304.66	1304.66	3.66	0.00239	HCD (High Energy Collision Dissociation)	MS2	10.7455	7.186	30.2051	22911	MS2000489_EXO_W_1.raw	F4	52	46	39	0.00301671	0	0.001011	187383584	30.32
	FALSE	High	SVDPTLALSVYLR		0.000140224	0	1	1	2	Q00610	0	1433.8	High	0	0.0001262	68
		Checked	Confidence	Identifying Node	PSM Ambiguity	Annotated Sequence	Modifications	# Protein Groups	# Proteins	Master Protein Accessions	Protein Accessions	# Missed Cleavages	Charge	DeltaScore	DeltaCn	Rank	Search Engine Rank	m/z [Da]	MH+ [Da]	Theo. MH+ [Da]	DeltaM [ppm]	Deltam/z [Da]	Activation Type	MS Order	Isolation Interference [%]	Ion Inject Time [ms]	RT [min]	First Scan	Spectrum File	File ID	Ions Score	Identity Strict	Identity Relaxed	Expectation Value	Percolator q-Value	Percolator PEP	Precursor Abundance	Apex RT [min]
		FALSE	High	Mascot (A5)	Unambiguous	SVDPTLALSVYLR		1	1	Q00610	Q00610	0	2	0.8971	0	1	1	717.405	1433.8	1433.8	2.55	0.00183	HCD (High Energy Collision Dissociation)	MS2	0	16.818	59.6583	51386	MS2000489_EXO_W_1.raw	F4	68	43	36	3.07843e-05	0	0.0001262	154867792	59.86
		FALSE	High	Mascot (A5)	Unambiguous	SVDPTLALSVYLR		1	1	Q00610	Q00610	0	2	0.8776	0	1	1	717.407	1433.81	1433.8	4.85	0.00348	HCD (High Energy Collision Dissociation)	MS2	31.1607	18.263	60.5259	52376	MS2000489_EXO_W_1.raw	F4	49	42	35	0.002122	0.0005545	0.00196	8608071	60.35
	FALSE	High	SVNESLNNLFITEEDYQALR		5.01842e-09	0	1	1	1	Q00610	0	2355.15	High	0	3.981e-09	110
		Checked	Confidence	Identifying Node	PSM Ambiguity	Annotated Sequence	Modifications	# Protein Groups	# Proteins	Master Protein Accessions	Protein Accessions	# Missed Cleavages	Charge	DeltaScore	DeltaCn	Rank	Search Engine Rank	m/z [Da]	MH+ [Da]	Theo. MH+ [Da]	DeltaM [ppm]	Deltam/z [Da]	Activation Type	MS Order	Isolation Interference [%]	Ion Inject Time [ms]	RT [min]	First Scan	Spectrum File	File ID	Ions Score	Identity Strict	Identity Relaxed	Expectation Value	Percolator q-Value	Percolator PEP	Precursor Abundance	Apex RT [min]
		FALSE	High	Mascot (A5)	Unambiguous	SVNESLNNLFITEEDYQALR		1	1	Q00610	Q00610	0	2	0.9636	0	1	1	1178.08	2355.15	2355.15	3.11	0.00366	HCD (High Energy Collision Dissociation)	MS2	0	30	61.585	53588	MS2000489_EXO_W_1.raw	F4	110	50	43	1.06956e-08	0	3.981e-09	255516736	61.76
	FALSE	High	FDVNTSAVQVLIEHIGNLDR		1.90293e-05	0	1	1	1	Q00610	0	2240.17	High	0	1.673e-05	81
		Checked	Confidence	Identifying Node	PSM Ambiguity	Annotated Sequence	Modifications	# Protein Groups	# Proteins	Master Protein Accessions	Protein Accessions	# Missed Cleavages	Charge	DeltaScore	DeltaCn	Rank	Search Engine Rank	m/z [Da]	MH+ [Da]	Theo. MH+ [Da]	DeltaM [ppm]	Deltam/z [Da]	Activation Type	MS Order	Isolation Interference [%]	Ion Inject Time [ms]	RT [min]	First Scan	Spectrum File	File ID	Ions Score	Identity Strict	Identity Relaxed	Expectation Value	Percolator q-Value	Percolator PEP	Precursor Abundance	Apex RT [min]
		FALSE	High	Mascot (A5)	Unambiguous	FDVNTSAVQVLIEHIGNLDR		1	1	Q00610	Q00610	0	3	0.963	0	1	1	747.395	2240.17	2240.17	1.33	0.001	HCD (High Energy Collision Dissociation)	MS2	7.63397	9.326	71.2536	63195	MS2000489_EXO_W_1.raw	F4	81	47	40	4.00977e-06	0	1.673e-05	32620220	71.24
	FALSE	High	ALEHFTDLYDIKR		3.21511e-05	0	1	1	1	Q00610	1	1620.84	High	0	2.853e-05	53
		Checked	Confidence	Identifying Node	PSM Ambiguity	Annotated Sequence	Modifications	# Protein Groups	# Proteins	Master Protein Accessions	Protein Accessions	# Missed Cleavages	Charge	DeltaScore	DeltaCn	Rank	Search Engine Rank	m/z [Da]	MH+ [Da]	Theo. MH+ [Da]	DeltaM [ppm]	Deltam/z [Da]	Activation Type	MS Order	Isolation Interference [%]	Ion Inject Time [ms]	RT [min]	First Scan	Spectrum File	File ID	Ions Score	Identity Strict	Identity Relaxed	Expectation Value	Percolator q-Value	Percolator PEP	Precursor Abundance	Apex RT [min]
		FALSE	High	Mascot (A5)	Unambiguous	ALEHFTDLYDIKR		1	1	Q00610	Q00610	1	3	0.8491	0	1	1	540.951	1620.84	1620.84	-0.1	-6e-05	HCD (High Energy Collision Dissociation)	MS2	0	30	22.7515	15650	MS2000489_EXO_W_1.raw	F4	53	47	40	0.00281077	0	2.853e-05	52481948	22.85
	FALSE	High	AHTMTDDVTFWK		0.00497498	0.000649814	1	1	1	Q00610	0	1451.66	High	0.0005545	0.004689	20
		Checked	Confidence	Identifying Node	PSM Ambiguity	Annotated Sequence	Modifications	# Protein Groups	# Proteins	Master Protein Accessions	Protein Accessions	# Missed Cleavages	Charge	DeltaScore	DeltaCn	Rank	Search Engine Rank	m/z [Da]	MH+ [Da]	Theo. MH+ [Da]	DeltaM [ppm]	Deltam/z [Da]	Activation Type	MS Order	Isolation Interference [%]	Ion Inject Time [ms]	RT [min]	First Scan	Spectrum File	File ID	Ions Score	Identity Strict	Identity Relaxed	Expectation Value	Percolator q-Value	Percolator PEP	Precursor Abundance	Apex RT [min]
		FALSE	High	Mascot (A5)	Unambiguous	AHTMTDDVTFWK		1	1	Q00610	Q00610	0	2	1	0	1	1	726.336	1451.67	1451.66	1.87	0.00136	HCD (High Energy Collision Dissociation)	MS2	0	8.304	22.6609	15551	MS2000489_EXO_W_1.raw	F4	20	47	40	5.04887	0.0005545	0.004689
	FALSE	High	GQFSTDELVAEVEK		0.0088969	0.000649814	1	2	1	Q00610	0	1551.75	High	0.0005545	0.008436	43
		Checked	Confidence	Identifying Node	PSM Ambiguity	Annotated Sequence	Modifications	# Protein Groups	# Proteins	Master Protein Accessions	Protein Accessions	# Missed Cleavages	Charge	DeltaScore	DeltaCn	Rank	Search Engine Rank	m/z [Da]	MH+ [Da]	Theo. MH+ [Da]	DeltaM [ppm]	Deltam/z [Da]	Activation Type	MS Order	Isolation Interference [%]	Ion Inject Time [ms]	RT [min]	First Scan	Spectrum File	File ID	Ions Score	Identity Strict	Identity Relaxed	Expectation Value	Percolator q-Value	Percolator PEP	Precursor Abundance	Apex RT [min]
		FALSE	High	Mascot (A5)	Unambiguous	GQFSTDELVAEVEK		1	2	Q00610	Q00610; P53675	0	2	1	0	1	1	776.383	1551.76	1551.75	3.47	0.00269	HCD (High Energy Collision Dissociation)	MS2	0	6.763	38.1506	30452	MS2000489_EXO_W_1.raw	F4	43	48	41	0.0352382	0.0005545	0.008436	164939552	38.3
	FALSE	High	IYIDSNNNPER		0.00272248	0.000649814	1	1	1	Q00610	0	1334.63	High	0.0005545	0.00254	55
		Checked	Confidence	Identifying Node	PSM Ambiguity	Annotated Sequence	Modifications	# Protein Groups	# Proteins	Master Protein Accessions	Protein Accessions	# Missed Cleavages	Charge	DeltaScore	DeltaCn	Rank	Search Engine Rank	m/z [Da]	MH+ [Da]	Theo. MH+ [Da]	DeltaM [ppm]	Deltam/z [Da]	Activation Type	MS Order	Isolation Interference [%]	Ion Inject Time [ms]	RT [min]	First Scan	Spectrum File	File ID	Ions Score	Identity Strict	Identity Relaxed	Expectation Value	Percolator q-Value	Percolator PEP	Precursor Abundance	Apex RT [min]
		FALSE	High	Mascot (A5)	Unambiguous	IYIDSNNNPER		1	1	Q00610	Q00610	0	2	0.6545	0	1	1	667.821	1334.64	1334.63	1.24	0.00083	HCD (High Energy Collision Dissociation)	MS2	0	5.34	9.7105	3243	MS2000489_EXO_W_1.raw	F4	55	46	39	0.00142313	0.0005545	0.00254	156719936	9.74
	FALSE	High	MREHLELFWSR		0.00682238	0.000649814	1	1	1	Q00610	1	1503.75	High	0.0005545	0.006437	10
		Checked	Confidence	Identifying Node	PSM Ambiguity	Annotated Sequence	Modifications	# Protein Groups	# Proteins	Master Protein Accessions	Protein Accessions	# Missed Cleavages	Charge	DeltaScore	DeltaCn	Rank	Search Engine Rank	m/z [Da]	MH+ [Da]	Theo. MH+ [Da]	DeltaM [ppm]	Deltam/z [Da]	Activation Type	MS Order	Isolation Interference [%]	Ion Inject Time [ms]	RT [min]	First Scan	Spectrum File	File ID	Ions Score	Identity Strict	Identity Relaxed	Expectation Value	Percolator q-Value	Percolator PEP	Precursor Abundance	Apex RT [min]
		FALSE	High	Mascot (A5)	Unambiguous	MREHLELFWSR		1	1	Q00610	Q00610	1	3	1	0	1	1	501.925	1503.76	1503.75	4.63	0.00232	HCD (High Energy Collision Dissociation)	MS2	38.813	19.54	24.221	17308	MS2000489_EXO_W_1.raw	F4	10	47	40	50.3624	0.0005545	0.006437	5828863	24.19
	FALSE	High	IVLDNSVFSEHR		0.00290414	0.000649814	1	2	2	Q00610	0	1415.73	High	0.0005545	0.002707	32
		Checked	Confidence	Identifying Node	PSM Ambiguity	Annotated Sequence	Modifications	# Protein Groups	# Proteins	Master Protein Accessions	Protein Accessions	# Missed Cleavages	Charge	DeltaScore	DeltaCn	Rank	Search Engine Rank	m/z [Da]	MH+ [Da]	Theo. MH+ [Da]	DeltaM [ppm]	Deltam/z [Da]	Activation Type	MS Order	Isolation Interference [%]	Ion Inject Time [ms]	RT [min]	First Scan	Spectrum File	File ID	Ions Score	Identity Strict	Identity Relaxed	Expectation Value	Percolator q-Value	Percolator PEP	Precursor Abundance	Apex RT [min]
		FALSE	High	Mascot (A5)	Unambiguous	IVLDNSVFSEHR		1	2	Q00610	Q00610; P53675	0	3	0.4167	0	1	1	472.582	1415.73	1415.73	3.58	0.00169	HCD (High Energy Collision Dissociation)	MS2	75.7318	19.873	20.2486	13471	MS2000489_EXO_W_1.raw	F4	12	46	39	30.1607	0.0005545	0.005798	116586792	20.4
		FALSE	High	Mascot (A5)	Unambiguous	IVLDNSVFSEHR		1	2	Q00610	Q00610; P53675	0	2	0.7188	0	1	1	708.368	1415.73	1415.73	0.05	4e-05	HCD (High Energy Collision Dissociation)	MS2	57.2942	7.25	20.5177	13775	MS2000489_EXO_W_1.raw	F4	32	46	39	0.268313	0.0005545	0.002707	171340608	20.41
	FALSE	High	KVSQPIEGHAASFAQFK		0.00384219	0.000649814	1	1	1	Q00610	1	1844.97	High	0.0005545	0.003591	21
		Checked	Confidence	Identifying Node	PSM Ambiguity	Annotated Sequence	Modifications	# Protein Groups	# Proteins	Master Protein Accessions	Protein Accessions	# Missed Cleavages	Charge	DeltaScore	DeltaCn	Rank	Search Engine Rank	m/z [Da]	MH+ [Da]	Theo. MH+ [Da]	DeltaM [ppm]	Deltam/z [Da]	Activation Type	MS Order	Isolation Interference [%]	Ion Inject Time [ms]	RT [min]	First Scan	Spectrum File	File ID	Ions Score	Identity Strict	Identity Relaxed	Expectation Value	Percolator q-Value	Percolator PEP	Precursor Abundance	Apex RT [min]
		FALSE	High	Mascot (A5)	Unambiguous	KVSQPIEGHAASFAQFK		1	1	Q00610	Q00610	1	3	0.9524	0	1	1	615.662	1844.97	1844.97	2.68	0.00165	HCD (High Energy Collision Dissociation)	MS2	53.6837	8.899	11.2666	4863	MS2000489_EXO_W_1.raw	F4	21	46	40	3.89796	0.0005545	0.003591	52981848	11.24
	FALSE	High	YIEIYVQK		0.00415782	0.000649814	1	2	1	Q00610	0	1055.58	High	0.0005545	0.003903	46
		Checked	Confidence	Identifying Node	PSM Ambiguity	Annotated Sequence	Modifications	# Protein Groups	# Proteins	Master Protein Accessions	Protein Accessions	# Missed Cleavages	Charge	DeltaScore	DeltaCn	Rank	Search Engine Rank	m/z [Da]	MH+ [Da]	Theo. MH+ [Da]	DeltaM [ppm]	Deltam/z [Da]	Activation Type	MS Order	Isolation Interference [%]	Ion Inject Time [ms]	RT [min]	First Scan	Spectrum File	File ID	Ions Score	Identity Strict	Identity Relaxed	Expectation Value	Percolator q-Value	Percolator PEP	Precursor Abundance	Apex RT [min]
		FALSE	High	Mascot (A5)	Unambiguous	YIEIYVQK		1	2	Q00610	Q00610; P53675	0	2	0.6087	0	1	1	528.293	1055.58	1055.58	1.52	0.0008	HCD (High Energy Collision Dissociation)	MS2	0	21.441	17.2961	10598	MS2000489_EXO_W_1.raw	F4	46	42	35	0.00490879	0.0005545	0.003903
	FALSE	High	EKVGEQAQVVIIDMNDPSNPIR		0.0107208	0.000649814	1	1	2	Q00610	1	2452.25	High	0.0005545	0.01018	30
		Checked	Confidence	Identifying Node	PSM Ambiguity	Annotated Sequence	Modifications	# Protein Groups	# Proteins	Master Protein Accessions	Protein Accessions	# Missed Cleavages	Charge	DeltaScore	DeltaCn	Rank	Search Engine Rank	m/z [Da]	MH+ [Da]	Theo. MH+ [Da]	DeltaM [ppm]	Deltam/z [Da]	Activation Type	MS Order	Isolation Interference [%]	Ion Inject Time [ms]	RT [min]	First Scan	Spectrum File	File ID	Ions Score	Identity Strict	Identity Relaxed	Expectation Value	Percolator q-Value	Percolator PEP	Precursor Abundance	Apex RT [min]
		FALSE	High	Mascot (A5)	Unambiguous	EKVGEQAQVVIIDMNDPSNPIR		1	1	Q00610	Q00610	1	3	1	0	1	1	818.089	2452.25	2452.25	0.74	0.00061	HCD (High Energy Collision Dissociation)	MS2	20.0643	12.464	41.1824	33885	MS2000489_EXO_W_1.raw	F4	30	48	41	0.722333	0.0005545	0.01018
		FALSE	High	Mascot (A5)	Unambiguous	EKVGEQAQVVIIDMNDPSNPIR		1	1	Q00610	Q00610	1	3	1	0	1	1	818.094	2452.27	2452.25	6.71	0.00549	HCD (High Energy Collision Dissociation)	MS2	70.9723	12.083	41.1516	33851	MS2000489_EXO_W_1.raw	F4	22	48	41	3.90082	0.000729	0.01701
	FALSE	High	LLLPWLEAR		0.00421793	0.000649814	1	1	2	Q00610	0	1110.67	High	0.0005545	0.004482	56
		Checked	Confidence	Identifying Node	PSM Ambiguity	Annotated Sequence	Modifications	# Protein Groups	# Proteins	Master Protein Accessions	Protein Accessions	# Missed Cleavages	Charge	DeltaScore	DeltaCn	Rank	Search Engine Rank	m/z [Da]	MH+ [Da]	Theo. MH+ [Da]	DeltaM [ppm]	Deltam/z [Da]	Activation Type	MS Order	Isolation Interference [%]	Ion Inject Time [ms]	RT [min]	First Scan	Spectrum File	File ID	Ions Score	Identity Strict	Identity Relaxed	Expectation Value	Percolator q-Value	Percolator PEP	Precursor Abundance	Apex RT [min]
		FALSE	High	Mascot (A5)	Unambiguous	LLLPWLEAR		1	1	Q00610	Q00610	0	2	0.6786	0	1	1	555.838	1110.67	1110.67	2.02	0.00112	HCD (High Energy Collision Dissociation)	MS2	7.96906	30	58.6973	50327	MS2000489_EXO_W_1.raw	F4	56	38	31	0.000187567	0.0005545	0.004482	295314336	58.93
		FALSE	High	Mascot (A5)	Unambiguous	LLLPWLEAR		1	1	Q00610	Q00610	0	2	0.6078	0	1	1	555.839	1110.67	1110.67	3.23	0.00179	HCD (High Energy Collision Dissociation)	MS2	0	30	59.4907	51197	MS2000489_EXO_W_1.raw	F4	51	38	31	0.000555612	0.0005545	0.003956	295314336	58.93
	FALSE	High	ESYVETELIFALAK		0.00202844	0.000649814	1	1	1	Q00610	0	1612.85	High	0.0005545	0.001887	2
		Checked	Confidence	Identifying Node	PSM Ambiguity	Annotated Sequence	Modifications	# Protein Groups	# Proteins	Master Protein Accessions	Protein Accessions	# Missed Cleavages	Charge	DeltaScore	DeltaCn	Rank	Search Engine Rank	m/z [Da]	MH+ [Da]	Theo. MH+ [Da]	DeltaM [ppm]	Deltam/z [Da]	Activation Type	MS Order	Isolation Interference [%]	Ion Inject Time [ms]	RT [min]	First Scan	Spectrum File	File ID	Ions Score	Identity Strict	Identity Relaxed	Expectation Value	Percolator q-Value	Percolator PEP	Precursor Abundance	Apex RT [min]
		FALSE	High	Mascot (A5)	Unambiguous	ESYVETELIFALAK		1	1	Q00610	Q00610	0	2	1	0	1	1	806.926	1612.84	1612.85	-1.45	-0.00117	HCD (High Energy Collision Dissociation)	MS2	78.1296	2.158	67.8028	59830	MS2000489_EXO_W_1.raw	F4	2	46	39	314.743	0.0005545	0.001887	166804848	67.82
	FALSE	High	LHIIEVGTPPTGNQPFPK		0.0161283	0.000863389	1	1	1	Q00610	0	1945.05	High	0.000729	0.01537	35
		Checked	Confidence	Identifying Node	PSM Ambiguity	Annotated Sequence	Modifications	# Protein Groups	# Proteins	Master Protein Accessions	Protein Accessions	# Missed Cleavages	Charge	DeltaScore	DeltaCn	Rank	Search Engine Rank	m/z [Da]	MH+ [Da]	Theo. MH+ [Da]	DeltaM [ppm]	Deltam/z [Da]	Activation Type	MS Order	Isolation Interference [%]	Ion Inject Time [ms]	RT [min]	First Scan	Spectrum File	File ID	Ions Score	Identity Strict	Identity Relaxed	Expectation Value	Percolator q-Value	Percolator PEP	Precursor Abundance	Apex RT [min]
		FALSE	High	Mascot (A5)	Unambiguous	LHIIEVGTPPTGNQPFPK		1	1	Q00610	Q00610	0	3	1	0	1	1	649.025	1945.06	1945.05	3.17	0.00205	HCD (High Energy Collision Dissociation)	MS2	53.4125	8.768	33.9263	26311	MS2000489_EXO_W_1.raw	F4	35	44	37	0.0834105	0.000729	0.01537	235934480	34.09
	FALSE	High	VANVELYYR		0.019012	0.000863389	1	1	1	Q00610	0	1126.59	High	0.000729	0.01811	28
		Checked	Confidence	Identifying Node	PSM Ambiguity	Annotated Sequence	Modifications	# Protein Groups	# Proteins	Master Protein Accessions	Protein Accessions	# Missed Cleavages	Charge	DeltaScore	DeltaCn	Rank	Search Engine Rank	m/z [Da]	MH+ [Da]	Theo. MH+ [Da]	DeltaM [ppm]	Deltam/z [Da]	Activation Type	MS Order	Isolation Interference [%]	Ion Inject Time [ms]	RT [min]	First Scan	Spectrum File	File ID	Ions Score	Identity Strict	Identity Relaxed	Expectation Value	Percolator q-Value	Percolator PEP	Precursor Abundance	Apex RT [min]
		FALSE	High	Mascot (A5)	Unambiguous	VANVELYYR		1	1	Q00610	Q00610	0	2	0.5357	0	1	1	563.799	1126.59	1126.59	1.86	0.00105	HCD (High Energy Collision Dissociation)	MS2	35.6425	16.742	16.7628	10278	MS2000489_EXO_W_1.raw	F4	28	43	36	0.406303	0.000729	0.01811	185745936	16.53
	FALSE	High	TLQIFNIEMK		0.0169567	0.000863389	1	2	1	Q00610	0	1236.67	High	0.000729	0.01614	17
		Checked	Confidence	Identifying Node	PSM Ambiguity	Annotated Sequence	Modifications	# Protein Groups	# Proteins	Master Protein Accessions	Protein Accessions	# Missed Cleavages	Charge	DeltaScore	DeltaCn	Rank	Search Engine Rank	m/z [Da]	MH+ [Da]	Theo. MH+ [Da]	DeltaM [ppm]	Deltam/z [Da]	Activation Type	MS Order	Isolation Interference [%]	Ion Inject Time [ms]	RT [min]	First Scan	Spectrum File	File ID	Ions Score	Identity Strict	Identity Relaxed	Expectation Value	Percolator q-Value	Percolator PEP	Precursor Abundance	Apex RT [min]
		FALSE	High	Mascot (A5)	Unambiguous	TLQIFNIEMK		1	2	Q00610	Q00610; P53675	0	2	0.9412	0	1	1	618.837	1236.67	1236.67	0.22	0.00014	HCD (High Energy Collision Dissociation)	MS2	56.552	15.922	46.2478	38491	MS2000489_EXO_W_1.raw	F4	17	44	37	6.49533	0.000729	0.01614
	FALSE	High	FNALFAQGNYSEAAK		0.015122	0.000863389	1	1	1	Q00610	0	1630.79	High	0.000729	0.01441	21
		Checked	Confidence	Identifying Node	PSM Ambiguity	Annotated Sequence	Modifications	# Protein Groups	# Proteins	Master Protein Accessions	Protein Accessions	# Missed Cleavages	Charge	DeltaScore	DeltaCn	Rank	Search Engine Rank	m/z [Da]	MH+ [Da]	Theo. MH+ [Da]	DeltaM [ppm]	Deltam/z [Da]	Activation Type	MS Order	Isolation Interference [%]	Ion Inject Time [ms]	RT [min]	First Scan	Spectrum File	File ID	Ions Score	Identity Strict	Identity Relaxed	Expectation Value	Percolator q-Value	Percolator PEP	Precursor Abundance	Apex RT [min]
		FALSE	High	Mascot (A5)	Unambiguous	FNALFAQGNYSEAAK		1	1	Q00610	Q00610	0	2	0.2381	0	1	1	815.896	1630.78	1630.79	-1.16	-0.00095	HCD (High Energy Collision Dissociation)	MS2		15.272	27.6003	20572	MS2000489_EXO_W_1.raw	F4	21	48	41	5.71393	0.000729	0.01441	25686778	27.58
	FALSE	High	IAAYLFK		0.041543	0.0017906	1	1	1	Q00610	0	825.487	High	0.001509	0.04012	36
		Checked	Confidence	Identifying Node	PSM Ambiguity	Annotated Sequence	Modifications	# Protein Groups	# Proteins	Master Protein Accessions	Protein Accessions	# Missed Cleavages	Charge	DeltaScore	DeltaCn	Rank	Search Engine Rank	m/z [Da]	MH+ [Da]	Theo. MH+ [Da]	DeltaM [ppm]	Deltam/z [Da]	Activation Type	MS Order	Isolation Interference [%]	Ion Inject Time [ms]	RT [min]	First Scan	Spectrum File	File ID	Ions Score	Identity Strict	Identity Relaxed	Expectation Value	Percolator q-Value	Percolator PEP	Precursor Abundance	Apex RT [min]
		FALSE	High	Mascot (A5)	Unambiguous	IAAYLFK		1	1	Q00610	Q00610	0	2	0.6111	0	1	1	413.248	825.488	825.487	1.65	0.00068	HCD (High Energy Collision Dissociation)	MS2	12.2809	30	19.7333	12880	MS2000489_EXO_W_1.raw	F4	36	32	25	0.00495084	0.001509	0.04012	82789704	19.84
	FALSE	High	ADDPSSYMEVVQAANTSGNWEELVK	1xOxidation [M8]	0.055	0.00317847	1	1	1	Q00610	0	2756.24	High	0.002877	0.05317	7
		Checked	Confidence	Identifying Node	PSM Ambiguity	Annotated Sequence	Modifications	# Protein Groups	# Proteins	Master Protein Accessions	Protein Accessions	# Missed Cleavages	Charge	DeltaScore	DeltaCn	Rank	Search Engine Rank	m/z [Da]	MH+ [Da]	Theo. MH+ [Da]	DeltaM [ppm]	Deltam/z [Da]	Activation Type	MS Order	Isolation Interference [%]	Ion Inject Time [ms]	RT [min]	First Scan	Spectrum File	File ID	Ions Score	Identity Strict	Identity Relaxed	Expectation Value	Percolator q-Value	Percolator PEP	Precursor Abundance	Apex RT [min]
		FALSE	High	Mascot (A5)	Selected	ADDPSSYmEVVQAANTSGNWEELVK	M8(Oxidation)	1	1	Q00610	Q00610	0	3	0	0	1	1	919.419	2756.24	2756.24	2.1	0.00193	HCD (High Energy Collision Dissociation)	MS2	71.2568	27.087	61.0989	53014	MS2000489_EXO_W_1.raw	F4	7	52	45	349.591	0.002877	0.05317
	FALSE	High	VMEYINR		0.0597964	0.00359804	1	1	1	Q00610	0	924.461	High	0.003435	0.0577	23
		Checked	Confidence	Identifying Node	PSM Ambiguity	Annotated Sequence	Modifications	# Protein Groups	# Proteins	Master Protein Accessions	Protein Accessions	# Missed Cleavages	Charge	DeltaScore	DeltaCn	Rank	Search Engine Rank	m/z [Da]	MH+ [Da]	Theo. MH+ [Da]	DeltaM [ppm]	Deltam/z [Da]	Activation Type	MS Order	Isolation Interference [%]	Ion Inject Time [ms]	RT [min]	First Scan	Spectrum File	File ID	Ions Score	Identity Strict	Identity Relaxed	Expectation Value	Percolator q-Value	Percolator PEP	Precursor Abundance	Apex RT [min]
		FALSE	High	Mascot (A5)	Unambiguous	VMEYINR		1	1	Q00610	Q00610	0	2	0.3913	0	1	1	462.735	924.462	924.461	1.76	0.00081	HCD (High Energy Collision Dissociation)	MS2	40.8166	6.059	10.0182	3622	MS2000489_EXO_W_1.raw	F4	23	42	35	0.77329	0.003435	0.0577	84128072	10.06
	FALSE	High	NLILVVR		0.0735942	0.00421249	1	1	1	Q00610	0	826.551	High	0.003936	0.07106	24
		Checked	Confidence	Identifying Node	PSM Ambiguity	Annotated Sequence	Modifications	# Protein Groups	# Proteins	Master Protein Accessions	Protein Accessions	# Missed Cleavages	Charge	DeltaScore	DeltaCn	Rank	Search Engine Rank	m/z [Da]	MH+ [Da]	Theo. MH+ [Da]	DeltaM [ppm]	Deltam/z [Da]	Activation Type	MS Order	Isolation Interference [%]	Ion Inject Time [ms]	RT [min]	First Scan	Spectrum File	File ID	Ions Score	Identity Strict	Identity Relaxed	Expectation Value	Percolator q-Value	Percolator PEP	Precursor Abundance	Apex RT [min]
		FALSE	High	Mascot (A5)	Unambiguous	NLILVVR		1	1	Q00610	Q00610	0	2	0.75	0	1	1	413.78	826.552	826.551	1.17	0.00048	HCD (High Energy Collision Dissociation)	MS2	70.1407	30	23.3745	16344	MS2000489_EXO_W_1.raw	F4	24	32	25	0.0679672	0.003936	0.07106	58927716	23.5
	FALSE	High	LEKHELIEFR		0.0891395	0.00525326	1	1	1	Q00610	1	1313.72	High	0.00534	0.08657	27
		Checked	Confidence	Identifying Node	PSM Ambiguity	Annotated Sequence	Modifications	# Protein Groups	# Proteins	Master Protein Accessions	Protein Accessions	# Missed Cleavages	Charge	DeltaScore	DeltaCn	Rank	Search Engine Rank	m/z [Da]	MH+ [Da]	Theo. MH+ [Da]	DeltaM [ppm]	Deltam/z [Da]	Activation Type	MS Order	Isolation Interference [%]	Ion Inject Time [ms]	RT [min]	First Scan	Spectrum File	File ID	Ions Score	Identity Strict	Identity Relaxed	Expectation Value	Percolator q-Value	Percolator PEP	Precursor Abundance	Apex RT [min]
		FALSE	High	Mascot (A5)	Unambiguous	LEKHELIEFR		1	1	Q00610	Q00610	1	3	0.8519	0	1	1	438.58	1313.73	1313.72	3.96	0.00173	HCD (High Energy Collision Dissociation)	MS2	40.5555	8.979	10.3532	3990	MS2000489_EXO_W_1.raw	F4	27	44	37	0.62672	0.00534	0.08657	19084506	10.37
	FALSE	High	KVGYTPDWIFLLR		0.0903598	0.00544609	1	2	1	Q00610	1	1607.89	High	0.00534	0.08763	8
		Checked	Confidence	Identifying Node	PSM Ambiguity	Annotated Sequence	Modifications	# Protein Groups	# Proteins	Master Protein Accessions	Protein Accessions	# Missed Cleavages	Charge	DeltaScore	DeltaCn	Rank	Search Engine Rank	m/z [Da]	MH+ [Da]	Theo. MH+ [Da]	DeltaM [ppm]	Deltam/z [Da]	Activation Type	MS Order	Isolation Interference [%]	Ion Inject Time [ms]	RT [min]	First Scan	Spectrum File	File ID	Ions Score	Identity Strict	Identity Relaxed	Expectation Value	Percolator q-Value	Percolator PEP	Precursor Abundance	Apex RT [min]
		FALSE	High	Mascot (A5)	Unambiguous	KVGYTPDWIFLLR		1	2	Q00610	Q00610; P53675	1	3	1	0	1	1	536.639	1607.9	1607.89	5.52	0.00296	HCD (High Energy Collision Dissociation)	MS2	92.0626	22.934	58.4671	50059	MS2000489_EXO_W_1.raw	F4	8	42	35	31.7075	0.00534	0.08763	37734904	58.69
	FALSE	High	AHMGMFTELAILYSK		0.148775	0.00747104	1	2	1	Q00610	0	1711.85	High	0.007152	0.1455	21
		Checked	Confidence	Identifying Node	PSM Ambiguity	Annotated Sequence	Modifications	# Protein Groups	# Proteins	Master Protein Accessions	Protein Accessions	# Missed Cleavages	Charge	DeltaScore	DeltaCn	Rank	Search Engine Rank	m/z [Da]	MH+ [Da]	Theo. MH+ [Da]	DeltaM [ppm]	Deltam/z [Da]	Activation Type	MS Order	Isolation Interference [%]	Ion Inject Time [ms]	RT [min]	First Scan	Spectrum File	File ID	Ions Score	Identity Strict	Identity Relaxed	Expectation Value	Percolator q-Value	Percolator PEP	Precursor Abundance	Apex RT [min]
		FALSE	High	Mascot (A5)	Unambiguous	AHMGMFTELAILYSK		1	2	Q00610	Q00610; P53675	0	2	0.9524	0	1	1	856.428	1711.85	1711.85	-3.89	-0.00333	HCD (High Energy Collision Dissociation)	MS2	0	14.728	54.5566	45965	MS2000489_EXO_W_1.raw	F4	21	48	41	5.05261	0.007152	0.1455	12428016	54.51
	FALSE	High	EAIDSYIK		0.162802	0.00909653	1	1	1	Q00610	0	938.483	High	0.008636	0.159	10
		Checked	Confidence	Identifying Node	PSM Ambiguity	Annotated Sequence	Modifications	# Protein Groups	# Proteins	Master Protein Accessions	Protein Accessions	# Missed Cleavages	Charge	DeltaScore	DeltaCn	Rank	Search Engine Rank	m/z [Da]	MH+ [Da]	Theo. MH+ [Da]	DeltaM [ppm]	Deltam/z [Da]	Activation Type	MS Order	Isolation Interference [%]	Ion Inject Time [ms]	RT [min]	First Scan	Spectrum File	File ID	Ions Score	Identity Strict	Identity Relaxed	Expectation Value	Percolator q-Value	Percolator PEP	Precursor Abundance	Apex RT [min]
		FALSE	High	Mascot (A5)	Unambiguous	EAIDSYIK		1	1	Q00610	Q00610	0	2	0.2	0	1	1	469.748	938.488	938.483	5.81	0.00273	HCD (High Energy Collision Dissociation)	MS2	71.8625	19.036	13.2109	6664	MS2000489_EXO_W_1.raw	F4	10	43	36	21.5939	0.008636	0.159
	FALSE	High	EHLELFWSR		0.167013	0.00926325	1	1	1	Q00610	0	1216.61	High	0.008636	0.1627	22
		Checked	Confidence	Identifying Node	PSM Ambiguity	Annotated Sequence	Modifications	# Protein Groups	# Proteins	Master Protein Accessions	Protein Accessions	# Missed Cleavages	Charge	DeltaScore	DeltaCn	Rank	Search Engine Rank	m/z [Da]	MH+ [Da]	Theo. MH+ [Da]	DeltaM [ppm]	Deltam/z [Da]	Activation Type	MS Order	Isolation Interference [%]	Ion Inject Time [ms]	RT [min]	First Scan	Spectrum File	File ID	Ions Score	Identity Strict	Identity Relaxed	Expectation Value	Percolator q-Value	Percolator PEP	Precursor Abundance	Apex RT [min]
		FALSE	High	Mascot (A5)	Unambiguous	EHLELFWSR		1	1	Q00610	Q00610	0	2	0.6364	0	1	1	608.809	1216.61	1216.61	-0.04	-2e-05	HCD (High Energy Collision Dissociation)	MS2		12.688	29.1672	21753	MS2000489_EXO_W_1.raw	F4	22	45	38	2.39795	0.008636	0.1627	63217828	29.32
FALSE	High	Master Protein	P04264	Keratin, type II cytoskeletal 1 OS=Homo sapiens OX=9606 GN=KRT1 PE=1 SV=6	0	105.185	45	27	49	24	1	644	66	8.12	1412	27
	Checked	Confidence	Sequence	Modifications	Qvality PEP	Qvality q-value	# Protein Groups	# Proteins	# PSMs	Master Protein Accessions	# Missed Cleavages	Theo. MH+ [Da]	Confidence (by Search Engine): Mascot	Percolator q-Value (by Search Engine): Mascot	Percolator PEP (by Search Engine): Mascot	Ions Score (by Search Engine): Mascot
	FALSE	High	LNDLEDALQQAK		7.29278e-05	0	1	1	1	P04264	0	1357.7	High	0	6.532e-05	36
		Checked	Confidence	Identifying Node	PSM Ambiguity	Annotated Sequence	Modifications	# Protein Groups	# Proteins	Master Protein Accessions	Protein Accessions	# Missed Cleavages	Charge	DeltaScore	DeltaCn	Rank	Search Engine Rank	m/z [Da]	MH+ [Da]	Theo. MH+ [Da]	DeltaM [ppm]	Deltam/z [Da]	Activation Type	MS Order	Isolation Interference [%]	Ion Inject Time [ms]	RT [min]	First Scan	Spectrum File	File ID	Ions Score	Identity Strict	Identity Relaxed	Expectation Value	Percolator q-Value	Percolator PEP	Precursor Abundance	Apex RT [min]
		FALSE	High	Mascot (A5)	Unambiguous	LNDLEDALQQAK		1	1	P04264	P04264	0	2	0.6944	0	1	1	679.347	1357.69	1357.7	-5.98	-0.00406	HCD (High Energy Collision Dissociation)	MS2	64.7489	6.756	26.1063	19192	MS2000489_EXO_W_1.raw	F4	36	46	39	0.105344	0	6.532e-05	852173888	26.35
	FALSE	High	LNDLEDALQQAKEDLAR		1.70852e-05	0	1	1	2	P04264	1	1941.99	High	0	1.495e-05	56
		Checked	Confidence	Identifying Node	PSM Ambiguity	Annotated Sequence	Modifications	# Protein Groups	# Proteins	Master Protein Accessions	Protein Accessions	# Missed Cleavages	Charge	DeltaScore	DeltaCn	Rank	Search Engine Rank	m/z [Da]	MH+ [Da]	Theo. MH+ [Da]	DeltaM [ppm]	Deltam/z [Da]	Activation Type	MS Order	Isolation Interference [%]	Ion Inject Time [ms]	RT [min]	First Scan	Spectrum File	File ID	Ions Score	Identity Strict	Identity Relaxed	Expectation Value	Percolator q-Value	Percolator PEP	Precursor Abundance	Apex RT [min]
		FALSE	High	Mascot (A5)	Unambiguous	LNDLEDALQQAKEDLAR		1	1	P04264	P04264	1	3	1	0	1	1	648.002	1941.99	1941.99	2	0.00129	HCD (High Energy Collision Dissociation)	MS2	24.9188	13.812	49.2123	40988	MS2000489_EXO_W_1.raw	F4	54	48	41	0.00247798	0	3.796e-05	37976772	49.21
		FALSE	High	Mascot (A5)	Unambiguous	LNDLEDALQQAKEDLAR		1	1	P04264	P04264	1	3	0.9821	0	1	1	648.005	1942	1941.99	6.52	0.00422	HCD (High Energy Collision Dissociation)	MS2	0	19.582	49.1089	40872	MS2000489_EXO_W_1.raw	F4	56	47	40	0.00153264	0	1.495e-05	37976772	49.21
	FALSE	High	MSGECAPNVSVSVSTSHTTISGGGSR	1xPropionamide [C5]	0.0002302	0	1	1	1	P04264	0	2579.18	High	0	0.0002088	23
		Checked	Confidence	Identifying Node	PSM Ambiguity	Annotated Sequence	Modifications	# Protein Groups	# Proteins	Master Protein Accessions	Protein Accessions	# Missed Cleavages	Charge	DeltaScore	DeltaCn	Rank	Search Engine Rank	m/z [Da]	MH+ [Da]	Theo. MH+ [Da]	DeltaM [ppm]	Deltam/z [Da]	Activation Type	MS Order	Isolation Interference [%]	Ion Inject Time [ms]	RT [min]	First Scan	Spectrum File	File ID	Ions Score	Identity Strict	Identity Relaxed	Expectation Value	Percolator q-Value	Percolator PEP	Precursor Abundance	Apex RT [min]
		FALSE	High	Mascot (A5)	Unambiguous	MSGEcAPNVSVSVSTSHTTISGGGSR	C5(Propionamide)	1	1	P04264	P04264	0	3	0.8696	0	1	1	860.4	2579.18	2579.18	0.7	0.0006	HCD (High Energy Collision Dissociation)	MS2	84.9472	9.233	16.4967	9973	MS2000489_EXO_W_1.raw	F4	23	52	45	7.9505	0	0.0002088	33543978	16.48
	FALSE	High	MSGECAPNVSVSVSTSHTTISGGGSR	1xPropionamide [C5]; 1xOxidation [M1]	3.14655e-05	0	1	1	2	P04264	0	2595.18	High	0	2.788e-05	33
		Checked	Confidence	Identifying Node	PSM Ambiguity	Annotated Sequence	Modifications	# Protein Groups	# Proteins	Master Protein Accessions	Protein Accessions	# Missed Cleavages	Charge	DeltaScore	DeltaCn	Rank	Search Engine Rank	m/z [Da]	MH+ [Da]	Theo. MH+ [Da]	DeltaM [ppm]	Deltam/z [Da]	Activation Type	MS Order	Isolation Interference [%]	Ion Inject Time [ms]	RT [min]	First Scan	Spectrum File	File ID	Ions Score	Identity Strict	Identity Relaxed	Expectation Value	Percolator q-Value	Percolator PEP	Precursor Abundance	Apex RT [min]
		FALSE	High	Mascot (A5)	Unambiguous	mSGEcAPNVSVSVSTSHTTISGGGSR	M1(Oxidation); C5(Propionamide)	1	1	P04264	P04264	0	3	1	0	1	1	865.73	2595.18	2595.18	-0.48	-0.00041	HCD (High Energy Collision Dissociation)	MS2	0	12.804	13.8246	7272	MS2000489_EXO_W_1.raw	F4	33	52	45	0.878348	0	2.788e-05	23369786	13.91
		FALSE	High	Mascot (A5)	Unambiguous	mSGEcAPNVSVSVSTSHTTISGGGSR	M1(Oxidation); C5(Propionamide)	1	1	P04264	P04264	0	3	1	0	1	1	865.733	2595.18	2595.18	2.42	0.00209	HCD (High Energy Collision Dissociation)	MS2	0	12.691	13.8365	7283	MS2000489_EXO_W_1.raw	F4	26	52	45	3.89439	0	0.0001875	23369786	13.91
	FALSE	High	NKLNDLEDALQQAK		6.27148e-05	0	1	1	1	P04264	1	1599.83	High	0	5.578e-05	68
		Checked	Confidence	Identifying Node	PSM Ambiguity	Annotated Sequence	Modifications	# Protein Groups	# Proteins	Master Protein Accessions	Protein Accessions	# Missed Cleavages	Charge	DeltaScore	DeltaCn	Rank	Search Engine Rank	m/z [Da]	MH+ [Da]	Theo. MH+ [Da]	DeltaM [ppm]	Deltam/z [Da]	Activation Type	MS Order	Isolation Interference [%]	Ion Inject Time [ms]	RT [min]	First Scan	Spectrum File	File ID	Ions Score	Identity Strict	Identity Relaxed	Expectation Value	Percolator q-Value	Percolator PEP	Precursor Abundance	Apex RT [min]
		FALSE	High	Mascot (A5)	Unambiguous	NKLNDLEDALQQAK		1	1	P04264	P04264	1	2	0.8676	0	1	1	800.423	1599.84	1599.83	3.73	0.00299	HCD (High Energy Collision Dissociation)	MS2	0	30	26.7188	19871	MS2000489_EXO_W_1.raw	F4	68	46	39	7.0565e-05	0	5.578e-05	332458368	27.07
	FALSE	High	NKLNDLEDALQQAKEDLAR		1.38718e-05	0	1	1	1	P04264	2	2184.13	High	0	1.214e-05	81
		Checked	Confidence	Identifying Node	PSM Ambiguity	Annotated Sequence	Modifications	# Protein Groups	# Proteins	Master Protein Accessions	Protein Accessions	# Missed Cleavages	Charge	DeltaScore	DeltaCn	Rank	Search Engine Rank	m/z [Da]	MH+ [Da]	Theo. MH+ [Da]	DeltaM [ppm]	Deltam/z [Da]	Activation Type	MS Order	Isolation Interference [%]	Ion Inject Time [ms]	RT [min]	First Scan	Spectrum File	File ID	Ions Score	Identity Strict	Identity Relaxed	Expectation Value	Percolator q-Value	Percolator PEP	Precursor Abundance	Apex RT [min]
		FALSE	High	Mascot (A5)	Unambiguous	NKLNDLEDALQQAKEDLAR		1	1	P04264	P04264	2	3	0.9136	0	1	1	728.715	2184.13	2184.13	1.97	0.00143	HCD (High Energy Collision Dissociation)	MS2	35.4122	7.019	47.5946	39357	MS2000489_EXO_W_1.raw	F4	81	47	40	5.22343e-06	0	1.214e-05	60048356	47.62
	FALSE	High	GGGGGGYGSGGSSYGSGGGSYGSGGGGGGGR		1.21879e-07	0	1	1	1	P04264	0	2383.95	High	0	1.01e-07	108
		Checked	Confidence	Identifying Node	PSM Ambiguity	Annotated Sequence	Modifications	# Protein Groups	# Proteins	Master Protein Accessions	Protein Accessions	# Missed Cleavages	Charge	DeltaScore	DeltaCn	Rank	Search Engine Rank	m/z [Da]	MH+ [Da]	Theo. MH+ [Da]	DeltaM [ppm]	Deltam/z [Da]	Activation Type	MS Order	Isolation Interference [%]	Ion Inject Time [ms]	RT [min]	First Scan	Spectrum File	File ID	Ions Score	Identity Strict	Identity Relaxed	Expectation Value	Percolator q-Value	Percolator PEP	Precursor Abundance	Apex RT [min]
		FALSE	High	Mascot (A5)	Unambiguous	GGGGGGYGSGGSSYGSGGGSYGSGGGGGGGR		1	1	P04264	P04264	0	2	0.9907	0	1	1	1192.48	2383.95	2383.95	0.04	5e-05	HCD (High Energy Collision Dissociation)	MS2	0	30	9.0526	2588	MS2000489_EXO_W_1.raw	F4	108	50	43	1.65389e-08	0	1.01e-07	37128412	9.15
	FALSE	High	LALDIEIATYR		5.92119e-05	0	2	6	6	P04264; P05787	0	1277.71	High	0	5.266e-05	64
		Checked	Confidence	Identifying Node	PSM Ambiguity	Annotated Sequence	Modifications	# Protein Groups	# Proteins	Master Protein Accessions	Protein Accessions	# Missed Cleavages	Charge	DeltaScore	DeltaCn	Rank	Search Engine Rank	m/z [Da]	MH+ [Da]	Theo. MH+ [Da]	DeltaM [ppm]	Deltam/z [Da]	Activation Type	MS Order	Isolation Interference [%]	Ion Inject Time [ms]	RT [min]	First Scan	Spectrum File	File ID	Ions Score	Identity Strict	Identity Relaxed	Expectation Value	Percolator q-Value	Percolator PEP	Precursor Abundance	Apex RT [min]
		FALSE	High	Mascot (A5)	Unambiguous	LALDIEIATYR		2	5	P05787	P08729; P14136; Q6KB66; P19013; P05787	0	2	0	0	1	1	639.359	1277.71	1277.71	0.98	0.00063	HCD (High Energy Collision Dissociation)	MS2	0	13.461	47.6614	39414	MS2000489_EXO_W_1.raw	F4	64	43	36	9.90368e-05	0	5.266e-05	964365952	47.94
		FALSE	High	Mascot (A5)	Unambiguous	LALDLEIATYR		1	1	P04264	P04264	0	2		0	1	2	639.359	1277.71	1277.71	0.98	0.00063	HCD (High Energy Collision Dissociation)	MS2	0	13.461	47.6614	39414	MS2000489_EXO_W_1.raw	F4	64	43	36	9.90368e-05	0	5.266e-05	964365952	47.94
		FALSE	High	Mascot (A5)	Unambiguous	LALDIEIATYR		2	5	P05787	P08729; P14136; Q6KB66; P19013; P05787	0	2	0	0	1	1	639.36	1277.71	1277.71	2.7	0.00172	HCD (High Energy Collision Dissociation)	MS2	0	7.649	48.4157	40132	MS2000489_EXO_W_1.raw	F4	63	43	36	0.000105629	0	0.0002044	964365952	47.94
		FALSE	High	Mascot (A5)	Unambiguous	LALDLEIATYR		1	1	P04264	P04264	0	2		0	1	2	639.36	1277.71	1277.71	2.7	0.00172	HCD (High Energy Collision Dissociation)	MS2	0	7.649	48.4157	40132	MS2000489_EXO_W_1.raw	F4	63	43	36	0.000105629	0	0.0002044	964365952	47.94
		FALSE	High	Mascot (A5)	Unambiguous	LALDIEIATYR		2	5	P05787	P08729; P14136; Q6KB66; P19013; P05787	0	2	0	0	1	1	639.361	1277.71	1277.71	3.85	0.00246	HCD (High Energy Collision Dissociation)	MS2	21.8689	18.371	49.2004	40975	MS2000489_EXO_W_1.raw	F4	59	43	36	0.00024118	0	0.000151	964365952	47.94
		FALSE	High	Mascot (A5)	Unambiguous	LALDLEIATYR		1	1	P04264	P04264	0	2		0	1	2	639.361	1277.71	1277.71	3.85	0.00246	HCD (High Energy Collision Dissociation)	MS2	21.8689	18.371	49.2004	40975	MS2000489_EXO_W_1.raw	F4	59	43	36	0.00024118	0	0.000151	964365952	47.94
	FALSE	High	THNLEPYFESFINNLR		1.00398e-05	0	1	1	4	P04264	0	1993.98	High	0	8.737e-06	69
		Checked	Confidence	Identifying Node	PSM Ambiguity	Annotated Sequence	Modifications	# Protein Groups	# Proteins	Master Protein Accessions	Protein Accessions	# Missed Cleavages	Charge	DeltaScore	DeltaCn	Rank	Search Engine Rank	m/z [Da]	MH+ [Da]	Theo. MH+ [Da]	DeltaM [ppm]	Deltam/z [Da]	Activation Type	MS Order	Isolation Interference [%]	Ion Inject Time [ms]	RT [min]	First Scan	Spectrum File	File ID	Ions Score	Identity Strict	Identity Relaxed	Expectation Value	Percolator q-Value	Percolator PEP	Precursor Abundance	Apex RT [min]
		FALSE	High	Mascot (A5)	Unambiguous	THNLEPYFESFINNLR		1	1	P04264	P04264	0	3	1	0	1	1	665.333	1993.98	1993.98	3.19	0.00212	HCD (High Energy Collision Dissociation)	MS2	21.8559	20.304	60.8377	52726	MS2000489_EXO_W_1.raw	F4	36	49	42	0.205158	0	0.0009889	1050479936	59.85
		FALSE	High	Mascot (A5)	Unambiguous	THNLEPYFESFINNLR		1	1	P04264	P04264	0	3	0.971	0	1	1	665.332	1993.98	1993.98	2.18	0.00145	HCD (High Energy Collision Dissociation)	MS2	2.08331	3.51	60.0798	51880	MS2000489_EXO_W_1.raw	F4	69	49	42	0.000107539	0	8.737e-06	1050479936	59.85
		FALSE	High	Mascot (A5)	Unambiguous	THNLEPYFESFINNLR		1	1	P04264	P04264	0	3	0.9855	0	1	1	665.331	1993.98	1993.98	0.62	0.00041	HCD (High Energy Collision Dissociation)	MS2	0	30	59.3129	50994	MS2000489_EXO_W_1.raw	F4	69	49	42	0.000113231	0	0.000183	1050479936	59.85
		FALSE	High	Mascot (A5)	Unambiguous	THNLEPYFESFINNLR		1	1	P04264	P04264	0	2	0.95	0	1	1	997.494	1993.98	1993.98	2.06	0.00205	HCD (High Energy Collision Dissociation)	MS2	0	17.963	61.5674	53568	MS2000489_EXO_W_1.raw	F4	20	49	42	8.66944	0.00377	0.06447	432406240	61.97
	FALSE	High	YEELQITAGR		0.000320347	0	1	2	3	P04264	0	1179.6	High	0	0.0002904	56
		Checked	Confidence	Identifying Node	PSM Ambiguity	Annotated Sequence	Modifications	# Protein Groups	# Proteins	Master Protein Accessions	Protein Accessions	# Missed Cleavages	Charge	DeltaScore	DeltaCn	Rank	Search Engine Rank	m/z [Da]	MH+ [Da]	Theo. MH+ [Da]	DeltaM [ppm]	Deltam/z [Da]	Activation Type	MS Order	Isolation Interference [%]	Ion Inject Time [ms]	RT [min]	First Scan	Spectrum File	File ID	Ions Score	Identity Strict	Identity Relaxed	Expectation Value	Percolator q-Value	Percolator PEP	Precursor Abundance	Apex RT [min]
		FALSE	High	Mascot (A5)	Unambiguous	YEELQITAGR		1	2	P04264	P04264; P04259	0	2	0.5536	0	1	1	590.305	1179.6	1179.6	2.76	0.00163	HCD (High Energy Collision Dissociation)	MS2	22.5459	7.917	15.4554	8800	MS2000489_EXO_W_1.raw	F4	56	45	38	0.0010245	0	0.0002904	1926010368	14.82
		FALSE	High	Mascot (A5)	Unambiguous	YEELQITAGR		1	2	P04264	P04264; P04259	0	2	0.3036	0	1	1	590.304	1179.6	1179.6	1	0.00059	HCD (High Energy Collision Dissociation)	MS2	33.4382	4.576	15.2177	8526	MS2000489_EXO_W_1.raw	F4	56	45	38	0.00106058	0.0005545	0.005353	1926010368	14.82
		FALSE	High	Mascot (A5)	Unambiguous	YEELQITAGR		1	2	P04264	P04264; P04259	0	2	0.4091	0	1	1	590.305	1179.6	1179.6	1.73	0.00102	HCD (High Energy Collision Dissociation)	MS2	73.5864	4.981	14.6646	8126	MS2000489_EXO_W_1.raw	F4	22	45	38	2.25804	0.0009105	0.02213	1926010368	14.82
	FALSE	High	WELLQQVDTSTR		0.0001037	0	1	1	3	P04264	0	1475.75	High	0	9.331e-05	79
		Checked	Confidence	Identifying Node	PSM Ambiguity	Annotated Sequence	Modifications	# Protein Groups	# Proteins	Master Protein Accessions	Protein Accessions	# Missed Cleavages	Charge	DeltaScore	DeltaCn	Rank	Search Engine Rank	m/z [Da]	MH+ [Da]	Theo. MH+ [Da]	DeltaM [ppm]	Deltam/z [Da]	Activation Type	MS Order	Isolation Interference [%]	Ion Inject Time [ms]	RT [min]	First Scan	Spectrum File	File ID	Ions Score	Identity Strict	Identity Relaxed	Expectation Value	Percolator q-Value	Percolator PEP	Precursor Abundance	Apex RT [min]
		FALSE	High	Mascot (A5)	Unambiguous	WELLQQVDTSTR		1	1	P04264	P04264	0	2	0.7705	0	1	1	738.379	1475.75	1475.75	1.45	0.00107	HCD (High Energy Collision Dissociation)	MS2	18.5476	11.534	35.2512	27594	MS2000489_EXO_W_1.raw	F4	61	47	40	0.000401396	0	0.0003177	1303068928	35.81
		FALSE	High	Mascot (A5)	Unambiguous	WELLQQVDTSTR		1	1	P04264	P04264	0	2	0.8228	0	1	1	738.38	1475.75	1475.75	2.44	0.0018	HCD (High Energy Collision Dissociation)	MS2	0	4.581	36.0178	28480	MS2000489_EXO_W_1.raw	F4	79	47	40	6.84903e-06	0	9.331e-05	1303068928	35.81
		FALSE	High	Mascot (A5)	Unambiguous	WELLQQVDTSTR		1	1	P04264	P04264	0	2	0.975	0	1	1	738.38	1475.75	1475.75	2.28	0.00168	HCD (High Energy Collision Dissociation)	MS2	0	16.629	36.9639	29378	MS2000489_EXO_W_1.raw	F4	40	47	40	0.0577433	0.0005545	0.002144
	FALSE	High	QISNLQQSISDAEQR		1.60154e-05	0	1	1	2	P04264	0	1716.85	High	0	1.409e-05	108
		Checked	Confidence	Identifying Node	PSM Ambiguity	Annotated Sequence	Modifications	# Protein Groups	# Proteins	Master Protein Accessions	Protein Accessions	# Missed Cleavages	Charge	DeltaScore	DeltaCn	Rank	Search Engine Rank	m/z [Da]	MH+ [Da]	Theo. MH+ [Da]	DeltaM [ppm]	Deltam/z [Da]	Activation Type	MS Order	Isolation Interference [%]	Ion Inject Time [ms]	RT [min]	First Scan	Spectrum File	File ID	Ions Score	Identity Strict	Identity Relaxed	Expectation Value	Percolator q-Value	Percolator PEP	Precursor Abundance	Apex RT [min]
		FALSE	High	Mascot (A5)	Unambiguous	QISNLQQSISDAEQR		1	1	P04264	P04264	0	2	0.9907	0	1	1	858.931	1716.86	1716.85	2.28	0.00196	HCD (High Energy Collision Dissociation)	MS2	0	15.52	18.4698	11647	MS2000489_EXO_W_1.raw	F4	108	48	41	1.00335e-08	0	1.409e-05	801024512	18.62
		FALSE	High	Mascot (A5)	Unambiguous	QISNLQQSISDAEQR		1	1	P04264	P04264	0	2	1	0	1	1	858.932	1716.86	1716.85	3.06	0.00263	HCD (High Energy Collision Dissociation)	MS2	21.2137	30	19.6297	12762	MS2000489_EXO_W_1.raw	F4	49	48	41	0.00932593	0	0.0002232	8608523	19.28
	FALSE	High	SKAEAESLYQSKYEELQITAGR		2.6197e-06	0	1	1	1	P04264	2	2501.25	High	0	2.255e-06	55
		Checked	Confidence	Identifying Node	PSM Ambiguity	Annotated Sequence	Modifications	# Protein Groups	# Proteins	Master Protein Accessions	Protein Accessions	# Missed Cleavages	Charge	DeltaScore	DeltaCn	Rank	Search Engine Rank	m/z [Da]	MH+ [Da]	Theo. MH+ [Da]	DeltaM [ppm]	Deltam/z [Da]	Activation Type	MS Order	Isolation Interference [%]	Ion Inject Time [ms]	RT [min]	First Scan	Spectrum File	File ID	Ions Score	Identity Strict	Identity Relaxed	Expectation Value	Percolator q-Value	Percolator PEP	Precursor Abundance	Apex RT [min]
		FALSE	High	Mascot (A5)	Unambiguous	SKAEAESLYQSKYEELQITAGR		1	1	P04264	P04264	2	3	1	0	1	1	834.425	2501.26	2501.25	4.02	0.00335	HCD (High Energy Collision Dissociation)	MS2	51.0296	30	21.3742	14592	MS2000489_EXO_W_1.raw	F4	55	49	42	0.00287714	0	2.255e-06	13421880	21.41
	FALSE	High	SLDLDSIIAEVK		0.000478989	0	1	1	2	P04264	0	1302.72	High	0	0.0004762	65
		Checked	Confidence	Identifying Node	PSM Ambiguity	Annotated Sequence	Modifications	# Protein Groups	# Proteins	Master Protein Accessions	Protein Accessions	# Missed Cleavages	Charge	DeltaScore	DeltaCn	Rank	Search Engine Rank	m/z [Da]	MH+ [Da]	Theo. MH+ [Da]	DeltaM [ppm]	Deltam/z [Da]	Activation Type	MS Order	Isolation Interference [%]	Ion Inject Time [ms]	RT [min]	First Scan	Spectrum File	File ID	Ions Score	Identity Strict	Identity Relaxed	Expectation Value	Percolator q-Value	Percolator PEP	Precursor Abundance	Apex RT [min]
		FALSE	High	Mascot (A5)	Unambiguous	SLDLDSIIAEVK		1	1	P04264	P04264	0	2	0.8254	0	1	1	651.862	1302.72	1302.72	1.88	0.00123	HCD (High Energy Collision Dissociation)	MS2	0	13.807	64.3642	56406	MS2000489_EXO_W_1.raw	F4	63	44	37	0.000155313	0	0.0004377	2276321024	63.93
		FALSE	High	Mascot (A5)	Unambiguous	SLDLDSIIAEVK		1	1	P04264	P04264	0	2	0.8154	0	1	1	651.862	1302.72	1302.72	1.32	0.00086	HCD (High Energy Collision Dissociation)	MS2	25.2246	30	63.6108	55790	MS2000489_EXO_W_1.raw	F4	65	45	38	0.000103459	0	0.0004762	2276321024	63.93
	FALSE	High	SGGGFSSGSAGIINYQR		0.000468778	0	1	1	1	P04264	0	1657.79	High	0	0.0004279	48
		Checked	Confidence	Identifying Node	PSM Ambiguity	Annotated Sequence	Modifications	# Protein Groups	# Proteins	Master Protein Accessions	Protein Accessions	# Missed Cleavages	Charge	DeltaScore	DeltaCn	Rank	Search Engine Rank	m/z [Da]	MH+ [Da]	Theo. MH+ [Da]	DeltaM [ppm]	Deltam/z [Da]	Activation Type	MS Order	Isolation Interference [%]	Ion Inject Time [ms]	RT [min]	First Scan	Spectrum File	File ID	Ions Score	Identity Strict	Identity Relaxed	Expectation Value	Percolator q-Value	Percolator PEP	Precursor Abundance	Apex RT [min]
		FALSE	High	Mascot (A5)	Unambiguous	SGGGFSSGSAGIINYQR		1	1	P04264	P04264	0	2	0.7917	0	1	1	829.404	1657.8	1657.79	4.73	0.00392	HCD (High Energy Collision Dissociation)	MS2	26.4973	29.083	20.3666	13606	MS2000489_EXO_W_1.raw	F4	48	48	41	0.0123043	0	0.0004279	154380192	20.09
	FALSE	High	SLNNQFASFIDK		0.000647655	0	1	1	2	P04264	0	1383.69	High	0	0.0005929	63
		Checked	Confidence	Identifying Node	PSM Ambiguity	Annotated Sequence	Modifications	# Protein Groups	# Proteins	Master Protein Accessions	Protein Accessions	# Missed Cleavages	Charge	DeltaScore	DeltaCn	Rank	Search Engine Rank	m/z [Da]	MH+ [Da]	Theo. MH+ [Da]	DeltaM [ppm]	Deltam/z [Da]	Activation Type	MS Order	Isolation Interference [%]	Ion Inject Time [ms]	RT [min]	First Scan	Spectrum File	File ID	Ions Score	Identity Strict	Identity Relaxed	Expectation Value	Percolator q-Value	Percolator PEP	Precursor Abundance	Apex RT [min]
		FALSE	High	Mascot (A5)	Unambiguous	SLNNQFASFIDK		1	1	P04264	P04264	0	2	1	0	1	1	692.348	1383.69	1383.69	-0.49	-0.00034	HCD (High Energy Collision Dissociation)	MS2	34.3058	1.341	35.5448	27929	MS2000489_EXO_W_1.raw	F4	63	46	39	0.00026928	0	0.0005929	1473211008	35.65
		FALSE	High	Mascot (A5)	Unambiguous	SLNNQFASFIDK		1	1	P04264	P04264	0	2	1	0	1	1	692.336	1383.66	1383.69	-18.76	-0.01298	HCD (High Energy Collision Dissociation)	MS2		5.284	41.3151	34042	MS2000489_EXO_W_1.raw	F4	47	47	40	0.00964267	0.000729	0.01333
	FALSE	High	FLEQQNQVLQTK		0.000245575	0	2	3	5	P35908; P04264	0	1475.79	High	0.0004124	0.001403	47
		Checked	Confidence	Identifying Node	PSM Ambiguity	Annotated Sequence	Modifications	# Protein Groups	# Proteins	Master Protein Accessions	Protein Accessions	# Missed Cleavages	Charge	DeltaScore	DeltaCn	Rank	Search Engine Rank	m/z [Da]	MH+ [Da]	Theo. MH+ [Da]	DeltaM [ppm]	Deltam/z [Da]	Activation Type	MS Order	Isolation Interference [%]	Ion Inject Time [ms]	RT [min]	First Scan	Spectrum File	File ID	Ions Score	Identity Strict	Identity Relaxed	Expectation Value	Percolator q-Value	Percolator PEP	Precursor Abundance	Apex RT [min]
		FALSE	High	Mascot (A5)	Unambiguous	FLEQQNQVLQTK		2	3	P35908; P04264	Q7Z794; P35908; P04264	0	2	0.7556	0	1	1	738.398	1475.79	1475.79	2.6	0.00192	HCD (High Energy Collision Dissociation)	MS2	40.1117	5.008	16.4236	9890	MS2000489_EXO_W_1.raw	F4	45	45	38	0.0120904	0	0.0002225	2714540800	15.97
		FALSE	High	Mascot (A5)	Unambiguous	FLEQQNQVLQTK		2	3	P35908; P04264	Q7Z794; P35908; P04264	0	2	1	0	1	1	738.397	1475.79	1475.79	1.28	0.00094	HCD (High Energy Collision Dissociation)	MS2	33.018	16.466	16.8757	10405	MS2000489_EXO_W_1.raw	F4	47	46	39	0.00770432	0.0004124	0.001403	2714540800	15.97
		FALSE	High	Mascot (A5)	Unambiguous	FLEQQNQVLQTK		2	3	P35908; P04264	Q7Z794; P35908; P04264	0	2	0.8667	0	1	1	738.399	1475.79	1475.79	3.93	0.0029	HCD (High Energy Collision Dissociation)	MS2	0	27.598	17.8338	10934	MS2000489_EXO_W_1.raw	F4	30	45	38	0.382194	0.0005545	0.008614
		FALSE	High	Mascot (A5)	Unambiguous	FLEQQNQVLQTK		2	3	P35908; P04264	Q7Z794; P35908; P04264	0	2	0.8478	0	1	1	738.4	1475.79	1475.79	4.42	0.00326	HCD (High Energy Collision Dissociation)	MS2	20.4106	26.978	17.9593	11071	MS2000489_EXO_W_1.raw	F4	46	45	38	0.00925803	0.0005545	0.002138
		FALSE	High	Mascot (A5)	Unambiguous	FLEQQNQVLQTK		2	3	P35908; P04264	Q7Z794; P35908; P04264	0	2	0.6774	0	1	1	738.395	1475.78	1475.79	-1.37	-0.00101	HCD (High Energy Collision Dissociation)	MS2		18.652	18.2972	11451	MS2000489_EXO_W_1.raw	F4	31	46	39	0.32288	0.000729	0.017
	FALSE	High	FSSCGGGGGSFGAGGGFGSR	1xPropionamide [C4]	3.47919e-07	0	1	1	1	P04264	0	1779.75	High	0	2.912e-07	110
		Checked	Confidence	Identifying Node	PSM Ambiguity	Annotated Sequence	Modifications	# Protein Groups	# Proteins	Master Protein Accessions	Protein Accessions	# Missed Cleavages	Charge	DeltaScore	DeltaCn	Rank	Search Engine Rank	m/z [Da]	MH+ [Da]	Theo. MH+ [Da]	DeltaM [ppm]	Deltam/z [Da]	Activation Type	MS Order	Isolation Interference [%]	Ion Inject Time [ms]	RT [min]	First Scan	Spectrum File	File ID	Ions Score	Identity Strict	Identity Relaxed	Expectation Value	Percolator q-Value	Percolator PEP	Precursor Abundance	Apex RT [min]
		FALSE	High	Mascot (A5)	Unambiguous	FSScGGGGGSFGAGGGFGSR	C4(Propionamide)	1	1	P04264	P04264	0	2	1	0	1	1	890.38	1779.75	1779.75	1.2	0.00107	HCD (High Energy Collision Dissociation)	MS2	0	13.102	16.1386	9573	MS2000489_EXO_W_1.raw	F4	110	48	41	7.00295e-09	0	2.912e-07	27262578	16.16
	FALSE	High	NMQDMVEDYR		0.00148973	0.000481191	1	1	1	P04264	0	1300.53	High	0.0004124	0.001385	43
		Checked	Confidence	Identifying Node	PSM Ambiguity	Annotated Sequence	Modifications	# Protein Groups	# Proteins	Master Protein Accessions	Protein Accessions	# Missed Cleavages	Charge	DeltaScore	DeltaCn	Rank	Search Engine Rank	m/z [Da]	MH+ [Da]	Theo. MH+ [Da]	DeltaM [ppm]	Deltam/z [Da]	Activation Type	MS Order	Isolation Interference [%]	Ion Inject Time [ms]	RT [min]	First Scan	Spectrum File	File ID	Ions Score	Identity Strict	Identity Relaxed	Expectation Value	Percolator q-Value	Percolator PEP	Precursor Abundance	Apex RT [min]
		FALSE	High	Mascot (A5)	Unambiguous	NMQDMVEDYR		1	1	P04264	P04264	0	2	1	0	1	1	650.769	1300.53	1300.53	1.08	0.0007	HCD (High Energy Collision Dissociation)	MS2	46.9708	11.053	18.479	11660	MS2000489_EXO_W_1.raw	F4	43	45	38	0.0168017	0.0004124	0.001385	313628288	18.62
	FALSE	High	NMQDMVEDYR	1xOxidation [M]	0.00381471	0.000649814	1	1	2	P04264	0	1316.52	High	0.0005545	0.003571	36
		Checked	Confidence	Identifying Node	PSM Ambiguity	Annotated Sequence	Modifications	# Protein Groups	# Proteins	Master Protein Accessions	Protein Accessions	# Missed Cleavages	Charge	DeltaScore	DeltaCn	Rank	Search Engine Rank	m/z [Da]	MH+ [Da]	Theo. MH+ [Da]	DeltaM [ppm]	Deltam/z [Da]	Activation Type	MS Order	Isolation Interference [%]	Ion Inject Time [ms]	RT [min]	First Scan	Spectrum File	File ID	Ions Score	Identity Strict	Identity Relaxed	Expectation Value	Percolator q-Value	Percolator PEP	Precursor Abundance	Apex RT [min]
		FALSE	High	Mascot (A5)	Unambiguous	NMQDmVEDYR	M5(Oxidation)	1	1	P04264	P04264	0	2	0.8889	0	1	1	658.767	1316.53	1316.52	2.15	0.00141	HCD (High Energy Collision Dissociation)	MS2	32.2307	11.28	10.9029	4415	MS2000489_EXO_W_1.raw	F4	36	45	38	0.0880805	0.0005545	0.003571	167058000	11.05
		FALSE	High	Mascot (A5)	Unambiguous	NmQDMVEDYR	M2(Oxidation)	1	1	P04264	P04264	0	2	1	0	1	1	658.767	1316.53	1316.52	0.94	0.00062	HCD (High Energy Collision Dissociation)	MS2	59.0817	3.506	10.1388	3759	MS2000489_EXO_W_1.raw	F4	25	45	38	0.913973	0.001335	0.03199	42968508	10.13
	FALSE	High	TNAENEFVTIK		0.00612609	0.000649814	1	1	1	P04264	0	1265.64	High	0.0005545	0.005793	35
		Checked	Confidence	Identifying Node	PSM Ambiguity	Annotated Sequence	Modifications	# Protein Groups	# Proteins	Master Protein Accessions	Protein Accessions	# Missed Cleavages	Charge	DeltaScore	DeltaCn	Rank	Search Engine Rank	m/z [Da]	MH+ [Da]	Theo. MH+ [Da]	DeltaM [ppm]	Deltam/z [Da]	Activation Type	MS Order	Isolation Interference [%]	Ion Inject Time [ms]	RT [min]	First Scan	Spectrum File	File ID	Ions Score	Identity Strict	Identity Relaxed	Expectation Value	Percolator q-Value	Percolator PEP	Precursor Abundance	Apex RT [min]
		FALSE	High	Mascot (A5)	Unambiguous	TNAENEFVTIK		1	1	P04264	P04264	0	2	1	0	1	1	633.323	1265.64	1265.64	1.87	0.00118	HCD (High Energy Collision Dissociation)	MS2	0	4.627	15.014	8340	MS2000489_EXO_W_1.raw	F4	35	46	39	0.136249	0.0005545	0.005793	808607360	15.22
	FALSE	High	TNAENEFVTIKK		0.0023082	0.000649814	1	1	1	P04264	1	1393.73	High	0.0005545	0.002144	73
		Checked	Confidence	Identifying Node	PSM Ambiguity	Annotated Sequence	Modifications	# Protein Groups	# Proteins	Master Protein Accessions	Protein Accessions	# Missed Cleavages	Charge	DeltaScore	DeltaCn	Rank	Search Engine Rank	m/z [Da]	MH+ [Da]	Theo. MH+ [Da]	DeltaM [ppm]	Deltam/z [Da]	Activation Type	MS Order	Isolation Interference [%]	Ion Inject Time [ms]	RT [min]	First Scan	Spectrum File	File ID	Ions Score	Identity Strict	Identity Relaxed	Expectation Value	Percolator q-Value	Percolator PEP	Precursor Abundance	Apex RT [min]
		FALSE	High	Mascot (A5)	Unambiguous	TNAENEFVTIKK		1	1	P04264	P04264	1	2	1	0	1	1	697.37	1393.73	1393.73	0.57	0.00039	HCD (High Energy Collision Dissociation)	MS2	0	10.556	9.5214	3051	MS2000489_EXO_W_1.raw	F4	73	46	39	1.99688e-05	0.0005545	0.002144	382688864	9.6
	FALSE	High	SLNNQFASFIDKVR		0.00321111	0.000649814	1	1	1	P04264	1	1638.86	High	0.0005545	0.003014	46
		Checked	Confidence	Identifying Node	PSM Ambiguity	Annotated Sequence	Modifications	# Protein Groups	# Proteins	Master Protein Accessions	Protein Accessions	# Missed Cleavages	Charge	DeltaScore	DeltaCn	Rank	Search Engine Rank	m/z [Da]	MH+ [Da]	Theo. MH+ [Da]	DeltaM [ppm]	Deltam/z [Da]	Activation Type	MS Order	Isolation Interference [%]	Ion Inject Time [ms]	RT [min]	First Scan	Spectrum File	File ID	Ions Score	Identity Strict	Identity Relaxed	Expectation Value	Percolator q-Value	Percolator PEP	Precursor Abundance	Apex RT [min]
		FALSE	High	Mascot (A5)	Unambiguous	SLNNQFASFIDKVR		1	1	P04264	P04264	1	3	0.8478	0	1	1	546.96	1638.87	1638.86	3.58	0.00196	HCD (High Energy Collision Dissociation)	MS2	53.4608	16.534	38.4164	30693	MS2000489_EXO_W_1.raw	F4	46	46	39	0.00970952	0.0005545	0.003014	49798744	38.48
	FALSE	High	FLEQQNQVLQTKWELLQQVDTSTR		0.00253393	0.000649814	1	1	1	P04264	1	2932.52	High	0.0005545	0.002366	46
		Checked	Confidence	Identifying Node	PSM Ambiguity	Annotated Sequence	Modifications	# Protein Groups	# Proteins	Master Protein Accessions	Protein Accessions	# Missed Cleavages	Charge	DeltaScore	DeltaCn	Rank	Search Engine Rank	m/z [Da]	MH+ [Da]	Theo. MH+ [Da]	DeltaM [ppm]	Deltam/z [Da]	Activation Type	MS Order	Isolation Interference [%]	Ion Inject Time [ms]	RT [min]	First Scan	Spectrum File	File ID	Ions Score	Identity Strict	Identity Relaxed	Expectation Value	Percolator q-Value	Percolator PEP	Precursor Abundance	Apex RT [min]
		FALSE	High	Mascot (A5)	Unambiguous	FLEQQNQVLQTKWELLQQVDTSTR		1	1	P04264	P04264	1	3	0.9565	0	1	1	978.175	2932.51	2932.52	-2.45	-0.00239	HCD (High Energy Collision Dissociation)	MS2	41.5547	17.504	55.1312	46472	MS2000489_EXO_W_1.raw	F4	46	48	41	0.0175141	0.0005545	0.002366
	FALSE	High	IEISELNR		0.0121975	0.000863389	2	2	2	P35908; P04264	0	973.531	High	0.0009105	0.02049	60
		Checked	Confidence	Identifying Node	PSM Ambiguity	Annotated Sequence	Modifications	# Protein Groups	# Proteins	Master Protein Accessions	Protein Accessions	# Missed Cleavages	Charge	DeltaScore	DeltaCn	Rank	Search Engine Rank	m/z [Da]	MH+ [Da]	Theo. MH+ [Da]	DeltaM [ppm]	Deltam/z [Da]	Activation Type	MS Order	Isolation Interference [%]	Ion Inject Time [ms]	RT [min]	First Scan	Spectrum File	File ID	Ions Score	Identity Strict	Identity Relaxed	Expectation Value	Percolator q-Value	Percolator PEP	Precursor Abundance	Apex RT [min]
		FALSE	High	Mascot (A5)	Unambiguous	IEISELNR		2	2	P35908; P04264	P35908; P04264	0	2	0.3158	0	1	1	487.27	973.533	973.531	1.77	0.00086	HCD (High Energy Collision Dissociation)	MS2	32.8602	30	14.3931	7813	MS2000489_EXO_W_1.raw	F4	38	44	37	0.0439992	0.000729	0.01158	1733363200	13.7
		FALSE	High	Mascot (A5)	Unambiguous	IEISELNR		2	2	P35908; P04264	P35908; P04264	0	2	0.3	0	1	1	487.271	973.535	973.531	4.21	0.00205	HCD (High Energy Collision Dissociation)	MS2	13.0621	9.728	13.5572	7079	MS2000489_EXO_W_1.raw	F4	60	44	37	0.000322908	0.0009105	0.02049	1733363200	13.7
	FALSE	High	DYQELMNTK		0.015899	0.000863389	1	1	1	P04264	0	1141.52	High	0.000729	0.0152	10
		Checked	Confidence	Identifying Node	PSM Ambiguity	Annotated Sequence	Modifications	# Protein Groups	# Proteins	Master Protein Accessions	Protein Accessions	# Missed Cleavages	Charge	DeltaScore	DeltaCn	Rank	Search Engine Rank	m/z [Da]	MH+ [Da]	Theo. MH+ [Da]	DeltaM [ppm]	Deltam/z [Da]	Activation Type	MS Order	Isolation Interference [%]	Ion Inject Time [ms]	RT [min]	First Scan	Spectrum File	File ID	Ions Score	Identity Strict	Identity Relaxed	Expectation Value	Percolator q-Value	Percolator PEP	Precursor Abundance	Apex RT [min]
		FALSE	High	Mascot (A5)	Unambiguous	DYQELMNTK		1	1	P04264	P04264	0	2	1	0	1	1	571.263	1141.52	1141.52	-0.16	-9e-05	HCD (High Energy Collision Dissociation)	MS2	74.6203	12.421	15.3919	8729	MS2000489_EXO_W_1.raw	F4	10	45	38	34.255	0.000729	0.0152	566682752	14.99
	FALSE	High	SLVNLGGSK		0.0295773	0.00107975	1	1	1	P04264	0	874.499	High	0.0009105	0.02835	34
		Checked	Confidence	Identifying Node	PSM Ambiguity	Annotated Sequence	Modifications	# Protein Groups	# Proteins	Master Protein Accessions	Protein Accessions	# Missed Cleavages	Charge	DeltaScore	DeltaCn	Rank	Search Engine Rank	m/z [Da]	MH+ [Da]	Theo. MH+ [Da]	DeltaM [ppm]	Deltam/z [Da]	Activation Type	MS Order	Isolation Interference [%]	Ion Inject Time [ms]	RT [min]	First Scan	Spectrum File	File ID	Ions Score	Identity Strict	Identity Relaxed	Expectation Value	Percolator q-Value	Percolator PEP	Precursor Abundance	Apex RT [min]
		FALSE	High	Mascot (A5)	Unambiguous	SLVNLGGSK		1	1	P04264	P04264	0	2	0.4706	0	1	1	437.755	874.502	874.499	3.21	0.0014	HCD (High Energy Collision Dissociation)	MS2	32.36	9.581	10.7704	4267	MS2000489_EXO_W_1.raw	F4	34	41	34	0.0596117	0.0009105	0.02835	419454848	10.84
	FALSE	High	SLVNLGGSKSISISVAR		0.0348179	0.00158392	1	1	1	P04264	1	1687.97	High	0.001509	0.03335	3
		Checked	Confidence	Identifying Node	PSM Ambiguity	Annotated Sequence	Modifications	# Protein Groups	# Proteins	Master Protein Accessions	Protein Accessions	# Missed Cleavages	Charge	DeltaScore	DeltaCn	Rank	Search Engine Rank	m/z [Da]	MH+ [Da]	Theo. MH+ [Da]	DeltaM [ppm]	Deltam/z [Da]	Activation Type	MS Order	Isolation Interference [%]	Ion Inject Time [ms]	RT [min]	First Scan	Spectrum File	File ID	Ions Score	Identity Strict	Identity Relaxed	Expectation Value	Percolator q-Value	Percolator PEP	Precursor Abundance	Apex RT [min]
		FALSE	High	Mascot (A5)	Unambiguous	SLVNLGGSKSISISVAR		1	1	P04264	P04264	1	3	1	0	1	1	563.33	1687.97	1687.97	2.87	0.00161	HCD (High Energy Collision Dissociation)	MS2	91.534	30	29.393	22001	MS2000489_EXO_W_1.raw	F4	3	39	32	48.8349	0.001509	0.03335	2.02846e+06	29.53
	FALSE	High	LDSELKNMQDMVEDYR	2xOxidation [M8; M11]	0.12886	0.00648288	1	1	1	P04264	1	2017.88	High	0.006338	0.1254	23
		Checked	Confidence	Identifying Node	PSM Ambiguity	Annotated Sequence	Modifications	# Protein Groups	# Proteins	Master Protein Accessions	Protein Accessions	# Missed Cleavages	Charge	DeltaScore	DeltaCn	Rank	Search Engine Rank	m/z [Da]	MH+ [Da]	Theo. MH+ [Da]	DeltaM [ppm]	Deltam/z [Da]	Activation Type	MS Order	Isolation Interference [%]	Ion Inject Time [ms]	RT [min]	First Scan	Spectrum File	File ID	Ions Score	Identity Strict	Identity Relaxed	Expectation Value	Percolator q-Value	Percolator PEP	Precursor Abundance	Apex RT [min]
		FALSE	High	Mascot (A5)	Unambiguous	LDSELKNmQDmVEDYR	M8(Oxidation); M11(Oxidation)	1	1	P04264	P04264	1	2	1	0	1	1	1009.44	2017.88	2017.88	-1.18	-0.00119	HCD (High Energy Collision Dissociation)	MS2	0	28.495	11.4566	5095	MS2000489_EXO_W_1.raw	F4	23	50	43	5.47839	0.006338	0.1254	11639442	11.41
FALSE	High	Master Protein	Q13885	Tubulin beta-2A chain OS=Homo sapiens OX=9606 GN=TUBB2A PE=1 SV=1	0	89.793	47	17	48	1	1	445	49.9	4.89	994	17
	Checked	Confidence	Sequence	Modifications	Qvality PEP	Qvality q-value	# Protein Groups	# Proteins	# PSMs	Master Protein Accessions	# Missed Cleavages	Theo. MH+ [Da]	Confidence (by Search Engine): Mascot	Percolator q-Value (by Search Engine): Mascot	Percolator PEP (by Search Engine): Mascot	Ions Score (by Search Engine): Mascot
	FALSE	High	LHFFMPGFAPLTSR		0.000105959	0	6	8	6	Q13885; P04350; Q9BUF5; P07437; P68371; Q9BVA1	0	1620.84	High	0	9.515e-05	40
		Checked	Confidence	Identifying Node	PSM Ambiguity	Annotated Sequence	Modifications	# Protein Groups	# Proteins	Master Protein Accessions	Protein Accessions	# Missed Cleavages	Charge	DeltaScore	DeltaCn	Rank	Search Engine Rank	m/z [Da]	MH+ [Da]	Theo. MH+ [Da]	DeltaM [ppm]	Deltam/z [Da]	Activation Type	MS Order	Isolation Interference [%]	Ion Inject Time [ms]	RT [min]	First Scan	Spectrum File	File ID	Ions Score	Identity Strict	Identity Relaxed	Expectation Value	Percolator q-Value	Percolator PEP	Precursor Abundance	Apex RT [min]
		FALSE	High	Mascot (A5)	Unambiguous	LHFFMPGFAPLTSR		6	8	Q13885; P04350; Q9BUF5; P07437; P68371; Q9BVA1	Q13885; P04350; A6NNZ2; Q9BUF5; Q3ZCM7; P07437; P68371; Q9BVA1	0	2	0.6207	0	1	1	810.922	1620.84	1620.84	1.34	0.00108	HCD (High Energy Collision Dissociation)	MS2	65.1615	13.373	56.185	47666	MS2000489_EXO_W_1.raw	F4	29	47	40	0.709293	0	0.0004661	1134467072	54.73
		FALSE	High	Mascot (A5)	Unambiguous	LHFFMPGFAPLTSR		6	8	Q13885; P04350; Q9BUF5; P07437; P68371; Q9BVA1	Q13885; P04350; A6NNZ2; Q9BUF5; Q3ZCM7; P07437; P68371; Q9BVA1	0	2	0.8	0	1	1	810.923	1620.84	1620.84	1.41	0.00114	HCD (High Energy Collision Dissociation)	MS2	0	12.828	55.2015	46552	MS2000489_EXO_W_1.raw	F4	40	47	40	0.0546796	0	9.515e-05	1134467072	54.73
		FALSE	High	Mascot (A5)	Unambiguous	LHFFMPGFAPLTSR		6	8	Q13885; P04350; Q9BUF5; P07437; P68371; Q9BVA1	Q13885; P04350; A6NNZ2; Q9BUF5; Q3ZCM7; P07437; P68371; Q9BVA1	0	2	0.6944	0	1	1	810.923	1620.84	1620.84	1.79	0.00145	HCD (High Energy Collision Dissociation)	MS2	19.5472	8.787	54.4128	45838	MS2000489_EXO_W_1.raw	F4	36	47	40	0.12922	0	0.001172	1134467072	54.73
		FALSE	High	Mascot (A5)	Unambiguous	LHFFMPGFAPLTSR		6	8	Q13885; P04350; Q9BUF5; P07437; P68371; Q9BVA1	Q13885; P04350; A6NNZ2; Q9BUF5; Q3ZCM7; P07437; P68371; Q9BVA1	0	3	0.75	0	1	1	540.952	1620.84	1620.84	3.59	0.00194	HCD (High Energy Collision Dissociation)	MS2	35.8172	22.384	55.7122	47165	MS2000489_EXO_W_1.raw	F4	40	47	40	0.0552924	0	0.0006693	577758656	54.72
		FALSE	High	Mascot (A5)	Unambiguous	LHFFMPGFAPLTSR		6	8	Q13885; P04350; Q9BUF5; P07437; P68371; Q9BVA1	Q13885; P04350; A6NNZ2; Q9BUF5; Q3ZCM7; P07437; P68371; Q9BVA1	0	2	1	0	1	1	810.922	1620.84	1620.84	0.96	0.00078	HCD (High Energy Collision Dissociation)	MS2	94.7891	7.913	57.2771	48860	MS2000489_EXO_W_1.raw	F4	3	47	40	263.834	0.00534	0.08706	37063892	56.93
		FALSE	High	Mascot (A5)	Unambiguous	LHFFMPGFAPLTSR		6	8	Q13885; P04350; Q9BUF5; P07437; P68371; Q9BVA1	Q13885; P04350; A6NNZ2; Q9BUF5; Q3ZCM7; P07437; P68371; Q9BVA1	0	2	0.5	0	1	1	810.923	1620.84	1620.84	2.09	0.00169	HCD (High Energy Collision Dissociation)	MS2	57.1085	30	58.5622	50169	MS2000489_EXO_W_1.raw	F4	16	47	40	12.018	0.00599	0.09968
	FALSE	High	LHFFMPGFAPLTSR	1xOxidation [M5]	9.65039e-07	0	6	8	4	Q13885; P04350; Q9BUF5; P07437; P68371; Q9BVA1	0	1636.83	High	0	8.18e-07	59
		Checked	Confidence	Identifying Node	PSM Ambiguity	Annotated Sequence	Modifications	# Protein Groups	# Proteins	Master Protein Accessions	Protein Accessions	# Missed Cleavages	Charge	DeltaScore	DeltaCn	Rank	Search Engine Rank	m/z [Da]	MH+ [Da]	Theo. MH+ [Da]	DeltaM [ppm]	Deltam/z [Da]	Activation Type	MS Order	Isolation Interference [%]	Ion Inject Time [ms]	RT [min]	First Scan	Spectrum File	File ID	Ions Score	Identity Strict	Identity Relaxed	Expectation Value	Percolator q-Value	Percolator PEP	Precursor Abundance	Apex RT [min]
		FALSE	High	Mascot (A5)	Unambiguous	LHFFmPGFAPLTSR	M5(Oxidation)	6	8	Q13885; P04350; Q9BUF5; P07437; P68371; Q9BVA1	Q13885; P04350; A6NNZ2; Q9BUF5; Q3ZCM7; P07437; P68371; Q9BVA1	0	3	0.8305	0	1	1	546.283	1636.83	1636.83	2.59	0.00141	HCD (High Energy Collision Dissociation)	MS2	46.3079	26.225	42.6439	35275	MS2000489_EXO_W_1.raw	F4	59	47	40	0.000771555	0	8.18e-07	75520456	42.77
		FALSE	High	Mascot (A5)	Unambiguous	LHFFmPGFAPLTSR	M5(Oxidation)	6	8	Q13885; P04350; Q9BUF5; P07437; P68371; Q9BVA1	Q13885; P04350; A6NNZ2; Q9BUF5; Q3ZCM7; P07437; P68371; Q9BVA1	0	3	0.9394	0	1	1	546.281	1636.83	1636.83	-0.43	-0.00023	HCD (High Energy Collision Dissociation)	MS2	40.8532	30	49.7915	41674	MS2000489_EXO_W_1.raw	F4	33	47	40	0.332798	0.0005545	0.002738
		FALSE	High	Mascot (A5)	Unambiguous	LHFFmPGFAPLTSR	M5(Oxidation)	6	8	Q13885; P04350; Q9BUF5; P07437; P68371; Q9BVA1	Q13885; P04350; A6NNZ2; Q9BUF5; Q3ZCM7; P07437; P68371; Q9BVA1	0	2	1	0	1	1	818.915	1636.82	1636.83	-5.04	-0.00413	HCD (High Energy Collision Dissociation)	MS2	64.2274	12.828	47.9612	39665	MS2000489_EXO_W_1.raw	F4	34	48	41	0.261108	0.002328	0.04416
		FALSE	High	Mascot (A5)	Unambiguous	LHFFmPGFAPLTSR	M5(Oxidation)	6	8	Q13885; P04350; Q9BUF5; P07437; P68371; Q9BVA1	Q13885; P04350; A6NNZ2; Q9BUF5; Q3ZCM7; P07437; P68371; Q9BVA1	0	2	0.8696	0	1	1	818.921	1636.83	1636.83	2.42	0.00198	HCD (High Energy Collision Dissociation)	MS2	42.1408	16.289	48.7577	40476	MS2000489_EXO_W_1.raw	F4	23	47	40	2.8666	0.007152	0.1457	12971453	48.7
	FALSE	High	MSATFIGNSTAIQELFK		5.3546e-05	0	3	3	1	Q13885; P68371; Q9BVA1	0	1857.94	High	0	4.776e-05	61
		Checked	Confidence	Identifying Node	PSM Ambiguity	Annotated Sequence	Modifications	# Protein Groups	# Proteins	Master Protein Accessions	Protein Accessions	# Missed Cleavages	Charge	DeltaScore	DeltaCn	Rank	Search Engine Rank	m/z [Da]	MH+ [Da]	Theo. MH+ [Da]	DeltaM [ppm]	Deltam/z [Da]	Activation Type	MS Order	Isolation Interference [%]	Ion Inject Time [ms]	RT [min]	First Scan	Spectrum File	File ID	Ions Score	Identity Strict	Identity Relaxed	Expectation Value	Percolator q-Value	Percolator PEP	Precursor Abundance	Apex RT [min]
		FALSE	High	Mascot (A5)	Rejected	MSATFIGNSTAIQELFK		3	3	Q13885; P68371; Q9BVA1	Q13885; P68371; Q9BVA1	0	2		0	2	2	929.477	1857.95	1857.94	3.25	0.00302	HCD (High Energy Collision Dissociation)	MS2	50.0325	12.104	65.4687	57421	MS2000489_EXO_W_1.raw	F4	61	48	41	0.000501872	0	4.776e-05	567496768	65.59
	FALSE	High	MSATFIGNSTAIQELFK	1xOxidation [M1]	0.000731764	0	3	3	1	Q13885; P68371; Q9BVA1	0	1873.94	High	0	0.0006707	22
		Checked	Confidence	Identifying Node	PSM Ambiguity	Annotated Sequence	Modifications	# Protein Groups	# Proteins	Master Protein Accessions	Protein Accessions	# Missed Cleavages	Charge	DeltaScore	DeltaCn	Rank	Search Engine Rank	m/z [Da]	MH+ [Da]	Theo. MH+ [Da]	DeltaM [ppm]	Deltam/z [Da]	Activation Type	MS Order	Isolation Interference [%]	Ion Inject Time [ms]	RT [min]	First Scan	Spectrum File	File ID	Ions Score	Identity Strict	Identity Relaxed	Expectation Value	Percolator q-Value	Percolator PEP	Precursor Abundance	Apex RT [min]
		FALSE	High	Mascot (A5)	Unambiguous	mSATFIGNSTAIQELFK	M1(Oxidation)	3	3	Q13885; P68371; Q9BVA1	Q13885; P68371; Q9BVA1	0	2	0.0909	0	1	1	937.478	1873.95	1873.94	6.59	0.00618	HCD (High Energy Collision Dissociation)	MS2	0	11.84	58.9807	50653	MS2000489_EXO_W_1.raw	F4	22	48	41	4.23211	0	0.0006707	113401728	59.08
	FALSE	High	LTTPTYGDLNHLVSATMSGVTTCLR	1xPropionamide [C23]	0.000275488	0	5	5	1	Q13885; P04350; P07437; P68371; Q9BVA1	0	2722.35	High	0	0.0002502	20
		Checked	Confidence	Identifying Node	PSM Ambiguity	Annotated Sequence	Modifications	# Protein Groups	# Proteins	Master Protein Accessions	Protein Accessions	# Missed Cleavages	Charge	DeltaScore	DeltaCn	Rank	Search Engine Rank	m/z [Da]	MH+ [Da]	Theo. MH+ [Da]	DeltaM [ppm]	Deltam/z [Da]	Activation Type	MS Order	Isolation Interference [%]	Ion Inject Time [ms]	RT [min]	First Scan	Spectrum File	File ID	Ions Score	Identity Strict	Identity Relaxed	Expectation Value	Percolator q-Value	Percolator PEP	Precursor Abundance	Apex RT [min]
		FALSE	High	Mascot (A5)	Unambiguous	LTTPTYGDLNHLVSATMSGVTTcLR	C23(Propionamide)	5	5	Q13885; P04350; P07437; P68371; Q9BVA1	Q13885; P04350; P07437; P68371; Q9BVA1	0	3	1	0	1	1	908.124	2722.36	2722.35	0.8	0.00073	HCD (High Energy Collision Dissociation)	MS2	0	6.673	67.9347	59980	MS2000489_EXO_W_1.raw	F4	20	50	43	11.5853	0	0.0002502	87119032	68.01
	FALSE	High	ISEQFTAMFR		0.000602768	0	5	6	2	Q13885; P04350; P07437; P68371; Q9BVA1	0	1229.6	High	0	0.0005545	71
		Checked	Confidence	Identifying Node	PSM Ambiguity	Annotated Sequence	Modifications	# Protein Groups	# Proteins	Master Protein Accessions	Protein Accessions	# Missed Cleavages	Charge	DeltaScore	DeltaCn	Rank	Search Engine Rank	m/z [Da]	MH+ [Da]	Theo. MH+ [Da]	DeltaM [ppm]	Deltam/z [Da]	Activation Type	MS Order	Isolation Interference [%]	Ion Inject Time [ms]	RT [min]	First Scan	Spectrum File	File ID	Ions Score	Identity Strict	Identity Relaxed	Expectation Value	Percolator q-Value	Percolator PEP	Precursor Abundance	Apex RT [min]
		FALSE	High	Mascot (A5)	Unambiguous	ISEQFTAMFR		5	6	Q13885; P04350; P07437; P68371; Q9BVA1	Q13885; Q13509; P04350; P07437; P68371; Q9BVA1	0	2	0.8169	0	1	1	615.305	1229.6	1229.6	2.97	0.00183	HCD (High Energy Collision Dissociation)	MS2	38.3101	11.975	34.2605	26682	MS2000489_EXO_W_1.raw	F4	71	45	38	2.98918e-05	0	0.0005545	695187776	34.47
		FALSE	High	Mascot (A5)	Unambiguous	ISEQFTAMFR		5	6	Q13885; P04350; P07437; P68371; Q9BVA1	Q13885; Q13509; P04350; P07437; P68371; Q9BVA1	0	2	0.8095	0	1	1	615.304	1229.6	1229.6	2.18	0.00134	HCD (High Energy Collision Dissociation)	MS2	0	19.15	35.3986	27767	MS2000489_EXO_W_1.raw	F4	42	45	38	0.0217888	0.0005545	0.004094
	FALSE	High	GHYTEGAELVDSVLDVVR		4.50614e-07	0	4	5	4	Q13885; P07437; P68371; Q9BVA1	0	1958.98	High	0	3.776e-07	71
		Checked	Confidence	Identifying Node	PSM Ambiguity	Annotated Sequence	Modifications	# Protein Groups	# Proteins	Master Protein Accessions	Protein Accessions	# Missed Cleavages	Charge	DeltaScore	DeltaCn	Rank	Search Engine Rank	m/z [Da]	MH+ [Da]	Theo. MH+ [Da]	DeltaM [ppm]	Deltam/z [Da]	Activation Type	MS Order	Isolation Interference [%]	Ion Inject Time [ms]	RT [min]	First Scan	Spectrum File	File ID	Ions Score	Identity Strict	Identity Relaxed	Expectation Value	Percolator q-Value	Percolator PEP	Precursor Abundance	Apex RT [min]
		FALSE	High	Mascot (A5)	Unambiguous	GHYTEGAELVDSVLDVVR		4	5	Q13885; P07437; P68371; Q9BVA1	Q13885; Q13509; P07437; P68371; Q9BVA1	0	2	1	0	1	1	979.999	1958.99	1958.98	4.08	0.004	HCD (High Energy Collision Dissociation)	MS2	53.1248	9.226	59.3466	51033	MS2000489_EXO_W_1.raw	F4	70	48	41	7.94704e-05	0	3.201e-06	776550784	58.67
		FALSE	High	Mascot (A5)	Unambiguous	GHYTEGAELVDSVLDVVR		4	5	Q13885; P07437; P68371; Q9BVA1	Q13885; Q13509; P07437; P68371; Q9BVA1	0	2	0.9859	0	1	1	979.996	1958.98	1958.98	1.59	0.00156	HCD (High Energy Collision Dissociation)	MS2	36.865	6.003	59.121	50793	MS2000489_EXO_W_1.raw	F4	71	48	41	5.59075e-05	0	3.776e-07	776550784	58.67
		FALSE	High	Mascot (A5)	Unambiguous	GHYTEGAELVDSVLDVVR		4	5	Q13885; P07437; P68371; Q9BVA1	Q13885; Q13509; P07437; P68371; Q9BVA1	0	3	0.8519	0	1	1	653.665	1958.98	1958.98	0.03	2e-05	HCD (High Energy Collision Dissociation)	MS2	66.8658	13.023	58.3581	49933	MS2000489_EXO_W_1.raw	F4	54	48	41	0.00310506	0	7.454e-06	979326016	58.63
		FALSE	High	Mascot (A5)	Unambiguous	GHYTEGAELVDSVLDVVR		4	5	Q13885; P07437; P68371; Q9BVA1	Q13885; Q13509; P07437; P68371; Q9BVA1	0	3	0.9762	0	1	1	653.666	1958.98	1958.98	1.24	0.00081	HCD (High Energy Collision Dissociation)	MS2	0	16.983	59.9286	51701	MS2000489_EXO_W_1.raw	F4	42	48	41	0.0512539	0.0005545	0.005
	FALSE	High	GHYTEGAELVDSVLDVVRK		0.00102556	0	4	5	2	Q13885; P07437; P68371; Q9BVA1	1	2087.08	High	0	0.0009481	66
		Checked	Confidence	Identifying Node	PSM Ambiguity	Annotated Sequence	Modifications	# Protein Groups	# Proteins	Master Protein Accessions	Protein Accessions	# Missed Cleavages	Charge	DeltaScore	DeltaCn	Rank	Search Engine Rank	m/z [Da]	MH+ [Da]	Theo. MH+ [Da]	DeltaM [ppm]	Deltam/z [Da]	Activation Type	MS Order	Isolation Interference [%]	Ion Inject Time [ms]	RT [min]	First Scan	Spectrum File	File ID	Ions Score	Identity Strict	Identity Relaxed	Expectation Value	Percolator q-Value	Percolator PEP	Precursor Abundance	Apex RT [min]
		FALSE	High	Mascot (A5)	Unambiguous	GHYTEGAELVDSVLDVVRK		4	5	Q13885; P07437; P68371; Q9BVA1	Q13885; Q13509; P07437; P68371; Q9BVA1	1	3	0.9848	0	1	1	696.365	2087.08	2087.08	2.37	0.00165	HCD (High Energy Collision Dissociation)	MS2	23.4594	7.185	48.7633	40483	MS2000489_EXO_W_1.raw	F4	66	47	40	0.000153809	0	0.0009481	98041896	48.77
		FALSE	High	Mascot (A5)	Unambiguous	GHYTEGAELVDSVLDVVRK		4	5	Q13885; P07437; P68371; Q9BVA1	Q13885; Q13509; P07437; P68371; Q9BVA1	1	3	1	0	1	1	696.365	2087.08	2087.08	1.67	0.00116	HCD (High Energy Collision Dissociation)	MS2	67.6997	14.1	49.0464	40802	MS2000489_EXO_W_1.raw	F4	29	47	40	0.780271	0.0009105	0.02274	98041896	48.77
	FALSE	High	LAVNMVPFPR	1xOxidation [M5]	0.000113852	0	7	10	4	Q13885; Q9H4B7; P04350; Q9BUF5; P07437; P68371; Q9BVA1	0	1159.63	High	0	0.0001026	74
		Checked	Confidence	Identifying Node	PSM Ambiguity	Annotated Sequence	Modifications	# Protein Groups	# Proteins	Master Protein Accessions	Protein Accessions	# Missed Cleavages	Charge	DeltaScore	DeltaCn	Rank	Search Engine Rank	m/z [Da]	MH+ [Da]	Theo. MH+ [Da]	DeltaM [ppm]	Deltam/z [Da]	Activation Type	MS Order	Isolation Interference [%]	Ion Inject Time [ms]	RT [min]	First Scan	Spectrum File	File ID	Ions Score	Identity Strict	Identity Relaxed	Expectation Value	Percolator q-Value	Percolator PEP	Precursor Abundance	Apex RT [min]
		FALSE	High	Mascot (A5)	Unambiguous	LAVNmVPFPR	M5(Oxidation)	7	10	Q13885; Q9H4B7; P04350; Q9BUF5; P07437; P68371; Q9BVA1	Q13885; Q13509; Q9H4B7; P04350; A6NNZ2; Q9BUF5; Q3ZCM7; P07437; P68371; Q9BVA1	0	2	0.8784	0	1	1	580.32	1159.63	1159.63	2.4	0.00139	HCD (High Energy Collision Dissociation)	MS2	9.96742	30	29.1118	21692	MS2000489_EXO_W_1.raw	F4	74	45	38	1.26986e-05	0	0.0001026	97404072	28.98
		FALSE	High	Mascot (A5)	Unambiguous	LAVNmVPFPR	M5(Oxidation)	7	10	Q13885; Q9H4B7; P04350; Q9BUF5; P07437; P68371; Q9BVA1	Q13885; Q13509; Q9H4B7; P04350; A6NNZ2; Q9BUF5; Q3ZCM7; P07437; P68371; Q9BVA1	0	2	1	0	1	1	580.318	1159.63	1159.63	-0.23	-0.00014	HCD (High Energy Collision Dissociation)	MS2	64.3781	30	38.8007	31121	MS2000489_EXO_W_1.raw	F4	1	45	38	272.101	0.003435	0.06188
		FALSE	High	Mascot (A5)	Unambiguous	LAVNmVPFPR	M5(Oxidation)	7	10	Q13885; Q9H4B7; P04350; Q9BUF5; P07437; P68371; Q9BVA1	Q13885; Q13509; Q9H4B7; P04350; A6NNZ2; Q9BUF5; Q3ZCM7; P07437; P68371; Q9BVA1	0	2	0.8788	0	1	1	580.319	1159.63	1159.63	0.71	0.00041	HCD (High Energy Collision Dissociation)	MS2	48.4197	12.818	28.3357	21038	MS2000489_EXO_W_1.raw	F4	33	45	38	0.173428	0.00599	0.09813	47979652	28.45
		FALSE	High	Mascot (A5)	Unambiguous	LAVNmVPFPR	M5(Oxidation)	7	10	Q13885; Q9H4B7; P04350; Q9BUF5; P07437; P68371; Q9BVA1	Q13885; Q13509; Q9H4B7; P04350; A6NNZ2; Q9BUF5; Q3ZCM7; P07437; P68371; Q9BVA1	0	2	0.1429	0	1	1	580.321	1159.63	1159.63	4.5	0.00261	HCD (High Energy Collision Dissociation)	MS2	46.0404	17.406	34.5742	27059	MS2000489_EXO_W_1.raw	F4	7	45	38	72.6689	0.006656	0.1378
	FALSE	High	KLAVNMVPFPR		0.000109049	0	7	10	1	Q13885; Q9H4B7; P04350; Q9BUF5; P07437; P68371; Q9BVA1	1	1271.73	High	0	9.805e-05	75
		Checked	Confidence	Identifying Node	PSM Ambiguity	Annotated Sequence	Modifications	# Protein Groups	# Proteins	Master Protein Accessions	Protein Accessions	# Missed Cleavages	Charge	DeltaScore	DeltaCn	Rank	Search Engine Rank	m/z [Da]	MH+ [Da]	Theo. MH+ [Da]	DeltaM [ppm]	Deltam/z [Da]	Activation Type	MS Order	Isolation Interference [%]	Ion Inject Time [ms]	RT [min]	First Scan	Spectrum File	File ID	Ions Score	Identity Strict	Identity Relaxed	Expectation Value	Percolator q-Value	Percolator PEP	Precursor Abundance	Apex RT [min]
		FALSE	High	Mascot (A5)	Unambiguous	KLAVNMVPFPR		7	10	Q13885; Q9H4B7; P04350; Q9BUF5; P07437; P68371; Q9BVA1	Q13885; Q13509; Q9H4B7; P04350; A6NNZ2; Q9BUF5; Q3ZCM7; P07437; P68371; Q9BVA1	1	2	0.8267	0	1	1	636.371	1271.74	1271.73	4.62	0.00294	HCD (High Energy Collision Dissociation)	MS2	0	11.793	27.3998	20423	MS2000489_EXO_W_1.raw	F4	75	43	36	7.16338e-06	0	9.805e-05	144993280	27.48
	FALSE	High	NSSYFVEWIPNNVK		0.00118394	0	6	7	1	Q13885; P04350; Q9BUF5; P07437; P68371; Q9BVA1	0	1696.83	High	0	0.001097	47
		Checked	Confidence	Identifying Node	PSM Ambiguity	Annotated Sequence	Modifications	# Protein Groups	# Proteins	Master Protein Accessions	Protein Accessions	# Missed Cleavages	Charge	DeltaScore	DeltaCn	Rank	Search Engine Rank	m/z [Da]	MH+ [Da]	Theo. MH+ [Da]	DeltaM [ppm]	Deltam/z [Da]	Activation Type	MS Order	Isolation Interference [%]	Ion Inject Time [ms]	RT [min]	First Scan	Spectrum File	File ID	Ions Score	Identity Strict	Identity Relaxed	Expectation Value	Percolator q-Value	Percolator PEP	Precursor Abundance	Apex RT [min]
		FALSE	High	Mascot (A5)	Unambiguous	NSSYFVEWIPNNVK		6	7	Q13885; P04350; Q9BUF5; P07437; P68371; Q9BVA1	Q13885; Q13509; P04350; Q9BUF5; P07437; P68371; Q9BVA1	0	2	0.9149	0	1	1	848.922	1696.84	1696.83	2.37	0.00201	HCD (High Energy Collision Dissociation)	MS2	53.899	10.199	48.3348	40048	MS2000489_EXO_W_1.raw	F4	47	48	41	0.0131174	0	0.001097	1352398592	48.6
	FALSE	High	SGPFGQIFRPDNFVFGQSGAGNNWAK		8.60313e-05	0	5	5	3	Q13885; P04350; P07437; P68371; Q9BVA1	0	2798.34	High	0	7.708e-05	34
		Checked	Confidence	Identifying Node	PSM Ambiguity	Annotated Sequence	Modifications	# Protein Groups	# Proteins	Master Protein Accessions	Protein Accessions	# Missed Cleavages	Charge	DeltaScore	DeltaCn	Rank	Search Engine Rank	m/z [Da]	MH+ [Da]	Theo. MH+ [Da]	DeltaM [ppm]	Deltam/z [Da]	Activation Type	MS Order	Isolation Interference [%]	Ion Inject Time [ms]	RT [min]	First Scan	Spectrum File	File ID	Ions Score	Identity Strict	Identity Relaxed	Expectation Value	Percolator q-Value	Percolator PEP	Precursor Abundance	Apex RT [min]
		FALSE	High	Mascot (A5)	Unambiguous	SGPFGQIFRPDNFVFGQSGAGNNWAK		5	5	Q13885; P04350; P07437; P68371; Q9BVA1	Q13885; P04350; P07437; P68371; Q9BVA1	0	3	1	0	1	1	933.453	2798.34	2798.34	0.32	0.0003	HCD (High Energy Collision Dissociation)	MS2	9.21029	1.318	63.6782	55850	MS2000489_EXO_W_1.raw	F4	34	51	44	0.525107	0	7.708e-05	2171035136	63.85
		FALSE	High	Mascot (A5)	Unambiguous	SGPFGQIFRPDNFVFGQSGAGNNWAK		5	5	Q13885; P04350; P07437; P68371; Q9BVA1	Q13885; P04350; P07437; P68371; Q9BVA1	0	3	1	0	1	1	933.454	2798.35	2798.34	1.83	0.0017	HCD (High Energy Collision Dissociation)	MS2	0	7.471	64.4177	56439	MS2000489_EXO_W_1.raw	F4	9	51	44	193.716	0.0005545	0.004098	2171035136	63.85
		FALSE	High	Mascot (A5)	Unambiguous	SGPFGQIFRPDNFVFGQSGAGNNWAK		5	5	Q13885; P04350; P07437; P68371; Q9BVA1	Q13885; P04350; P07437; P68371; Q9BVA1	0	3	1	0	1	1	933.449	2798.33	2798.34	-3.93	-0.00367	HCD (High Energy Collision Dissociation)	MS2		5.768	64.4662	56474	MS2000489_EXO_W_1.raw	F4	9	51	44	180.423	0.0009105	0.02867	2171035136	63.85
	FALSE	High	EIVHIQAGQCGNQIGAK	1xPropionamide [C10]	1.7394e-06	0	5	6	4	Q13885; P04350; P07437; P68371; Q9BVA1	0	1836.94	High	0	1.481e-06	51
		Checked	Confidence	Identifying Node	PSM Ambiguity	Annotated Sequence	Modifications	# Protein Groups	# Proteins	Master Protein Accessions	Protein Accessions	# Missed Cleavages	Charge	DeltaScore	DeltaCn	Rank	Search Engine Rank	m/z [Da]	MH+ [Da]	Theo. MH+ [Da]	DeltaM [ppm]	Deltam/z [Da]	Activation Type	MS Order	Isolation Interference [%]	Ion Inject Time [ms]	RT [min]	First Scan	Spectrum File	File ID	Ions Score	Identity Strict	Identity Relaxed	Expectation Value	Percolator q-Value	Percolator PEP	Precursor Abundance	Apex RT [min]
		FALSE	High	Mascot (A5)	Unambiguous	EIVHIQAGQcGNQIGAK	C10(Propionamide)	3	4	Q13885; P07437; Q9BVA1	Q13885; Q13509; P07437; Q9BVA1	0	2	0	0	1	1	918.976	1836.94	1836.94	3.41	0.00313	HCD (High Energy Collision Dissociation)	MS2	0	30	11.3428	4949	MS2000489_EXO_W_1.raw	F4	51	47	40	0.00443934	0	1.481e-06	24832916	11.31
		FALSE	High	Mascot (A5)	Unambiguous	EIVHLQAGQcGNQIGAK	C10(Propionamide)	2	2	P04350; P68371	P04350; P68371	0	2		0	1	2	918.976	1836.94	1836.94	3.41	0.00313	HCD (High Energy Collision Dissociation)	MS2	0	30	11.3428	4949	MS2000489_EXO_W_1.raw	F4	51	47	40	0.00443934	0	1.481e-06	24832916	11.31
		FALSE	High	Mascot (A5)	Unambiguous	EIVHLQAGQcGNQIGAK	C10(Propionamide)	2	2	P04350; P68371	P04350; P68371	0	3		0	1	2	612.986	1836.94	1836.94	1.94	0.00119	HCD (High Energy Collision Dissociation)	MS2	63.1674	7.648	11.3195	4922	MS2000489_EXO_W_1.raw	F4	19	47	40	6.99426	0.002877	0.05581	30495140	11.34
		FALSE	High	Mascot (A5)	Unambiguous	EIVHIQAGQcGNQIGAK	C10(Propionamide)	3	4	Q13885; P07437; Q9BVA1	Q13885; Q13509; P07437; Q9BVA1	0	3	0	0	1	1	612.986	1836.94	1836.94	1.94	0.00119	HCD (High Energy Collision Dissociation)	MS2	63.1674	7.648	11.3195	4922	MS2000489_EXO_W_1.raw	F4	19	47	40	6.99426	0.002877	0.05581	30495140	11.34
	FALSE	High	AILVDLEPGTMDSVR	1xOxidation [M11]	0.000881995	0	3	4	2	Q13885; P07437; Q9BVA1	0	1631.83	High	0	0.0008129	52
		Checked	Confidence	Identifying Node	PSM Ambiguity	Annotated Sequence	Modifications	# Protein Groups	# Proteins	Master Protein Accessions	Protein Accessions	# Missed Cleavages	Charge	DeltaScore	DeltaCn	Rank	Search Engine Rank	m/z [Da]	MH+ [Da]	Theo. MH+ [Da]	DeltaM [ppm]	Deltam/z [Da]	Activation Type	MS Order	Isolation Interference [%]	Ion Inject Time [ms]	RT [min]	First Scan	Spectrum File	File ID	Ions Score	Identity Strict	Identity Relaxed	Expectation Value	Percolator q-Value	Percolator PEP	Precursor Abundance	Apex RT [min]
		FALSE	High	Mascot (A5)	Unambiguous	AILVDLEPGTmDSVR	M11(Oxidation)	3	4	Q13885; P07437; Q9BVA1	Q13885; Q13509; P07437; Q9BVA1	0	2	0.8077	0	1	1	816.419	1631.83	1631.83	0.5	0.00041	HCD (High Energy Collision Dissociation)	MS2	0	7.365	37.0453	29442	MS2000489_EXO_W_1.raw	F4	52	47	40	0.00398349	0	0.0008129	207745424	37.17
		FALSE	High	Mascot (A5)	Unambiguous	AILVDLEPGTmDSVR	M11(Oxidation)	3	4	Q13885; P07437; Q9BVA1	Q13885; Q13509; P07437; Q9BVA1	0	2	0.7667	0	1	1	816.418	1631.83	1631.83	-1.89	-0.00155	HCD (High Energy Collision Dissociation)	MS2	0	30	40.5427	33155	MS2000489_EXO_W_1.raw	F4	30	47	40	0.594829	0.003435	0.05836
	FALSE	High	AILVDLEPGTMDSVR		0.000245575	0	3	4	2	Q13885; P07437; Q9BVA1	0	1615.84	High	0	0.0002225	72
		Checked	Confidence	Identifying Node	PSM Ambiguity	Annotated Sequence	Modifications	# Protein Groups	# Proteins	Master Protein Accessions	Protein Accessions	# Missed Cleavages	Charge	DeltaScore	DeltaCn	Rank	Search Engine Rank	m/z [Da]	MH+ [Da]	Theo. MH+ [Da]	DeltaM [ppm]	Deltam/z [Da]	Activation Type	MS Order	Isolation Interference [%]	Ion Inject Time [ms]	RT [min]	First Scan	Spectrum File	File ID	Ions Score	Identity Strict	Identity Relaxed	Expectation Value	Percolator q-Value	Percolator PEP	Precursor Abundance	Apex RT [min]
		FALSE	High	Mascot (A5)	Unambiguous	AILVDLEPGTMDSVR		3	4	Q13885; P07437; Q9BVA1	Q13885; Q13509; P07437; Q9BVA1	0	2	0.8889	0	1	1	808.423	1615.84	1615.84	1.97	0.00159	HCD (High Energy Collision Dissociation)	MS2	12.8532	0.85	46.534	38826	MS2000489_EXO_W_1.raw	F4	72	47	40	3.25384e-05	0	0.0002225
		FALSE	High	Mascot (A5)	Unambiguous	AILVDLEPGTMDSVR		3	4	Q13885; P07437; Q9BVA1	Q13885; Q13509; P07437; Q9BVA1	0	2	0.0678	0	1	1	808.418	1615.83	1615.84	-4.31	-0.00348	HCD (High Energy Collision Dissociation)	MS2	0	12.321	45.7573	37939	MS2000489_EXO_W_1.raw	F4	59	47	40	0.000694561	0.0004124	0.001412
	FALSE	High	FPGQLNADLR		4.94772e-05	0	7	10	4	Q13885; Q9H4B7; P04350; Q9BUF5; P07437; P68371; Q9BVA1	0	1130.6	High	0	4.389e-05	66
		Checked	Confidence	Identifying Node	PSM Ambiguity	Annotated Sequence	Modifications	# Protein Groups	# Proteins	Master Protein Accessions	Protein Accessions	# Missed Cleavages	Charge	DeltaScore	DeltaCn	Rank	Search Engine Rank	m/z [Da]	MH+ [Da]	Theo. MH+ [Da]	DeltaM [ppm]	Deltam/z [Da]	Activation Type	MS Order	Isolation Interference [%]	Ion Inject Time [ms]	RT [min]	First Scan	Spectrum File	File ID	Ions Score	Identity Strict	Identity Relaxed	Expectation Value	Percolator q-Value	Percolator PEP	Precursor Abundance	Apex RT [min]
		FALSE	High	Mascot (A5)	Unambiguous	FPGQLNADLR		7	10	Q13885; Q9H4B7; P04350; Q9BUF5; P07437; P68371; Q9BVA1	Q13885; Q13509; Q9H4B7; P04350; A6NNZ2; Q9BUF5; Q3ZCM7; P07437; P68371; Q9BVA1	0	2	0.8788	0	1	1	565.802	1130.6	1130.6	1.93	0.00109	HCD (High Energy Collision Dissociation)	MS2	0	6.409	21.037	14297	MS2000489_EXO_W_1.raw	F4	66	45	38	0.000104557	0	4.389e-05	1350170112	21.52
		FALSE	High	Mascot (A5)	Unambiguous	FPGQLNADLR		7	10	Q13885; Q9H4B7; P04350; Q9BUF5; P07437; P68371; Q9BVA1	Q13885; Q13509; Q9H4B7; P04350; A6NNZ2; Q9BUF5; Q3ZCM7; P07437; P68371; Q9BVA1	0	2	0.8409	0	1	1	565.803	1130.6	1130.6	2.79	0.00158	HCD (High Energy Collision Dissociation)	MS2	0	17.363	21.8592	14816	MS2000489_EXO_W_1.raw	F4	44	45	38	0.0143692	0	7.435e-05	1350170112	21.52
		FALSE	High	Mascot (A5)	Unambiguous	FPGQLNADLR		7	10	Q13885; Q9H4B7; P04350; Q9BUF5; P07437; P68371; Q9BVA1	Q13885; Q13509; Q9H4B7; P04350; A6NNZ2; Q9BUF5; Q3ZCM7; P07437; P68371; Q9BVA1	0	2	0.9091	0	1	1	565.802	1130.6	1130.6	1.82	0.00103	HCD (High Energy Collision Dissociation)	MS2	39.5961	27.297	73.6097	66186	MS2000489_EXO_W_1.raw	F4	33	45	38	0.196096	0.0005545	0.008281
		FALSE	High	Mascot (A5)	Unambiguous	FPGQLNADLR		7	10	Q13885; Q9H4B7; P04350; Q9BUF5; P07437; P68371; Q9BVA1	Q13885; Q13509; Q9H4B7; P04350; A6NNZ2; Q9BUF5; Q3ZCM7; P07437; P68371; Q9BVA1	0	2	0.5455	0	1	1	565.802	1130.6	1130.6	2.14	0.00121	HCD (High Energy Collision Dissociation)	MS2	83.7116	28.308	22.648	15538	MS2000489_EXO_W_1.raw	F4	11	45	38	31.1426	0.001335	0.0324	13623999	22.63
	FALSE	High	YLTVAAIFR		0.00199953	0.000481191	2	2	1	Q13885; Q9BVA1	0	1053.61	High	0.0004124	0.001857	46
		Checked	Confidence	Identifying Node	PSM Ambiguity	Annotated Sequence	Modifications	# Protein Groups	# Proteins	Master Protein Accessions	Protein Accessions	# Missed Cleavages	Charge	DeltaScore	DeltaCn	Rank	Search Engine Rank	m/z [Da]	MH+ [Da]	Theo. MH+ [Da]	DeltaM [ppm]	Deltam/z [Da]	Activation Type	MS Order	Isolation Interference [%]	Ion Inject Time [ms]	RT [min]	First Scan	Spectrum File	File ID	Ions Score	Identity Strict	Identity Relaxed	Expectation Value	Percolator q-Value	Percolator PEP	Precursor Abundance	Apex RT [min]
		FALSE	High	Mascot (A5)	Unambiguous	YLTVAAIFR		2	2	Q13885; Q9BVA1	Q13885; Q9BVA1	0	2	0.6087	0	1	1	527.308	1053.61	1053.61	0.27	0.00014	HCD (High Energy Collision Dissociation)	MS2	29.0417	30	42.7319	35378	MS2000489_EXO_W_1.raw	F4	46	40	33	0.00278114	0.0004124	0.001857	77264752	42.9
	FALSE	High	FPGQLNADLRK		0.00687152	0.000649814	7	10	1	Q13885; Q9H4B7; P04350; Q9BUF5; P07437; P68371; Q9BVA1	1	1258.69	High	0.0005545	0.006469	26
		Checked	Confidence	Identifying Node	PSM Ambiguity	Annotated Sequence	Modifications	# Protein Groups	# Proteins	Master Protein Accessions	Protein Accessions	# Missed Cleavages	Charge	DeltaScore	DeltaCn	Rank	Search Engine Rank	m/z [Da]	MH+ [Da]	Theo. MH+ [Da]	DeltaM [ppm]	Deltam/z [Da]	Activation Type	MS Order	Isolation Interference [%]	Ion Inject Time [ms]	RT [min]	First Scan	Spectrum File	File ID	Ions Score	Identity Strict	Identity Relaxed	Expectation Value	Percolator q-Value	Percolator PEP	Precursor Abundance	Apex RT [min]
		FALSE	High	Mascot (A5)	Unambiguous	FPGQLNADLRK		7	10	Q13885; Q9H4B7; P04350; Q9BUF5; P07437; P68371; Q9BVA1	Q13885; Q13509; Q9H4B7; P04350; A6NNZ2; Q9BUF5; Q3ZCM7; P07437; P68371; Q9BVA1	1	3	0.7308	0	1	1	420.235	1258.69	1258.69	0.92	0.00039	HCD (High Energy Collision Dissociation)	MS2	46.9164	24.635	11.4283	5058	MS2000489_EXO_W_1.raw	F4	26	45	38	0.778989	0.0005545	0.006469	123861088	11.74
	FALSE	High	LAVNMVPFPR		0.0035761	0.000649814	7	10	2	Q13885; Q9H4B7; P04350; Q9BUF5; P07437; P68371; Q9BVA1	0	1143.63	High	0.0005545	0.005974	52
		Checked	Confidence	Identifying Node	PSM Ambiguity	Annotated Sequence	Modifications	# Protein Groups	# Proteins	Master Protein Accessions	Protein Accessions	# Missed Cleavages	Charge	DeltaScore	DeltaCn	Rank	Search Engine Rank	m/z [Da]	MH+ [Da]	Theo. MH+ [Da]	DeltaM [ppm]	Deltam/z [Da]	Activation Type	MS Order	Isolation Interference [%]	Ion Inject Time [ms]	RT [min]	First Scan	Spectrum File	File ID	Ions Score	Identity Strict	Identity Relaxed	Expectation Value	Percolator q-Value	Percolator PEP	Precursor Abundance	Apex RT [min]
		FALSE	High	Mascot (A5)	Unambiguous	LAVNMVPFPR		7	10	Q13885; Q9H4B7; P04350; Q9BUF5; P07437; P68371; Q9BVA1	Q13885; Q13509; Q9H4B7; P04350; A6NNZ2; Q9BUF5; Q3ZCM7; P07437; P68371; Q9BVA1	0	2	0.8269	0	1	1	572.321	1143.63	1143.63	0.33	0.00019	HCD (High Energy Collision Dissociation)	MS2	0	23.839	40.1042	32662	MS2000489_EXO_W_1.raw	F4	52	44	37	0.00209657	0.0005545	0.003361	21698792	40.1
		FALSE	High	Mascot (A5)	Unambiguous	LAVNMVPFPR		7	10	Q13885; Q9H4B7; P04350; Q9BUF5; P07437; P68371; Q9BVA1	Q13885; Q13509; Q9H4B7; P04350; A6NNZ2; Q9BUF5; Q3ZCM7; P07437; P68371; Q9BVA1	0	2	0.8269	0	1	1	572.321	1143.64	1143.63	1.08	0.00062	HCD (High Energy Collision Dissociation)	MS2	57.9921	22.407	39.334	31760	MS2000489_EXO_W_1.raw	F4	52	44	37	0.0019024	0.0005545	0.005974	1152401024	39.54
	FALSE	High	EVDEQMLNVQNK		0.00274209	0.000649814	4	4	2	Q13885; P07437; P68371; Q9BVA1	0	1446.69	High	0.0005545	0.00264	47
		Checked	Confidence	Identifying Node	PSM Ambiguity	Annotated Sequence	Modifications	# Protein Groups	# Proteins	Master Protein Accessions	Protein Accessions	# Missed Cleavages	Charge	DeltaScore	DeltaCn	Rank	Search Engine Rank	m/z [Da]	MH+ [Da]	Theo. MH+ [Da]	DeltaM [ppm]	Deltam/z [Da]	Activation Type	MS Order	Isolation Interference [%]	Ion Inject Time [ms]	RT [min]	First Scan	Spectrum File	File ID	Ions Score	Identity Strict	Identity Relaxed	Expectation Value	Percolator q-Value	Percolator PEP	Precursor Abundance	Apex RT [min]
		FALSE	High	Mascot (A5)	Unambiguous	EVDEQMLNVQNK		4	4	Q13885; P07437; P68371; Q9BVA1	Q13885; P07437; P68371; Q9BVA1	0	2	0.9787	0	1	1	723.85	1446.69	1446.69	2.32	0.00168	HCD (High Energy Collision Dissociation)	MS2	52.5754	15.222	14.3417	7757	MS2000489_EXO_W_1.raw	F4	47	47	40	0.0115844	0.0005545	0.00264	739785600	14.52
		FALSE	High	Mascot (A5)	Unambiguous	EVDEQMLNVQNK		4	4	Q13885; P07437; P68371; Q9BVA1	Q13885; P07437; P68371; Q9BVA1	0	2	1	0	1	1	723.851	1446.69	1446.69	3.92	0.00284	HCD (High Energy Collision Dissociation)	MS2	22.9722	30	15.326	8651	MS2000489_EXO_W_1.raw	F4	39	47	40	0.0724503	0.0005545	0.002558
	FALSE	High	EVDEQMLNVQNK	1xOxidation [M6]	0.0135817	0.000863389	4	4	1	Q13885; P07437; P68371; Q9BVA1	0	1462.68	High	0.000729	0.01291	41
		Checked	Confidence	Identifying Node	PSM Ambiguity	Annotated Sequence	Modifications	# Protein Groups	# Proteins	Master Protein Accessions	Protein Accessions	# Missed Cleavages	Charge	DeltaScore	DeltaCn	Rank	Search Engine Rank	m/z [Da]	MH+ [Da]	Theo. MH+ [Da]	DeltaM [ppm]	Deltam/z [Da]	Activation Type	MS Order	Isolation Interference [%]	Ion Inject Time [ms]	RT [min]	First Scan	Spectrum File	File ID	Ions Score	Identity Strict	Identity Relaxed	Expectation Value	Percolator q-Value	Percolator PEP	Precursor Abundance	Apex RT [min]
		FALSE	High	Mascot (A5)	Unambiguous	EVDEQmLNVQNK	M6(Oxidation)	4	4	Q13885; P07437; P68371; Q9BVA1	Q13885; P07437; P68371; Q9BVA1	0	2	0.9756	0	1	1	731.849	1462.69	1462.68	4.85	0.00355	HCD (High Energy Collision Dissociation)	MS2	0	16.319	9.5797	3121	MS2000489_EXO_W_1.raw	F4	41	47	40	0.0412336	0.000729	0.01291	93202880	9.63
	FALSE	High	INVYYNEAAGNK		0.0815744	0.00460171	1	1	1	Q13885	0	1355.66	High	0.004256	0.07929	9
		Checked	Confidence	Identifying Node	PSM Ambiguity	Annotated Sequence	Modifications	# Protein Groups	# Proteins	Master Protein Accessions	Protein Accessions	# Missed Cleavages	Charge	DeltaScore	DeltaCn	Rank	Search Engine Rank	m/z [Da]	MH+ [Da]	Theo. MH+ [Da]	DeltaM [ppm]	Deltam/z [Da]	Activation Type	MS Order	Isolation Interference [%]	Ion Inject Time [ms]	RT [min]	First Scan	Spectrum File	File ID	Ions Score	Identity Strict	Identity Relaxed	Expectation Value	Percolator q-Value	Percolator PEP	Precursor Abundance	Apex RT [min]
		FALSE	High	Mascot (A5)	Unambiguous	INVYYNEAAGNK		1	1	Q13885	Q13885	0	2	0.5556	0	1	1	678.335	1355.66	1355.66	3.41	0.00231	HCD (High Energy Collision Dissociation)	MS2	33.8066	11.187	10.8923	4400	MS2000489_EXO_W_1.raw	F4	9	46	39	66.9342	0.004256	0.07929	52123396	10.95
FALSE	High	Master Protein	Q9BVA1	Tubulin beta-2B chain OS=Homo sapiens OX=9606 GN=TUBB2B PE=1 SV=1	0	91.944	47	17	48	1	1	445	49.9	4.89	1031	17
	Checked	Confidence	Sequence	Modifications	Qvality PEP	Qvality q-value	# Protein Groups	# Proteins	# PSMs	Master Protein Accessions	# Missed Cleavages	Theo. MH+ [Da]	Confidence (by Search Engine): Mascot	Percolator q-Value (by Search Engine): Mascot	Percolator PEP (by Search Engine): Mascot	Ions Score (by Search Engine): Mascot
	FALSE	High	INVYYNEATGNK		0.000611489	0	1	1	1	Q9BVA1	0	1385.67	High	0	0.0005606	56
		Checked	Confidence	Identifying Node	PSM Ambiguity	Annotated Sequence	Modifications	# Protein Groups	# Proteins	Master Protein Accessions	Protein Accessions	# Missed Cleavages	Charge	DeltaScore	DeltaCn	Rank	Search Engine Rank	m/z [Da]	MH+ [Da]	Theo. MH+ [Da]	DeltaM [ppm]	Deltam/z [Da]	Activation Type	MS Order	Isolation Interference [%]	Ion Inject Time [ms]	RT [min]	First Scan	Spectrum File	File ID	Ions Score	Identity Strict	Identity Relaxed	Expectation Value	Percolator q-Value	Percolator PEP	Precursor Abundance	Apex RT [min]
		FALSE	High	Mascot (A5)	Unambiguous	INVYYNEATGNK		1	1	Q9BVA1	Q9BVA1	0	2	0.9464	0	1	1	693.34	1385.67	1385.67	2.75	0.00191	HCD (High Energy Collision Dissociation)	MS2	0	8.815	11.2393	4832	MS2000489_EXO_W_1.raw	F4	56	47	40	0.00131145	0	0.0005606
	FALSE	High	LHFFMPGFAPLTSR		0.000105959	0	6	8	6	Q13885; P04350; Q9BUF5; P07437; P68371; Q9BVA1	0	1620.84	High	0	9.515e-05	40
		Checked	Confidence	Identifying Node	PSM Ambiguity	Annotated Sequence	Modifications	# Protein Groups	# Proteins	Master Protein Accessions	Protein Accessions	# Missed Cleavages	Charge	DeltaScore	DeltaCn	Rank	Search Engine Rank	m/z [Da]	MH+ [Da]	Theo. MH+ [Da]	DeltaM [ppm]	Deltam/z [Da]	Activation Type	MS Order	Isolation Interference [%]	Ion Inject Time [ms]	RT [min]	First Scan	Spectrum File	File ID	Ions Score	Identity Strict	Identity Relaxed	Expectation Value	Percolator q-Value	Percolator PEP	Precursor Abundance	Apex RT [min]
		FALSE	High	Mascot (A5)	Unambiguous	LHFFMPGFAPLTSR		6	8	Q13885; P04350; Q9BUF5; P07437; P68371; Q9BVA1	Q13885; P04350; A6NNZ2; Q9BUF5; Q3ZCM7; P07437; P68371; Q9BVA1	0	2	0.6207	0	1	1	810.922	1620.84	1620.84	1.34	0.00108	HCD (High Energy Collision Dissociation)	MS2	65.1615	13.373	56.185	47666	MS2000489_EXO_W_1.raw	F4	29	47	40	0.709293	0	0.0004661	1134467072	54.73
		FALSE	High	Mascot (A5)	Unambiguous	LHFFMPGFAPLTSR		6	8	Q13885; P04350; Q9BUF5; P07437; P68371; Q9BVA1	Q13885; P04350; A6NNZ2; Q9BUF5; Q3ZCM7; P07437; P68371; Q9BVA1	0	2	0.8	0	1	1	810.923	1620.84	1620.84	1.41	0.00114	HCD (High Energy Collision Dissociation)	MS2	0	12.828	55.2015	46552	MS2000489_EXO_W_1.raw	F4	40	47	40	0.0546796	0	9.515e-05	1134467072	54.73
		FALSE	High	Mascot (A5)	Unambiguous	LHFFMPGFAPLTSR		6	8	Q13885; P04350; Q9BUF5; P07437; P68371; Q9BVA1	Q13885; P04350; A6NNZ2; Q9BUF5; Q3ZCM7; P07437; P68371; Q9BVA1	0	2	0.6944	0	1	1	810.923	1620.84	1620.84	1.79	0.00145	HCD (High Energy Collision Dissociation)	MS2	19.5472	8.787	54.4128	45838	MS2000489_EXO_W_1.raw	F4	36	47	40	0.12922	0	0.001172	1134467072	54.73
		FALSE	High	Mascot (A5)	Unambiguous	LHFFMPGFAPLTSR		6	8	Q13885; P04350; Q9BUF5; P07437; P68371; Q9BVA1	Q13885; P04350; A6NNZ2; Q9BUF5; Q3ZCM7; P07437; P68371; Q9BVA1	0	3	0.75	0	1	1	540.952	1620.84	1620.84	3.59	0.00194	HCD (High Energy Collision Dissociation)	MS2	35.8172	22.384	55.7122	47165	MS2000489_EXO_W_1.raw	F4	40	47	40	0.0552924	0	0.0006693	577758656	54.72
		FALSE	High	Mascot (A5)	Unambiguous	LHFFMPGFAPLTSR		6	8	Q13885; P04350; Q9BUF5; P07437; P68371; Q9BVA1	Q13885; P04350; A6NNZ2; Q9BUF5; Q3ZCM7; P07437; P68371; Q9BVA1	0	2	1	0	1	1	810.922	1620.84	1620.84	0.96	0.00078	HCD (High Energy Collision Dissociation)	MS2	94.7891	7.913	57.2771	48860	MS2000489_EXO_W_1.raw	F4	3	47	40	263.834	0.00534	0.08706	37063892	56.93
		FALSE	High	Mascot (A5)	Unambiguous	LHFFMPGFAPLTSR		6	8	Q13885; P04350; Q9BUF5; P07437; P68371; Q9BVA1	Q13885; P04350; A6NNZ2; Q9BUF5; Q3ZCM7; P07437; P68371; Q9BVA1	0	2	0.5	0	1	1	810.923	1620.84	1620.84	2.09	0.00169	HCD (High Energy Collision Dissociation)	MS2	57.1085	30	58.5622	50169	MS2000489_EXO_W_1.raw	F4	16	47	40	12.018	0.00599	0.09968
	FALSE	High	LHFFMPGFAPLTSR	1xOxidation [M5]	9.65039e-07	0	6	8	4	Q13885; P04350; Q9BUF5; P07437; P68371; Q9BVA1	0	1636.83	High	0	8.18e-07	59
		Checked	Confidence	Identifying Node	PSM Ambiguity	Annotated Sequence	Modifications	# Protein Groups	# Proteins	Master Protein Accessions	Protein Accessions	# Missed Cleavages	Charge	DeltaScore	DeltaCn	Rank	Search Engine Rank	m/z [Da]	MH+ [Da]	Theo. MH+ [Da]	DeltaM [ppm]	Deltam/z [Da]	Activation Type	MS Order	Isolation Interference [%]	Ion Inject Time [ms]	RT [min]	First Scan	Spectrum File	File ID	Ions Score	Identity Strict	Identity Relaxed	Expectation Value	Percolator q-Value	Percolator PEP	Precursor Abundance	Apex RT [min]
		FALSE	High	Mascot (A5)	Unambiguous	LHFFmPGFAPLTSR	M5(Oxidation)	6	8	Q13885; P04350; Q9BUF5; P07437; P68371; Q9BVA1	Q13885; P04350; A6NNZ2; Q9BUF5; Q3ZCM7; P07437; P68371; Q9BVA1	0	3	0.8305	0	1	1	546.283	1636.83	1636.83	2.59	0.00141	HCD (High Energy Collision Dissociation)	MS2	46.3079	26.225	42.6439	35275	MS2000489_EXO_W_1.raw	F4	59	47	40	0.000771555	0	8.18e-07	75520456	42.77
		FALSE	High	Mascot (A5)	Unambiguous	LHFFmPGFAPLTSR	M5(Oxidation)	6	8	Q13885; P04350; Q9BUF5; P07437; P68371; Q9BVA1	Q13885; P04350; A6NNZ2; Q9BUF5; Q3ZCM7; P07437; P68371; Q9BVA1	0	3	0.9394	0	1	1	546.281	1636.83	1636.83	-0.43	-0.00023	HCD (High Energy Collision Dissociation)	MS2	40.8532	30	49.7915	41674	MS2000489_EXO_W_1.raw	F4	33	47	40	0.332798	0.0005545	0.002738
		FALSE	High	Mascot (A5)	Unambiguous	LHFFmPGFAPLTSR	M5(Oxidation)	6	8	Q13885; P04350; Q9BUF5; P07437; P68371; Q9BVA1	Q13885; P04350; A6NNZ2; Q9BUF5; Q3ZCM7; P07437; P68371; Q9BVA1	0	2	1	0	1	1	818.915	1636.82	1636.83	-5.04	-0.00413	HCD (High Energy Collision Dissociation)	MS2	64.2274	12.828	47.9612	39665	MS2000489_EXO_W_1.raw	F4	34	48	41	0.261108	0.002328	0.04416
		FALSE	High	Mascot (A5)	Unambiguous	LHFFmPGFAPLTSR	M5(Oxidation)	6	8	Q13885; P04350; Q9BUF5; P07437; P68371; Q9BVA1	Q13885; P04350; A6NNZ2; Q9BUF5; Q3ZCM7; P07437; P68371; Q9BVA1	0	2	0.8696	0	1	1	818.921	1636.83	1636.83	2.42	0.00198	HCD (High Energy Collision Dissociation)	MS2	42.1408	16.289	48.7577	40476	MS2000489_EXO_W_1.raw	F4	23	47	40	2.8666	0.007152	0.1457	12971453	48.7
	FALSE	High	MSATFIGNSTAIQELFK		5.3546e-05	0	3	3	1	Q13885; P68371; Q9BVA1	0	1857.94	High	0	4.776e-05	61
		Checked	Confidence	Identifying Node	PSM Ambiguity	Annotated Sequence	Modifications	# Protein Groups	# Proteins	Master Protein Accessions	Protein Accessions	# Missed Cleavages	Charge	DeltaScore	DeltaCn	Rank	Search Engine Rank	m/z [Da]	MH+ [Da]	Theo. MH+ [Da]	DeltaM [ppm]	Deltam/z [Da]	Activation Type	MS Order	Isolation Interference [%]	Ion Inject Time [ms]	RT [min]	First Scan	Spectrum File	File ID	Ions Score	Identity Strict	Identity Relaxed	Expectation Value	Percolator q-Value	Percolator PEP	Precursor Abundance	Apex RT [min]
		FALSE	High	Mascot (A5)	Rejected	MSATFIGNSTAIQELFK		3	3	Q13885; P68371; Q9BVA1	Q13885; P68371; Q9BVA1	0	2		0	2	2	929.477	1857.95	1857.94	3.25	0.00302	HCD (High Energy Collision Dissociation)	MS2	50.0325	12.104	65.4687	57421	MS2000489_EXO_W_1.raw	F4	61	48	41	0.000501872	0	4.776e-05	567496768	65.59
	FALSE	High	MSATFIGNSTAIQELFK	1xOxidation [M1]	0.000731764	0	3	3	1	Q13885; P68371; Q9BVA1	0	1873.94	High	0	0.0006707	22
		Checked	Confidence	Identifying Node	PSM Ambiguity	Annotated Sequence	Modifications	# Protein Groups	# Proteins	Master Protein Accessions	Protein Accessions	# Missed Cleavages	Charge	DeltaScore	DeltaCn	Rank	Search Engine Rank	m/z [Da]	MH+ [Da]	Theo. MH+ [Da]	DeltaM [ppm]	Deltam/z [Da]	Activation Type	MS Order	Isolation Interference [%]	Ion Inject Time [ms]	RT [min]	First Scan	Spectrum File	File ID	Ions Score	Identity Strict	Identity Relaxed	Expectation Value	Percolator q-Value	Percolator PEP	Precursor Abundance	Apex RT [min]
		FALSE	High	Mascot (A5)	Unambiguous	mSATFIGNSTAIQELFK	M1(Oxidation)	3	3	Q13885; P68371; Q9BVA1	Q13885; P68371; Q9BVA1	0	2	0.0909	0	1	1	937.478	1873.95	1873.94	6.59	0.00618	HCD (High Energy Collision Dissociation)	MS2	0	11.84	58.9807	50653	MS2000489_EXO_W_1.raw	F4	22	48	41	4.23211	0	0.0006707	113401728	59.08
	FALSE	High	LTTPTYGDLNHLVSATMSGVTTCLR	1xPropionamide [C23]	0.000275488	0	5	5	1	Q13885; P04350; P07437; P68371; Q9BVA1	0	2722.35	High	0	0.0002502	20
		Checked	Confidence	Identifying Node	PSM Ambiguity	Annotated Sequence	Modifications	# Protein Groups	# Proteins	Master Protein Accessions	Protein Accessions	# Missed Cleavages	Charge	DeltaScore	DeltaCn	Rank	Search Engine Rank	m/z [Da]	MH+ [Da]	Theo. MH+ [Da]	DeltaM [ppm]	Deltam/z [Da]	Activation Type	MS Order	Isolation Interference [%]	Ion Inject Time [ms]	RT [min]	First Scan	Spectrum File	File ID	Ions Score	Identity Strict	Identity Relaxed	Expectation Value	Percolator q-Value	Percolator PEP	Precursor Abundance	Apex RT [min]
		FALSE	High	Mascot (A5)	Unambiguous	LTTPTYGDLNHLVSATMSGVTTcLR	C23(Propionamide)	5	5	Q13885; P04350; P07437; P68371; Q9BVA1	Q13885; P04350; P07437; P68371; Q9BVA1	0	3	1	0	1	1	908.124	2722.36	2722.35	0.8	0.00073	HCD (High Energy Collision Dissociation)	MS2	0	6.673	67.9347	59980	MS2000489_EXO_W_1.raw	F4	20	50	43	11.5853	0	0.0002502	87119032	68.01
	FALSE	High	ISEQFTAMFR		0.000602768	0	5	6	2	Q13885; P04350; P07437; P68371; Q9BVA1	0	1229.6	High	0	0.0005545	71
		Checked	Confidence	Identifying Node	PSM Ambiguity	Annotated Sequence	Modifications	# Protein Groups	# Proteins	Master Protein Accessions	Protein Accessions	# Missed Cleavages	Charge	DeltaScore	DeltaCn	Rank	Search Engine Rank	m/z [Da]	MH+ [Da]	Theo. MH+ [Da]	DeltaM [ppm]	Deltam/z [Da]	Activation Type	MS Order	Isolation Interference [%]	Ion Inject Time [ms]	RT [min]	First Scan	Spectrum File	File ID	Ions Score	Identity Strict	Identity Relaxed	Expectation Value	Percolator q-Value	Percolator PEP	Precursor Abundance	Apex RT [min]
		FALSE	High	Mascot (A5)	Unambiguous	ISEQFTAMFR		5	6	Q13885; P04350; P07437; P68371; Q9BVA1	Q13885; Q13509; P04350; P07437; P68371; Q9BVA1	0	2	0.8169	0	1	1	615.305	1229.6	1229.6	2.97	0.00183	HCD (High Energy Collision Dissociation)	MS2	38.3101	11.975	34.2605	26682	MS2000489_EXO_W_1.raw	F4	71	45	38	2.98918e-05	0	0.0005545	695187776	34.47
		FALSE	High	Mascot (A5)	Unambiguous	ISEQFTAMFR		5	6	Q13885; P04350; P07437; P68371; Q9BVA1	Q13885; Q13509; P04350; P07437; P68371; Q9BVA1	0	2	0.8095	0	1	1	615.304	1229.6	1229.6	2.18	0.00134	HCD (High Energy Collision Dissociation)	MS2	0	19.15	35.3986	27767	MS2000489_EXO_W_1.raw	F4	42	45	38	0.0217888	0.0005545	0.004094
	FALSE	High	GHYTEGAELVDSVLDVVR		4.50614e-07	0	4	5	4	Q13885; P07437; P68371; Q9BVA1	0	1958.98	High	0	3.776e-07	71
		Checked	Confidence	Identifying Node	PSM Ambiguity	Annotated Sequence	Modifications	# Protein Groups	# Proteins	Master Protein Accessions	Protein Accessions	# Missed Cleavages	Charge	DeltaScore	DeltaCn	Rank	Search Engine Rank	m/z [Da]	MH+ [Da]	Theo. MH+ [Da]	DeltaM [ppm]	Deltam/z [Da]	Activation Type	MS Order	Isolation Interference [%]	Ion Inject Time [ms]	RT [min]	First Scan	Spectrum File	File ID	Ions Score	Identity Strict	Identity Relaxed	Expectation Value	Percolator q-Value	Percolator PEP	Precursor Abundance	Apex RT [min]
		FALSE	High	Mascot (A5)	Unambiguous	GHYTEGAELVDSVLDVVR		4	5	Q13885; P07437; P68371; Q9BVA1	Q13885; Q13509; P07437; P68371; Q9BVA1	0	2	1	0	1	1	979.999	1958.99	1958.98	4.08	0.004	HCD (High Energy Collision Dissociation)	MS2	53.1248	9.226	59.3466	51033	MS2000489_EXO_W_1.raw	F4	70	48	41	7.94704e-05	0	3.201e-06	776550784	58.67
		FALSE	High	Mascot (A5)	Unambiguous	GHYTEGAELVDSVLDVVR		4	5	Q13885; P07437; P68371; Q9BVA1	Q13885; Q13509; P07437; P68371; Q9BVA1	0	2	0.9859	0	1	1	979.996	1958.98	1958.98	1.59	0.00156	HCD (High Energy Collision Dissociation)	MS2	36.865	6.003	59.121	50793	MS2000489_EXO_W_1.raw	F4	71	48	41	5.59075e-05	0	3.776e-07	776550784	58.67
		FALSE	High	Mascot (A5)	Unambiguous	GHYTEGAELVDSVLDVVR		4	5	Q13885; P07437; P68371; Q9BVA1	Q13885; Q13509; P07437; P68371; Q9BVA1	0	3	0.8519	0	1	1	653.665	1958.98	1958.98	0.03	2e-05	HCD (High Energy Collision Dissociation)	MS2	66.8658	13.023	58.3581	49933	MS2000489_EXO_W_1.raw	F4	54	48	41	0.00310506	0	7.454e-06	979326016	58.63
		FALSE	High	Mascot (A5)	Unambiguous	GHYTEGAELVDSVLDVVR		4	5	Q13885; P07437; P68371; Q9BVA1	Q13885; Q13509; P07437; P68371; Q9BVA1	0	3	0.9762	0	1	1	653.666	1958.98	1958.98	1.24	0.00081	HCD (High Energy Collision Dissociation)	MS2	0	16.983	59.9286	51701	MS2000489_EXO_W_1.raw	F4	42	48	41	0.0512539	0.0005545	0.005
	FALSE	High	GHYTEGAELVDSVLDVVRK		0.00102556	0	4	5	2	Q13885; P07437; P68371; Q9BVA1	1	2087.08	High	0	0.0009481	66
		Checked	Confidence	Identifying Node	PSM Ambiguity	Annotated Sequence	Modifications	# Protein Groups	# Proteins	Master Protein Accessions	Protein Accessions	# Missed Cleavages	Charge	DeltaScore	DeltaCn	Rank	Search Engine Rank	m/z [Da]	MH+ [Da]	Theo. MH+ [Da]	DeltaM [ppm]	Deltam/z [Da]	Activation Type	MS Order	Isolation Interference [%]	Ion Inject Time [ms]	RT [min]	First Scan	Spectrum File	File ID	Ions Score	Identity Strict	Identity Relaxed	Expectation Value	Percolator q-Value	Percolator PEP	Precursor Abundance	Apex RT [min]
		FALSE	High	Mascot (A5)	Unambiguous	GHYTEGAELVDSVLDVVRK		4	5	Q13885; P07437; P68371; Q9BVA1	Q13885; Q13509; P07437; P68371; Q9BVA1	1	3	0.9848	0	1	1	696.365	2087.08	2087.08	2.37	0.00165	HCD (High Energy Collision Dissociation)	MS2	23.4594	7.185	48.7633	40483	MS2000489_EXO_W_1.raw	F4	66	47	40	0.000153809	0	0.0009481	98041896	48.77
		FALSE	High	Mascot (A5)	Unambiguous	GHYTEGAELVDSVLDVVRK		4	5	Q13885; P07437; P68371; Q9BVA1	Q13885; Q13509; P07437; P68371; Q9BVA1	1	3	1	0	1	1	696.365	2087.08	2087.08	1.67	0.00116	HCD (High Energy Collision Dissociation)	MS2	67.6997	14.1	49.0464	40802	MS2000489_EXO_W_1.raw	F4	29	47	40	0.780271	0.0009105	0.02274	98041896	48.77
	FALSE	High	LAVNMVPFPR	1xOxidation [M5]	0.000113852	0	7	10	4	Q13885; Q9H4B7; P04350; Q9BUF5; P07437; P68371; Q9BVA1	0	1159.63	High	0	0.0001026	74
		Checked	Confidence	Identifying Node	PSM Ambiguity	Annotated Sequence	Modifications	# Protein Groups	# Proteins	Master Protein Accessions	Protein Accessions	# Missed Cleavages	Charge	DeltaScore	DeltaCn	Rank	Search Engine Rank	m/z [Da]	MH+ [Da]	Theo. MH+ [Da]	DeltaM [ppm]	Deltam/z [Da]	Activation Type	MS Order	Isolation Interference [%]	Ion Inject Time [ms]	RT [min]	First Scan	Spectrum File	File ID	Ions Score	Identity Strict	Identity Relaxed	Expectation Value	Percolator q-Value	Percolator PEP	Precursor Abundance	Apex RT [min]
		FALSE	High	Mascot (A5)	Unambiguous	LAVNmVPFPR	M5(Oxidation)	7	10	Q13885; Q9H4B7; P04350; Q9BUF5; P07437; P68371; Q9BVA1	Q13885; Q13509; Q9H4B7; P04350; A6NNZ2; Q9BUF5; Q3ZCM7; P07437; P68371; Q9BVA1	0	2	0.8784	0	1	1	580.32	1159.63	1159.63	2.4	0.00139	HCD (High Energy Collision Dissociation)	MS2	9.96742	30	29.1118	21692	MS2000489_EXO_W_1.raw	F4	74	45	38	1.26986e-05	0	0.0001026	97404072	28.98
		FALSE	High	Mascot (A5)	Unambiguous	LAVNmVPFPR	M5(Oxidation)	7	10	Q13885; Q9H4B7; P04350; Q9BUF5; P07437; P68371; Q9BVA1	Q13885; Q13509; Q9H4B7; P04350; A6NNZ2; Q9BUF5; Q3ZCM7; P07437; P68371; Q9BVA1	0	2	1	0	1	1	580.318	1159.63	1159.63	-0.23	-0.00014	HCD (High Energy Collision Dissociation)	MS2	64.3781	30	38.8007	31121	MS2000489_EXO_W_1.raw	F4	1	45	38	272.101	0.003435	0.06188
		FALSE	High	Mascot (A5)	Unambiguous	LAVNmVPFPR	M5(Oxidation)	7	10	Q13885; Q9H4B7; P04350; Q9BUF5; P07437; P68371; Q9BVA1	Q13885; Q13509; Q9H4B7; P04350; A6NNZ2; Q9BUF5; Q3ZCM7; P07437; P68371; Q9BVA1	0	2	0.8788	0	1	1	580.319	1159.63	1159.63	0.71	0.00041	HCD (High Energy Collision Dissociation)	MS2	48.4197	12.818	28.3357	21038	MS2000489_EXO_W_1.raw	F4	33	45	38	0.173428	0.00599	0.09813	47979652	28.45
		FALSE	High	Mascot (A5)	Unambiguous	LAVNmVPFPR	M5(Oxidation)	7	10	Q13885; Q9H4B7; P04350; Q9BUF5; P07437; P68371; Q9BVA1	Q13885; Q13509; Q9H4B7; P04350; A6NNZ2; Q9BUF5; Q3ZCM7; P07437; P68371; Q9BVA1	0	2	0.1429	0	1	1	580.321	1159.63	1159.63	4.5	0.00261	HCD (High Energy Collision Dissociation)	MS2	46.0404	17.406	34.5742	27059	MS2000489_EXO_W_1.raw	F4	7	45	38	72.6689	0.006656	0.1378
	FALSE	High	KLAVNMVPFPR		0.000109049	0	7	10	1	Q13885; Q9H4B7; P04350; Q9BUF5; P07437; P68371; Q9BVA1	1	1271.73	High	0	9.805e-05	75
		Checked	Confidence	Identifying Node	PSM Ambiguity	Annotated Sequence	Modifications	# Protein Groups	# Proteins	Master Protein Accessions	Protein Accessions	# Missed Cleavages	Charge	DeltaScore	DeltaCn	Rank	Search Engine Rank	m/z [Da]	MH+ [Da]	Theo. MH+ [Da]	DeltaM [ppm]	Deltam/z [Da]	Activation Type	MS Order	Isolation Interference [%]	Ion Inject Time [ms]	RT [min]	First Scan	Spectrum File	File ID	Ions Score	Identity Strict	Identity Relaxed	Expectation Value	Percolator q-Value	Percolator PEP	Precursor Abundance	Apex RT [min]
		FALSE	High	Mascot (A5)	Unambiguous	KLAVNMVPFPR		7	10	Q13885; Q9H4B7; P04350; Q9BUF5; P07437; P68371; Q9BVA1	Q13885; Q13509; Q9H4B7; P04350; A6NNZ2; Q9BUF5; Q3ZCM7; P07437; P68371; Q9BVA1	1	2	0.8267	0	1	1	636.371	1271.74	1271.73	4.62	0.00294	HCD (High Energy Collision Dissociation)	MS2	0	11.793	27.3998	20423	MS2000489_EXO_W_1.raw	F4	75	43	36	7.16338e-06	0	9.805e-05	144993280	27.48
	FALSE	High	NSSYFVEWIPNNVK		0.00118394	0	6	7	1	Q13885; P04350; Q9BUF5; P07437; P68371; Q9BVA1	0	1696.83	High	0	0.001097	47
		Checked	Confidence	Identifying Node	PSM Ambiguity	Annotated Sequence	Modifications	# Protein Groups	# Proteins	Master Protein Accessions	Protein Accessions	# Missed Cleavages	Charge	DeltaScore	DeltaCn	Rank	Search Engine Rank	m/z [Da]	MH+ [Da]	Theo. MH+ [Da]	DeltaM [ppm]	Deltam/z [Da]	Activation Type	MS Order	Isolation Interference [%]	Ion Inject Time [ms]	RT [min]	First Scan	Spectrum File	File ID	Ions Score	Identity Strict	Identity Relaxed	Expectation Value	Percolator q-Value	Percolator PEP	Precursor Abundance	Apex RT [min]
		FALSE	High	Mascot (A5)	Unambiguous	NSSYFVEWIPNNVK		6	7	Q13885; P04350; Q9BUF5; P07437; P68371; Q9BVA1	Q13885; Q13509; P04350; Q9BUF5; P07437; P68371; Q9BVA1	0	2	0.9149	0	1	1	848.922	1696.84	1696.83	2.37	0.00201	HCD (High Energy Collision Dissociation)	MS2	53.899	10.199	48.3348	40048	MS2000489_EXO_W_1.raw	F4	47	48	41	0.0131174	0	0.001097	1352398592	48.6
	FALSE	High	SGPFGQIFRPDNFVFGQSGAGNNWAK		8.60313e-05	0	5	5	3	Q13885; P04350; P07437; P68371; Q9BVA1	0	2798.34	High	0	7.708e-05	34
		Checked	Confidence	Identifying Node	PSM Ambiguity	Annotated Sequence	Modifications	# Protein Groups	# Proteins	Master Protein Accessions	Protein Accessions	# Missed Cleavages	Charge	DeltaScore	DeltaCn	Rank	Search Engine Rank	m/z [Da]	MH+ [Da]	Theo. MH+ [Da]	DeltaM [ppm]	Deltam/z [Da]	Activation Type	MS Order	Isolation Interference [%]	Ion Inject Time [ms]	RT [min]	First Scan	Spectrum File	File ID	Ions Score	Identity Strict	Identity Relaxed	Expectation Value	Percolator q-Value	Percolator PEP	Precursor Abundance	Apex RT [min]
		FALSE	High	Mascot (A5)	Unambiguous	SGPFGQIFRPDNFVFGQSGAGNNWAK		5	5	Q13885; P04350; P07437; P68371; Q9BVA1	Q13885; P04350; P07437; P68371; Q9BVA1	0	3	1	0	1	1	933.453	2798.34	2798.34	0.32	0.0003	HCD (High Energy Collision Dissociation)	MS2	9.21029	1.318	63.6782	55850	MS2000489_EXO_W_1.raw	F4	34	51	44	0.525107	0	7.708e-05	2171035136	63.85
		FALSE	High	Mascot (A5)	Unambiguous	SGPFGQIFRPDNFVFGQSGAGNNWAK		5	5	Q13885; P04350; P07437; P68371; Q9BVA1	Q13885; P04350; P07437; P68371; Q9BVA1	0	3	1	0	1	1	933.454	2798.35	2798.34	1.83	0.0017	HCD (High Energy Collision Dissociation)	MS2	0	7.471	64.4177	56439	MS2000489_EXO_W_1.raw	F4	9	51	44	193.716	0.0005545	0.004098	2171035136	63.85
		FALSE	High	Mascot (A5)	Unambiguous	SGPFGQIFRPDNFVFGQSGAGNNWAK		5	5	Q13885; P04350; P07437; P68371; Q9BVA1	Q13885; P04350; P07437; P68371; Q9BVA1	0	3	1	0	1	1	933.449	2798.33	2798.34	-3.93	-0.00367	HCD (High Energy Collision Dissociation)	MS2		5.768	64.4662	56474	MS2000489_EXO_W_1.raw	F4	9	51	44	180.423	0.0009105	0.02867	2171035136	63.85
	FALSE	High	EIVHIQAGQCGNQIGAK	1xPropionamide [C10]	1.7394e-06	0	5	6	4	Q13885; P04350; P07437; P68371; Q9BVA1	0	1836.94	High	0	1.481e-06	51
		Checked	Confidence	Identifying Node	PSM Ambiguity	Annotated Sequence	Modifications	# Protein Groups	# Proteins	Master Protein Accessions	Protein Accessions	# Missed Cleavages	Charge	DeltaScore	DeltaCn	Rank	Search Engine Rank	m/z [Da]	MH+ [Da]	Theo. MH+ [Da]	DeltaM [ppm]	Deltam/z [Da]	Activation Type	MS Order	Isolation Interference [%]	Ion Inject Time [ms]	RT [min]	First Scan	Spectrum File	File ID	Ions Score	Identity Strict	Identity Relaxed	Expectation Value	Percolator q-Value	Percolator PEP	Precursor Abundance	Apex RT [min]
		FALSE	High	Mascot (A5)	Unambiguous	EIVHIQAGQcGNQIGAK	C10(Propionamide)	3	4	Q13885; P07437; Q9BVA1	Q13885; Q13509; P07437; Q9BVA1	0	2	0	0	1	1	918.976	1836.94	1836.94	3.41	0.00313	HCD (High Energy Collision Dissociation)	MS2	0	30	11.3428	4949	MS2000489_EXO_W_1.raw	F4	51	47	40	0.00443934	0	1.481e-06	24832916	11.31
		FALSE	High	Mascot (A5)	Unambiguous	EIVHLQAGQcGNQIGAK	C10(Propionamide)	2	2	P04350; P68371	P04350; P68371	0	2		0	1	2	918.976	1836.94	1836.94	3.41	0.00313	HCD (High Energy Collision Dissociation)	MS2	0	30	11.3428	4949	MS2000489_EXO_W_1.raw	F4	51	47	40	0.00443934	0	1.481e-06	24832916	11.31
		FALSE	High	Mascot (A5)	Unambiguous	EIVHLQAGQcGNQIGAK	C10(Propionamide)	2	2	P04350; P68371	P04350; P68371	0	3		0	1	2	612.986	1836.94	1836.94	1.94	0.00119	HCD (High Energy Collision Dissociation)	MS2	63.1674	7.648	11.3195	4922	MS2000489_EXO_W_1.raw	F4	19	47	40	6.99426	0.002877	0.05581	30495140	11.34
		FALSE	High	Mascot (A5)	Unambiguous	EIVHIQAGQcGNQIGAK	C10(Propionamide)	3	4	Q13885; P07437; Q9BVA1	Q13885; Q13509; P07437; Q9BVA1	0	3	0	0	1	1	612.986	1836.94	1836.94	1.94	0.00119	HCD (High Energy Collision Dissociation)	MS2	63.1674	7.648	11.3195	4922	MS2000489_EXO_W_1.raw	F4	19	47	40	6.99426	0.002877	0.05581	30495140	11.34
	FALSE	High	AILVDLEPGTMDSVR	1xOxidation [M11]	0.000881995	0	3	4	2	Q13885; P07437; Q9BVA1	0	1631.83	High	0	0.0008129	52
		Checked	Confidence	Identifying Node	PSM Ambiguity	Annotated Sequence	Modifications	# Protein Groups	# Proteins	Master Protein Accessions	Protein Accessions	# Missed Cleavages	Charge	DeltaScore	DeltaCn	Rank	Search Engine Rank	m/z [Da]	MH+ [Da]	Theo. MH+ [Da]	DeltaM [ppm]	Deltam/z [Da]	Activation Type	MS Order	Isolation Interference [%]	Ion Inject Time [ms]	RT [min]	First Scan	Spectrum File	File ID	Ions Score	Identity Strict	Identity Relaxed	Expectation Value	Percolator q-Value	Percolator PEP	Precursor Abundance	Apex RT [min]
		FALSE	High	Mascot (A5)	Unambiguous	AILVDLEPGTmDSVR	M11(Oxidation)	3	4	Q13885; P07437; Q9BVA1	Q13885; Q13509; P07437; Q9BVA1	0	2	0.8077	0	1	1	816.419	1631.83	1631.83	0.5	0.00041	HCD (High Energy Collision Dissociation)	MS2	0	7.365	37.0453	29442	MS2000489_EXO_W_1.raw	F4	52	47	40	0.00398349	0	0.0008129	207745424	37.17
		FALSE	High	Mascot (A5)	Unambiguous	AILVDLEPGTmDSVR	M11(Oxidation)	3	4	Q13885; P07437; Q9BVA1	Q13885; Q13509; P07437; Q9BVA1	0	2	0.7667	0	1	1	816.418	1631.83	1631.83	-1.89	-0.00155	HCD (High Energy Collision Dissociation)	MS2	0	30	40.5427	33155	MS2000489_EXO_W_1.raw	F4	30	47	40	0.594829	0.003435	0.05836
	FALSE	High	AILVDLEPGTMDSVR		0.000245575	0	3	4	2	Q13885; P07437; Q9BVA1	0	1615.84	High	0	0.0002225	72
		Checked	Confidence	Identifying Node	PSM Ambiguity	Annotated Sequence	Modifications	# Protein Groups	# Proteins	Master Protein Accessions	Protein Accessions	# Missed Cleavages	Charge	DeltaScore	DeltaCn	Rank	Search Engine Rank	m/z [Da]	MH+ [Da]	Theo. MH+ [Da]	DeltaM [ppm]	Deltam/z [Da]	Activation Type	MS Order	Isolation Interference [%]	Ion Inject Time [ms]	RT [min]	First Scan	Spectrum File	File ID	Ions Score	Identity Strict	Identity Relaxed	Expectation Value	Percolator q-Value	Percolator PEP	Precursor Abundance	Apex RT [min]
		FALSE	High	Mascot (A5)	Unambiguous	AILVDLEPGTMDSVR		3	4	Q13885; P07437; Q9BVA1	Q13885; Q13509; P07437; Q9BVA1	0	2	0.8889	0	1	1	808.423	1615.84	1615.84	1.97	0.00159	HCD (High Energy Collision Dissociation)	MS2	12.8532	0.85	46.534	38826	MS2000489_EXO_W_1.raw	F4	72	47	40	3.25384e-05	0	0.0002225
		FALSE	High	Mascot (A5)	Unambiguous	AILVDLEPGTMDSVR		3	4	Q13885; P07437; Q9BVA1	Q13885; Q13509; P07437; Q9BVA1	0	2	0.0678	0	1	1	808.418	1615.83	1615.84	-4.31	-0.00348	HCD (High Energy Collision Dissociation)	MS2	0	12.321	45.7573	37939	MS2000489_EXO_W_1.raw	F4	59	47	40	0.000694561	0.0004124	0.001412
	FALSE	High	FPGQLNADLR		4.94772e-05	0	7	10	4	Q13885; Q9H4B7; P04350; Q9BUF5; P07437; P68371; Q9BVA1	0	1130.6	High	0	4.389e-05	66
		Checked	Confidence	Identifying Node	PSM Ambiguity	Annotated Sequence	Modifications	# Protein Groups	# Proteins	Master Protein Accessions	Protein Accessions	# Missed Cleavages	Charge	DeltaScore	DeltaCn	Rank	Search Engine Rank	m/z [Da]	MH+ [Da]	Theo. MH+ [Da]	DeltaM [ppm]	Deltam/z [Da]	Activation Type	MS Order	Isolation Interference [%]	Ion Inject Time [ms]	RT [min]	First Scan	Spectrum File	File ID	Ions Score	Identity Strict	Identity Relaxed	Expectation Value	Percolator q-Value	Percolator PEP	Precursor Abundance	Apex RT [min]
		FALSE	High	Mascot (A5)	Unambiguous	FPGQLNADLR		7	10	Q13885; Q9H4B7; P04350; Q9BUF5; P07437; P68371; Q9BVA1	Q13885; Q13509; Q9H4B7; P04350; A6NNZ2; Q9BUF5; Q3ZCM7; P07437; P68371; Q9BVA1	0	2	0.8788	0	1	1	565.802	1130.6	1130.6	1.93	0.00109	HCD (High Energy Collision Dissociation)	MS2	0	6.409	21.037	14297	MS2000489_EXO_W_1.raw	F4	66	45	38	0.000104557	0	4.389e-05	1350170112	21.52
		FALSE	High	Mascot (A5)	Unambiguous	FPGQLNADLR		7	10	Q13885; Q9H4B7; P04350; Q9BUF5; P07437; P68371; Q9BVA1	Q13885; Q13509; Q9H4B7; P04350; A6NNZ2; Q9BUF5; Q3ZCM7; P07437; P68371; Q9BVA1	0	2	0.8409	0	1	1	565.803	1130.6	1130.6	2.79	0.00158	HCD (High Energy Collision Dissociation)	MS2	0	17.363	21.8592	14816	MS2000489_EXO_W_1.raw	F4	44	45	38	0.0143692	0	7.435e-05	1350170112	21.52
		FALSE	High	Mascot (A5)	Unambiguous	FPGQLNADLR		7	10	Q13885; Q9H4B7; P04350; Q9BUF5; P07437; P68371; Q9BVA1	Q13885; Q13509; Q9H4B7; P04350; A6NNZ2; Q9BUF5; Q3ZCM7; P07437; P68371; Q9BVA1	0	2	0.9091	0	1	1	565.802	1130.6	1130.6	1.82	0.00103	HCD (High Energy Collision Dissociation)	MS2	39.5961	27.297	73.6097	66186	MS2000489_EXO_W_1.raw	F4	33	45	38	0.196096	0.0005545	0.008281
		FALSE	High	Mascot (A5)	Unambiguous	FPGQLNADLR		7	10	Q13885; Q9H4B7; P04350; Q9BUF5; P07437; P68371; Q9BVA1	Q13885; Q13509; Q9H4B7; P04350; A6NNZ2; Q9BUF5; Q3ZCM7; P07437; P68371; Q9BVA1	0	2	0.5455	0	1	1	565.802	1130.6	1130.6	2.14	0.00121	HCD (High Energy Collision Dissociation)	MS2	83.7116	28.308	22.648	15538	MS2000489_EXO_W_1.raw	F4	11	45	38	31.1426	0.001335	0.0324	13623999	22.63
	FALSE	High	YLTVAAIFR		0.00199953	0.000481191	2	2	1	Q13885; Q9BVA1	0	1053.61	High	0.0004124	0.001857	46
		Checked	Confidence	Identifying Node	PSM Ambiguity	Annotated Sequence	Modifications	# Protein Groups	# Proteins	Master Protein Accessions	Protein Accessions	# Missed Cleavages	Charge	DeltaScore	DeltaCn	Rank	Search Engine Rank	m/z [Da]	MH+ [Da]	Theo. MH+ [Da]	DeltaM [ppm]	Deltam/z [Da]	Activation Type	MS Order	Isolation Interference [%]	Ion Inject Time [ms]	RT [min]	First Scan	Spectrum File	File ID	Ions Score	Identity Strict	Identity Relaxed	Expectation Value	Percolator q-Value	Percolator PEP	Precursor Abundance	Apex RT [min]
		FALSE	High	Mascot (A5)	Unambiguous	YLTVAAIFR		2	2	Q13885; Q9BVA1	Q13885; Q9BVA1	0	2	0.6087	0	1	1	527.308	1053.61	1053.61	0.27	0.00014	HCD (High Energy Collision Dissociation)	MS2	29.0417	30	42.7319	35378	MS2000489_EXO_W_1.raw	F4	46	40	33	0.00278114	0.0004124	0.001857	77264752	42.9
	FALSE	High	FPGQLNADLRK		0.00687152	0.000649814	7	10	1	Q13885; Q9H4B7; P04350; Q9BUF5; P07437; P68371; Q9BVA1	1	1258.69	High	0.0005545	0.006469	26
		Checked	Confidence	Identifying Node	PSM Ambiguity	Annotated Sequence	Modifications	# Protein Groups	# Proteins	Master Protein Accessions	Protein Accessions	# Missed Cleavages	Charge	DeltaScore	DeltaCn	Rank	Search Engine Rank	m/z [Da]	MH+ [Da]	Theo. MH+ [Da]	DeltaM [ppm]	Deltam/z [Da]	Activation Type	MS Order	Isolation Interference [%]	Ion Inject Time [ms]	RT [min]	First Scan	Spectrum File	File ID	Ions Score	Identity Strict	Identity Relaxed	Expectation Value	Percolator q-Value	Percolator PEP	Precursor Abundance	Apex RT [min]
		FALSE	High	Mascot (A5)	Unambiguous	FPGQLNADLRK		7	10	Q13885; Q9H4B7; P04350; Q9BUF5; P07437; P68371; Q9BVA1	Q13885; Q13509; Q9H4B7; P04350; A6NNZ2; Q9BUF5; Q3ZCM7; P07437; P68371; Q9BVA1	1	3	0.7308	0	1	1	420.235	1258.69	1258.69	0.92	0.00039	HCD (High Energy Collision Dissociation)	MS2	46.9164	24.635	11.4283	5058	MS2000489_EXO_W_1.raw	F4	26	45	38	0.778989	0.0005545	0.006469	123861088	11.74
	FALSE	High	LAVNMVPFPR		0.0035761	0.000649814	7	10	2	Q13885; Q9H4B7; P04350; Q9BUF5; P07437; P68371; Q9BVA1	0	1143.63	High	0.0005545	0.005974	52
		Checked	Confidence	Identifying Node	PSM Ambiguity	Annotated Sequence	Modifications	# Protein Groups	# Proteins	Master Protein Accessions	Protein Accessions	# Missed Cleavages	Charge	DeltaScore	DeltaCn	Rank	Search Engine Rank	m/z [Da]	MH+ [Da]	Theo. MH+ [Da]	DeltaM [ppm]	Deltam/z [Da]	Activation Type	MS Order	Isolation Interference [%]	Ion Inject Time [ms]	RT [min]	First Scan	Spectrum File	File ID	Ions Score	Identity Strict	Identity Relaxed	Expectation Value	Percolator q-Value	Percolator PEP	Precursor Abundance	Apex RT [min]
		FALSE	High	Mascot (A5)	Unambiguous	LAVNMVPFPR		7	10	Q13885; Q9H4B7; P04350; Q9BUF5; P07437; P68371; Q9BVA1	Q13885; Q13509; Q9H4B7; P04350; A6NNZ2; Q9BUF5; Q3ZCM7; P07437; P68371; Q9BVA1	0	2	0.8269	0	1	1	572.321	1143.63	1143.63	0.33	0.00019	HCD (High Energy Collision Dissociation)	MS2	0	23.839	40.1042	32662	MS2000489_EXO_W_1.raw	F4	52	44	37	0.00209657	0.0005545	0.003361	21698792	40.1
		FALSE	High	Mascot (A5)	Unambiguous	LAVNMVPFPR		7	10	Q13885; Q9H4B7; P04350; Q9BUF5; P07437; P68371; Q9BVA1	Q13885; Q13509; Q9H4B7; P04350; A6NNZ2; Q9BUF5; Q3ZCM7; P07437; P68371; Q9BVA1	0	2	0.8269	0	1	1	572.321	1143.64	1143.63	1.08	0.00062	HCD (High Energy Collision Dissociation)	MS2	57.9921	22.407	39.334	31760	MS2000489_EXO_W_1.raw	F4	52	44	37	0.0019024	0.0005545	0.005974	1152401024	39.54
	FALSE	High	EVDEQMLNVQNK		0.00274209	0.000649814	4	4	2	Q13885; P07437; P68371; Q9BVA1	0	1446.69	High	0.0005545	0.00264	47
		Checked	Confidence	Identifying Node	PSM Ambiguity	Annotated Sequence	Modifications	# Protein Groups	# Proteins	Master Protein Accessions	Protein Accessions	# Missed Cleavages	Charge	DeltaScore	DeltaCn	Rank	Search Engine Rank	m/z [Da]	MH+ [Da]	Theo. MH+ [Da]	DeltaM [ppm]	Deltam/z [Da]	Activation Type	MS Order	Isolation Interference [%]	Ion Inject Time [ms]	RT [min]	First Scan	Spectrum File	File ID	Ions Score	Identity Strict	Identity Relaxed	Expectation Value	Percolator q-Value	Percolator PEP	Precursor Abundance	Apex RT [min]
		FALSE	High	Mascot (A5)	Unambiguous	EVDEQMLNVQNK		4	4	Q13885; P07437; P68371; Q9BVA1	Q13885; P07437; P68371; Q9BVA1	0	2	0.9787	0	1	1	723.85	1446.69	1446.69	2.32	0.00168	HCD (High Energy Collision Dissociation)	MS2	52.5754	15.222	14.3417	7757	MS2000489_EXO_W_1.raw	F4	47	47	40	0.0115844	0.0005545	0.00264	739785600	14.52
		FALSE	High	Mascot (A5)	Unambiguous	EVDEQMLNVQNK		4	4	Q13885; P07437; P68371; Q9BVA1	Q13885; P07437; P68371; Q9BVA1	0	2	1	0	1	1	723.851	1446.69	1446.69	3.92	0.00284	HCD (High Energy Collision Dissociation)	MS2	22.9722	30	15.326	8651	MS2000489_EXO_W_1.raw	F4	39	47	40	0.0724503	0.0005545	0.002558
	FALSE	High	EVDEQMLNVQNK	1xOxidation [M6]	0.0135817	0.000863389	4	4	1	Q13885; P07437; P68371; Q9BVA1	0	1462.68	High	0.000729	0.01291	41
		Checked	Confidence	Identifying Node	PSM Ambiguity	Annotated Sequence	Modifications	# Protein Groups	# Proteins	Master Protein Accessions	Protein Accessions	# Missed Cleavages	Charge	DeltaScore	DeltaCn	Rank	Search Engine Rank	m/z [Da]	MH+ [Da]	Theo. MH+ [Da]	DeltaM [ppm]	Deltam/z [Da]	Activation Type	MS Order	Isolation Interference [%]	Ion Inject Time [ms]	RT [min]	First Scan	Spectrum File	File ID	Ions Score	Identity Strict	Identity Relaxed	Expectation Value	Percolator q-Value	Percolator PEP	Precursor Abundance	Apex RT [min]
		FALSE	High	Mascot (A5)	Unambiguous	EVDEQmLNVQNK	M6(Oxidation)	4	4	Q13885; P07437; P68371; Q9BVA1	Q13885; P07437; P68371; Q9BVA1	0	2	0.9756	0	1	1	731.849	1462.69	1462.68	4.85	0.00355	HCD (High Energy Collision Dissociation)	MS2	0	16.319	9.5797	3121	MS2000489_EXO_W_1.raw	F4	41	47	40	0.0412336	0.000729	0.01291	93202880	9.63
FALSE	High	Master Protein	Q71U36	Tubulin alpha-1A chain OS=Homo sapiens OX=9606 GN=TUBA1A PE=1 SV=1	0	77.79	51	17	47	1	1	451	50.1	5.06	1283	17
	Checked	Confidence	Sequence	Modifications	Qvality PEP	Qvality q-value	# Protein Groups	# Proteins	# PSMs	Master Protein Accessions	# Missed Cleavages	Theo. MH+ [Da]	Confidence (by Search Engine): Mascot	Percolator q-Value (by Search Engine): Mascot	Percolator PEP (by Search Engine): Mascot	Ions Score (by Search Engine): Mascot
	FALSE	High	IHFPLATYAPVISAEK		0.000131445	0	3	6	5	Q71U36; Q9BQE3; P68366	0	1756.96	High	0	0.0001182	64
		Checked	Confidence	Identifying Node	PSM Ambiguity	Annotated Sequence	Modifications	# Protein Groups	# Proteins	Master Protein Accessions	Protein Accessions	# Missed Cleavages	Charge	DeltaScore	DeltaCn	Rank	Search Engine Rank	m/z [Da]	MH+ [Da]	Theo. MH+ [Da]	DeltaM [ppm]	Deltam/z [Da]	Activation Type	MS Order	Isolation Interference [%]	Ion Inject Time [ms]	RT [min]	First Scan	Spectrum File	File ID	Ions Score	Identity Strict	Identity Relaxed	Expectation Value	Percolator q-Value	Percolator PEP	Precursor Abundance	Apex RT [min]
		FALSE	High	Mascot (A5)	Unambiguous	IHFPLATYAPVISAEK		3	6	Q71U36; Q9BQE3; P68366	P0DPH8; Q6PEY2; Q71U36; P68363; Q9BQE3; P68366	0	2	1	0	1	1	878.986	1756.96	1756.96	0.87	0.00077	HCD (High Energy Collision Dissociation)	MS2	20.085	17.409	46.2922	38544	MS2000489_EXO_W_1.raw	F4	56	44	37	0.000745085	0	0.0009819	2488670208	44.68
		FALSE	High	Mascot (A5)	Unambiguous	IHFPLATYAPVISAEK		3	6	Q71U36; Q9BQE3; P68366	P0DPH8; Q6PEY2; Q71U36; P68363; Q9BQE3; P68366	0	2	1	0	1	1	878.986	1756.97	1756.96	1.22	0.00107	HCD (High Energy Collision Dissociation)	MS2	49.371	11.894	45.4907	37665	MS2000489_EXO_W_1.raw	F4	43	44	37	0.014133	0	0.0001792	2488670208	44.68
		FALSE	High	Mascot (A5)	Unambiguous	IHFPLATYAPVISAEK		3	6	Q71U36; Q9BQE3; P68366	P0DPH8; Q6PEY2; Q71U36; P68363; Q9BQE3; P68366	0	2	0.9688	0	1	1	878.987	1756.97	1756.96	1.85	0.00162	HCD (High Energy Collision Dissociation)	MS2	10.8189	2.448	44.7246	37082	MS2000489_EXO_W_1.raw	F4	64	44	37	0.00010866	0	0.0001182	2488670208	44.68
		FALSE	High	Mascot (A5)	Unambiguous	IHFPLATYAPVISAEK		3	6	Q71U36; Q9BQE3; P68366	P0DPH8; Q6PEY2; Q71U36; P68363; Q9BQE3; P68366	0	2	0.9444	0	1	1	878.987	1756.97	1756.96	1.5	0.00132	HCD (High Energy Collision Dissociation)	MS2	0	30	42.6594	35292	MS2000489_EXO_W_1.raw	F4	18	44	37	4.59446	0.0005545	0.006302	13818007	42.66
		FALSE	High	Mascot (A5)	Unambiguous	IHFPLATYAPVISAEK		3	6	Q71U36; Q9BQE3; P68366	P0DPH8; Q6PEY2; Q71U36; P68363; Q9BQE3; P68366	0	2	0.975	0	1	1	878.985	1756.96	1756.96	0.04	4e-05	HCD (High Energy Collision Dissociation)	MS2	0	18.385	73.5942	66170	MS2000489_EXO_W_1.raw	F4	40	44	37	0.0268109	0.0005545	0.004196	4543814	73.53
	FALSE	High	LIGQIVSSITASLR		4.80714e-07	0	1	3	3	Q71U36	0	1457.87	High	0	4.051e-07	92
		Checked	Confidence	Identifying Node	PSM Ambiguity	Annotated Sequence	Modifications	# Protein Groups	# Proteins	Master Protein Accessions	Protein Accessions	# Missed Cleavages	Charge	DeltaScore	DeltaCn	Rank	Search Engine Rank	m/z [Da]	MH+ [Da]	Theo. MH+ [Da]	DeltaM [ppm]	Deltam/z [Da]	Activation Type	MS Order	Isolation Interference [%]	Ion Inject Time [ms]	RT [min]	First Scan	Spectrum File	File ID	Ions Score	Identity Strict	Identity Relaxed	Expectation Value	Percolator q-Value	Percolator PEP	Precursor Abundance	Apex RT [min]
		FALSE	High	Mascot (A5)	Unambiguous	LIGQIVSSITASLR		1	3	Q71U36	P0DPH8; Q6PEY2; Q71U36	0	2	0.913	0	1	1	729.44	1457.87	1457.87	2.16	0.00157	HCD (High Energy Collision Dissociation)	MS2	0	3.283	67.2668	59301	MS2000489_EXO_W_1.raw	F4	92	38	31	4.54431e-08	0	4.051e-07	536189184	67.28
		FALSE	High	Mascot (A5)	Unambiguous	LIGQIVSSITASLR		1	3	Q71U36	P0DPH8; Q6PEY2; Q71U36	0	2	0.9167	0	1	1	729.44	1457.87	1457.87	2.75	0.002	HCD (High Energy Collision Dissociation)	MS2	43.3323	10.051	68.054	60131	MS2000489_EXO_W_1.raw	F4	48	38	31	0.0009687	0.0005545	0.008559	39916584	67.89
		FALSE	High	Mascot (A5)	Unambiguous	LIGQIVSSITASLR		1	3	Q71U36	P0DPH8; Q6PEY2; Q71U36	0	2	0.8438	0	1	1	729.428	1457.85	1457.87	-14.19	-0.01034	HCD (High Energy Collision Dissociation)	MS2		30	73.8042	66392	MS2000489_EXO_W_1.raw	F4	32	41	34	0.0860361	0.0009105	0.02201
	FALSE	High	NLDIERPTYTNLNR		0.00116706	0	3	7	3	Q71U36; Q9BQE3; P68366	0	1718.88	High	0.0005545	0.00734	42
		Checked	Confidence	Identifying Node	PSM Ambiguity	Annotated Sequence	Modifications	# Protein Groups	# Proteins	Master Protein Accessions	Protein Accessions	# Missed Cleavages	Charge	DeltaScore	DeltaCn	Rank	Search Engine Rank	m/z [Da]	MH+ [Da]	Theo. MH+ [Da]	DeltaM [ppm]	Deltam/z [Da]	Activation Type	MS Order	Isolation Interference [%]	Ion Inject Time [ms]	RT [min]	First Scan	Spectrum File	File ID	Ions Score	Identity Strict	Identity Relaxed	Expectation Value	Percolator q-Value	Percolator PEP	Precursor Abundance	Apex RT [min]
		FALSE	High	Mascot (A5)	Unambiguous	NLDIERPTYTNLNR		3	7	Q71U36; Q9BQE3; P68366	P0DPH8; Q6PEY2; Q71U36; Q9NY65; P68363; Q9BQE3; P68366	0	3	1	0	1	1	573.633	1718.89	1718.88	2.04	0.00117	HCD (High Energy Collision Dissociation)	MS2	25.268	3.352	17.6052	10740	MS2000489_EXO_W_1.raw	F4	16	47	40	14.1256	0	0.001077	844233024	17.74
		FALSE	High	Mascot (A5)	Unambiguous	NLDIERPTYTNLNR		3	7	Q71U36; Q9BQE3; P68366	P0DPH8; Q6PEY2; Q71U36; Q9NY65; P68363; Q9BQE3; P68366	0	2	1	0	1	1	859.947	1718.89	1718.88	2.48	0.00213	HCD (High Energy Collision Dissociation)	MS2	0	30	18.3098	11464	MS2000489_EXO_W_1.raw	F4	42	47	40	0.0337409	0.0005545	0.00734	968051840	17.74
		FALSE	High	Mascot (A5)	Selected	NLDIERPTYTNLNR		3	7	Q71U36; Q9BQE3; P68366	P0DPH8; Q6PEY2; Q71U36; Q9NY65; P68363; Q9BQE3; P68366	0	3		0	2	2	573.633	1718.88	1718.88	1.08	0.00062	HCD (High Energy Collision Dissociation)	MS2	38.1156	5.804	17.5459	10709	MS2000489_EXO_W_1.raw	F4	3	47	40	290.17	0.001126	0.03065	844233024	17.74
	FALSE	High	LDHKFDLMYAK		0.00110985	0	4	7	2	A6NHL2; Q71U36; Q9BQE3; P68366	1	1380.7	High	0	0.001022	32
		Checked	Confidence	Identifying Node	PSM Ambiguity	Annotated Sequence	Modifications	# Protein Groups	# Proteins	Master Protein Accessions	Protein Accessions	# Missed Cleavages	Charge	DeltaScore	DeltaCn	Rank	Search Engine Rank	m/z [Da]	MH+ [Da]	Theo. MH+ [Da]	DeltaM [ppm]	Deltam/z [Da]	Activation Type	MS Order	Isolation Interference [%]	Ion Inject Time [ms]	RT [min]	First Scan	Spectrum File	File ID	Ions Score	Identity Strict	Identity Relaxed	Expectation Value	Percolator q-Value	Percolator PEP	Precursor Abundance	Apex RT [min]
		FALSE	High	Mascot (A5)	Unambiguous	LDHKFDLMYAK		4	7	A6NHL2; Q71U36; Q9BQE3; P68366	P0DPH8; A6NHL2; Q71U36; Q9NY65; P68363; Q9BQE3; P68366	1	3	1	0	1	1	460.904	1380.7	1380.7	-0.05	-2e-05	HCD (High Energy Collision Dissociation)	MS2	49.4705	10.812	13.3181	6790	MS2000489_EXO_W_1.raw	F4	32	47	40	0.311458	0	0.001022	59481436	13.43
		FALSE	High	Mascot (A5)	Unambiguous	LDHKFDLMYAK		4	7	A6NHL2; Q71U36; Q9BQE3; P68366	P0DPH8; A6NHL2; Q71U36; Q9NY65; P68363; Q9BQE3; P68366	1	3	0.1765	0	1	1	460.905	1380.7	1380.7	2.61	0.0012	HCD (High Energy Collision Dissociation)	MS2	60.8175	8.836	15.1521	8454	MS2000489_EXO_W_1.raw	F4	17	47	40	10.8168	0.006338	0.1296	23004862	15.15
	FALSE	High	VGINYQPPTVVPGGDLAK		0.000624809	0	3	7	3	Q71U36; Q9BQE3; P68366	0	1824.99	High	0	0.000572	25
		Checked	Confidence	Identifying Node	PSM Ambiguity	Annotated Sequence	Modifications	# Protein Groups	# Proteins	Master Protein Accessions	Protein Accessions	# Missed Cleavages	Charge	DeltaScore	DeltaCn	Rank	Search Engine Rank	m/z [Da]	MH+ [Da]	Theo. MH+ [Da]	DeltaM [ppm]	Deltam/z [Da]	Activation Type	MS Order	Isolation Interference [%]	Ion Inject Time [ms]	RT [min]	First Scan	Spectrum File	File ID	Ions Score	Identity Strict	Identity Relaxed	Expectation Value	Percolator q-Value	Percolator PEP	Precursor Abundance	Apex RT [min]
		FALSE	High	Mascot (A5)	Unambiguous	VGINYQPPTVVPGGDLAK		3	7	Q71U36; Q9BQE3; P68366	P0DPH8; Q6PEY2; Q71U36; Q9NY65; P68363; Q9BQE3; P68366	0	2	0.96	0	1	1	912.998	1824.99	1824.99	1.99	0.00182	HCD (High Energy Collision Dissociation)	MS2	0	10.351	41.177	33880	MS2000489_EXO_W_1.raw	F4	25	44	37	0.894792	0	0.000572	3105602048	40.79
		FALSE	High	Mascot (A5)	Unambiguous	VGINYQPPTVVPGGDLAK		3	7	Q71U36; Q9BQE3; P68366	P0DPH8; Q6PEY2; Q71U36; Q9NY65; P68363; Q9BQE3; P68366	0	2	0.7778	0	1	1	912.999	1824.99	1824.99	3.13	0.00286	HCD (High Energy Collision Dissociation)	MS2	0	18.18	42.0267	34672	MS2000489_EXO_W_1.raw	F4	9	44	37	40.8399	0.006251	0.1127	5.81535e+06	41.88
		FALSE	High	Mascot (A5)	Unambiguous	VGINYQPPTVVPGGDLAK		3	7	Q71U36; Q9BQE3; P68366	P0DPH8; Q6PEY2; Q71U36; Q9NY65; P68363; Q9BQE3; P68366	0	2	0.5417	0	1	1	913.002	1825	1824.99	6.07	0.00554	HCD (High Energy Collision Dissociation)	MS2	0	22.574	42.0559	34706	MS2000489_EXO_W_1.raw	F4	24	44	37	1.20675	0.00947	0.174	5.81535e+06	41.88
	FALSE	High	TIGGGDDSFNTFFSETGAGK		2.14233e-06	0	2	5	7	Q71U36; Q9BQE3	0	2007.89	High	0	1.839e-06	111
		Checked	Confidence	Identifying Node	PSM Ambiguity	Annotated Sequence	Modifications	# Protein Groups	# Proteins	Master Protein Accessions	Protein Accessions	# Missed Cleavages	Charge	DeltaScore	DeltaCn	Rank	Search Engine Rank	m/z [Da]	MH+ [Da]	Theo. MH+ [Da]	DeltaM [ppm]	Deltam/z [Da]	Activation Type	MS Order	Isolation Interference [%]	Ion Inject Time [ms]	RT [min]	First Scan	Spectrum File	File ID	Ions Score	Identity Strict	Identity Relaxed	Expectation Value	Percolator q-Value	Percolator PEP	Precursor Abundance	Apex RT [min]
		FALSE	High	Mascot (A5)	Unambiguous	TIGGGDDSFNTFFSETGAGK		2	5	Q71U36; Q9BQE3	P0DPH8; Q6PEY2; Q71U36; P68363; Q9BQE3	0	2	1	0	1	1	1004.47	2007.92	2007.89	15.28	0.01534	HCD (High Energy Collision Dissociation)	MS2		7.439	47.8255	39552	MS2000489_EXO_W_1.raw	F4	40	50	43	0.129172	0	0.0002205
		FALSE	High	Mascot (A5)	Unambiguous	TIGGGDDSFNTFFSETGAGK		2	5	Q71U36; Q9BQE3	P0DPH8; Q6PEY2; Q71U36; P68363; Q9BQE3	0	2	0.974	0	1	1	1004.45	2007.9	2007.89	4.11	0.00413	HCD (High Energy Collision Dissociation)	MS2	0	16.515	49.3171	41109	MS2000489_EXO_W_1.raw	F4	77	50	43	2.54477e-05	0	1.124e-05
		FALSE	High	Mascot (A5)	Unambiguous	TIGGGDDSFNTFFSETGAGK		2	5	Q71U36; Q9BQE3	P0DPH8; Q6PEY2; Q71U36; P68363; Q9BQE3	0	2	0.9459	0	1	1	1004.45	2007.9	2007.89	3.2	0.00321	HCD (High Energy Collision Dissociation)	MS2	0	3.986	46.9578	39044	MS2000489_EXO_W_1.raw	F4	111	50	43	1.05679e-08	0	1.839e-06	3028199168	47.19
		FALSE	High	Mascot (A5)	Unambiguous	TIGGGDDSFNTFFSETGAGK		2	5	Q71U36; Q9BQE3	P0DPH8; Q6PEY2; Q71U36; P68363; Q9BQE3	0	2	0.975	0	1	1	1004.45	2007.9	2007.89	2.23	0.00223	HCD (High Energy Collision Dissociation)	MS2	19.3473	15.285	50.8819	42940	MS2000489_EXO_W_1.raw	F4	80	50	43	1.26428e-05	0	1.454e-05	47898404	50.97
		FALSE	High	Mascot (A5)	Unambiguous	TIGGGDDSFNTFFSETGAGK		2	5	Q71U36; Q9BQE3	P0DPH8; Q6PEY2; Q71U36; P68363; Q9BQE3	0	2	0.9811	0	1	1	1004.45	2007.89	2007.89	-2.52	-0.00253	HCD (High Energy Collision Dissociation)	MS2	0	2.45	46.9901	39055	MS2000489_EXO_W_1.raw	F4	106	50	43	2.78523e-08	0	3.319e-05	3028199168	47.19
		FALSE	High	Mascot (A5)	Unambiguous	TIGGGDDSFNTFFSETGAGK		2	5	Q71U36; Q9BQE3	P0DPH8; Q6PEY2; Q71U36; P68363; Q9BQE3	0	2	0.9878	0	1	1	1004.45	2007.89	2007.89	-3.98	-0.00399	HCD (High Energy Collision Dissociation)	MS2	0	30	48.546	40253	MS2000489_EXO_W_1.raw	F4	82	50	43	8.48347e-06	0	3.836e-05	3028199168	47.19
		FALSE	High	Mascot (A5)	Unambiguous	TIGGGDDSFNTFFSETGAGK		2	5	Q71U36; Q9BQE3	P0DPH8; Q6PEY2; Q71U36; P68363; Q9BQE3	0	2	1	0	1	1	1004.45	2007.89	2007.89	-0.57	-0.00057	HCD (High Energy Collision Dissociation)	MS2	0	8.661	47.8742	39592	MS2000489_EXO_W_1.raw	F4	26	50	43	3.1365	0.0005545	0.002839	3028199168	47.19
	FALSE	High	QLFHPEQLITGKEDAANNYAR		2.01532e-07	0	3	6	1	Q71U36; Q9BQE3; P68366	1	2415.21	High	0	1.672e-07	64
		Checked	Confidence	Identifying Node	PSM Ambiguity	Annotated Sequence	Modifications	# Protein Groups	# Proteins	Master Protein Accessions	Protein Accessions	# Missed Cleavages	Charge	DeltaScore	DeltaCn	Rank	Search Engine Rank	m/z [Da]	MH+ [Da]	Theo. MH+ [Da]	DeltaM [ppm]	Deltam/z [Da]	Activation Type	MS Order	Isolation Interference [%]	Ion Inject Time [ms]	RT [min]	First Scan	Spectrum File	File ID	Ions Score	Identity Strict	Identity Relaxed	Expectation Value	Percolator q-Value	Percolator PEP	Precursor Abundance	Apex RT [min]
		FALSE	High	Mascot (A5)	Unambiguous	QLFHPEQLITGKEDAANNYAR		3	6	Q71U36; Q9BQE3; P68366	P0DPH8; Q71U36; Q9NY65; P68363; Q9BQE3; P68366	1	3	0.9844	0	1	1	805.744	2415.22	2415.21	5.12	0.00412	HCD (High Energy Collision Dissociation)	MS2	0	19.061	27.4915	20473	MS2000489_EXO_W_1.raw	F4	64	49	42	0.000352755	0	1.672e-07	114885656	27.54
	FALSE	High	AFVHWYVGEGMEEGEFSEAR		7.34537e-05	0	3	6	2	Q71U36; Q9BQE3; P68366	0	2330.02	High	0	0.000176	69
		Checked	Confidence	Identifying Node	PSM Ambiguity	Annotated Sequence	Modifications	# Protein Groups	# Proteins	Master Protein Accessions	Protein Accessions	# Missed Cleavages	Charge	DeltaScore	DeltaCn	Rank	Search Engine Rank	m/z [Da]	MH+ [Da]	Theo. MH+ [Da]	DeltaM [ppm]	Deltam/z [Da]	Activation Type	MS Order	Isolation Interference [%]	Ion Inject Time [ms]	RT [min]	First Scan	Spectrum File	File ID	Ions Score	Identity Strict	Identity Relaxed	Expectation Value	Percolator q-Value	Percolator PEP	Precursor Abundance	Apex RT [min]
		FALSE	High	Mascot (A5)	Unambiguous	AFVHWYVGEGMEEGEFSEAR		3	6	Q71U36; Q9BQE3; P68366	P0DPH8; Q71U36; Q9NY65; P68363; Q9BQE3; P68366	0	3	0.942	0	1	1	777.344	2330.02	2330.02	0.27	0.00021	HCD (High Energy Collision Dissociation)	MS2	0	6.583	43.4775	36161	MS2000489_EXO_W_1.raw	F4	69	51	44	0.000180523	0	0.000176	620652608	43
		FALSE	High	Mascot (A5)	Unambiguous	AFVHWYVGEGMEEGEFSEAR		3	6	Q71U36; Q9BQE3; P68366	P0DPH8; Q71U36; Q9NY65; P68363; Q9BQE3; P68366	0	3	0.9655	0	1	1	777.346	2330.02	2330.02	2.55	0.00198	HCD (High Energy Collision Dissociation)	MS2	18.8805	10.145	42.702	35340	MS2000489_EXO_W_1.raw	F4	58	51	44	0.002328	0	6.56e-05	620652608	43
	FALSE	High	AFVHWYVGEGMEEGEFSEAR	1xOxidation [M11]	6.50086e-05	0	3	6	2	Q71U36; Q9BQE3; P68366	0	2346.01	High	0	5.791e-05	54
		Checked	Confidence	Identifying Node	PSM Ambiguity	Annotated Sequence	Modifications	# Protein Groups	# Proteins	Master Protein Accessions	Protein Accessions	# Missed Cleavages	Charge	DeltaScore	DeltaCn	Rank	Search Engine Rank	m/z [Da]	MH+ [Da]	Theo. MH+ [Da]	DeltaM [ppm]	Deltam/z [Da]	Activation Type	MS Order	Isolation Interference [%]	Ion Inject Time [ms]	RT [min]	First Scan	Spectrum File	File ID	Ions Score	Identity Strict	Identity Relaxed	Expectation Value	Percolator q-Value	Percolator PEP	Precursor Abundance	Apex RT [min]
		FALSE	High	Mascot (A5)	Unambiguous	AFVHWYVGEGmEEGEFSEAR	M11(Oxidation)	3	6	Q71U36; Q9BQE3; P68366	P0DPH8; Q71U36; Q9NY65; P68363; Q9BQE3; P68366	0	3	0.963	0	1	1	782.677	2346.02	2346.01	0.85	0.00067	HCD (High Energy Collision Dissociation)	MS2	63.611	13.218	35.4373	27809	MS2000489_EXO_W_1.raw	F4	54	51	44	0.0057661	0	5.791e-05	86714544	35.57
		FALSE	High	Mascot (A5)	Unambiguous	AFVHWYVGEGmEEGEFSEAR	M11(Oxidation)	3	6	Q71U36; Q9BQE3; P68366	P0DPH8; Q71U36; Q9NY65; P68363; Q9BQE3; P68366	0	3	0.9091	0	1	1	782.677	2346.02	2346.01	1.4	0.00109	HCD (High Energy Collision Dissociation)	MS2	53.3022	13.076	39.0278	31390	MS2000489_EXO_W_1.raw	F4	11	51	44	110.058	0.000729	0.01041	11985304	39.01
	FALSE	High	FDGALNVDLTEFQTNLVPYPR		1.03316e-07	0	3	7	1	Q71U36; Q9BQE3; P68366	0	2409.21	High	0	8.516e-08	104
		Checked	Confidence	Identifying Node	PSM Ambiguity	Annotated Sequence	Modifications	# Protein Groups	# Proteins	Master Protein Accessions	Protein Accessions	# Missed Cleavages	Charge	DeltaScore	DeltaCn	Rank	Search Engine Rank	m/z [Da]	MH+ [Da]	Theo. MH+ [Da]	DeltaM [ppm]	Deltam/z [Da]	Activation Type	MS Order	Isolation Interference [%]	Ion Inject Time [ms]	RT [min]	First Scan	Spectrum File	File ID	Ions Score	Identity Strict	Identity Relaxed	Expectation Value	Percolator q-Value	Percolator PEP	Precursor Abundance	Apex RT [min]
		FALSE	High	Mascot (A5)	Unambiguous	FDGALNVDLTEFQTNLVPYPR		3	7	Q71U36; Q9BQE3; P68366	P0DPH8; Q6PEY2; Q71U36; Q9NY65; P68363; Q9BQE3; P68366	0	2	1	0	1	1	1205.11	2409.21	2409.21	1.54	0.00185	HCD (High Energy Collision Dissociation)	MS2	0	4.748	71.478	63477	MS2000489_EXO_W_1.raw	F4	104	49	42	3.66186e-08	0	8.516e-08	806040768	71.56
	FALSE	High	AVFVDLEPTVIDEVR		1.69629e-05	0	2	3	3	Q71U36; Q9BQE3	0	1701.91	High	0	0.0002735	72
		Checked	Confidence	Identifying Node	PSM Ambiguity	Annotated Sequence	Modifications	# Protein Groups	# Proteins	Master Protein Accessions	Protein Accessions	# Missed Cleavages	Charge	DeltaScore	DeltaCn	Rank	Search Engine Rank	m/z [Da]	MH+ [Da]	Theo. MH+ [Da]	DeltaM [ppm]	Deltam/z [Da]	Activation Type	MS Order	Isolation Interference [%]	Ion Inject Time [ms]	RT [min]	First Scan	Spectrum File	File ID	Ions Score	Identity Strict	Identity Relaxed	Expectation Value	Percolator q-Value	Percolator PEP	Precursor Abundance	Apex RT [min]
		FALSE	High	Mascot (A5)	Unambiguous	AVFVDLEPTVIDEVR		2	3	Q71U36; Q9BQE3	Q71U36; P68363; Q9BQE3	0	2	0.7869	0	1	1	851.458	1701.91	1701.91	1.24	0.00105	HCD (High Energy Collision Dissociation)	MS2	6.32086	8.311	61.3702	53333	MS2000489_EXO_W_1.raw	F4	61	46	39	0.000323557	0	1.485e-05	2476900864	60.9
		FALSE	High	Mascot (A5)	Unambiguous	AVFVDLEPTVIDEVR		2	3	Q71U36; Q9BQE3	Q71U36; P68363; Q9BQE3	0	2	0.7917	0	1	1	851.461	1701.92	1701.91	5.61	0.00478	HCD (High Energy Collision Dissociation)	MS2	0	19.233	56.8094	48384	MS2000489_EXO_W_1.raw	F4	72	45	38	2.7269e-05	0	0.0002735
[truncated: 16,131 more rows]

## Sheet: EVs-WT-2
Supplementary Table 5. The proteins in EVs from HEK293 cells with Coro1a or Coro1a-K233R overexpression
[truncated: 16,745 more rows]

[truncated: 4 more sheets: EVs-WT-3, EVs-K233R-1, EVs-K233R-2, EVs-K233R-3]
